# Supplementary material for: Comparative metabolomic analysis reveals the variations in taxoids and flavonoids among three Taxus species
Source: BMC Plant Biol. 2019 Nov 29;19:529. doi: 10.1186/s12870-019-2146-7 (PMC6884900; doi:10.1186/s12870-019-2146-7)
Supplement: Supplementary file 1 — Additional file 1: Table S1. Detail information of 2246 identified metabolites. [file 12870_2019_2146_MOESM1_ESM.xlsx]

## Sheet: Sheet1
Table S1 Detail information of 2,246 identified metabolites.
Sample	Description	MDY_6	MDY_9	MDY_12	MDY_15	MDY_19	MDY_22	MDY_25	MDY_29	MDY_32	MDY_35	MDY_39	MDY_42	MDY_45	MDY_48	MDY_52	NF_7	NF_10	NF_13	NF_17	NF_20	NF_23	NF_26	NF_30	NF_33	NF_36	NF_40	NF_43	NF_46	NF_50	NF_53	DB_8	DB_11	DB_14	DB_18	DB_21	DB_24	DB_28	DB_31	DB_34	DB_37	DB_41	DB_44	DB_47	DB_51	DB_54
0.03_225.8973m/z	NA	138726	133805	124940	122703	134817	146168	140743	116813	119075	104817	138526	138925	141060	139700	157546	194062	131886	132081	127795	144586	133123	126441	203218	170780	184360	174442	144360	143284	142750	164180	120893	115470	121805	142571	142901	127110	134202	154169	143132	163915	120191	116107	115983	144994	122635
0.06_145.9305m/z	Fumarate; Fumaric acid; trans-Butenedioic acid;	1.39391e+06	1.46278e+06	1.35265e+06	1.36113e+06	1.45461e+06	1.51686e+06	1.53165e+06	1.28647e+06	1.31378e+06	1.19662e+06	1.57725e+06	1.59473e+06	1.58451e+06	1.6343e+06	1.65386e+06	2.14952e+06	1.48739e+06	1.46651e+06	1.4092e+06	1.62816e+06	1.46695e+06	1.42816e+06	2.18964e+06	1.85917e+06	1.96311e+06	1.90836e+06	1.60189e+06	1.57289e+06	1.71594e+06	1.76703e+06	1.38731e+06	1.28228e+06	1.31984e+06	1.49657e+06	1.64243e+06	1.42456e+06	1.50846e+06	1.65683e+06	1.59454e+06	1.77876e+06	1.33847e+06	1.27934e+06	1.31511e+06	1.54134e+06	1.39117e+06
0.10_360.8221m/z	Sulfate; Sulfuric acid;	139752	153926	134667	139181	158032	161427	162568	153742	151869	135836	157873	158227	165512	165925	158890	218987	154122	153617	171543	196975	181932	167733	225593	191440	196916	192856	167423	165253	199525	196286	165909	145960	156412	153045	178258	160132	155688	167973	158730	182096	151387	147625	148733	150381	135189
0.12_350.8595m/z	Thien-2-ylacetate; 2-Thiopheneacetic acid; 2-Thienylacetic acid;	99672.2	105467	92614.6	94956.1	97391.4	110197	102370	94488.5	99594.7	86628.6	118778	112835	122236	113373	122877	145004	97426.3	97849	95782.2	111341	103940	98842.7	151499	138335	146410	127386	113545	103829	110792	123111	94885.5	88681.1	88914.9	103928	110923	98008.8	105952	114842	106902	115081	94323	87663.7	85613.5	102479	99617.7
0.14_496.7906m/z	4-Sulfobenzyl alcohol; 4-(Hydroxymethyl)benzenesulfonate;	70394.9	72187.3	64839.8	66839.6	71518.6	67629.1	76608.7	63270.6	58696.6	58802.4	78996.3	80578.4	93970.9	86685.7	92273.4	106213	72722.4	69164.8	67239.7	73112.6	70022.5	62887.3	114761	90727.8	104831	93836.2	91634.5	89209.8	74733.6	96423.9	67343.8	66317.9	59823.8	67480.8	87684.4	72250.3	70748	81067.1	77256.7	85464.6	67008.8	62909.6	63391.7	82617.1	63904.6
0.36_224.9082m/z	1,2,3,7,8-Pentachlorodibenzofuran; 1,2,3,7,8-PeCDF; PCDF 94;	65183.6	69109.3	59930.9	66439.1	69355.3	72917.5	70143	68209.9	70422.5	60325	69249.2	69616.3	71332.9	71566.5	73623.9	100927	71267.1	68360.9	80573.9	90132.3	77671.9	77327.4	100735	82539.6	89922	79665.2	68751.4	65707.4	93146.2	95206	75619.5	67265.5	69575.5	71451.4	79563.2	63898.8	69667.6	72449.6	68894	74017	70154.9	66192.6	68863.2	69066.3	57371.1
0.45_210.9489m/z	3-Sulfomuconate;	25318.6	28041.7	23203.3	24521.6	27263	29554.2	32428.9	31236.7	29640.5	30552.3	29867.4	28723.5	27880.9	31817.4	28939.1	39334.4	27808.8	22729.5	33959.7	39554.7	35285.4	29242.1	40737.4	32888.6	40325.1	32720.6	28453.9	28609.3	36457.2	33722.5	28034.3	27395.7	28249.1	29958.1	33503	29167.7	28062.2	31339.2	26936.6	32521.8	31521.9	29852.2	27915.3	28487.3	23334.8
0.48_332.9382m/z	Butonate;	929.042	3311.26	2065.41	2378.07	1989.04	2825.82	2017.28	1858.33	1953.29	1676.15	1234.66	3060.88	1648.94	2203.61	2323.98	6494.03	4793.44	2962.67	1634.74	5442.16	3503.85	4584.44	9735.13	2846.61	3876.31	3656.03	3924.73	3885.11	1960.31	6012.45	3596.55	3980.7	4680.26	3042.83	4265.98	4551.82	3067.26	5705.03	2705.65	3401.12	3207.77	2990.11	2818.8	3328.91	2048.26
0.50_1166.6070m/z	2,4-Dichlorotoluene;	156603	157026	119356	162046	200315	149321	43610.6	140187	157876	105481	81101.9	75643.6	59609.4	55158.3	107544	126570	130143	120314	64077.6	118813	115233	152550	75206.8	156980	85979.2	85751.4	132853	145306	175841	169666	96547.6	71092.2	108969	99905.7	52397.5	38075.5	99031.7	52197.9	65018.7	91286.9	67931.6	63774	99524.1	55838.1	83418.6
0.50_272.9583m/z	Fluroxypyr;	1.45581e+06	1.72105e+06	798798	1.21888e+06	1.53343e+06	1.4147e+06	748008	1.71773e+06	1.44054e+06	953287	1.02696e+06	1.03381e+06	811644	799175	1.21515e+06	3.79701e+06	3.31278e+06	991283	1.27876e+06	2.96684e+06	2.44827e+06	2.98347e+06	3.50009e+06	1.5126e+06	2.68168e+06	2.64313e+06	2.93207e+06	2.4647e+06	1.82989e+06	3.34047e+06	2.07069e+06	2.89217e+06	3.24406e+06	1.59539e+06	2.78363e+06	2.60478e+06	1.27963e+06	2.32026e+06	1.71882e+06	2.06366e+06	1.77567e+06	1.58982e+06	1.98738e+06	2.65473e+06	1.80227e+06
0.50_662.8308m/z	Lopinavir;	268942	289024	299927	234177	506336	280908	178823	334968	205298	368000	224254	197848	203524	203596	254590	1.10754e+06	784976	390619	498054	935579	828013	694183	546097	554935	668117	809471	796643	787632	832562	806368	540537	702783	682013	464177	754284	816281	464194	426812	599254	534742	691680	703894	632932	669280	683692
0.50_708.7559m/z	Trichilin A;	228482	196902	103275	178157	148006	217961	98181	215842	311547	130858	143792	147860	121855	100955	136295	127653	106287	87221.4	83061	135302	109419	138920	80603.6	155368	111184	85885.3	127665	112196	177089	105146	77157.4	74832.5	59149	81703.7	59950.3	47967.5	44905	72227.2	43840.9	63774	33735.5	47486.7	59727.9	25723.9	42667.1
0.51_146.9605m/z	Acetyl phosphate;	686105	658618	988349	660769	1.0657e+06	821613	706399	749763	597714	1.04363e+06	752088	649410	750753	719618	739123	1.37467e+06	920298	970773	1.05353e+06	1.27802e+06	1.15482e+06	899028	815152	1.32946e+06	1.04992e+06	1.1243e+06	975840	1.02015e+06	1.73414e+06	1.04269e+06	829240	774135	724545	872548	932441	918763	915510	719024	958380	882183	999903	989712	841353	740408	926161
0.51_316.8971m/z	Chlorpyrifos-methyl; Chloropyriphos-methyl;	35947	37412.4	26298.2	27548.3	33927.6	41705.5	42495.6	30980.6	27446.1	31500.8	43541.6	38283.5	38466.4	38962.8	45728.7	45914.9	36196.5	29742.1	38156.6	34391.9	33257	34753.6	56602.5	33692.6	47175.7	36575.4	31663.6	31698.7	30255.5	45538.8	39930	32974.3	31320	39523.3	31000.4	26951.8	36449.8	39562	33628.9	42709.4	30577.1	27883.9	38884.9	33129	29314.6
0.51_453.8399m/z	Tribromobisphenol A; 3,3',5-Tribromobisphenol A;	70605.8	58331.7	77043	60290.1	80758.7	74790.3	59203.8	68030.7	65719.7	84382.9	76479.4	64422.7	75411.2	65203.8	67282.4	64358.6	54832.6	61812.6	61333.8	68504.7	64055.6	55480.1	48780	107429	57930.2	55728.2	63589.1	62237.5	113130	52161.1	51454.1	38146.9	32431.3	56619.9	36958.5	27677.7	46638.1	46021.1	48737.5	56979.5	42524.1	43161.4	39340.9	27620.1	31391.4
0.51_553.8012m/z	Thifluzamide;	61841.8	55805.6	51193.4	54011.2	60712.9	60049.5	51565.5	56841.9	69161.6	56509.2	53958.1	48182.3	55405.4	48803.6	47196.9	65618.1	53586.9	58526.8	62294.1	68019.5	62022.6	44234.5	60031.4	78113.1	74132.2	56854.1	58187.2	60836.3	74680.5	55296.6	43492	41782.6	37804.5	50137	51986	44726.8	52147.2	50909.8	52509.8	55178.7	46918.1	46612.7	42450.2	29824.7	36951.8
0.53_207.9755m/z	2,4-Dinitrophenol;	40467.5	41607.1	37914.2	39617.6	40499.9	42426	43237	40654.8	43367.7	37060.5	42444.2	41709.7	44362.6	43652.7	48683.1	60659.1	42950	39098.2	43460.9	52066.9	47257.6	44814	63298.9	47735.8	53383.6	52292.8	40556.9	43154.6	54645.7	54365.2	43557	38556.8	39757.8	36549	45111.1	39024.8	36356.4	43844.6	40596.1	46134.4	38918.6	37773.2	39183.1	39622.5	35786.7
0.53_218.9813m/z	2-Amino-1-methyl-6-phenylimidazo[4,5-b]pyridine; PhIP;	10704.2	10261.9	20136.3	15976.6	16734.8	14403.3	18873.1	8688.52	1987.95	11635.7	13568.7	14264.7	25048.5	30312.5	19902.2	22427.3	11468.8	23298.3	26940	20962	18655.3	11209.7	14331	18168.9	22041.4	22139.2	12719.9	17895.9	37345.6	28413.5	17433.1	13904.3	14419.4	15965.2	20366.5	18622	18761.2	14059.9	14961.8	18839.7	21747	24062.2	25257.8	16748.3	20750.3
0.54_1176.5394m/z	L-Lysine; Lysine acid; 2,6-Diaminohexanoic acid;	25634.4	6622.73	11896.4	5304.03	34156.4	12432.8	7259.91	11893.9	12472	27576	19212.5	10481.5	4328.69	6039.44	8403.42	21567.9	53097	5515.4	15531.9	30343.6	46369.6	28277.1	3070.99	9683.02	12003	23712.3	29613	31436.6	16216.6	9981.04	5691.22	12859.5	10530.9	14722.6	19484.9	3887.3	13464.1	16770.1	20963.5	11485.8	25151.4	19128.9	13514.6	19944.1	6494.22
0.54_396.8844m/z	Coumaphos;	28550.8	28846.7	22134.1	24987.9	28640.6	27020.5	24212.9	25781.2	23430.4	23889.1	18962.6	22711.8	25238.7	23878.3	28944.9	55629.7	47435.6	39441.6	33991.1	59970.5	53981.5	51552.8	53708.9	50321	52027.9	60306.2	53678.1	59566.6	54997.1	81063.6	22246.8	18601.5	21763.7	22820.1	24437.7	27163.4	20126.5	31444.1	15188.2	20072.3	19092	17338.9	19998.1	19941.6	29859.2
0.54_625.7896n	Metrizoic acid;	54719.4	37903.2	30183.5	32078.1	60038	48296.4	27417.3	42744	88000.8	56048.8	37262.8	28955.4	32966.5	26961	28284.3	87682.3	61889.9	41163.6	67675.4	91673.3	86638.3	42469.5	55888.5	83719.1	61593	65226.7	73064.8	63835.8	109506	38887.6	20110.7	45458.1	16509.1	47546.4	37993.1	49411.6	38551.4	38395.7	35767.3	33014.9	33569.6	38851.9	33434.9	28536.1	30333.1
0.55_128.9590m/z	Methanesulfonic acid; Methanesulfonate;	250784	264978	351162	282924	346246	300818	371925	286778	171072	274591	421072	384692	389723	383730	435972	348774	136417	123230	320061	229238	105539	27347.2	163396	192665	152073	179445	130572	148182	164007	232438	254625	223701	238540	298971	397620	234548	405076	377183	528025	413563	486781	470743	381073	437988	413049
0.55_298.8802m/z	Chlorfensulphide; Azosulfide;	159649	168315	217460	166577	208251	182307	235402	171717	98668.3	163789	276911	248304	244661	240576	264578	197167	51007.9	54976.8	183189	111742	44962.5	12359.1	59629.7	92981.3	63563.2	84220	54590.8	62841.3	83742.8	110580	113439	82325.8	101369	141760	229554	122078	230375	221166	317182	206218	276600	269656	205509	230703	252774
0.55_348.8952m/z	Dacthal; Chlorthal-dimethyl; Dimethyl 2,3,5,6-tetrachloroterephthalate;	23300	26452.3	29713.5	32105.1	51447.1	32137.8	38368.2	29732.5	22739.1	26958.9	33000.6	38579.8	41930.2	36186.6	35644.8	127215	207527	144936	53917.7	168626	196704	104948	375456	131882	99295.4	151068	168140	194631	62962.8	246139	11196.9	8667.92	8908.08	28499.5	26541.4	20463.1	34338.9	57478.5	21426.3	14882.9	20105.6	19921.6	25150.5	14915	31748.5
0.55_464.8045m/z	3,5-Diiodo-4-hydroxyphenylpyruvate; 3-(3,5-Diiodo-4-hydroxyphenyl)pyruvate;	368921	256843	373295	260320	486573	423205	560633	390060	321839	369269	634919	524609	545000	530376	587331	287162	76101.6	55646	431154	179166	45056.8	2266.88	59263.4	147598	105325	110670	68902.4	81609.9	100450	91078.3	60315	134504	69725.1	311780	555470	280851	557368	484882	751943	454977	638434	607362	435304	522029	507500
0.55_988.6705m/z	L-Ornithine; (S)-2,5-Diaminovaleric acid; (S)-2,5-Diaminopentanoic acid; (S)-2,5-Diaminopentanoate;	53011	73014.7	81775.2	68117.6	111135	75489.7	57089.4	88676.8	82827.7	83091.5	47599.3	59939.4	70678.9	58382	74400.2	102198	126902	102062	58130.4	167199	154590	71027.5	245626	134508	126734	93860.9	161547	151471	86208	158050	95768	67789.8	55788	49390	65127.7	36545.2	56726.3	67174	62457	45497	38712.1	83052.6	37830.9	42768	21969.7
0.57_131.0820m/z	L-Histidine; (S)-alpha-Amino-1H-imidazole-4-propionic acid;	3979.89	5960.29	4434.02	5298.54	2694.28	1678.19	2214.48	2910.66	2113.62	2087.63	3105.26	3094.67	3082.05	2581.51	3644.97	1859.34	17457.2	2306.12	2334.03	1726.68	1058.59	764.18	1065.23	815.504	1828.21	1344.05	1404.92	1247.24	3406.07	1772.43	240850	234995	205931	153666	40466.4	36060.9	43216.3	13503.5	80044.3	191961	83765.3	69771.3	68408.1	97915.6	17188.8
0.57_156.0774m/z	L-Arginine; (S)-2-Amino-5-guanidinovaleric acid; L-Arg;	836.799	1337.4	682.142	844.619	175.453	1820.23	206.654	657.005	591.46	313.339	653.82	363.392	325.343	518.223	602.173	660.722	3206.1	129.881	481.764	160.055	168.558	0.188354	104.266	217.64	575.218	107.22	123.125	2657.92	709.161	2732.87	56168.9	54698.3	50823.6	36565.1	9980.35	9087.34	9735.06	2887.82	18984.6	46507.5	20575.1	16936.5	15918.9	24312.3	3935.99
0.57_224.0522m/z	Lipoamide; Thioctic acid amide;	1444.63	422.716	166.409	197.567	442.637	909.99	700.56	368.745	282.397	380.418	588.382	86.2738	497.391	115.783	168.836	1498.01	2516.72	718.208	777.737	728.054	795.343	147.768	1093.09	19.9684	351.933	612.658	557.697	616.706	409.735	1081.01	8242.07	9734.34	9144.34	5338.24	3113.63	4124.86	2010.35	421.645	3112.8	3771.66	2658.56	2685.72	3225.45	4677.91	1538.93
0.57_241.0908m/z	7,8-Dihydroxykynurenate;	738.673	824.409	772.237	828.015	635.646	228.16	170.466	402.539	349.681	166.03	289.342	316.026	321.465	374.502	317.806	1111.46	12940.1	1606.49	513.248	818.577	1076.95	896.368	1297.44	490.494	829.037	513.875	1122.6	772.778	739.022	1361.99	16781.3	11296.9	11922.2	18412.8	2836.32	3820.87	4973.55	2762.27	3866.49	7320.6	4664.13	3912.47	7576.8	5355.66	2234.95
0.57_256.0019m/z	6-(Pentylthio)purine; 6-Amylmercaptopurine;	421.814	904.963	397.788	474.903	158.795	166.187	126.779	279.428	191.656	274.078	63.384	300.677	237.777	0.142608	174.76	1550.15	845.854	519.58	324.942	301.791	175.702	164.914	248.692	303.675	130.809	365.196	98.7477	175.282	839.915	684.438	3665.81	3628.75	2116.8	3160.39	2077.98	1772	1241.48	763.563	2500.15	2809.56	1932.08	2031.16	2088.8	3121.06	863.203
0.57_257.0648m/z	Cartap;	4021	6619.85	5509.86	5952.43	2943.03	985.14	1858.07	3350.08	1606.01	2480.36	3381.57	2987.84	2510.76	3096.02	4005.59	1870.08	14087.4	2226.07	2548.81	1286.13	948.662	728.292	1540.19	1570.24	1473.66	1232.08	1097.01	1298.07	3387.07	1053.41	125276	119652	114059	107073	46064.1	35532	46140	16040.8	89001.3	146552	88047.8	77845.8	68818.1	94524.4	20079.6
0.57_272.0295m/z	Cimetidine;	749.967	958.038	60.5078	765.37	72.6137	766.385	760.269	208.036	637.157	276.272	544.268	424.037	144.482	300.269	158.702	172.477	951.61	84.3053	223.912	289.549	204.565	7.14109	429.088	88.732	120.423	391.406	10.4715	214.215	249.287	109.348	5499.29	3918.71	4816.96	4029.18	2094.04	1532.54	1338.83	627.483	1823.47	3592.57	1343.65	1285.32	2002.69	1578.74	356.046
0.57_287.0842m/z	8-Azaadenosine;	293.67	417.512	119.174	325.132	118.009	104.266	24.6184	480.978	24.0311	131.991	89.4472	271.311	88.5676	83.6462	268.394	235.95	2093.33	183.443	1005.23	141.92	24.9685	28.3502	3.37303	899.138	28.1795	792.516	168.159	86.8799	778.687	51.1997	10043.2	13316	14246.9	6638.19	5977.52	6118.15	2395.79	1201.03	3756.84	7033.98	4825.9	4183.9	5878.64	8128.95	1180.15
0.57_303.0618m/z	6-Deoxyjacareubin;	3782.26	4061.99	4288.86	3991.06	1539.55	489.395	470.383	2328.65	881.269	1442.59	1150.49	803.204	307.483	634.531	822.902	4156.32	8944.12	3833.85	690.236	1646.03	1715.92	3248.52	1314.93	1505.68	2098.32	331.313	1453.84	1848.99	5968.22	4351.91	40435.3	39117.6	37913.9	30822.1	20472.4	26519.8	16404	5631.57	21005.9	31249.7	23902.2	24095.6	23660.6	24380.3	8854
0.57_309.0785m/z	Penconazole;	892.395	1.48668	0.0550414	10.0849	484.038	716.212	641.757	118.348	119.023	349.94	93.6509	778.126	485.299	0.881227	60.0417	1486.01	5041.57	72.7776	588.902	139.589	93.8098	172.861	468.234	100.718	857.298	200.414	817.615	81.221	7.69917	126.467	2523.99	2310.76	2819.68	3320.84	1458.65	1618.42	1515.26	603.351	875.88	1863.11	1557.98	911.756	1149.48	1923.06	432.801
0.57_318.0331m/z	Chloroxuron;	4525.95	3606.62	2396.52	3890.85	1057.29	906.234	317.772	1838.65	2583.09	816.476	1479.96	1552.24	720.921	1271.78	1720.41	2352.13	3592.85	1223.56	576.925	467.364	245.504	303.134	716.66	702.181	585.397	338.776	260.468	498.427	3847.26	1019.93	17277.4	15367.2	16405	13899.2	10845.9	8228.32	7625.5	3155.75	10848.8	13913.4	8273.39	8244.1	12342.6	12228.1	4011.82
0.57_325.0525m/z	Isoprothiolane sulfoxide; Propanedioic acid, 1,3-dithiolan-2-ylidene-, bis(1-methylethyl) ester, 5-oxide;	353.85	334.254	201.327	255.229	244.456	97.5162	85.6229	331.237	203.866	118.841	274.841	207.03	176.22	262.532	277.618	410.214	4129.78	404.365	4.95422	396.721	206.969	351.553	136.132	245.48	138.643	115.598	246.654	416.38	679.477	490.614	6088.79	4979.26	4737.04	7107.33	1472.16	1668.79	2418.68	1021.96	1271.08	2101.54	2050.67	1709.91	3319.85	2461.83	1476.89
0.57_347.2156m/z	Melochinone;	1.33057e+07	1.32426e+07	1.30895e+07	1.35686e+07	1.30228e+07	1.32612e+07	1.34293e+07	1.28729e+07	1.31004e+07	1.26795e+07	1.27806e+07	1.30045e+07	1.25332e+07	1.2637e+07	1.24599e+07	1.33936e+07	1.21274e+07	1.32308e+07	1.32412e+07	1.29663e+07	1.25294e+07	1.26575e+07	1.23292e+07	1.22453e+07	1.25178e+07	1.2282e+07	1.18271e+07	1.19968e+07	1.16934e+07	1.17587e+07	1.09933e+07	1.15391e+07	9.25245e+06	5.02138e+06	196731	381760	373145	1.19961e+07	1.40416e+06	7.23299e+06	1.4631e+06	1.10304e+06	1.13103e+06	2.37916e+06	1.34969e+07
0.57_385.1716m/z	Arbutin 6-phosphate; Arbutin-6P;	24.7607	19.2183	0.192975	13.4228	9.77917	166.733	28.396	36.7693	149.941	54778.1	54987.9	280.564	74.2919	48197.6	56945.5	57395.4	0.204945	2.77836	3.13555	70793.3	52425.6	1.43871	1.15447	49319.5	47804.2	47343.1	58383.4	54463.2	66.0518	46754.9	944021	913917	825362	480517	53513.3	42267.6	48052.3	0.248778	171896	710799	201903	152604	145907	280494	7840.92
0.57_387.0229m/z	Coumeroic acid;	3753.71	4354.81	4320.19	2857.96	2461.28	1583.69	1440.82	2729.28	2099.69	2402.02	2646.05	838.587	1625.35	1567.21	1942.94	3497.14	4368.35	1374.28	1604.75	2331.44	1041.8	2008.55	1624.91	1266.92	1796.93	1130.65	1430.53	1150.76	4764.92	3071.27	19824	19257.9	18304.8	17811.1	13808.5	14833.8	8063.92	4548.87	13405.5	19820.7	13754.3	14926.1	15028.4	13543.8	6510.41
0.57_401.9988m/z	Butoconazole;	37264.2	35907.6	27995.6	31135.4	22551.8	31041.7	30630.8	32512.2	34492.8	28849.9	33248.8	30930	32713	29973.7	34315.9	48689.1	25727.7	28167.5	20952.3	34436.2	21840.2	28215	37998.4	26355.1	28677.5	26356.5	22851.3	18780.9	38172.6	35458.5	41519.2	39800.6	40452.1	42509.1	39872.1	34912.2	35625.3	24017.4	38135.3	38529.1	36991.5	30422.5	36179.4	36697	31228.7
0.57_409.0137m/z	Spironolactone;	1436.2	902.643	962.68	954.183	774.953	377.511	448.158	791.293	405.365	417.314	665.582	334.994	345.888	302.81	236.104	1454.35	7096.02	908.756	360.37	768.935	817.782	802.876	956.232	806.433	713.834	438.593	770.191	587.886	1145.64	1367.01	9703.46	6613.87	7288.58	12664.9	2446.83	2686.38	4709.58	2005.74	3559.59	5127.53	4596.47	3495.54	6350.04	4068.52	2432.59
0.57_415.1970m/z	Echitovenine;	1.98525e+07	1.83858e+07	1.73797e+07	1.76255e+07	1.68871e+07	1.74313e+07	1.80362e+07	1.78816e+07	1.8666e+07	1.85056e+07	1.91761e+07	1.98088e+07	1.92244e+07	1.92997e+07	1.85169e+07	1.94452e+07	118702	1.73995e+07	1.71275e+07	1.68707e+07	1.65769e+07	1.71394e+07	1.72733e+07	1.75917e+07	1.84066e+07	1.85342e+07	1.80764e+07	1.84009e+07	1.76693e+07	1.73004e+07	3.10201e+06	2.94192e+06	2.41656e+06	1.79782e+06	137314	23334.4	16833.2	1.69499e+07	171522	1.19895e+06	322335	204494	423604	731039	22140.2
0.57_434.1836n	Fluocinolone;	503.901	272.085	33.6574	401.065	14831.6	13382.2	10271.6	10789.3	8812.38	14409.7	12985.1	8978.83	253.407	11976.5	145.475	7171.58	1446.95	5451.88	11726.6	10207.8	8082.1	4938.17	5356.88	8087.45	5099.9	6349.78	5582.14	9306.26	7378.37	7129.63	284828	259849	243857	169939	18058.7	15713.6	19682.9	26959.8	77451.1	264481	90724.8	70411.4	62654	120632	31663.6
0.57_485.9556m/z	Bruceine B;	29330.7	24288.1	20109.4	22234.9	36624.5	19920.4	15585.1	27598.8	14505.8	15315.5	19203.2	18126.5	16468.6	14059.3	19810.6	25556.4	92890.4	26298.3	23560.4	74314.4	95110.7	49668.8	81773.8	56128.1	54316.3	68886	76862.8	81508.6	59370.4	30205	27629.5	34220.5	32073.9	49430	63606.6	52805.3	38253.2	37771.1	41873.9	37787.5	40878.3	37711.5	51546.7	40285.8	34084.4
0.57_554.9455m/z	Inumakilactone A glycoside;	10126.8	8992.92	7212.72	7338.45	6757.23	3854.51	2858.8	6391.07	4714.28	3976.46	4292.91	3176.63	3044.66	3497.76	3339.66	11007.3	11754.7	4742.32	2465.17	3967.59	3643.49	5727.71	5841.91	4921.88	3016.06	5019.39	2633.74	3446.06	11550.6	8902.54	29787.9	30738.9	29148.7	30772.2	31041.1	28695.1	20863.6	12353.7	28908	32699.6	34979.5	36112.7	30229.6	28198.9	16400.8
0.57_570.9174m/z	Puerarin xyloside;	4919.27	4704.68	3982.8	5266.61	2953.53	1629.96	2398	4130	2688.96	1731.55	3390.36	3022.27	3084.43	2787.84	2790.8	5851.59	7111.04	2412.56	2053.11	2432.28	2258.98	4116.74	4491.08	2347.39	1748.57	1739.95	2140.57	2237.21	3815.32	5981.47	5887.99	7984.93	8156.9	10224.5	15545.2	12201.7	11327.1	6714.41	11993.7	17483.3	7568.67	10494	9280.31	6482.63	7284.49
0.57_641.9146n	Gallocatechin-(4alpha->8)-epigallocatechin;	9798.79	10379.8	10189	11933.8	6699.46	3237.78	3601.37	6973.9	3794.45	4292.92	4431.3	6450.79	5445.29	4737.26	7492.2	7114.29	10165.7	3362.9	4243.12	1465.5	2256.37	6693.99	4159.11	3062.22	3492.82	3068.2	2699.01	2599.14	5628.59	5789.01	89503.5	85644.5	88100.5	90175.2	68276.8	40456	69352.2	20750.7	137312	156305	136791	127231	95743.4	133164	35004.3
0.57_857.1704m/z	L-Serine; L-2-Amino-3-hydroxypropionic acid; L-3-Hydroxy-alanine; Serine;	34947.3	14265.4	6794.28	20070	45184.9	41716.2	49739.2	85220.6	45691.5	21952.8	22216	9113.92	13559.9	6770.8	28118.7	8231.8	7251.56	10002.9	15811.8	52473.8	76110.4	23744.8	77728.9	57919.2	19137.2	19468.5	14419.6	13155.8	11794	8358.56	250980	238586	224107	227582	25496.3	32835.3	72112.1	72254.1	209500	501988	86241	53625	27391.7	104296	29796.7
0.58_104.0347m/z	5,6-Dihydrouracil; Dihydro-2,4(1H,3H)-pyrimidinedione; Dihydrouracile; Dihydrouracil; 5,6-Dihydro-2,4-dihydroxypyrimidine; Hydrouracil; 2,4-Dioxotetrahydropyrimidine;	28415.5	18193.1	12553.7	21657.4	10914.1	15299.9	16653	27792.8	19459.2	13821.4	26234.7	15996.6	25067.4	25741.5	26556.9	33153.9	14637.3	18856.7	18994.5	16039.8	18946.3	13239.1	21593.3	30066.7	17375.9	27323	16900	14801.5	35973.2	26378.6	7943.04	10593.4	8329.5	8098.81	6115.36	2373.28	9029.61	10963.2	5796.45	5536.26	4483.64	6988.75	12924	2512.1	8567.81
0.58_113.0351m/z	L-Asparagine; 2-Aminosuccinamic acid;	18109	4865.58	10555.7	4749.23	23364.5	2339.06	5330.23	23176.8	17112.4	19709.9	4777	4588.54	4502.83	4047.37	4556.87	6857.04	53177.9	9857.92	11856.7	2700.31	6783.37	2958.69	5330.03	9749.4	5934.66	5413.79	4423.02	10597.9	19697.7	7752.8	43944.9	41947	38641.1	27010.1	13573.1	7524.04	22481.4	7347.32	11129.8	16871.8	16149.1	13493	25265.5	18926.6	32252
0.58_187.9646m/z	Phenylheptatriyne; 1-Phenylhepta-1,3,5-triyne;	6948.02	8510.98	3977.75	9167.98	2863.94	7412.7	8422.48	4916.73	7064.38	3937.28	5263.3	6977.64	5881.88	8756.96	6443.27	6724.9	1738.62	2600.08	4634.92	6686.16	2456.98	2592.48	5590.39	2766.03	3076.97	2414.62	1059.21	1607.19	3028.34	5475.13	188.771	11.4358	330.288	264.057	1704.62	3140.06	1320.33	2191.26	548.684	1285.97	1026.87	446.384	282.493	1144.51	1193.15
0.58_200.0048m/z	Proclavaminic acid; Proclavaminate;	22127.7	26205	9804.57	19045	9134.99	19632.2	9387.16	21994.2	29252.6	15009.1	16572.4	14216	12294.1	12183.3	18730	19108	12550.5	7812.77	6983.81	17451.1	10996.9	10496.4	20329.4	13120.6	6878.91	9013.05	8506.47	12547.4	15385	17790.2	1142.28	1376.39	791.776	2087.3	4685.65	5057.65	2178.45	4580.74	686.467	4444.75	951.488	1592.91	3349.39	4279.35	3576.21
0.58_201.0879m/z	Amifostine;	640.608	1719.48	1191.38	548.421	2349.07	1995.33	1071.11	1143.09	278.478	2696.08	244.61	425.237	3879.84	3272.69	3485.6	6977.96	7370.28	1018.73	1650.88	369.936	4905.74	2941.71	15361.8	11369.5	1890.54	5657.3	10279.2	10272.2	20047.8	7916.85	2694.23	222.473	2257.13	1337.02	203.676	183.231	2143.8	3744.8	3007.9	1577.94	731.141	3607.86	4560.61	5526.07	3375.9
0.58_215.9822m/z	4-Methyl-5-(2-phosphooxyethyl)thiazole; 4-Methyl-5-(2-phosphonooxyethyl)thiazole; 5-(2-Hydroxyethyl)-4-methylthiazole phosphate;	34989.2	34719.4	40189.3	30242.3	24022	44407.5	23871.9	35441.7	31941.6	44029.6	33372.1	27531.8	23758.3	23910.7	28933	39921.7	9385.25	13729.9	24381.4	35983.5	19374.9	16688.8	19333.2	29516.9	17260.3	16708.9	11659.8	15207	44159.8	21046.5	671.113	171.312	1703.42	6475.22	6876.35	12192	3923.86	6376.67	740.761	5164.69	2281.67	2809.89	5680.86	5101.11	7953.89
0.58_248.9082m/z	Acetazolamide;	4956.26	6476	5227.72	5953.09	7874.5	6177.23	4027.51	3956.3	4708.36	3213.84	3148.73	3563.31	4416.44	3228.38	3912.25	12809.8	11345.3	9005.05	5580.52	12393.1	13983.2	18764.2	14011.7	13750.2	8641.8	14726	18277.6	17767.7	10941.2	20600.5	218.748	1907.09	14.2886	730.416	3708.93	3207.54	228.602	5981.94	1686.81	906.176	1463.93	1927.99	1790.36	939.048	2064.76
0.58_256.9559m/z	Demeton-S-methylsulphon;	4591.76	4611.36	6333.18	4663.84	3454.16	4202.06	3381.79	4822.97	4292.93	5127.24	2624.93	4976.72	3004.3	2956.89	3676.56	5741.82	4243.52	6521.67	6072.92	11133.3	7259.15	8463.87	4648.64	4355.44	7649.5	4680.89	5542.72	6029.98	11963.8	3561.53	4284.03	3082.51	4429.5	4158.64	4769.44	8703.57	6344.02	5093.45	3516.35	2786.53	3803.16	3305.2	4466.88	1088.43	8503.69
0.58_264.8816m/z	Arbutin; Ursin; Uvasol; Hydroquinone-O-beta-D-glucopyranoside;	18307.6	17792.4	23332.9	19455.5	35437.7	32710.5	20707.4	18436	16853.6	21304.4	23327.8	20718.7	25156.3	22006.3	21838.1	37857.2	23201.9	22171.3	24123.9	28597.3	27339.6	20945	27078	44234	24841.5	32163.8	28296.1	29896.2	41323.3	31818.1	9842.63	8565.5	9798.91	6746.81	16811.6	17475.6	15822.5	22585	15446.1	16334.9	19764.9	18016	12295.1	10319.2	13871.2
0.58_271.0805m/z	6-Phospho-D-gluconate;	132.342	438.521	226.296	296.859	46.1009	125.322	177.347	234.693	101.536	96.8248	157.733	395.941	34.1809	222.274	128.668	243.536	652.041	288.312	2.20454	0.549935	494.439	173.155	159.25	246.218	160.465	85.5275	124.121	23.148	604.032	57.0645	19944.7	17526	16032.9	12185	2800.19	1743.89	3184.78	5.98546	6779.96	18015.1	7590.53	6976.8	6059.5	7701.21	1676.82
0.58_280.8577m/z	Vidarabine; 9-beta-D-Arabino furanosyl adenine monohydrate;	5013.78	5071.33	4662.35	5106.48	9409.96	6255.11	4189.45	2561.97	3840.29	2819.06	4686.77	4187.66	5708.54	5677.49	4591.18	10171.7	10912.6	7883.6	3706.48	4161.12	5519.18	6558.61	8031.48	12298.2	8758.6	11152.6	9888	6335.6	5723.72	10868.9	7304.98	4967.44	7914.63	5492.67	7946.42	4573.24	3423.18	11350.2	6414.66	11523.9	9743.59	10332.4	7860.52	5383.49	5336.85
0.58_284.0974m/z	Leucomethylene blue; Reduced methylene blue;	11962.7	7723.9	3551.58	7363	2329.68	3395.75	4226.37	9169.56	5613.69	4983.46	6933.34	4519.52	6164.99	5878.31	6621.99	9831.64	4447.38	5127.16	2982.05	2381.15	3403.42	1469.61	2142.6	6641.87	2997.45	5592.01	2746.15	3416.89	8526.15	6624.06	3160.66	4320.44	4529.42	2108.03	2629.17	887.383	1224.75	1522.93	1790.26	2943.21	2336.21	677.177	4507.24	2239.44	3148.66
0.58_299.0958m/z	Mirtazapine;	5.24395e+07	5.27859e+07	5.27997e+07	5.5423e+07	5.41592e+07	5.59873e+07	202.999	5.68045e+07	5.9299e+07	5.928e+07	6.33015e+07	6.8104e+07	7.00654e+07	7.60282e+07	8.35048e+07	120765	872686	5.3589e+07	5.45623e+07	5.41854e+07	5.31865e+07	5.4701e+07	5.48347e+07	5.59801e+07	5.92715e+07	6.19023e+07	6.32385e+07	104879	179905	8.10614e+07	761933	255900	583039	802889	100695	5.58839e+07	376602	5.38066e+07	6.09401e+07	5.91882e+07	6.60432e+07	7.10555e+07	469478	252692	1.19486e+06
0.58_300.1277m/z	Nicotianamine;	75.9938	3.86807	42.7408	5.31215	2274.59	1735.41	1666.7	0.780182	183.441	3214.34	1507.03	1512.28	1955.49	1580.52	1547.04	3178.33	3279.16	236.347	47.2548	9.34432	1077.22	1128.32	2696.2	2206.38	76.7687	1862.5	271.265	6.1423	3392.79	2385.94	784.066	2391.04	1894.94	1232.28	968.025	28.286	650.529	166.085	167.653	290.979	268.258	21.1814	702.602	84.9225	110.247
0.58_316.1023m/z	Phenbenzamine hydrochloride;	2650.98	2445.76	1037.15	2259.55	566.034	160.137	1438.88	1268.26	995.736	411.597	938.249	740.111	675.459	686.616	757.078	366.963	1449.85	1563.96	1388.91	903.447	671.814	493.388	58.6287	232.015	1114.67	972.996	200.514	673.976	1534.72	1656.34	13132.6	19139.8	12992.4	10389.7	2655.33	2686.04	5814.47	1515.32	4340.86	7923.97	6470.83	5773.64	8990.09	2759.83	2068.94
0.58_338.0310m/z	4-Methylthiobutyl-desulfoglucosinolate;	3536.48	2808.57	2233.14	2828.85	406.908	1569.98	1518.07	2400.45	1075.85	262.749	1460.52	1211.68	463.733	605.293	1858.42	2510.32	2071.9	2041.26	926.481	794.607	973.025	2417.88	2134.64	1772.71	558.639	1317.59	113.071	973.443	4529.38	2909.54	7720.1	5381.14	8425.73	4652.51	3613.34	2108.08	3437.1	1663.63	3733.79	4658.39	3748.33	2909.79	4233.27	4100.71	3104.51
0.58_343.1129m/z	2-Descarboxy-betanidin;	1486.69	177	1172.97	283.257	1882.68	209.06	1074.12	557.77	2009.16	2659.39	1988.64	1027.62	2145.99	2072.9	1737.35	5885.01	8563.94	160.085	5075.24	3734.12	3933.31	2993.12	182.319	2386.16	7469.02	3001.39	5400.45	5591.3	3314.7	7968.83	48884.7	49648.6	43219.1	28046.4	6844.07	4418.6	14475.4	1887.8	11915.5	21696.8	16747.8	12170.3	21349.6	22550.6	9463.48
0.58_344.0994m/z	Tolrestat;	740.344	1966.48	833.381	1021.79	597.318	1122.84	1127.92	1182.94	886.46	146.714	986.394	1188.62	545.106	766.698	1123.87	3595.97	1144.39	1485.7	1589.7	1786.85	1564.57	1326.88	2608.97	1948.49	1456.86	1955.79	995.685	1563.3	2334.72	2208.8	9868.27	9448.8	7821.1	8088.83	2922.24	2483.34	4733.68	1188.58	6632.16	5545.09	5152.49	5154.32	5709.84	10266.4	1877.21
0.58_358.9841m/z	Bis(4-nitrophenyl)phosphate; Bis-4-nitrophenyl phosphate;	4733.96	6875.41	5320.85	3936.08	2557.05	4159.63	4315.8	5012.02	4296.55	4254.31	6259.61	5356.56	5337.88	4308.81	5222.4	9756.53	4860.45	3014.4	2838.38	5864.4	4094.16	3284.5	5152.79	5221.2	3598.37	4630.02	2964.42	5117.95	9524.59	8583.92	7346.62	7311.33	8383.65	6065.71	7448.23	7972.71	5475.24	3518.61	5535.66	4942.56	5995.48	7732.31	6348.75	8375.73	9594.53
0.58_382.0529m/z	Gardenoside;	10613.5	9505.67	8808.95	10503.6	222.275	2012.09	1783.19	6390.51	1776.09	22.6969	5058.2	4084.05	3826.22	4480.05	4420.72	11171.9	3079.93	5445.69	580.683	1036.11	1557.91	5495.54	2167.59	4219.96	810.014	6.19923	1316.04	746.557	3697.48	16402.2	21140.6	17773.8	18807.8	16326	12958.5	11309.5	12774.3	3961.31	14299.3	11080.8	10409.2	12456.7	13223.1	24371.9	13969.8
0.58_407.9337m/z	Acetyl-maltose; 6-O-Acetyl-alpha-D-glucopyranosyl-(1->4)-D-glucose;	20192.6	17986.8	18915.4	16581.4	18610.2	15766	13927.8	13278.5	13757.8	12683.6	15638.7	12815	12438.8	9863.44	11836	29062.2	35249.8	17058.2	14500.8	24583.9	18346.2	17808.3	18065.4	18092.1	13320.9	16747	14551.2	14033	19093.5	20860.6	14224.6	14270.7	12496.9	39740.8	14559.9	14680.9	19270	12939.4	16158.3	18452.9	17069.5	14996.7	22895.1	16526.4	9735.45
0.58_442.9364m/z	9-Bromo-16alpha-methyl-pregn-4-ene-3,11,20-trione;	14520.6	14743.6	17504.7	13040	23792.5	18089.8	15545.4	16454.4	22071.6	15648.4	18855.6	14642.7	16259.3	17381.7	17280	31470.2	20772.3	18360.1	14815.2	29535.7	22163.7	26657.8	29924.3	27591.3	26677.2	23066.4	29321.4	30740.3	36459.3	36433.9	5596.83	6058.07	8396.31	7613.99	16281.4	14139.2	15636.9	17399.9	12715	13478.2	13739.5	18047	15874	11563.1	12687.7
0.58_455.1028m/z	Triforine;	445.043	549.286	443.541	552.446	18.5679	194.457	287.591	101.183	0.0619406	90.5905	2.62736	298.188	13.324	318.252	333.16	403.769	668.021	494.625	1.73822	684.48	302.082	341.018	686.52	596.239	28.2701	356.079	636.103	1046.07	54.9925	578.749	11306.1	9195.06	10443	8359.26	3385.73	1679	2952.08	721.598	6701.53	9666.22	9319.25	8805.9	4711.84	7162.01	2093.01
0.58_504.0653n	Harpagoside;	9178.55	8560.2	4356.5	7797.65	1785.4	1521.24	2150.37	5757.36	2060.09	1046.04	2730.82	2934.3	3817.98	3626.17	3238.28	8422.48	3259.42	3109.6	749.368	126.559	533.581	1802.52	3648.63	93.6526	241.781	968.109	894.032	1936.25	5778.06	9013.55	14928.3	11671.3	15337.8	16020.8	9856.7	8398.46	9531.02	3970.15	13705.5	18344	16032.5	14073.2	15878.7	14291.7	8791.93
0.58_629.2166m/z	N-Acetylimidazole; 1-Acetyl-1H-imidazole;	946.138	15391.4	1325.95	415937	324706	162.301	323.66	62.5868	8652.24	736.067	316071	8737.19	392812	83448.7	1.59386	82723.2	324858	1.73759e+06	515335	19886.7	259.406	112.265	20.0831	1376.45	17352.5	195.409	68975.8	3.63793e+07	7746.31	1921.27	1.00031e+06	4.13821e+06	1.77453e+07	4.89367e+06	78981.5	0.00898511	2595	2876.1	54183.1	1.12427e+06	1.74954e+06	1.6787e+06	515783	28653.8	25.3622
0.60_109.0400m/z	5,6-Dihydrothymine; Dihydrothymine; 5,6-Dihydro-5-methyluracil;	1002.53	1057.36	796.124	428.881	3390.04	2884.66	439.436	978.667	936.142	494.548	838.486	850.841	886.838	1081.6	1800.28	1215.39	1406.41	698.481	628.052	349.654	926.716	243.784	298.794	423.235	201.757	223.529	267.591	554.716	2091.75	1345.72	25410.2	24875	22708	23273.1	10954.8	5633.17	11690.8	3623.49	10877.5	13611.5	14780.3	11466.6	13057.9	15834.1	16989.1
0.60_127.0508m/z	L-Aspartate; L-Aspartic acid; 2-Aminosuccinic acid; L-Asp;	22878.1	18706.8	9706.99	13127.6	5777.09	8555.27	8581.58	21985.9	17607	8538.57	19423.2	10905.9	11887.1	14293.3	18647.2	24844.8	19254.4	9013.12	13228.9	6661.33	10968.2	3120.22	13340.6	9979.59	6641.83	6857.04	6511.04	9388.55	30975.6	19808	276614	252049	238421	232344	120350	64504.5	131758	43823.1	128411	167727	164644	134555	138718	169812	175946
0.60_132.0298m/z	L-Glutamine; L-2-Aminoglutaramic acid;	464148	494879	324284	417549	326039	362460	396743	469683	373397	315639	543430	444192	437416	459648	505816	433348	244856	195779	301706	282058	237410	174693	433938	380670	189148	233810	160139	187721	321517	364856	249111	182797	210348	222263	220130	176327	235178	181536	246030	171938	230378	247027	255499	459662	195003
0.60_209.0803m/z	beta-Alanyl-L-lysine;	27.6385	3023.55	3616.41	3023.66	4085.35	3751.72	3974.21	3922.49	47.2094	4713.9	5848.21	2869.63	5953.2	3781.68	3723.76	439.481	878.234	117.709	1548.17	258.529	186.826	128.149	201.749	14.6489	2237.66	1507.35	37.1744	199.184	216.672	196.195	36246.8	35947.3	29414.3	18750	2148.46	2344.2	3180.35	1002.96	5243.43	17337.6	5059.46	3458.02	4181.48	7958.88	667.844
0.60_216.1347m/z	5-Hydroxyisourate;	90546.6	56027.3	20921.4	63756.8	19424.3	31388.6	30223.4	103996	107251	27324.4	38275.5	30576.8	25571.4	31272.5	32893.6	7932.87	1863.49	18462.1	17525.6	10527.5	11060.1	18296.9	1840.78	11743.8	22253.2	11320.8	9092.7	25150.4	98017.6	3605.38	8515.36	14418.3	12612.2	1813.6	9385.41	7138.91	10865.1	14826	9900.86	2112.9	10098.5	6593.94	1111.59	14528.2	11821.5
0.60_231.8655m/z	Lipoate; Lipoic acid; Thioctic acid; dl-alpha-Lipoic acid; DL-Thioctic acid;	5790.08	4446.62	4560.63	5986.74	10712.9	6727.37	2510.89	6051.49	5895.72	2426.46	3150.74	3090.45	6177.14	6743.71	2797.25	18134.1	31293.5	14582.4	16198.4	13769.7	32716.2	20232.4	20732.1	23651.6	16429.2	19703.4	35297.4	41072.8	27557.4	20285.3	24299.8	14175.3	14161	11271	13642.5	12256.1	7548.59	13452.6	11307.3	16758.7	9980.15	6805.98	13831.7	17488.8	9016.86
0.60_251.9805m/z	D-Fructose 6-phosphate; D-Fructose 6-phosphoric acid; Neuberg ester;	19351.7	19629.5	12507.3	15911.9	22351	16047.7	11240.4	20037.7	33300.9	17817.5	14800	8980.28	10489.8	11863.3	13262.9	31083	41288	18451	15283.9	32449.7	37948.3	39497.2	52674.2	35543.4	21482.8	22421.7	21456.5	26873.5	27836	29186.1	3772.82	4094.56	5856.61	6479.41	7120.48	12228.2	9505.17	12581.4	5277.08	1222.39	3692.06	6077.22	6836.87	8269.95	5560.97
0.60_259.0218m/z	Busulfan;	891156	1.06552e+06	735203	878544	1.40681e+06	942882	993160	828590	716082	594426	1.22886e+06	957611	1.11942e+06	1.15098e+06	1.16735e+06	1.35368e+06	704887	701580	809342	563690	580139	459743	1.16855e+06	1.56106e+06	952216	1.58253e+06	841524	693167	827056	1.50692e+06	537280	404351	484062	601327	909881	434839	725435	795292	699824	961234	782683	823272	918493	725382	677439
0.60_307.9463m/z	Risedronic acid; Risedronate;	27347.3	25003.7	16512.6	23698	15486	24522	16798.4	20514.5	26553.8	14452.6	18152.7	17200.1	16275.2	15933.1	18980.4	36791	12729.1	16674.5	12094.2	31163	17960.1	21838.7	28612	18955.1	21019.9	15121.7	17541.8	16217.2	24591.2	29262.9	12330.7	11329.8	12205.8	10859.8	14147.7	12965.4	9728.89	13521.2	9094.12	12475.2	12270.7	10838.2	10037.2	10449.3	11117.3
0.60_317.9695m/z	1-O-Vanilloyl-beta-D-glucose;	20713.8	23659.2	15956.6	10672.4	14378.9	23434.6	22037.2	20194.7	24701.2	21336.4	19993.8	23067.3	18601.2	17389.9	21001.3	20922.3	16855.7	9082.92	19939.4	26413.8	18926.5	14292.3	22770.7	20286	18994.6	19897.3	16462.5	17562	25479.3	16945	4366.83	4427.14	3281.51	6678.27	11027.4	10821.7	5969.01	7087.63	6204.97	3611.51	5676.38	4650.4	6134.71	3902.86	6697.5
0.60_332.0174m/z	sn-Glycero-3-phospho-1-inositol; 1-(sn-Glycero-3-phospho)-1D-myo-inositol;	15268.7	14126	5488.21	9050.3	2151.97	5252.74	5476.39	7648.68	7885.78	3715.66	7306.65	7282.19	3932.24	5964.25	6919.56	8401.89	2730.79	3368.3	2367.33	4454.2	2371.31	3601.72	3854.99	1586.58	2772.78	762.904	804.075	2504.64	6435.6	5726.35	2622.05	4617.5	3662.65	4064.33	7528.76	5671.27	7226.67	5846.09	4229.95	4044.57	4747.07	3382.99	5524.94	9326.68	6769.76
0.60_354.9256m/z	1-(5'-Phosphoribosyl)-5-formamido-4-imidazolecarboxamide; 5'-Phosphoribosyl-5-formamido-4-imidazolecarboxamide; 5-Formamido-1-(5-phosphoribosyl)imidazole-4-carboxamide; 5-Formamido-1-(5-phospho-D-ribosyl)imidazole-4-carboxamide;	17656.3	16290.4	19123.4	16320.9	13640.5	15941.2	15873.7	21909.2	17844.2	14199.3	27396.7	23585.8	24290.1	22213.3	32343.5	29173.5	10539.5	14869.8	23172.7	24161.6	16733.8	22964.5	15211.8	16366	20014.5	15786.3	12364.2	14346.5	24887.9	25318.7	10696.9	5754.98	6546.53	8306.87	11835.8	6722.87	20495.9	10551	21043.2	5505.77	21691.2	24523.3	16654.9	13676.3	27904
0.60_369.9140m/z	Diphenadione;	19917.2	16457.4	21191.4	16383.5	28605.3	24769.9	19401.4	22903.8	32753.1	25267.7	28005.1	26411.1	28085.2	25320.5	21191.2	40610	20911.9	23579.9	29824	50594.2	40736.1	41439.6	43917.5	41009.3	39339.5	41799.4	50079.9	47038.2	50954.3	42135.4	10364.5	4844.73	9953.47	5171.76	10601.7	8917.97	10095.4	22053.9	9934.02	3528.32	8723.87	12422.6	12323.6	10333.9	23277.9
0.60_427.0555m/z	Furconazole-cis;	63748.7	53671.3	51757.4	55077.2	40006.1	41857.4	42150.3	51149.9	43069.1	39799.6	40684.4	37646.7	40613.1	40955.5	44162.6	49304.9	50986.1	50694.6	38319.5	37881.6	38452	47601.2	53604.9	43728.1	44858.3	36187.9	41043	44369.7	60644.5	54029.2	126467	125071	120175	110811	101610	80087.7	99857.3	66898.2	97297.1	94730.5	111464	96979.2	109504	116163	147493
0.60_504.9882m/z	10-Formyltetrahydrofolate; 10-Formyl-THF;	98553.9	93741.4	80530	94140.6	85096.2	83212.9	84914.5	78949.6	87993.6	67031	79527.6	90594.4	90524.7	86808.5	81981.7	159229	125963	85315	76767.4	103218	95935.5	115210	140491	112059	97235.4	103402	105145	99024.6	134445	139166	185525	156064	165052	128314	108872	83009.3	97921.1	89053.6	134203	194157	140067	150536	137432	127787	84306.7
0.60_731.1154m/z	L-Alanine; L-2-Aminopropionic acid; L-alpha-Alanine;	26072.4	30323.6	28926.4	25008.3	13755.3	28097.6	19297.2	30378.2	27337.3	27563	27231.3	25887.5	18744.7	18695.5	21494.7	20150.4	27282.3	13901.5	9827.42	13464	13597.4	18465.7	25340.4	19733.8	8014.34	12581.1	15779.3	17923.4	45645.3	27504.4	24238.8	28652.1	25307.8	33712.3	27721.3	15335.4	23483.8	16485.3	34803.2	46902.7	35395.8	35054.4	26995.6	44792.7	19016.7
0.60_88.0396m/z	N-Nitrosodiethylamine; NDEA; Diethylnitrosamine;	26305.5	29434.9	19946.4	24447.7	16846.4	21415.9	22980.2	23771.3	22253.6	17387.5	31068	24122.9	24434.8	26391.6	26101.1	25091.9	13223.2	9592.54	16716.8	14598.8	13228.9	9512.38	22948.1	19421.9	9380.38	12957	8441.62	9249.22	16196.4	17379.2	13071.9	8688.35	11277.4	11756.3	13424.9	9531.75	11460.4	9276.06	14125.4	10474.1	12519.9	12929	12412.2	24134.9	11268.2
0.61_101.0716m/z	Hydroiodic acid; Hydrogen iodide;	517.52	293.138	167.372	1299.27	1525.87	68.9105	212.235	166.438	194.078	88.1784	430.183	194.847	484.287	161.234	129.63	99.3842	205.4	314.541	2443.31	1454.04	947.929	1363.32	511.447	101.842	142.14	65.5796	356.796	447.165	1493.41	284.537	5717.19	6972.32	5868.41	4612.57	3913.51	1739.85	4371.13	1355.14	4184.81	4062.97	3955.14	3969.24	3168.26	4786.52	5824.36
0.61_171.9087n	Diphosphate; Diphosphoric acid; Pyrophosphate; Pyrophosphoric acid; PPi;	26944.2	29566.9	33091.4	28311.8	55537.1	36885.6	34967.1	29536.5	30517.5	35266.4	33033.7	32434.8	34933.2	36324.6	36382.7	48590.1	53632	46393.4	58370.2	69412.4	65506.1	46000.9	52867.7	64464.5	70809.1	76160.9	69637.3	61878.1	63586.3	45664.6	31485.2	29158.9	32384.2	43344	47297	43191.5	50382.6	49737.3	61705.5	50839.8	54635.6	50568.7	46489.2	36161.3	48297.4
0.61_197.8074m/z	Chloral hydrate;	15017	13570.9	553734	65301.7	1.0202e+06	37775.3	73356.4	85397.1	27230.8	790832	24761.8	33384	21142.7	51194.9	80108.3	769257	3.0196e+06	2.07547e+06	2.03091e+06	3.10735e+06	3.36851e+06	2.97994e+06	1.39132e+06	1.65863e+06	2.64661e+06	3.03542e+06	2.85574e+06	2.88941e+06	2.20135e+06	1.09082e+06	775390	486101	423218	839318	470191	1.43964e+06	1.46921e+06	656214	587148	429202	294000	319931	2.0759e+06	131003	1.00256e+06
0.61_232.9004m/z	CGP 52608;	39679.7	33590	34064.8	48034	94205.6	36586.6	33291.6	41067	20885.9	18248.8	43159.8	23317.3	53491.7	48726	46562.9	111239	150618	61966.5	59211.8	44320	72091.3	36351.1	91609.4	86155.1	42844.3	83787.8	82552.1	98632.2	64502.8	119430	184452	128095	117781	106304	113542	50532.7	109182	109742	195277	196764	192538	205362	158798	159949	113500
0.61_253.0557m/z	Phosphoramide mustard; Phosphamide mustard;	39589.7	31816	29059.9	32496.9	32611.8	30550.6	36435.8	24230.1	37028	27247.3	40435	49441.2	35891.2	35854.4	41043.9	28713.8	136578	129542	137752	94346.4	113641	63634.8	39980	46687.9	89232.6	48512.6	145485	75268.5	46105.6	47028.4	29721.6	36231.5	43662.5	41427.5	73022.9	55268.5	35406.9	61719.3	25377.8	22206	30646.5	33712.2	40922.6	34926.4	38775.2
0.61_254.9618m/z	3-Phospho-D-glyceroyl phosphate; 1,3-Bisphospho-D-glycerate; (R)-2-Hydroxy-3-(phosphonooxy)-1-monoanhydride with phosphoric propanoic acid; D-Glycerate 1,3-diphosphate;	1505.85	1876.14	1193.2	866.684	3120.86	1571.17	517.94	1876.37	1982.29	3062.44	1706.11	642.171	1136.94	1153.59	1391.83	3846	5663.19	1275.55	4529.56	6888.26	6476.15	2161.94	1365.98	2666.75	2074.76	3102.92	3915.11	4498.75	12203.8	4150.68	5907.91	6060.74	6260.2	9161.37	6070.25	10861.5	7807.73	2618.1	5909.99	4329.18	5727.21	6016.41	7097.87	3562.56	9580.68
0.61_272.9310m/z	3-Deoxy-D-manno-octulosonate; Ketodeoxyoctonate; KDO; 2-Dehydro-3-deoxy-D-octonate; 3-Deoxy-D-manno-2-octulosonate; 3-Deoxyoctulosonic acid;	5052.06	4958.49	7770.31	4853.04	6566.27	6275.1	5674.37	6631.87	12390.8	10506	7796.03	5472.84	4792.15	6311.92	7103.6	12735.4	11645.1	10639.1	16212.5	19154.1	15728	12669.6	10358.5	10471.3	13681.1	11661.5	10968.8	14743.1	20630.9	11968	25815.7	22220.8	24165.9	31014.5	22873.2	21474.8	26248.6	11349.9	19044.3	15815.9	15346.5	12319.2	22301.3	14496.2	29487.3
0.61_273.0371m/z	N6-(L-1,3-Dicarboxypropyl)-L-lysine; Saccharopine; L-Saccharopine; N-[(S)-5-Amino-5-carboxypentyl]-L-glutamic acid;	675301	675678	421682	612234	539501	762738	841290	487792	967368	593185	754073	974301	691199	722931	791319	462347	225969	319203	290764	407198	291184	319530	372776	441868	286067	416578	268081	396391	474471	569497	402637	317153	348494	392272	338458	221235	406666	264511	259061	513857	249153	319845	446479	316465	295670
0.61_334.9326m/z	Pyraclonil;	17560.2	18626.7	20072	16044.1	24957.8	15913.7	13361.2	18515.1	18568.9	15853.9	16122.3	18078.4	16109	18053.2	18423	33402.2	24202.2	20006.8	21703.3	42590.6	24423.6	26463.2	30389	26662.5	29741.3	29036.1	25080.7	25390.7	34703.9	31886.1	24627.8	22043.5	25163.1	20646.8	27797.9	21535	25781.2	20391.3	22934	22856.7	21006.6	24170.1	24041	19312.8	26754.2
0.61_350.9577m/z	Cefadroxil;	50425.1	51666.5	49515.7	36050.3	55343.3	49007.8	42931.2	43992.2	66774.3	56463.4	51802.6	47181.5	37300.5	42391.6	50114.2	61815.7	61803	38596.9	57857.2	88996.5	73205.4	78329.2	64889.2	60919.7	84302.8	69689.1	75944.9	77533	92589.1	57754.2	42301	26733.2	29192.3	43654.8	34646.1	46384.9	46686.8	42173.2	40348.4	23862.8	31354.5	33014.7	42216.9	29753.4	43059.5
0.61_580.0373m/z	Carlinoside;	53371.8	49918.1	58218	38018.1	47067.7	46961	34086.9	43393.9	46358.2	34622.8	45683.5	32565.3	42695.7	41104.4	40225.6	63239.6	51028	33988.4	28311.7	58391.8	33048.9	36358	49814.1	49089.4	32420.4	40397.2	36775.6	35552.8	68485.3	55336.1	43738.8	44934.3	45693	54162.9	51760.8	43006.1	39435.2	33937.2	46221.7	52145.5	48860.2	59667.5	42524.5	49121.4	48706
0.61_766.0736m/z	Quercetin 3-(2G-xylosylrutinoside);	33346.7	34457.9	36522.1	34568.3	32099.5	15394.9	15180.4	20609.5	19353.4	22408.5	18195.2	19881.2	14462.9	21213	19018.8	42352.5	21661.8	20626.5	12413.5	34163.3	14066.3	21994.2	22957.2	19238.6	7847.51	20680.6	20153.8	19506.1	38235.2	45459.6	34049.7	30517.6	23951.3	29610	25374	14054.2	14223.3	18323.5	28717.6	58813.8	37087.3	50179.9	41689.3	23255.7	23825.7
0.61_855.2242m/z	4-Aminobutanoate; 4-Aminobutanoic acid; 4-Aminobutyrate; 4-Aminobutyric acid; gamma-Aminobutyric acid; GABA;	227871	245231	243041	249823	356850	179915	188372	259293	393615	287720	180173	267310	208283	233861	225731	175048	184019	176406	148211	196643	194302	299869	181662	267966	139752	156250	125985	187548	335949	155221	33738.3	66140.3	53883.4	72483.9	45680.6	51938.7	55228.9	49746	62831.5	95396.5	41466	47485.6	47066.3	37080.2	38325.1
0.63_102.0555m/z	Oxalate; Oxalic acid; Ethanedioic acid;	87928.6	95266.4	57119.9	86837.6	50756.5	95262	91780.8	80849.2	93203.9	57751.5	103964	90942.5	103000	105821	92991	71132.3	36169.9	39639.4	54878.4	55781.3	34084.3	27427.7	52289	55120.9	28999.2	40082.7	29464	31675.4	50912.2	52432.1	41034.5	38343.8	39942.7	42848.9	40021	35194.6	37751.6	31920.6	34614.2	37222.4	35142.3	38211.3	40617.3	44357.5	29693.8
0.63_126.8803m/z	4-Oxoproline; 4-Oxo-L-proline;	461.728	744.735	3518.87	1366.39	5251.29	1420.66	2435.82	1974.53	764.399	4705.98	30.5402	1671.15	987.89	1470.67	1761.16	5506.47	6476.75	8805.79	8921.39	14565.2	9906.78	10764.6	7972.78	8696.37	15304.7	11516	9073.48	11615.5	10298.4	6692.22	3517.99	1975.05	2277.57	4174.02	3324.42	6019.95	5780.66	2943.36	1890.87	2610.87	2052.81	1467.84	5195.81	1955.78	4086.49
0.63_142.8751n	L-Glutamate; L-Glutamic acid; L-Glutaminic acid; Glutamate;	4054.21	5409.15	5493.34	611.905	9383.63	529.135	799.642	652.452	824.115	9729.24	6835.84	510.936	205.115	407.989	6874.66	9819.9	31861.2	25048.9	22987.5	36917.8	38952.8	31140.9	15879.2	18036.5	34028.2	35435	32890.2	36389.6	25525.5	10562.3	9521.19	4331.66	4978.78	9427.88	5186.63	17763.2	15650.5	8486.85	4876.5	4681.86	1999.06	2991.04	22735.3	255.766	12812.3
0.63_166.8330m/z	D-Glucono-1,5-lactone; Gluconic lactone; Gluconic acid lactone; 1,5-Gluconolactone; delta-Gluconolactone; D-Gluconolactone; Gluconolactone;	2242.89	2584.41	5699.01	774.038	7915.85	4121.64	3141.27	844.751	3933.32	7294.93	3726.99	554.179	3585.63	1103.61	4768.04	4239.94	17437.1	10064.1	15628.8	22393.2	24039.6	18988.7	11525.9	11334.3	17846.9	21042.4	20872.6	17568.4	17879.2	12152	4928.58	1800.59	2453.72	5839.23	2493.2	8575.53	8980	3807.48	2990.88	2449.37	4416.82	1264.67	15763.8	4243.13	6764.81
0.63_179.8414m/z	Homoarginine; L-Homoarginine;	186.356	312.901	4902.14	117.344	8905.12	5494.91	883.736	620.83	5832.72	6849.83	6332.52	5321.2	5954.71	5352.83	5288.35	9066.27	29012.8	19762.7	18851.3	24459.2	27489.1	18973.7	10742.2	14059.4	25949.7	30175.5	31424.7	28147.9	17415.8	8650.65	9062.1	6307.64	2965.42	7276.55	4882.73	11921.5	9802.46	5379.33	5029.03	2621.96	2565.36	405.149	21785.7	402.744	8761.15
0.63_214.8597m/z	L-Serine O-sulfate;	1420.14	1810.82	398.869	1381.24	3065.08	1261.4	1989.75	1208.27	479.034	576.511	1950.95	727.173	2226.2	2348.53	1849.31	3354.12	4616.1	2825.46	2339.01	1396.29	1118.13	1152.97	2117.92	4433.52	3686.36	4915.23	4201.85	1822.71	2598.41	3220.51	6001.42	3431	4422.26	5007.48	5051.95	1885.93	3201.38	4191.89	5039.18	7103.33	6640.81	5942.59	5054.94	3248.01	3275.64
0.63_237.9386m/z	Cytidine;	10853.3	10100.2	16820.1	11246.7	17043.2	15461.3	12517.2	12485.3	13032.7	16009.1	15088.6	11620.7	10340.4	11685.2	14653.8	19240.3	16546.1	18763.1	24144.3	33169.3	22398.2	21056.4	20508.4	19730.9	22890.8	22887.8	21362.5	23529	23756.4	21130.4	12240.5	9009.08	10273.7	13974.5	11944	13521.2	15600.4	12229.4	11546.4	9643.58	12902.5	11085.6	11582.3	8067.53	14397.8
0.63_281.9684m/z	Xanthosine;	58389.6	55971.8	62860.7	62969.9	72262.3	74779.4	50945	71492.8	65573.7	68767.6	60537.5	47945.9	62512.4	57141.9	55720.6	100880	93401	62850.8	95008.6	124434	114482	75439.2	68892.3	100832	70179.1	78949.5	74782.5	101740	136301	75875.8	74306.8	74287.9	72913	75853.9	71103.2	72201	73663.3	45564.6	78998.4	64892.7	64628.8	67193.8	78342.6	69246.1	64187.1
0.63_283.9342m/z	N-Acetyl-D-glucosamine 6-phosphate;	49331.6	49588.9	55459.4	43183	68929.1	58718.9	52117	60519.8	60957.5	72136.6	52391.8	49396.4	53412	52379.1	57900.1	70861.4	49557.8	60798.1	63811.9	92876	70307.5	101905	78436.9	74002.6	81590.3	70231	60157	64231.5	73462.4	64745.2	32551.8	35722.2	45454.8	44786.7	55943.7	64784	47618.8	84218.3	37892.9	32202.8	35834.8	33814.4	34509.4	41716.2	43010.7
0.63_300.0484m/z	6-Hydroxyl-1,6-dihydropurine ribonucleoside; (6R)-1,6-Dihydroinosine;	42400	44605.9	43372.1	50693.2	70344.7	57219.1	42455.8	52977.5	60358.1	39399.3	50292.6	47960.3	48792.4	59372.7	49759.5	176584	225862	89833.2	66906.6	55389.3	80832.2	74735.1	149042	137681	95988.9	120267	123813	90988.1	85851.5	141722	109502	95590.8	105293	90434.6	96780	49531.2	57220.9	86249.8	88838.2	133944	85592.6	88710.2	72349.9	78387.5	49810.3
0.63_321.9225m/z	Corniculatusin; 3,3',4',5,7-Pentahydroxy-8-methoxyflavone;	19093.5	19468.7	24309.4	14971.5	26080.3	20741.1	17561.7	24465.3	23124.5	35420.5	21053.6	18367.8	18263.9	16659	17985.3	37091.6	32197.1	28687.2	31068.9	45186.8	31910.4	35363.5	35329.1	35592.3	49921.8	41439	32421.6	28019.3	33654.3	28477.9	23910.5	20445.2	22476.2	22840.8	23637	26488.1	23836.6	24551.2	26034.1	25629.1	21917.6	16299.5	17055.4	15632.4	24453.3
0.63_368.8306m/z	Neostigmine methylsulfate;	1339.83	9827.2	2362.04	3761.92	32346	4455.46	2281.13	4055.11	1221.55	4357.77	14571.6	11116.5	7405.34	2087.44	3651.7	3238.72	49420.9	15282.8	13916.1	13387.3	20255.9	7273.28	26498.1	37414.1	14918.9	38483.9	23828.3	27707.1	4464.79	8433.37	32071.9	21690.5	3600.69	32504.7	17590.6	6719.06	26722.1	32967.6	119713	119619	125169	82342.1	34831.7	16712.9	18649.8
0.63_369.0869m/z	Aristolochic acid; Aristolochic acid I;	61861.9	54971.5	62683.7	48174.7	69504.9	33703.9	26564.8	43890.8	40013.9	32613.6	34812.5	31495.2	35436	30478.9	31625.4	38824.8	66554.4	50312.6	28157.3	38063.3	40320.2	67229.8	40878.7	34357.9	55181.9	30193.5	52496.8	54348.2	52935.1	47873.6	87903.9	85501.4	105425	71736	88825.8	57217.9	53257	87902.5	85367.7	72352	108895	94399.8	55998.7	107952	73324.9
0.63_376.0224m/z	Monuron-TCA; Monuron TCA;	29002.3	27255.9	17086.8	21476	18274.5	20705.1	20978.2	31796.8	27476.5	19415.6	30768.4	23382	23150.3	31273.7	30653	24176.2	15538	9885.5	12329.4	21793.6	15468.1	17962.9	24065.5	23066.3	11303.9	13833.5	11729.5	7827.29	27486.4	31287.5	12715.8	14769.2	15737	18243.1	17213	13037.7	13691.5	8586.34	15932.3	17240.2	19604.1	11106.3	11494.5	16258	15467.6
0.63_419.0664m/z	Epithienamycin F;	13823	12357	12142.9	16297.7	12529.3	17271.1	24168.5	18860.7	9670.64	8798.92	11934.2	17905	18511.5	17883	14048.5	80116.3	8973.98	15703.3	17812.1	35905.8	16313.3	30890.2	68818.1	21170.8	29978.3	29320	13390.5	21756.7	16683.9	61110.2	1703.55	6298.99	3606.1	8859.44	20040.7	12354	3411.97	21893.4	4460.11	8671.93	5101.6	5968.83	4459.84	7280.38	4511.55
0.63_521.9600m/z	Biochanin A 7-O-(6-O-malonyl-beta-D-glucoside); Biochanin A 7-O-beta-D-glucoside 6''-O-malonate;	23175.5	23431.1	23606.3	22201.8	29985.9	22059.4	18669.6	21653.9	23293.6	16110.2	16431.3	17770.7	20241.2	18481.7	23401.8	42854.5	34537.2	19219.5	14986.1	34964.8	23695.9	25774.5	33755.9	27714	19326.4	21849.5	25176.2	25637	32919.6	36356.8	15659.9	12821.3	14381.6	15238.8	16723.3	18264.2	18003.2	16807.6	10351.9	17077.1	14742.8	17311.1	15145.1	11750.1	15793.5
0.63_619.0342m/z	Canaliculatol;	61403.6	49364.9	48419.9	50723.2	67504.1	45819.1	38223.2	51759.2	54351.5	40571.9	43384.9	36763.6	46741.8	42006.3	53159.9	71503.7	68454	42964.1	36621.8	72495.2	75790.4	94748.6	118183	64922.6	37701.1	45078.4	52221	61381.8	83276	77855.5	64271.8	53042.8	63211.9	64955.8	62769.1	60170.3	59720.1	57929.4	47222.5	70618	56901	75144.7	61189.6	74480.6	64959.5
0.63_957.2599m/z	2-Oxobutanoate; 2-Ketobutyric acid; 2-Oxobutyric acid; 2-Oxobutyrate; 2-Oxobutanoic acid; alpha-Ketobutyric acid; alpha-Ketobutyrate;	124068	77326.7	46081.6	86068.7	49919.2	65116.4	85091.3	70888.9	95532.3	55220.9	61649.3	65370.5	42944.7	57456.5	50884.2	115611	24565.9	68331.4	55102	78879.6	69351.9	49319.2	94788.5	54075.4	59323.8	55540.2	44503.6	45861.2	85754.6	77552.5	54528.4	75365.9	29918.1	34929.7	96770	110067	51290.3	72595.5	34905	62961.6	42304.7	28591.3	41441	51968.9	39781
0.64_101.0238m/z	D-Glycerate; Glycerate; (R)-Glycerate; Glyceric acid;	56889.1	60487.1	54332.1	54420.3	49540.5	54741.5	67339.1	54633.7	51146.8	45944.6	63802.9	65321.6	59163.5	57461.2	68957	80093.7	29785.3	45180.5	46636.4	52086.8	36379.8	40840.2	74854.7	40563.7	54313.9	52657.2	37918.6	33510.1	48218	69742.8	39830.8	44520.6	43717.3	46839.8	53820.4	41593.6	35891.4	45327.1	39028.1	53144.8	38092.7	48351.7	32521.8	42509.3	34913.3
0.64_105.0187m/z	Glycolate; Glycolic acid; Hydroxyacetic acid;	135782	117065	133773	101631	91585.7	98293.3	100045	96357.8	114371	109680	112243	88576.1	98675.2	93106.2	106949	45487.2	51260.2	102088	92622.5	84648.7	66455.1	103412	57103	50688.9	129656	92256.3	74774.4	58500.6	68502.2	47623.1	117792	136137	131316	134466	108332	111437	123687	124616	158262	111458	166749	165445	100170	122642	160288
0.64_110.9847m/z	D-Erythrose;	119434	92366	36096.5	97956.5	21898.4	58462.9	98212.4	85438	90912.4	38863.6	79153.7	73004.3	79253.2	52314	107789	96872	26745	30153.2	16575.5	23097	19690.6	26613.6	35125	20473.7	32785.5	31741.8	38736.4	16979.7	34803.2	50996.4	37955.6	44061.1	26685.8	33020.7	67347.3	41843.3	16273.7	38811.3	36319.4	103248	35690.7	50751.5	17191	32973.3	11056.5
0.64_134.8942m/z	D-Arabinono-1,4-lactone;	1395.32	206.138	1475.14	1049.32	2408.47	1440.95	330.581	1431.1	477.128	1525.34	1271.56	360.526	278.229	737.047	695.459	4816.26	4709.09	7139.32	6511.43	5596.32	10217	6869.19	4341.61	5233.47	7556.43	9545.78	8463.41	10365.2	6596.54	4678.98	3316.69	3412.7	3590.55	2767.87	4744.45	3375.76	3163.62	2911.9	2317.24	3989.58	3576.5	1977	4497.92	3336.11	3582.74
0.64_147.0296m/z	D-Xylonate;	738342	691484	623533	608764	708325	634965	606788	663407	717417	550028	622382	606668	549831	546880	668309	955174	593674	410724	396232	823869	548550	671797	884291	501548	653821	612344	567695	588180	644366	790715	642263	642822	658582	636596	450569	357450	438396	401675	574267	657723	606931	606952	519774	496314	512863
0.64_181.0698m/z	D-Gluconic acid; D-Gluconate; D-gluco-Hexonic acid;	31412.9	30698.5	27338.4	32308.5	19247.8	26557.4	31624.9	36049.8	34111.2	27306.9	27831.2	51875.8	29544.5	23682.4	35137.6	23352.9	17106	32794.9	9275.87	17985.3	9993.56	8996.89	17079	17337	11642.3	12523.8	16446.2	9650.34	16375.7	21549.1	15187.6	13125.4	16032	11538.8	12331.9	17260.2	15008.4	28226.3	10528	8686.9	11169.8	16118.6	9985.77	12033.1	14819.1
0.64_201.9804m/z	D-Glucarate; D-Glucaric acid; L-Gularic acid; D-Saccharic acid; D-Glucosaccharic acid; Glucaric acid; Glucarate;	7281.03	10130.6	5261.59	6904.4	2483.09	12470.1	9468.23	7144.17	11303	3992.09	11400.2	11402.7	12038.6	10507.7	11005.2	5880.24	7.65946	1586.74	2262.96	2296.05	813.294	1119.23	3768.49	1743.86	1600.08	1299.28	1263.37	1056.31	1090.24	3653.99	569.36	289.921	616.994	184.653	1625.38	2136.53	2.10892	1611.95	1095.61	473.453	264.38	607.939	249.131	859.559	1421.84
0.64_209.0296m/z	Ascorbate; Ascorbic acid; L-Ascorbate; L-Ascorbic acid; Vitamin C;	1.16211e+06	977859	1.15565e+06	1.13523e+06	927027	873240	961253	1.07592e+06	641648	726580	866210	942008	911132	955482	946391	881144	728023	494717	350557	450175	446117	599098	1.38814e+06	534879	561978	611081	428025	481892	575616	684670	672724	913557	857243	583238	1.72443e+06	1.04812e+06	438438	3.68853e+06	515155	798524	542817	706901	586140	754545	379225
0.64_211.0007m/z	D-Glucose; Grape sugar; Dextrose; Glucose; D-Glucopyranose;	20747.9	25689.7	19661.3	24485	33154.7	19891.9	29179.1	18999	22575.1	16497	23824.2	25266.3	27144.9	36651.4	25857.4	16794.6	17397.2	14981.1	22287.5	15350	14056.6	11337.6	19216.3	27627.7	25053.6	159731	19379.5	41202.7	19761.4	19913.5	58570.3	33912.9	34993.7	62767.3	13688	13470.3	20534.2	15335	23390.6	34055.6	23869.6	19543.8	27958	21712.3	24373.3
0.64_215.0322m/z	Diisopropyl sulfate;	1.7578e+06	1.8098e+06	2.27344e+06	1.82462e+06	2.45176e+06	1.93376e+06	2.22614e+06	1.96473e+06	1.75291e+06	2.71997e+06	2.17045e+06	2.2266e+06	1.85623e+06	2.14409e+06	2.43795e+06	2.97388e+06	1.85493e+06	2.64612e+06	2.98324e+06	3.08806e+06	2.48222e+06	2.45167e+06	2.94803e+06	2.83527e+06	3.10033e+06	3.9215e+06	2.40549e+06	1.99102e+06	2.79418e+06	2.64144e+06	2.01833e+06	1.65256e+06	1.66794e+06	2.43492e+06	2.05319e+06	1.73766e+06	1.87451e+06	2.02881e+06	1.92628e+06	2.38487e+06	2.10008e+06	2.11029e+06	1.81281e+06	1.79211e+06	1.67117e+06
0.64_235.8496m/z	9,10-Phenanthroquinone; 9,10-Phenanthrenedione; Phenanthraquinone; Phenanthrenequinone;	8657.54	772.575	8208.42	240.351	11544.7	2301.37	3622.13	2967.83	2297.36	8174.8	1771.07	2320.97	1731.12	1393.39	312.204	29509.7	34832.6	42558.8	20717.2	30844.1	33907.6	46682.6	23483.9	14667.7	44577.3	45820.4	64772.9	47312	45388.1	23660.8	35915.7	34353.6	22193.4	25126.3	28243.5	56137.2	20747	15262.7	19154	46145.7	9633.14	15522.5	22791.8	5687.53	13126.9
0.64_243.0236m/z	Sedoheptulose; D-altro-Heptulose; D-Sedoheptulose; Volemulose;	16998.8	19066.9	18280.2	15316.2	38032.4	23008	26757.1	25286	30068.9	22085.2	19205.6	26090.7	20708.8	23446.1	22442.7	19403.8	25817.5	18553.5	28072.1	14046.9	24294.4	16200.9	21277.5	35940.9	24517.7	29381.7	24975.4	17413.9	16610.1	16512.8	16209.6	19187	19736.9	29498.3	25404.1	14589.8	22834	18083.1	23997.5	32171	24041.2	21762.1	30321.5	23489.1	18485.5
0.64_245.0417m/z	2-Phosphinomethylmalate; 2-Phosphinomethylmalic acid; 2-(Hydrohydroxyphosphorylmethyl)malate;	42470.1	42699.4	61131.6	41891	178782	38955.2	60639.8	47361.8	48080.4	54129.8	43806.2	59499.1	50811.9	41689.2	49344.2	53859	59664.3	70056.8	45768.1	51402	48428.9	42813.9	34700.5	49602.1	52447.4	55801	53809.8	46568.9	65145.8	57313.6	69452.7	74838.2	70824.4	87746.2	64876.8	56112.9	59903.5	73200.4	56435.1	73885.3	58949.6	58600.9	61714.5	60954.6	55978.5
0.64_286.9725m/z	Benfuresate;	10081.9	11212.9	13147.8	9237.59	12183	9500.89	6884.97	9982.28	10090.2	10545.9	8227.1	9283.47	6322.93	8563.97	8735.54	15661.2	15850.8	13605.6	12803.9	26481.4	18159.2	20285.6	17352.9	14202	21107.4	16724.4	18401.1	20440	22766.4	11474.6	9850.54	8774.61	9832.65	10415.3	11212.4	13141.4	12941.7	9694.2	9203.33	6170.59	8176.98	10453.1	11189.9	8006.98	11569.5
0.64_304.9281n	DMPP; Dimethylphenylpiperazinium iodide; 1,1-Dimethyl-4-phenylpiperazinium Iodide;	35188.9	37214.1	120967	52081.8	167211	61356	70209	63162	58043.1	150723	51002.7	54964.6	43652.3	57488.4	67937.1	176514	219321	356295	399574	535346	384690	384072	259692	328502	504625	521106	356536	301351	405377	202238	177490	136253	148836	227819	120725	216926	213380	132486	132533	147374	99775.6	98355.3	171438	72337.3	165315
0.64_317.8811m/z	Clozapine;	669.943	1641.2	5733.31	3040.45	8532.06	5126.7	3032.35	4096.33	3782.4	4403.8	2752.77	2268.1	569.98	1857.67	1731.56	22364.7	23575.1	16799.3	16271.7	35248	20887.8	26220.5	26547.4	15178	27734.6	32205.3	25538.5	29836.6	16761.3	12829.7	5934.23	4158.23	5296.64	3724.61	6097.6	6220.31	2993.39	6619.21	5913.01	3227.55	1275.03	3464.02	3987.86	2104.08	1811.89
0.64_325.1242m/z	Hesperetin; 3',5,7-Trihydroxy-4'-methoxyflavanone;	31112.5	29959.3	19078.4	21732.2	2396.47	9426.79	9943.73	24107.5	19100.9	7325.91	23456.3	12344.8	11700.5	11939	16550.3	25740.4	6983.54	18953.7	4873.12	8847.92	2568.99	11520	17310.5	6975.08	2653.49	1944.75	1725.01	1417.03	17629.7	28349.4	113518	95916.9	108177	105025	74017	30555.9	60645.6	32514.1	74697.6	95710.4	95407	84189.2	51610.3	98848	72021.8
0.64_352.0085m/z	Chlorogenate; Chlorogenic acid; Caffeoyl quinic acid; trans-5-O-Caffeoyl-D-quinate;	30885	30856.3	22901.5	22775	13007.1	22119.7	20469.9	20412	27752.9	21732.9	26321.5	26733.6	22488.2	23446.5	29925.5	26709.3	11337.8	17306.1	9264	26607.7	15183.7	19816.5	20875.3	15479.5	15182.3	12086.2	13076.9	7955.44	24067.3	36880	11969.8	11185.7	11979.5	6410.23	9496.7	9418.65	11441.6	12661.1	6548.81	6635.74	2065.59	2660.11	11815.3	9259.89	9730.51
0.64_353.0879m/z	Alangimarine;	165149	184945	151913	151138	153723	101133	118689	106304	108581	63613.3	122888	132007	142439	134943	148523	135627	80222	132093	77407.8	124995	67887.6	109804	76162.9	69684.2	114461	113303	82215.6	70464.6	111643	140007	309783	301004	325169	214270	172151	114187	161699	134898	248055	217226	298443	250629	190128	250410	223192
0.64_355.0876m/z	3',5'-Cyclic IMP; Inosine 3',5'-cyclic monophosphate;	771967	1.05774e+06	898787	984547	1.10583e+06	654964	978121	1.03203e+06	1.07217e+06	1.07501e+06	841496	1.52611e+06	1.18192e+06	1.28012e+06	935423	1.00754e+06	581830	593078	423767	422578	504576	474998	1.13897e+06	910247	394195	708557	432488	431079	810193	829430	215177	166391	192928	228810	219338	212028	217237	390203	259003	233768	288625	287454	214333	204531	228547
0.64_365.0047m/z	Fenbuconazole;	62501.8	57345.8	66308.1	52421.5	39673.6	54949.8	42267.7	56584.2	63226.9	64730.6	55426	53138.9	48615.9	48308.8	58594.9	48287.2	23989.7	29092.6	34551.8	58052.6	29669.8	46984.6	46896.6	30034.6	39503.1	38949	29491.6	26912.5	45696.5	41071.5	22627.5	20338.2	29494.9	22324.7	26036.3	32607	32545.4	30996.4	23086.8	21206.4	25709.3	25713.8	18463.6	23616.4	32175.3
0.64_371.0816m/z	Econazole;	101821	90576.5	68417.6	116234	71979.9	97612	106299	88670.1	69490.9	69056.4	110404	116418	109343	128251	119241	88164.9	78461.6	89123	78869.3	63755.2	60429.2	70426.3	105003	73853.6	98121.1	77158	77754.9	67948.8	54744.4	79704	106110	136842	131606	95785.5	100935	87783.5	78824.1	137700	119722	133907	127845	126190	85471.5	162345	89937.8
0.64_414.9646m/z	alpha,alpha'-Trehalose 6-phosphate; Trehalose 6-phosphate;	11209.8	13268.3	10881.7	12964.1	20507	19462.8	15318	18275	18182.7	16020.8	18379.2	14060	14899.4	15747	14930.3	17058.6	16818.9	14159.1	15063.2	16184.9	17157.7	15409.7	19261.6	19762.1	23690	20199.8	16487.6	18790.5	19592.6	10238.7	14446.6	12285.3	11907.8	16997.9	14612.9	15023.5	17912.2	22787.1	21413.8	16559.2	21728.1	20288.2	18050.5	17806.6	14816.8
0.64_432.8702m/z	Econazole nitrate;	10350.7	9322.39	7537.94	11788.6	15734	15060	12812.8	15808.3	11823.8	8260.8	17415.7	6560.32	20185.3	19573.8	10998.8	23299.2	29488.8	14096.1	20210.3	22406.8	23735.5	5668.37	18200.5	24595.4	13260.7	18449.6	21377.2	32707.5	22389.2	23853.1	25312.1	22866.6	22364.4	22454.7	21195.6	14509.8	24563.8	17798.2	30239.7	34165.4	27693.8	32397.6	38933.4	26761.6	18672.3
0.64_987.2663m/z	Succinic anhydride; Dihydro-2,5-furandione;	185362	272819	92258	285558	84205.9	155155	210350	107092	236726	88846.4	134898	261490	228223	215477	139621	293513	33854.4	42433.6	40160.1	118256	103563	75075.7	251189	99807.4	56522.2	109915	16016.9	66522.8	411864	183005	47923.3	32167.8	18984.6	56200.1	83166.3	54506.2	64076.7	87120.2	22351.4	94366.8	70001.6	49776.5	56747.7	24600.9	28871.7
0.65_100.9875m/z	Hydroxypyruvate; Hydroxypyruvic acid; 3-Hydroxypyruvate; 3-Hydroxypyruvic acid;	6432.81	3905.06	2219.5	2484.17	2677.76	1464.22	2285.84	2930	7345.04	1851.26	4438.7	1766.74	2380.75	2393.42	3704.8	787.266	332.459	190.361	656.938	1049.37	184.064	10.3783	399.658	232.652	569.456	481.36	305.388	164.185	203.55	459.01	210.986	470.358	332.068	447.035	924.171	1078.33	352.332	287.225	302.224	571.077	394.341	314.52	144.969	304.007	938.541
0.65_103.0030m/z	2-Hydroxy-2,4-pentadienoate; cis-2-Hydroxypenta-2,4-dienoate; Oxopent-4-enoate; 2-Oxopent-4-enoate; 2-Hydroxypenta-2,4-dienoate;	41241.1	27013	19069.6	14574.3	22639.3	15496.4	18028.9	16530.3	62895	17606.1	35114.3	27148.4	28785.9	18282.6	36427.5	37976.2	8804.98	8426.97	10008.5	29835.6	10537.3	23175.7	22905.9	15015.4	10213.7	20453.6	9716.85	12399.8	17765.9	32729.6	2845.25	1772.23	2938.49	4855.47	12921	5820.27	5444.28	8005.97	2309.03	2292.29	1580.23	3157.58	2885.76	3423.19	9468.5
0.65_113.0239m/z	3-Sulfinylpyruvate; 3-Sulfinopyruvate;	174471	186039	148544	169430	164283	162653	169917	187606	156833	143202	187089	201159	172517	184355	200914	150256	103498	98597	98630	96460.2	80190.9	78568.4	136356	127792	115196	106536	87149.7	71712	115604	122520	117647	142880	120555	123679	120030	77421.6	94616.9	121258	81275.3	116435	84432.3	86686.7	108622	99346.8	75407.1
0.65_165.0739m/z	1-Octanol;	28980.8	47185.5	44934.7	42324.8	48905.2	54443.7	50522.7	49602.5	54011	53351.3	56321.7	50907.5	51261.9	44655.3	61421.7	20570	20353.2	31805.4	35801.4	35830.4	20628.1	39790	30193.8	17892.5	60378.1	39149	34633.4	16846.2	37120.1	16494.9	29305.4	40524.4	37920	52600.2	50872.5	49605.6	46445.5	45695.7	60353.9	37158	65069.6	61215.6	35903.7	55591	60500.9
0.65_165.1405m/z	Glycerone sulfate; Dihydroxyacetone sulfate;	40081	67911.7	89815.7	47745.2	32839	45245.3	29649.8	35919.1	74585.5	89822	75397.1	50010.5	37547.9	22758.7	73737.7	527.216	738.985	6224.66	5338.99	4821.48	1862.61	24269.1	4720.82	1303.03	30069	7883.44	6545.48	2473.6	16972.9	1443.42	11686.1	21549.2	21913.1	27787.8	15928.1	28661.6	19980.5	12501.1	62555	9802.87	74527.7	79290.6	9016.27	56998.9	119385
0.65_184.8896m/z	2-Isopropylmaleate; beta-Isopropylmaleate;	4438.08	4328.94	4828.34	11699.6	9701.28	10617.9	5493.1	8499.26	10385.5	4502.75	5126.38	5041.55	8879.98	6678.37	5037.16	14121	16826.1	13158	17865	17055.9	18804.6	19186.2	17100.1	21038.7	20358.8	15359.4	21856.5	20129.1	25890.5	21894.7	15312	10824.3	13870.7	12037.1	13938.8	17029.3	11227.1	11123.6	12123.9	14552.5	5287.7	8016.76	11696.8	13254.9	7172.45
0.65_193.0277m/z	(R)-(Homo)2-citrate; (R)-2-Hydroxy-1,2,5-pentanetricarboxylate; (R)-2-Hydroxy-1,2,5-pentanetricarboxylic acid;	403853	375961	344255	327623	546401	346961	242571	382155	502406	333851	322895	315744	279897	241493	338652	712280	615054	315388	327951	634391	479302	573014	473910	384507	396022	387482	530677	565086	573224	541979	582721	587704	588146	502068	173829	127926	271328	199937	329570	404654	362260	361006	424786	228338	316019
0.65_219.0503m/z	Nifuradene; 1-[(5-Nitrofurfurylidene)amino]-2-imidazolidinone;	31117.8	27815.8	29942.4	27124.3	25431.4	31010.4	33324.5	23303.6	24622.4	23186.4	32789.4	33745.7	30433.9	28773.7	30296	31983.2	24988.2	29540.3	28140	29138.1	32223.1	26267.5	38253.6	23247.1	45449.3	32357.9	40832.6	31490.1	33927.6	28408.4	15388.2	23014.3	13397.9	23450.8	18626.5	16816.1	17900.1	31372.2	19470.9	29088.8	19806.8	19063.6	20024.9	18550	19125.6
0.65_273.9757m/z	Heptenophos;	49373.9	48794.4	47302.2	37357.8	34819.3	39778.7	39882.7	41349.7	47477.2	40198.6	33587.3	41365	42263	46785.8	53459.5	67690.6	32727.7	35040.9	32897.8	58171.5	37693.5	49216.6	58513.9	37927	46955.4	37828	29775.2	33349.1	52094	66306.4	19319.5	16968	21172.5	24814.1	30793.8	25584.7	24535.6	27473.4	22525.9	18818.8	21018.3	18293.2	19423	18845.2	26579
0.65_284.9865m/z	Cobalt sulfate; Cobalt(II) sulfate;	2071.64	5607.08	5757.6	4523.35	5671.53	6065.58	4024.45	5611.77	6469.96	6884.47	3825.5	2568.26	4486.64	4369.2	6016.45	8962.8	14475.6	9467.04	8329.58	8587.37	14836.6	13097	13371.6	7644.75	11546.8	10798.1	16319.9	13958.4	7894.22	8169.03	6734.13	8255.66	7178.35	8120.53	5497.29	8842.25	7925.76	7858.92	6281.26	6652.51	6089.26	7074.72	6423.4	3729.81	7252.6
0.65_345.9402m/z	Diclofop;	60154.6	49906.6	52832	47042.9	52454.2	51177.6	40856.5	59362.2	50802.2	52558.4	39638	41538.3	50596.4	44539.3	48395.8	82216	66030.1	61806.4	53694.1	74102.5	78187.2	84843.4	78321.6	72936.3	78126.7	72402.8	70073.3	74175.2	95882.5	65761	47032.7	49971.4	52776	40650.7	75205.1	65288.5	38953.5	95867.9	42587.1	35670.1	39398.1	40805.6	41269	48411.8	41710.2
0.65_360.9804m/z	5-O-Feruloylquinic acid; O-Feruloylquinate; 3-O-Feruloylquinic acid;	21704.4	18397.2	14339.6	21939.5	16603.5	19832.6	16945.1	19902.8	18252.8	15240.9	21179.9	18076.7	18148.8	16110	17713.1	41124.9	16373.6	17394.5	13649.3	21779.9	19871.1	20838.6	23057.3	25852.3	14316.5	16942.9	18887.4	19711.6	38755.2	32659.7	25127.4	26952.1	23840.2	19980.9	24755.1	17145.9	16640.3	18289.2	20152.1	24217.7	22140.4	23680.9	18937.8	19288.6	21335.4
0.65_383.9985m/z	Thifensulfuron-methyl; Thifensulfuron methyl;	29044.2	25563.3	31744.8	16244.8	23703	22063.8	16675	31014.4	36241.6	31971.9	29062.2	20814.5	20003.8	17253.1	21989.8	20362.9	19620.1	19100	20473.1	23387.1	21227.9	41537.7	25003.8	13082.4	37501.8	24347.7	25798.5	15223.1	32342.8	24349	11420.1	12669.8	15160.6	20777.3	13830.4	23395.5	24603.6	15815.4	25997.1	11318.8	27799.2	22955.3	16793.8	17077.2	39674.2
0.65_386.0265m/z	Cephalothin; Cefalotin;	11056.8	9604.12	8134.61	14586.8	9227.32	12586.4	9632.71	13140	11892.1	11233.2	14028.1	11962.5	12919.6	10996.2	10142.5	18411.8	12969.9	13593.8	15372.2	14045.1	19230.7	12671	18824.7	19224.8	12613.4	11745.8	16722.1	24500	37317.8	20506.1	10326	13145.5	11257.3	9867.02	16786.1	14006.3	9958.02	9981.27	12736.3	12855.8	13508.1	9679.03	8171.94	12263.6	13960.3
0.65_395.0406m/z	Bufferin; Aspirin softam;	68515.6	60798.7	49891.8	57284.4	50286.1	43394.7	33084.1	47108.4	51977.9	38503.2	46806.5	36828.1	38056.2	39964.6	45688.1	68687.4	45713.7	56598.3	25026	53461.3	38806	61451.3	51297.1	47353.6	37378.7	42604	43763.3	45200.5	50198.2	90891.7	46423.2	41476.2	49622.4	39311.6	54490.9	35864.9	33275.3	57027.5	45730	61551	55522.5	56846.5	50207.9	55218.3	35243
0.65_398.0155m/z	dADP; 2'-Deoxyadenosine 5'-diphosphate;	68802.8	66254.8	65273.6	53261.6	51883.6	46180.2	35052.2	58067.9	49918.4	39556	47317.4	40153.6	39355.3	40178.5	48878.1	49675.8	55380.3	40496.4	30085.7	53600.3	37025.8	51958.5	50140.2	44130.7	52415.6	37981.1	44552.5	39973.6	58338.7	53129.4	33170	36923.2	40312.8	32449.8	52464	41588.7	37845.2	61591.2	44055.7	35286.8	44333.1	43194	36887.2	54434.2	49690.8
0.65_427.9158m/z	9-Bromo-17beta-hydroxy-17-methylandrost-4-ene-3,11-dione;	234680	208663	175027	236607	307650	276311	233000	252323	249504	200741	218394	195876	266806	241076	213943	389607	382740	274039	296949	287781	317306	245762	381877	415526	328477	376565	369199	339448	396798	358222	247347	213008	213818	247524	352769	260446	236877	331175	324317	374897	319734	346262	327266	279219	223702
0.65_429.0871m/z	dIDP; 2'-Deoxyinosine-5'-diphosphate; 2'-Deoxyinosine 5'-diphosphate;	9745.1	6742.2	9061.38	13667.6	5557.65	8165.13	10130	7346.28	5011.83	3962.91	5895.35	9997.79	8340.76	9617.84	8705.71	21971.9	9545.43	6986.58	7774.4	19967.8	9578.83	16436.6	24077.6	11252	21728.6	14410.5	13700.1	8699.2	18785.9	22676.6	875.142	3494.14	3173.14	2364.15	6735.92	7599.98	1130.44	8525.4	3035.63	1643.8	2125	3426.56	3610.23	4057.65	4491.06
0.65_480.9919m/z	Cefoxitin sodium;	142550	149057	114842	114577	91528.8	123765	119264	104166	123707	100125	138871	137687	138115	134817	134071	163912	93796	98388.9	96001.8	120780	86120.2	101566	128728	127254	121214	122888	106290	87766.9	150373	125086	94579.3	68798.2	77269	77925.9	83869.2	79034	75371.5	96459.3	75698.4	75013.1	94997.8	76929.2	74508.3	83665.3	78864.6
0.65_763.0905m/z	Diacetyl; Biacetyl; Dimethylglyoxal; 2,3-Butanedione;	70659.4	67532.5	106778	102655	65362.3	45498.7	54206.7	63567.1	52186.2	41505.9	49523.6	74627.2	64004.5	68594.8	47348	151720	40313.8	61069.9	27503.7	72000.4	53115	58746.7	87451.3	54770.1	28961.5	74325	40450.2	63010.9	82692.8	152627	49819.6	42759.5	51288	40400.3	30039.8	28059.2	31257.7	28053.2	31669.4	32630.2	41321.3	40529.9	39701.5	37283.4	35516.4
0.67_134.8651m/z	Threonate; L-Threonate; (2R,3S)-2,3,4-Trihydroxybutanoic acid;	11503.1	10665	10458.2	12898.7	14790.2	10129.2	9508.42	8979.84	9398.6	7479.64	7048.96	9063.28	10767.1	14540.8	8850.65	24464.8	14777.7	24011.2	17195.5	15736.7	15873.7	8631.4	31398.3	16228.2	31344.9	25171	20537.9	17176.8	17234.5	20992	36633.6	26192.5	28862.3	32412.9	21442.1	14932.5	20343.1	25677	24942	36455.3	19539.6	22552.5	24617.9	17597	19077.9
0.67_135.0292m/z	Sulfoacetate; Sulfoacetic acid;	1.45239e+06	1.27212e+06	879021	789396	875297	946137	1.00477e+06	896710	1.89503e+06	916313	1.45734e+06	1.21854e+06	1.21932e+06	1.01571e+06	1.3509e+06	1.50798e+06	420173	432361	413725	1.00211e+06	453070	952481	1.14835e+06	733482	596144	711483	528880	513244	811265	1.2946e+06	219145	180793	203740	345904	622129	438497	376636	433494	381930	365328	394174	405568	223772	425758	525881
0.67_140.9856m/z	4-Hydroxy-2-oxoglutarate; 4-Hydroxy-2-oxoglutaric acid;	2943.37	4811.22	7651.03	5476.87	6906.34	3193.67	4457.3	9353.29	2623.53	9193.5	6498.74	8612.46	3148.46	5052.56	5004.64	4678.29	11550.5	7490.36	5653.47	6518.15	8415.91	6170.24	8214.6	5789.67	6281.13	5107.3	11145	9555.04	9798.27	6371.44	2135.31	2160.05	2691.14	3362.72	2942.7	2006.18	903.203	3391.51	1992.58	2102.1	1992.81	2151.02	2123.41	3589.96	2186.86
0.67_170.8328m/z	Calcium sulfate; Gypsum;	2280.16	1974.45	2525.7	2476.41	2563.15	1043.6	635.696	4019.36	3061.8	7958.37	1067.51	1076.64	4287.71	562.301	3304.86	2239.03	1372.54	1610.44	4625.91	5771.9	3338.3	3019.52	3511.26	5785.05	5448.21	1880.89	1978.56	1729.3	4677.84	1509.92	2318.94	2511.11	436.347	2528.72	955.043	3472.17	3122.53	1676.62	2239.38	1795.57	2038.27	1679.24	2665.56	978.463	3420.88
0.67_227.9282n	8-Dehydro-3-deoxy-D-manno-octulosonate; 3,8-Dideoxy-8-oxo-D-manno-octulosonate;	56537.4	50223.3	46903.9	57126.8	50659.7	65473	35519.7	51111.5	47602.5	38283.1	35928.7	31082.2	54099.6	45574.2	41753	146871	92028.4	71897.7	62223.1	91177.6	101202	89348.8	75446.8	108677	70254	85891.4	103921	120476	182657	129835	66739	60100.6	53116.6	31205.3	60049.9	58000.8	36675.2	46862.3	39795.2	43874.2	42438.8	42812	50376.3	45256.8	39558.9
0.67_267.9020m/z	Shikimate 3-phosphate; Shikimate 5-phosphate;	7605.98	6044.61	3917.16	6232.61	5564.29	6875.43	5279.01	5734.93	9149.36	5074.02	6071.25	6590.91	9258.95	9114.59	6066.48	17592.4	12661.2	5193.1	6362.06	9877.99	11451.6	9492.73	13573.8	14854.7	9158.15	9767.64	15823	13941.3	19267.1	12968.8	10145.6	7115.9	8325.22	7266.21	9025.04	7998.16	8152.25	6240.9	7039.09	11543.2	10423.5	9810.48	12303.8	8415.78	5550.97
0.67_288.9867m/z	Demeton-O;	351123	353779	312275	356240	383321	409521	434700	346362	455999	353442	373505	447491	415127	364905	383799	700548	393415	324071	414147	473731	493113	551684	668470	509171	398191	482651	429195	557410	632089	625194	363196	348408	334539	285224	446917	316907	292112	356861	331351	346340	314118	301048	361598	344570	282552
0.67_353.9121m/z	2,6-Dichlorophenol-4-(1,4-naphthoquinone imine);	3123.9	1337.38	2903.86	1274.82	2532.72	1691.02	1392.31	3224.45	3735.96	3863.79	1913.13	2051.29	1695.72	3089.38	4071.92	6277.59	12860.8	11769.6	21641.7	26715.4	24895.9	22761.6	15932.6	14562.9	32703.5	26654.9	31613.9	37744.4	41359.2	19429.8	24733	11298.2	14623.1	21277.4	10797.6	20571.2	25414.2	6692.2	19559	8855.24	16430.7	12075.3	28774.1	9536.93	35706.3
0.67_355.9095m/z	Naftifine hydrochloride;	497.446	562.66	1077.37	220.452	4897.47	29.58	790.165	563.566	3163.66	3292.88	40.2924	217.028	333.884	2481.55	30.9234	4967.92	8292.97	6892.53	15917.5	20162.3	17205.3	11283	6366.92	3132.08	14705.3	12421.7	11621.2	10796.7	11384.1	3991.44	14732.4	8046.01	10572.9	12639.9	6373.8	13662	15058.8	3091.59	6082.95	936.489	4471.82	2963.41	6519.53	2480.93	6986.99
0.67_357.9326m/z	Eudistomin C;	195100	168452	159274	281895	151338	219274	200697	238535	161333	123206	174803	178731	238696	257087	175991	268088	279659	175469	154628	154755	210358	149819	289238	255903	164379	181116	235528	226755	218392	281506	250301	284520	243650	201754	283132	231315	199543	253258	183987	226551	160869	167423	253450	234336	168224
0.67_368.0043m/z	Chlorpromazine N-oxide;	46689.3	40709.1	34313.5	25999.4	24428.2	33445.6	26149.1	31850.4	59220.7	45024	56210.1	46643.4	47030.4	43377	49349.1	64270.8	21771.6	14433.3	16848.2	42335.1	18560.8	27278	36950.4	30712.6	29357.1	35955.9	32170.7	27348.2	47500.3	44599	14912.3	17286.4	19305.4	11669.3	18868.8	15882.4	16824.5	12915.9	16411.5	20125.9	22610	15996.7	17582	23352.3	21297.7
0.67_387.9468m/z	Fenoxaprop-ethyl; Fenoxaprop ethyl;	20934.6	15088.2	18770.8	18056.1	20011.3	18318.2	11635.6	14419	21772.5	17446	18724.3	10520.9	14034.1	15117.4	13791.4	36444.2	43122.3	22894.3	27345.9	30705.1	43205	42235.5	36686.3	41308.3	48515.2	41093	56415.4	54163	67006.6	51652.5	18325.4	20472.2	19038.7	14289.2	21557.6	21949	18424.6	17283.7	24815.9	16901	23766.2	20448.6	26354.5	22933.7	26681.8
0.67_436.9740m/z	Ceftizoxime sodium;	63683.2	63471.8	60478.6	54347.1	57996.4	48320.5	51512.7	47062.2	61883.6	45482.8	54730.3	59578	60336.5	55547.4	69492.8	117545	59613.3	57084.6	41616	89772.5	57288.3	78940.1	84282.6	67458.2	55729.5	68213.7	61581.6	68839.4	94098.7	115726	55150.2	50238.4	53514	43502.3	41939.7	44987.8	46669.6	45150.5	45502.7	44016.8	47995.2	52431.7	43597.8	55354.3	55115.7
0.67_440.0218m/z	Bendroflumethiazide;	438876	400562	248540	542096	266966	458676	428530	512359	363811	270106	352979	390231	483068	450837	263078	670292	331399	483304	430337	956816	445094	337913	669854	514342	345956	450821	384435	564409	517636	480920	491280	473201	404507	336874	502208	517726	370862	582334	342955	453685	336853	343456	433831	465261	313252
0.67_507.9726m/z	Flufenoxuron;	94243.3	98094.8	85822.4	93053.4	93305.1	84843.4	81510.4	79987	96079.9	84032.2	96994.9	91956.1	88840.5	100637	97918.9	134080	128005	89183.4	100476	101511	104112	109352	123768	106596	122118	130485	128995	121170	136578	115499	127787	124593	124368	117287	107633	83594.4	99860.2	119774	104195	126932	113426	113685	129482	107261	107274
0.67_528.9785m/z	Mezlin; Mezlocillin;	48075	49202.5	49705.8	40947.2	43748.9	34301	28376.5	42428.8	36994.2	31690.7	37879.1	31115	33706.8	32764.1	36465.4	76056.1	54191.8	41889.7	29409.8	73849	35252.1	56665.4	58131.6	48011.4	36693.5	44368.4	44851.6	44246.4	53084.9	79176.6	43339.6	40329.2	39538.8	37014.9	37206.7	30364.3	31390.5	36149.3	44401.4	40970.2	41989.3	49896.8	40732.8	41618.9	46297.7
0.67_673.0043m/z	Flubendiamide;	50342.7	50148.8	50071.2	51987.8	62056.9	39894.6	30617.6	40543.9	39581.6	32966.8	35982.5	34140.4	44021.3	35086	39111	69209.6	48927.2	48436.8	34250.6	44623	41435.8	51633.9	53642.9	60584.9	36353.3	47677.6	46185.6	44284.4	61182	76104.4	58575	58334.6	61884	51692.8	50911.4	42975.2	42807.8	52958.9	48299.3	60673.3	57370.3	63145.2	62268.8	68382.7	52074.8
0.67_761.1251m/z	Succinate; Succinic acid; Butanedionic acid; Ethylenesuccinic acid;	89155.7	88034.2	71719.4	123137	95225.5	88038.6	91692.6	94149.3	83084.5	68048.4	63097.2	71833.6	94864.5	70444.4	73178.9	122192	120327	85789.2	91710.2	115126	163376	114627	112236	113910	89576.3	96191.2	111106	148388	123396	120577	198393	200598	186546	217160	213422	164874	196227	116340	326060	344144	328085	289424	247584	297639	123634
0.68_117.0186m/z	meso-Tartaric acid; meso-Tartrate;	198178	199502	249010	180351	256341	209822	244817	186719	207757	266813	251279	318731	256220	230711	288298	280223	136294	79372.9	96943.6	163678	120600	125589	254430	194296	123441	157359	146074	107928	187874	252547	200520	187716	214872	264112	233769	165495	230839	272998	144891	147567	169756	156987	234166	129565	239517
0.68_150.0158n	2-Hydroxy-3-oxopropane-1-sulfonate; 3-Sulfolactaldehyde;	33462.6	34237	34654.6	33822.8	58021.2	30049.5	27482.9	32692.5	25671.8	27812.6	30451.7	31237.9	39197.8	36120.2	29689.2	30668.7	37999.1	31804.2	31640.4	30986.5	27873	30356.6	27244.7	46801.3	37830.2	42274.6	39698.4	32254.5	25494.8	30104.3	60294.7	56374.6	62081.5	66710.8	63731.9	34943.9	61238.3	56331.4	73486.9	73321.6	88289.9	88838.3	87371.4	76366.6	62852.8
0.68_152.9860m/z	Lichenin; Lichenan;	24980.5	25847.9	11309.8	34760.6	37943	27266.6	23668.5	52285.1	42336.1	11764.8	16146.6	21535.3	22114.3	23931.6	15495.3	47287.2	65251.5	38550.6	32737.6	34382.6	51062.7	29986.6	48123.2	51019.9	30088.8	33611.3	54962.1	47207.9	59319.9	40149	7695.4	7223.52	9526.98	11271.4	10395.3	8871.16	5299.85	14698.3	9209.87	11009.2	7915.26	8963.76	6688.48	7112.73	6974.3
0.68_161.0449m/z	Oxaloglutarate;	162607	177638	151110	166491	127741	142338	171868	145948	129054	141025	155746	181921	184308	193585	192206	196441	105044	155171	130850	152961	125403	131521	204756	137367	185068	181971	135208	123519	141725	211515	203690	185367	201812	200563	158701	147547	149859	207057	129963	187278	144515	142872	181158	168345	147389
0.68_203.0190m/z	3-Deoxy-lyxo-heptulosaric acid; 3-Deoxy-D-lyxo-hept-2-ulopyranosaric acid;	76360	68991.1	72398.3	75887.2	60595.3	58045.1	70460.2	69283.5	56047.5	59543.2	65696	71822.9	78702.7	73235.1	67297.5	64076.7	101144	91282.1	89918.4	74862.1	70349.8	60262.1	83042.3	68636.4	99870.5	63254.6	102368	74292.4	76828.5	72528.5	86173.5	108324	101466	82001.6	69115.6	73260.2	82753.7	95480.3	104097	87699.5	111204	114189	84810.9	79068.5	100662
0.68_221.0296m/z	2,3-Dihydroxy-p-cumate;	170710	144615	182169	191034	144252	161143	174605	169557	116357	130847	147435	175431	191119	173560	163524	144322	297625	222632	211724	175412	195486	161586	193881	161656	231650	148644	261774	200465	190150	163576	216916	240699	223971	169676	212722	201346	202039	258591	245860	221707	266985	271727	199242	182611	222628
0.68_231.0447m/z	N-Acetyl-D-glucosamine; N-Acetylchitosamine; 2-Acetamido-2-deoxy-D-glucose; GlcNAc;	14026.4	11258.3	12864.5	6956.91	11538.6	7536.84	13170.8	12714.4	13548	16539.3	15723.3	12819.2	16503.1	10525.1	10661.8	17028.6	20804.7	17158.2	16224.2	15793.2	18609.8	23488.2	38466	27801.9	35932.5	41077.8	21822.9	29032	24711.8	15243.3	20079.2	18516.8	16539	19748	13205.8	12205.6	16233.2	14510.6	16364	25753.9	24691.8	22930.9	20679.9	11027.2	16594
0.68_256.0582m/z	Cisplatin; cis-Diamminedichloroplatinum(II); [PtCl2(NH3)2]; CDDP;	2629.96	1154.86	3200.38	1978.35	3467.1	3208.41	1123.06	3764.3	889.411	2958.34	1807.77	4146.71	243.1	5921.48	5945.33	496.745	11201.7	6343.32	4381.17	2619.36	2015.37	3037	5352.06	4435.88	12001	5942.15	5887.4	6506.13	4607.56	9117.05	6261.03	5982.65	6910.89	9479.85	4650.84	4711	5294.31	6543.33	4598.12	4958.75	6013.59	6110.3	4697.44	5312.53	6343.1
0.68_297.9507m/z	7-Hydroxy-6-methyl-8-ribityllumazine; 7-Oxolumazine; 6-Methyl-7-oxo-8-ribityllumazine;	24767.1	21697.3	15528.2	20429.7	20013.7	22400.5	30011.6	23420.6	23650.8	19614.5	24550.1	22515.6	23685.4	32848.4	30588.3	28310.4	64972.7	34848	46101.7	24559.5	59754.4	20704.7	36768.5	36654.8	45508.5	46494.2	82136.3	67754	25542.5	24419.2	43604.6	39438.6	39482.5	56251	28730.8	31362.7	40501.2	28877.8	31014.3	48286.3	25580.4	25149.9	70021.7	32532.5	30310.8
0.68_327.0921m/z	Sucrose; Cane sugar; Saccharose; 1-alpha-D-Glucopyranosyl-2-beta-D-fructofuranoside;	410790	383906	361051	377106	302326	286820	321727	336313	328884	324904	321048	377868	344867	334465	367581	159680	248981	370315	246218	186347	204827	225667	204372	177588	304370	208021	270049	205532	158288	185049	254799	276913	271219	250346	279318	342638	266989	381930	261873	224069	260508	274543	276464	286436	342585
0.68_342.1155n	Clotrimazole;	1.59866e+06	1.9167e+06	2.10101e+06	1.48481e+06	2.60899e+06	1.29209e+06	1.54662e+06	1.4892e+06	1.30374e+06	2.25651e+06	1.74363e+06	1.64096e+06	1.40665e+06	1.52813e+06	1.49844e+06	2.07873e+06	834720	1.80406e+06	1.69786e+06	6.05835e+06	1.30021e+06	1.08707e+06	1.86468e+06	1.52257e+06	1.54909e+06	2.1418e+06	1.08761e+06	1.474e+06	1.3986e+06	1.45157e+06	1.40872e+06	1.23312e+06	1.27552e+06	1.622e+06	1.14539e+06	1.2338e+06	1.31891e+06	1.89531e+06	1.20219e+06	1.53667e+06	1.20913e+06	1.27843e+06	1.31402e+06	1.07116e+06	1.30778e+06
0.68_379.0808m/z	Mercaptoacetyl-Phe-Leu;	614132	633071	815573	615427	1.07165e+06	570973	579566	632184	674508	887478	621635	591162	531441	547029	626348	800578	781715	969842	928134	1.65414e+06	938417	797196	786878	686593	875003	1.08966e+06	913844	894178	719263	776942	942055	906899	890361	1.05254e+06	605663	703794	841301	665189	793944	982716	840144	850589	914768	654109	892034
0.68_387.1136m/z	Chlorpheniramine maleate;	1.82008e+06	2.25784e+06	771895	1.39083e+06	784834	1.15468e+06	997221	1.24851e+06	1.02343e+06	914796	1.91694e+06	1.40388e+06	1.05604e+06	950777	915477	1.84116e+06	204268	615906	487680	7.94573e+06	369735	243335	708169	490053	418526	792024	355454	990949	422794	546559	400246	344608	343349	410987	377694	338671	315838	708823	345272	514076	337246	372713	316000	358804	295952
0.68_389.1272m/z	Tarennoside;	167478	193193	151130	164973	116300	152057	182249	147674	135493	168109	167031	210982	173199	177015	152522	158123	129666	228367	193657	363535	121002	117131	151652	126816	207582	183112	157999	175983	131615	120866	249951	218457	214357	234291	163358	238043	258177	224743	203655	170231	198077	226260	213502	182688	280945
0.68_404.1037m/z	Khellol glucoside; Khelloside;	59603	69566.6	56563.4	75076.3	66556.7	69889.5	72756.6	69649.8	64662.2	65181.7	76647	88994.3	88309.1	78274.6	73154.4	62885.6	62349.3	60383.1	61052.9	79320.1	58993.2	61622.2	87580.7	57599.3	71666	75291.4	63456.9	60786.5	58665.6	49885.9	84993.1	69749.3	78623	96130.1	79743.7	60252	61849	128199	62969	86690.6	70745.8	77741.5	71355.2	71327.3	67326.9
0.68_513.0131m/z	Difethialone;	123621	124443	118913	157640	150744	131185	124181	144532	121369	102737	100599	111891	163535	127538	89098.9	820922	348875	489306	525218	392464	616848	438556	795386	456937	536516	346021	636328	507886	520152	915553	77768.7	69540.5	74028.9	73842.3	115197	98493.4	73404.8	85591.4	103483	182222	107120	113886	67315.8	121441	73251.2
0.68_537.0522m/z	dTDP-4-amino-4,6-dideoxy-D-glucose; dTDP-4-amino-4,6-dideoxy-alpha-D-glucose; dTDP-viosamine; dTDP-4-amino-4,6-dideoxy-alpha-D-glucopyranose;	48923.7	47359.8	37351	40007.1	58257.5	43508.4	41232.5	49006.9	46701	34704.1	42895.2	43425	56196.9	50824.6	49810.6	58951.4	60756.9	37828.7	43398.4	40504.7	55542.9	50583.3	68123.3	70424.9	65373.4	80129.8	67375.9	66203.8	87947.7	57452.9	66485.4	66770.6	65620.6	57503.9	59786.1	37396.3	45561.5	53940	69485.7	87697.1	70728.9	77060.5	70507.6	75472.6	51186.7
0.68_567.0124m/z	Acrinathrin;	179919	186061	185282	182178	237916	174810	150803	180668	182171	159518	193615	189440	180895	183399	185668	241130	223561	136160	153090	192575	164190	178013	220046	193567	173118	173831	196167	178048	218654	212407	202254	211888	208742	188981	185623	151185	146649	168793	184332	184065	181176	188473	182528	165866	157935
0.68_736.1353m/z	Epigallocatechin-(4beta->8)-epicatechin-3-O-gallate ester;	121522	141684	92115.6	95727	116380	99349.1	113717	100104	112949	117635	128791	123091	97078.9	102383	115671	96063.3	58581.8	71452.8	69870	264994	53705	76061.3	129593	96044	72719.1	94786.7	66597.2	87327.1	97859.8	78492.2	66600.9	65540.4	73154.3	75825.4	75898.8	74393.4	71565.5	94021.9	81119	66654	81012.4	87202.8	62981.6	83767.9	74816
0.68_864.2414n	4-Acetamidobutanoyl-CoA;	84511	81938.2	102243	77933.7	95845.5	71574.9	66310.4	64584.9	84430.4	103754	76194.7	66075	68151.1	85671.7	88628.6	87946.4	53214.6	83163.2	46293.7	97976	80856.5	69683.7	65165.8	77688.4	44121	99575.9	79734.2	72735.3	51184	46571.4	38290.4	49537.6	35383	43928.4	21946.2	54339	34426.4	47109.1	33873.5	45336.1	46236	56588.1	29122.7	41121.3	57344
0.70_1059.3091m/z	UDP-N-acetylmuramoyl-L-alanyl-D-glutamyl-L-lysyl-D-alanine; UDP-N-acetylmuramoyl-L-alanyl-D-gamma-glutamyl-L-lysyl-D-alanine;	68929.4	74119.9	36967.9	83576.2	74537.3	56395.7	49359.2	48995.8	61366.9	36111.8	44536	69864	63687.8	44031.3	35689.4	49371.4	26178.5	45505.4	31468.5	104358	46090.6	54190	37165.6	31777.7	32012.7	36000	34093.2	47779.1	32544.9	42019.6	19925.4	26222	37525.3	30010.6	40399.1	52930.2	22139.2	48199.8	12455.4	24069.2	18899.2	31193.2	33897.2	27135.7	28333.7
0.70_1088.2937n	Monomethyl sulfate; Methyl sulfate;	89625.6	51639.5	67759.7	105492	93041.8	85457.6	78032.1	93710.4	67785.9	42881.4	52371.7	72688.2	83898.9	73305.9	64252.4	591934	160494	265662	215386	458413	613263	296204	512158	284912	141375	174095	556712	407340	153503	918314	29314.8	35511.2	61408.8	27283.4	40171	50629.1	21588.7	60536.4	35988.5	39552.1	31428.9	48578.2	29339.8	35710.9	27780.6
0.70_110.9755m/z	Cyclohexane-1,3-dione; 1,3-Cyclohexanedione; Dihydroresorcinol;	9633.51	10655.9	15767.9	16126.7	22263.8	19301.8	32548.5	21756.5	21251	21863.8	25378.1	24562.3	21594	20095.2	23192.3	15526.1	29092.1	55224	31504.9	13663	19741.1	12360.3	21921.7	110893	22057.9	39120.6	18486.7	17147.7	13298.1	15244.2	12785.8	13650.1	14577.3	22162.7	21469.3	19635.8	13848.2	29671.3	15280.1	25797.8	15312.7	34207.9	10813.1	24534.2	12507.3
0.70_1181.3715m/z	1,2,3-Trihydroxybenzene; Pyrogallol; Pyrogallic acid; 1,2,3-Benzenetriol;	5897.24	7092.07	5774.13	4919.95	7345.63	14839.2	29866.1	48043.9	12858.6	8891.26	12864.9	5384.46	3345.07	8381.94	11351.6	50169.3	5592.36	13041.8	7514.48	117026	116605	78917.3	97065	27045.7	34022	12919.2	20572.5	16549.7	17703.3	25799.4	4274.34	351.244	4230.96	7505.32	11425.2	257.39	12880.8	7219.58	4646.7	6206.49	2949.25	2159.31	4671.4	4609.51	1867.48
0.70_125.0243m/z	2,5-Dioxopentanoate; 2-Oxoglutarate semialdehyde;	6524.82	7325.51	8744.01	9598.86	9842.11	11136.8	12669.3	6486.74	10032.8	8521	10791.9	16111.2	12621.1	12256.8	13971.1	28661.4	8975.48	26167.2	39534.6	11832.9	17082.8	7716.17	32397.4	56426	13895.9	24198.4	13925	13915	22864.3	34381.1	12490.1	12457	12016.3	18562.2	28582.3	18018.8	13402.4	12737.3	11353.9	18441.7	14786.8	15055.3	17135.7	15881.7	15252.3
0.70_129.0189m/z	(S)-Malate; L-Malate; L-Apple acid; L-Malic acid; L-2-Hydroxybutanedioic acid; Malate; Malic acid;	815409	737079	601526	759798	744831	703413	678957	737660	725440	589745	714139	707073	715884	721478	780063	885798	776641	492406	478407	763278	632942	702196	886633	580238	696107	623802	746035	664549	741646	774360	848713	933523	949531	838843	634173	500373	548127	722075	582986	759081	626557	636957	775164	641251	565101
0.70_139.0124m/z	2-Hydroxymuconate semialdehyde; 2-Hydroxymuconic semialdehyde; 2-Hydroxymuconate-6-semialdehyde;	10557.7	11868.4	15319.3	16143	13102.8	14510.5	18561.9	13538.8	7320.79	11422.9	12567.1	20220.2	13792.7	17374.4	16820.4	22537.7	21338.6	24722.7	17055.9	16000.7	18709.4	12209.2	20678	17305.4	20654.3	20853.5	23110.8	24204	19962.8	17991.1	9666.69	7816.69	8535.82	11466	10734	12192	13336.3	12024.4	8977.72	13178.2	8147.37	7734.23	8092.73	9955.29	7747.68
0.70_141.0188m/z	2,3-Dimethylmaleate; Dimethylmaleic acid;	27035.3	25793.5	21358.3	27106.5	23035.7	26370	24455.6	26956	26206.6	22451.1	30011.6	26999.8	34615.5	28018.4	27966.5	20952.8	22999.7	21583.9	19969.2	16588.3	23645.2	21403.9	30985.4	23494.8	28975.8	23690	28314.5	21176.8	21189.1	21379.2	31002.8	35496	33510.3	31664.4	28424.7	23541.3	32119.7	40259.4	28182.6	30532.7	32865.4	34814.2	29086.7	26514.3	27999.1
0.70_143.0347m/z	2-Oxoglutarate; Oxoglutaric acid; 2-Ketoglutaric acid; alpha-Ketoglutaric acid;	26770.9	30939.4	24483.2	29449.3	29697.5	34537.1	46239.5	23843.1	28645.2	27020.8	36077.1	40006.3	39340.6	40376	35087.1	38020.6	27693.8	28745.3	35650.6	20716.9	27154.5	24989.9	43842	24174.7	39994.1	40570.5	28590.5	28206.2	27463.1	31682.9	60404.8	63519.5	71956	83780.4	81302.6	40161.8	43044	68901.4	32708	83748.5	38917.7	38200	53386.8	57380.9	42680.5
0.70_145.0137m/z	D-Ribose;	62608.4	48924.7	37554.5	42440.1	36053.7	34143.4	42687	37264.3	69123	30855	57836.4	46787.1	53436.8	45599.4	53657.8	91232.3	39711.2	44023.7	43913.3	44671.9	34084.8	37466.5	74775.5	52831.6	46681.4	56218.9	39629.1	32459.4	36617.8	79731.6	24269.9	25550.5	30999.1	36411.8	28378	31100	17811	20883.5	21822.7	33542.9	20368.1	24828.8	15733.6	20320.5	23493.1
0.70_149.0451m/z	2,5-Furandicarboxylate; Furan-2,5-dicarboxylate;	1.01122e+06	965450	963439	962814	668497	819360	911175	851787	946681	774248	840103	886164	821168	809964	866990	700402	706197	1.47161e+06	1.12592e+06	813051	838898	1.11404e+06	1.33745e+06	908246	1.52703e+06	1.09854e+06	935536	848519	729000	752674	637269	717332	686071	738553	588121	602591	498128	633281	426754	476314	446655	444967	582388	481641	560571
0.70_154.9982m/z	2-Oxoadipate; 2-Oxoadipic acid;	143825	137269	116988	118801	177154	123087	76294.2	156047	176648	123556	122614	105840	102087	88970.6	126359	160849	169441	119094	109511	142280	140789	192777	162153	167410	159829	115408	153558	147750	293699	150442	86379.5	87312.6	84387.3	79453.5	29610	17457.7	87729.9	30224.4	84385.6	76919.6	84448.1	85493.6	132116	38410	116225
0.70_159.0294m/z	2-Dehydro-D-xylonate;	340724	294801	191423	370002	195543	277503	308243	268698	221145	184381	337677	295392	346011	372066	358799	197037	277535	200056	178387	151604	207252	172821	280986	195663	221585	190428	292607	200352	185640	217943	392732	474796	484674	433963	336912	303010	286948	434894	251064	359866	260213	275733	449262	368129	267636
0.70_166.0171m/z	3-Dehydroshikimate;	2262.4	1656.79	1226.49	3185.13	3344.44	2558.75	4052.69	3682.41	1230.45	1561.36	2449.5	4197.26	4122.81	4272.96	993.867	4891.58	17035	5971.06	7891.14	3837.85	10882.3	3751.07	9955.87	3065.14	6947.6	7204.77	12094.9	8029.85	6485.35	3557.98	5494.22	6415.88	5517.65	6757.26	6159.14	7302.81	9020.64	10012.6	5900.67	5259.35	5176.87	5057.42	11377.4	15152.9	6493.26
0.70_172.0376n	cis-Aconitate; cis-Aconitic acid;	54708.7	42428	27070	57036	27892.4	40838.2	49346.5	47161.6	51879.2	18753	46833.4	41594.5	74368.1	58745.9	41369.3	69189	38445	52892.6	41055.2	30771.7	41923.8	30669.9	87996.2	33891.1	31041.3	35186.5	38145.2	37672.7	30288.8	74017.3	29786.2	26374.8	31716.2	25153.9	47336.6	34893.6	24673.1	34139.1	10496.9	29533.4	15754.6	17421.4	29087.6	29293.8	26895.3
0.70_179.0555m/z	2-Amino-3-carboxymuconate semialdehyde; 2-Amino-3-(3-oxoprop-1-enyl)-but-2-enedioate; 2-Amino-3-(3-oxoprop-1-en-1-yl)but-2-enedioate;	1.28532e+06	1.31623e+06	1.43475e+06	1.1969e+06	1.4189e+06	1.29889e+06	1.41329e+06	1.26942e+06	1.22888e+06	1.38898e+06	1.29091e+06	1.42136e+06	1.28498e+06	1.28059e+06	1.39399e+06	1.71309e+06	846872	976663	1.04436e+06	1.18859e+06	935616	1.1401e+06	2.01281e+06	1.34368e+06	1.42979e+06	1.47877e+06	970464	895995	1.16984e+06	1.53506e+06	1.36149e+06	1.25136e+06	1.3599e+06	1.97558e+06	1.80486e+06	1.53758e+06	1.53677e+06	1.79652e+06	1.35845e+06	2.01235e+06	1.44441e+06	1.49856e+06	1.46723e+06	1.90664e+06	1.44411e+06
0.70_184.0247m/z	Pydanon; Hexahydro-4-hydroxy-3,6-dioxopyridazine-4-acetic acid;	20599.3	28268	25437.9	28950.5	33414.7	24849.6	71311.4	22375.2	25888.2	20700.1	35407.8	55401.4	48738.9	39363.6	55240.4	11725	49906.9	59041	29128.2	24687.8	22606.6	27691.5	25559.6	17504.3	39476.6	39398.6	35571	28953.4	24642	21188	10932.7	12746.7	8654.37	14042.4	15734.6	9872.15	11554.5	11726	11233.3	14413.8	13284.3	12560.5	11547.6	7302.11	18356.3
0.70_187.0350m/z	Oxalosuccinate; Oxalosuccinic acid;	40669.5	34279.7	46919.4	39734.2	33271.1	32106.4	45765.2	32815.8	38591.7	32523.3	41250.6	41993.8	46748.7	40116.8	38702.1	13879.9	44563.4	36035.1	24447	21836.1	30402.7	32814.7	35177.4	15527.2	45710.2	37640.4	39185.3	28196.3	24827.9	17934.5	34501	38254.5	43271.8	43584.4	40180.6	37603.9	32688.1	57865.9	33876.1	31085.1	33036.5	33374	40071.2	39455	40388.3
0.70_189.0031m/z	Citrate; Citric acid; 2-Hydroxy-1,2,3-propanetricarboxylic acid; 2-Hydroxytricarballylic acid;	48133.8	30328.5	19467.6	21528.4	17976.8	15920.7	20366.1	24009.9	59182	12528	39930.4	23736.8	35155.2	24537.5	34358.1	14129.4	24286.7	10263.6	12708.2	15621	17491.8	14984.3	22531	15652.6	13881.4	13729.2	19788.7	16798.5	11789.8	18043.4	28620.2	32687.9	30009.8	25864.4	13511.7	13332.9	19810.7	17752.4	13150.5	16776.3	13008	15792.2	29025.6	15619.6	24260
0.70_191.0191m/z	Quinate; Quinic acid; Kinic acid; Chinic acid; L-Quinic acid; L-Quinate; (-)-Quinic acid;	1.62803e+07	1.55258e+07	1.2927e+07	1.11054e+07	2.51524e+07	1.169e+07	4.68503e+06	1.57271e+07	2.19524e+07	1.24898e+07	1.00664e+07	6.9838e+06	5.95225e+06	5.32856e+06	9.58704e+06	1.95913e+07	2.74175e+07	6.54541e+06	6.01246e+06	2.44009e+07	1.99057e+07	1.89897e+07	1.46489e+07	1.30475e+07	1.18009e+07	1.04131e+07	2.03838e+07	2.30866e+07	2.06574e+07	1.73785e+07	3.18681e+07	3.16313e+07	3.06698e+07	2.58306e+07	3.16107e+06	2.69584e+06	1.18347e+07	3.82961e+06	1.60137e+07	2.12404e+07	1.68925e+07	1.63752e+07	2.09518e+07	8.05054e+06	1.38658e+07
0.70_191.0904m/z	Phenanthrene-9,10-oxide;	37870.8	42601.2	14410.1	36003	64854.6	53236.8	21338.1	40764.5	51853	34849	50447.5	31923.8	23627.8	28967.8	34873.6	48558.9	30152.1	22984.3	37842.7	49127.5	50201.6	45702.1	60372	41519.5	60868.1	27785.1	37488.6	47153.3	80784.7	30740.1	27572.1	14991.9	22544.1	32730.6	33766.7	3141.77	28948.5	16327.2	810.796	1639.26	2312.97	2112.1	46654.1	26472.5	14013.3
0.70_205.0349m/z	Dihydrolipoate; Dihydrolipoic acid; Dihydrothioctic acid;	50791.8	43877.1	60098	49185.3	54950.4	55735.5	62016	41034.2	31359.4	37284.3	47219.3	66796.7	51492.1	58876.6	72673.9	67773.6	69708.1	75251.1	87306.1	48258.8	56406.1	40349.9	95545.2	79308.4	68868.3	55962.3	66618.2	54293.1	65986.9	71117.6	37200.8	44491.4	53699.2	40989.3	49357.3	31871.2	33391.9	218646	24931	33283.4	28396.5	27442.4	36572.6	47698.6	35074.4
0.70_209.1044m/z	6-Acetyl-D-glucose;	18378.1	11861.4	15474.5	20117.6	12882.7	12023.5	14943.2	7450.07	27416	25907.6	13991.2	13031.3	12611.4	18966.2	12558	18931.3	11730	5542.74	22334.8	16086.1	7811.76	12607.7	11714.1	15270.1	15427.6	16151.2	12074.2	13862.1	32372.7	16245.8	15040.7	10539.4	18071.4	12610	15217	13724.9	15702.9	15179.5	8406.8	14932.6	9480.41	10647.3	6546.28	12816.4	14417
0.70_226.9955m/z	2'-Hydroxybiphenyl-2-sulfinate; 2-(2-Hydroxyphenyl)benzenesulfinate;	6673.88	8840.92	8768.04	9119.57	12170.6	9901.58	14902.5	7525.76	5766.86	10570.6	8263.41	11540	11783.1	13603	7604.25	21945.8	21634.7	25038.8	30673.3	33199.7	25648.6	21323.6	27981.6	17933.7	47425.4	37814.7	22282.2	34190.1	17697.9	25619.1	10540.9	11265.8	8969.58	16911.1	12947.2	11782.4	16317.3	16642.4	10876.9	10373.4	12118.6	9387.52	21819.5	16215.9	12488.6
0.70_233.0292m/z	Drazoxolon;	49809.2	34543.1	28090.6	26015.3	27992.7	20903.7	20201.3	29272.1	39809.4	24240.6	28724.3	21419.3	29304.3	22904	31550.6	58651.2	21890.1	22255.8	21151.3	44041.5	24063.4	32783.5	40216	19635.6	33145.4	29684.7	26301	20679.1	27437.2	44679.6	13187.6	14843.2	14333.3	26045.8	29337.3	23828.7	11537.8	19538.2	16539.6	27604.6	19634.1	21675.6	8656.06	23289.9	19305.1
0.70_239.0764m/z	Uridine;	213951	224622	305979	229683	376497	223982	286311	259792	263057	256622	252978	303863	263643	278743	270089	478479	346768	359086	424349	443142	404522	418238	626717	394637	656793	577406	397299	397931	494115	451640	719671	647962	680225	744242	597178	592097	661525	710394	506295	569031	514519	470865	667140	588127	632719
0.70_243.0615m/z	Nebularine; Purine riboside; N-D-Ribosylpurine;	2296.49	2642.53	1437.95	2169.05	1752.96	658.466	2833.05	2059.96	2069.24	2166.21	2024.52	1465.6	1461.93	1498.25	2731.92	5266.46	5784.19	3667.76	2137.28	2986.36	4050.86	4282.67	4019.16	3246.23	4574.42	4697.37	5710.46	5244.84	7164.94	5778.76	37948.1	50953.9	60738.9	70240.6	49967.9	20509.6	37775.8	12424.1	95863.9	74985.6	107037	88916	18439.6	78449.6	65365.7
0.70_251.0764m/z	3-beta-D-Galactosyl-sn-glycerol; Galactosylglycerol;	11750.7	12149	10621	13291.6	14271.7	9553.28	14095.4	7663.25	10262.1	9682.1	11100	12868.3	10039	14680.3	11871	9440.8	6328.65	19506	14591.5	5856.02	10445.7	5562.55	9055.21	18369.4	13207.1	11256.8	8243.96	7758.54	10086	10399	10884.6	10524.8	11673.3	14531.7	10053.8	8929.01	9942.99	24016.8	9797.27	10852.6	10109.5	9687.85	10626.9	13307.3	11927.3
0.70_253.0922m/z	Tulobuterol hydrochloride;	37319.2	44953.4	34149.5	42658.1	37340	35594.4	59942.8	36309.5	34412.2	29239.2	46980.9	50083.4	54016.5	54811.3	42499.2	70756.2	46906.1	75831.5	74859.1	60011.2	56646	63865.3	105879	52736.4	153687	75187.4	55437.5	58859.5	46854	78465.7	34740.5	26250.7	32936.9	36165.1	29560.1	25794.3	33105.2	56496.1	38598.5	64157.8	42197.9	37814.9	33477	39532.9	24284.8
0.70_261.0718m/z	5'-Oxoinosine; 5'-Dehydroinosine;	5343.42	5090.16	1729.6	4365.41	3258.31	4021.37	7089.73	6545.49	5597.1	3745.48	5457.24	5873.86	6755.5	8452.29	8330.63	6347.29	8703.87	4754.52	3722.21	2572.95	5592.24	3448.47	5124.05	3630.7	4703.88	5531.81	5456.82	3949.07	11260.1	5115.94	68399.6	64576.3	77055	89648	65977.2	26887	51192.9	20750.3	126870	102762	143353	120273	24558.2	110591	93660.5
0.70_265.0555m/z	Inosine;	12843.8	13856.1	15004.5	11273.1	17751.4	12590.6	17816.7	12133.4	15816.9	16644.8	18718.8	19241.5	20907.5	21702.6	17532.7	11535.5	20364.1	18793.7	13006.3	13841.7	17713.9	11762.8	15457.8	12468.3	14335.7	14899.7	17259.6	14557	6671.27	13478.5	13111.1	10824	16588.5	18380.3	18846.8	21916.6	17985.6	19977.2	20756.9	13032.5	21843	25751.8	18657.9	17732	25542.9
0.70_267.0713m/z	Deoxycoformycin; Pentostatin;	62698	57527	67573.4	59971.5	64284.4	48212.9	62959.7	49952.4	53356.8	61024.8	57548.2	66270.7	64186.9	62039.1	65306	48122.9	50563.7	103601	73513.3	35877.7	53668.6	40578.7	71604.6	75113.1	70640.9	65736.3	53886.1	46293.9	56649.1	64790.2	57255.7	57965.8	62387.7	65882.7	59505.2	71232.3	58235.1	82854.1	62150.7	67829.2	65171.9	60192.8	57429.7	69984	65417.2
0.70_271.1041m/z	Felbamate;	6852.61	3058.99	2180.6	3965.66	1623.56	1574.18	1741.53	1350.76	4285.21	1347.17	4074.12	3968.38	2977.98	3086.29	3287.74	14405.1	10364.1	16697.4	6790.39	4470.6	10900.7	4747.56	12172.5	8151.6	17315.8	7209.25	12078.3	6635.84	43920.5	8467.55	43861.3	33791.1	45270.7	48168.1	11011.6	7961.38	7802.97	5194.17	29904.3	56950.3	37539.5	27855.3	5652.92	36973.4	4953.37
0.70_273.0625m/z	(5-L-Glutamyl)-L-glutamine;	10819.5	12545.3	14952.4	16450.7	8152.53	10572.3	15686.4	11513.5	7222.06	9814.01	8407.18	17540.4	17723.4	9715.81	7983.5	2471.76	12422.2	10772	6415.82	4187.75	10085.9	10359.2	7325.1	10402.7	11441.9	8633.36	10543	12207.7	15003.4	5848.44	37093.2	78385.2	57164.5	63962.3	53755.1	64220.2	33471.5	40702.4	36453.1	39113.1	43155	50248.7	45222	54962.8	44867.6
0.70_278.0397m/z	Coformycin;	19879.5	15105.2	14276.7	20756.5	15841.2	22348.5	26440.9	13871.3	20743.2	17006.5	26579	26239.8	27409.1	28102.1	22671.5	15750.2	21081.1	14832	21989.7	16168.3	17308.9	16976.1	29388.9	25716.6	22813.5	22056.1	19789.9	13953.6	17942.4	18364.2	5189.71	12061.5	10557.4	20390.9	23093	15805.6	10175.7	22551.4	14472.4	19180.5	13559.9	12038.1	15328	16184.1	11275.4
0.70_285.0655m/z	5-L-Glutamyl-taurine; 5-Glutamyl-taurine; Glutaurine;	2568.18	2752.98	2740.62	4405.82	3491.39	2533.22	4872.06	3218.29	3701.23	3244.36	3876.91	6631.4	3814.06	6305.84	3645.76	2871.07	6460.61	3987.43	2794.85	1420.74	5124.89	4860.6	5340.58	2653.91	6799.84	4674.75	8314.54	3809.8	6121.38	6016.13	2738.46	2745.52	2672.63	4880.39	2522.88	2278	3288.9	2922.73	2726.76	2773.17	2511.12	3578.31	2652.98	2117.09	2540.17
0.70_289.0282m/z	N-(L-Arginino)succinate; 2-(Nomega-L-Arginino)succinate; L-Argininosuccinate; L-Argininosuccinic acid; L-Arginosuccinic acid;	90234.1	101821	89855.9	77271.3	167216	93646	108622	64601.9	115556	87527	113494	121075	133363	115522	122749	204950	68900.4	80620.3	129097	127421	81514	225045	168074	143816	110058	203995	83550.3	87390.3	162181	181252	50383.8	33740.1	44320.8	55667.1	138240	46714.8	62000.9	75602.6	64553.8	68841.7	77251.5	74557.6	86530.1	103401	60593.3
0.70_290.1220n	Buthidazole;	28921.4	24001.6	19400.9	25434.5	18315.9	20430.7	23955.8	23898.6	21952.8	19180.8	25104.4	33493	23985.6	24923.2	28235.7	27961.7	22114.4	19039.1	18708.9	14582.3	13136.6	20935.8	33008.4	24275	16297.8	22228.4	16360.2	15220.5	23305.2	21901.5	85462.9	67036.3	93293.5	92918.3	33125.4	32451.5	27493.4	23615	92506	151971	96140	77683.8	26131.9	83716	28038.8
0.70_291.9881m/z	Tuliposide B;	245975	240282	203109	225629	218745	229123	258375	217022	233604	200894	249012	272349	253737	274519	261696	352070	296690	263797	287441	261387	276956	264899	372729	297384	387236	350688	309681	291837	381187	305737	323684	300039	321471	330006	359651	318866	297990	439722	239009	291195	236879	222278	319064	294857	261359
0.70_295.0663m/z	Oil Orange SS;	69766.8	66570.8	80468.8	59778.1	78116.7	65040.1	71419.3	65922.5	66327.8	90927.6	78526.1	83538.6	74295.7	72998.5	84678	79927.3	102038	52996.3	49076.2	95785.5	66323.5	43716	54540.7	63155.3	46093.7	59812.7	96772.6	53323.4	38411.8	74517.4	63942	66640.5	68542.9	75507.9	55203.7	55013.2	114548	92503.6	72677.2	44090.3	75802.3	76114.2	92629.3	63980.2	140869
0.70_300.1044n	Propaphos;	133076	161682	134299	133568	151896	141208	218394	127157	133914	125721	168465	219557	212976	183414	171221	187563	159411	250033	261896	198755	203886	215155	249991	166670	393659	276098	212175	188463	171262	211202	137029	116476	134790	169643	188028	188948	210525	263109	178205	160078	171055	165747	155375	164309	205603
0.70_307.0417m/z	Croconazole;	154118	123207	138769	162215	129239	149503	133076	151447	126584	124769	125470	121328	159570	146371	122332	176986	228447	158863	154444	144807	190533	178626	238933	179916	160800	173951	216028	182117	211073	198327	269011	260282	250756	207877	271842	254409	203841	231223	294167	342591	284667	281032	255068	304104	188354
0.70_309.0819m/z	Vicianose; O-alpha-L-Arabinopyranosyl-(1-6)-D-glucopyranose;	27130.5	25310.5	23101.6	17768.3	22364.8	18830.2	26823.3	21914.7	31661.9	25033.6	31292.5	27888.8	30397.6	28317.5	26001.6	18801.8	25194.4	24932.6	21038.9	16748.2	20392.6	19814.7	23548.1	18792.4	32246.7	26085.8	26052.2	18649.8	21239.1	23039.9	25199.8	26298.5	33326.1	31610.1	33348.4	35617.7	36515	45573	36329.7	33698.3	37850.4	38858.1	30713.1	34595.4	40677.3
0.70_314.1206n	Paeoniflorigenone;	850291	1.01569e+06	1.08537e+06	1.00321e+06	823850	967737	1.30659e+06	925674	926711	1.12771e+06	930033	1.1713e+06	1.18315e+06	1.24298e+06	1.07657e+06	618708	946416	1.71843e+06	1.60231e+06	1.00257e+06	1.15564e+06	967007	783092	825949	1.45126e+06	1.29917e+06	1.20146e+06	1.13655e+06	746560	799463	1.67021e+06	1.67683e+06	1.56502e+06	1.68211e+06	1.22525e+06	1.57932e+06	1.95432e+06	1.43225e+06	1.49624e+06	1.44253e+06	1.50014e+06	1.535e+06	1.78943e+06	1.40563e+06	1.90642e+06
0.70_317.1031m/z	CMP; Cytidine-5'-monophosphate; Cytidylic acid;	4555.48	4823.94	6120.71	4299.9	4427.32	2104.87	4393.03	4167.79	2515.88	3709.57	4860.14	3783.13	4201.85	3590.99	4420.11	2032.49	10101.1	8563.74	8498.15	3380.86	6628.98	9676.93	6687.1	3233.51	16764	6895.27	7363.57	6856.69	3805.39	5235.16	5396.27	6320.13	6758.71	7621.65	5554.87	7198.55	8760.68	8488.2	8683.77	7304.52	11659.4	11031.5	7285.58	7514.1	12794
0.70_322.0432m/z	UMP; Uridylic acid; Uridine monophosphate; Uridine 5'-monophosphate; 5'Uridylic acid;	7810.19	5803.23	6492.8	6060.56	7947.46	4254.95	3966.07	6226.18	3717.37	2660.22	4181.49	3822	6054.27	3736.53	4169.55	13897.4	12816.7	10760.6	6936.67	8314.38	12079.8	13037.7	10420.1	9541.78	8442.87	12004.4	12814.2	13293.4	11003.8	16913.2	8344.91	7811.35	8689.62	8624.45	4429.06	3870.23	4293.54	5311.77	7035.31	5768.55	8640.79	7235.02	7207.89	3771.91	7211.7
0.70_323.0254m/z	Bis-D-fructose 2',1:2,1'-dianhydride; Difructose anhydride I;	10441	11785.3	16553.3	9061.22	47949.1	10795.9	23827.6	11556	10628	12914.9	19067.2	19286.5	24470	18454.5	17477.3	14823.8	19707.1	9547.56	11970.4	10947.8	17700	11841.3	20491	14570.6	18362.5	13542.8	18055.2	17889.9	17111.6	12552.3	9883.05	14015.6	8531.26	11101.4	10509.8	10545.5	9539.51	10815.2	9441.8	10203.2	10612.3	10075.5	10175.4	9508.89	9317.17
0.70_323.0970m/z	6,7-Dimethyl-8-(D-ribityl)lumazine;	50275	58573.3	35882.6	59954	53679.1	70492.9	95960.3	64686.4	67636.5	56151.1	73216.2	94992.1	89495.7	89482.8	73777.1	31112	33187.8	49446.3	59811.8	22005.8	39383.7	27187.9	53794.1	40432.9	57501.7	53766.4	36292.8	31711.7	67878.4	22274.1	49003.3	46792.2	48060.6	77623.6	66254.4	60664.5	61420	93453.4	44414.2	74917.3	48292.9	47511.2	66155	57162	54190.6
0.70_325.1129m/z	Pencycuron;	72989.7	78794.4	92942.4	82715.3	101827	100792	106148	96799.9	76999.8	106079	93775.6	109531	95769.7	115370	97476.5	34018	87081.4	112343	122446	56123.4	91391.1	75933	101437	70026.3	174141	129044	96444.1	90581.4	60942.5	54021.6	88912.2	108440	92836.3	126157	90131.2	112058	126559	145102	109252	116822	96568.7	109058	107150	109719	122807
0.70_329.0622m/z	Halofenozide;	18459.9	13694.1	16068.5	10347	13044.1	7868.85	9820.52	13378.9	7794.8	14083.4	12906.1	13812.8	8734.31	15252.2	20529.3	9170.76	11619.1	8692.41	7886.96	8862.17	11581	15416	9549.95	8025.86	21394.2	10333.9	14864.1	11585.2	13274.7	9152.33	16302.5	14697.1	16878.2	14961.1	12686.3	19621.2	24932.7	12164.6	26851.4	21915.9	32215.1	27257.2	25522.9	18155.2	25959.3
0.70_330.1150n	Dasytrichone;	207402	231682	215161	230793	158096	191117	266181	190490	208020	203465	187977	256542	243764	231853	217109	111259	206530	414210	315479	232453	238583	219613	181183	157663	392612	231526	293717	248400	132027	165652	348994	310714	324438	344691	266605	382016	376468	313825	271921	269240	250399	276109	358253	293535	367826
0.70_331.0739m/z	Penicillin G; Benzylpenicillin;	54772.3	50735.9	57248.9	42174.8	52337.2	47380	65018.9	45892.9	55135	56819.1	54567.6	56919.2	63345.7	45699.1	52827	49036.7	52469	69349.2	65118.2	76546.8	56023.4	74305.7	37923.4	53970.9	80647.8	62929.9	69288.3	55305.4	54634.3	56638.3	41002.5	26897	35114.9	45090.8	43915.5	48732.8	65092.5	46597.9	58045.3	42196.7	64939.6	67217.3	49810	67909.3	90116.1
0.70_337.9931m/z	Inabenfide;	103534	110337	110782	104668	120874	100618	139232	100730	101488	100335	118586	130780	130110	151368	126042	187465	133005	173122	189751	145643	150017	151573	298789	183023	352467	303737	178318	157926	155629	162701	250025	205843	215548	263471	263341	255204	276910	376150	188512	241321	160884	143727	244650	200200	200980
0.70_338.0844n	Melibiitol; 6-O-alpha-D-Galactosyl-D-glucitol;	590004	592401	721311	623129	637119	533289	763004	582656	502455	785656	773466	915517	838687	866573	834428	567568	656301	913328	886773	712969	635702	530235	720922	805689	638862	753777	652456	644741	486007	708901	825936	694448	830658	901135	795083	1.24033e+06	1.71093e+06	725709	1.3871e+06	722742	1.39703e+06	1.37712e+06	1.22174e+06	1.39421e+06	2.12981e+06
0.70_343.1235m/z	Compound VII; 5-(5-(6-Chloro-4-(4,5-dihydro-2-oxazolyl)phenoxy)pentyl)-3-methylisoxazole;	602729	682728	723154	641104	510270	603555	742307	567059	555847	631186	593286	760007	687166	695743	634579	328789	601409	1.18018e+06	940891	857486	672154	626327	489749	448964	1.18001e+06	717757	873367	734957	439641	476580	970341	977649	926626	947082	758561	1.15271e+06	1.1387e+06	972187	1.02325e+06	772813	964290	1.06375e+06	950278	865299	1.28985e+06
0.70_356.1309n	Dolasetron;	313675	358436	453124	418125	484398	369626	604143	360949	361329	549924	402538	600660	548024	618391	472981	429119	514472	658294	792037	452289	655110	743345	863574	500158	1.22852e+06	997572	592889	713820	501282	464227	1.66269e+06	1.30452e+06	1.34434e+06	1.67517e+06	843134	831933	1.03416e+06	1.26549e+06	660319	1.02069e+06	672643	651968	1.41453e+06	636111	971261
0.70_361.0903m/z	Decursin;	26753.8	27802.6	40320.3	30628.9	44850.3	30748.6	34849.8	38180.5	25117	44567.3	28859.4	39856.6	38910.2	38287.2	38978.5	22091.3	74407.6	90947.4	85538.9	49012.4	82480.5	75437.3	47363.6	39245.2	126336	115319	93651.9	87335.4	42537.2	40492.4	80785.3	71008	74292.6	98632.1	48197.2	57725.7	92333.7	76009.2	66299.5	69247.1	71919.4	74072.9	98199.3	62392	100651
0.70_363.1017m/z	Vat Yellow 4; C.I. Vat Yellow 4; Dibenzo[b,def]chrysene-7,14-dione;	16514.3	20215.1	29681	20345.8	30112.6	15951.7	22914.6	17039.7	14620.2	25574	20381.4	26693.9	23387.1	22962.4	22907.8	21846.5	76482	95683.8	84377.6	47722.9	79212.9	67708.6	33219.2	37697.3	100424	84026.7	110913	82051.7	31624	37043.5	75613.8	68345.2	71603.9	84505.8	46502.2	62683.4	80326.8	59213.1	59593.5	64698.6	65169.4	65420.6	106660	63071.1	102874
0.70_367.0498m/z	Cyclopiazonic acid; alpha-Cyclopiazonate; alpha-Cyclopiazonic acid; CPA;	69932.5	61035.3	69422	77899.6	67289	70383	94561.8	74177.4	50733.9	58017.2	72869.3	72926	76649.5	63795.3	71965.3	87716.9	69418.4	68835.5	53164.6	53266.4	65631.3	111170	121940	101194	75621	57939.5	54210.5	61838.6	65580.2	74779.3	27786.9	40528.7	39018	46516	61794.8	72808.8	58613.1	95810.9	53913.1	51143.1	56955	62576.4	63662.7	73850.2	50142.3
0.70_371.1189m/z	Kievitone hydrate;	751609	643573	477236	872907	428890	609385	715492	596416	428894	481375	808112	790111	832087	966522	899045	289263	469738	564986	485340	311771	401031	368667	508059	390999	623339	474237	541077	387669	281522	375322	556837	764582	782820	636631	539914	658910	530136	1.04479e+06	721201	802281	695387	813251	592563	706876	560105
0.70_377.9912m/z	Voriconazole; Vfend;	305744	323876	296763	220358	473692	355199	391183	239804	449201	356813	521416	572103	401651	351017	572124	392334	156959	153822	260057	309100	179752	298736	325283	266068	305518	390600	177101	160542	378741	255096	77854.3	81483.7	115236	200347	382852	245101	262732	303619	265137	161377	268397	260238	121151	256457	255956
0.70_384.0834m/z	Sulindac;	28665.1	40306.8	22094.6	37897.6	51058.9	49252.7	81949.5	26366	48655.6	30807.6	57860.4	117808	77739.6	60674.8	59320.1	70538.4	27991.3	32556.8	73300.7	48613.5	32332.3	54510	60821.8	34286	65045.6	110499	27220.9	32422.2	42156	32868.1	19287.3	26803.3	15486.5	33688.1	55803.8	32231.4	27698.5	59499.1	18506.1	21946	19912.6	21110.2	23325.2	29195.7	21926.4
0.70_393.0337m/z	Acalyphin;	31066.3	33386.5	30137	38874	28370.1	39835.4	39086.5	33124.9	45164.7	23448.4	29103.4	30486.1	37734.9	32512.3	33452.8	45738.9	38631	30595.6	36390.3	32070.7	39642.5	32751.3	51754.5	44208.4	32031.4	38601.1	34741.2	35909.5	42006.9	45121.7	22971.1	24819.4	21377.5	21413.6	30348.3	37709.3	23354.7	31215.8	33518.2	32484.4	28542.1	31174.6	25564.9	31638.1	24716.7
0.70_395.0895m/z	Flavonol 3-O-D-galactoside;	200635	184043	147551	258650	150759	218404	234723	203978	175194	121731	162246	202896	253235	234567	172152	171339	342174	475613	410017	206897	359716	300389	208563	217239	376791	286245	451097	380750	190274	247357	370727	409627	348008	296505	379481	457846	331714	352392	369486	392582	374081	408645	368903	437576	347059
0.70_399.1055m/z	Apodine;	86479.7	74181.2	63000.4	81469	116436	66274.4	86689.2	87573.6	78272.1	64291.7	87018.4	96552.6	88644.8	88408.4	93580.9	75859.8	83469.3	61526.7	51666.2	35984.8	60903.7	68028.7	112372	72653.6	75994.6	69641.2	80199	62936.4	55302	75781.6	88296.8	95552.4	104276	94332.4	129406	83475.2	69808.2	200425	77946.8	116933	78329.6	77671.6	83141.1	119429	69171.4
0.70_401.1294m/z	Chrysosplenetin; Chrysosplenetin B; Quercetagetin 3,6,7,3'-tetramethyl ether;	655183	853624	862685	875087	1.00075e+06	779299	1.30625e+06	821033	868800	1.05844e+06	929110	1.40733e+06	1.27908e+06	1.45874e+06	1.02567e+06	1.0265e+06	920526	1.32456e+06	1.5277e+06	875141	1.14373e+06	1.27896e+06	2.1314e+06	1.18095e+06	2.22525e+06	1.77642e+06	977405	1.23687e+06	1.05424e+06	1.04108e+06	3.70063e+06	2.92374e+06	3.03376e+06	3.6244e+06	2.12024e+06	1.78827e+06	2.19014e+06	3.51925e+06	1.45445e+06	2.33575e+06	1.43241e+06	1.45825e+06	2.95193e+06	1.44951e+06	1.92015e+06
0.70_412.1389n	Trovafloxacin;	113864	129378	105351	101531	83109.1	112413	127750	107941	160134	125351	128454	118893	126449	123251	127386	81635.6	69935.3	79702	66178.2	130283	55766	66672.6	64430.3	75698.5	78235.6	69235.9	60480.8	58099.9	68847.7	68184.1	59741.3	64676.7	67698	99578.4	86604.5	93108.1	78781.1	114893	88267.1	90513.9	89106.9	109181	50079.3	71566.5	95894.3
0.70_418.1313n	Melampodin A;	424731	408712	334709	668721	409108	512697	659318	571249	467133	345595	380965	535230	710680	701702	406136	832216	848803	920136	1.0618e+06	493470	1.04129e+06	973998	1.63306e+06	963387	1.10563e+06	1.08439e+06	835990	1.06708e+06	890460	866927	2.36399e+06	2.02012e+06	1.75686e+06	1.63076e+06	1.68839e+06	1.28546e+06	1.11433e+06	1.92752e+06	869108	1.61727e+06	868514	913398	1.89034e+06	1.13012e+06	906027
0.70_419.1386m/z	Cyhexatin;	52441.6	48419.9	41557.8	62687.1	37589.3	49988.1	62936.3	47393.3	36939.2	41921.9	60917.3	61124.9	57565.9	66615.9	60690.6	30858.1	52117	41999.6	33750.5	25790.8	36046.6	24635.8	49750.8	29318.5	57102.7	31420.8	56992.1	37073.4	23848.5	33783.9	88047.7	98900.7	103642	98240.1	60390.9	66212.3	69958.3	95087.8	77207.7	81621.6	62507.9	74020.8	76979	67616.4	58434.3
0.70_421.1343m/z	(1'S,5'S)-5'-Hydroxyaverantin; (1'S,5'S)-Hydroxyaverantin;	143749	115864	137364	180869	69239.7	125007	140785	131166	93306	120508	117299	165962	147812	113077	124405	46716.8	95027	90868	67307.8	39428.5	86328	43267.3	61931.7	77398.9	121715	41975.6	115936	96524.2	88856	58389.4	92255.1	223607	174442	96108.4	131995	283585	134671	179256	216858	157678	213555	198330	122475	195199	135405
0.70_423.0829m/z	Piceid; Polydatin; 3,4,5-Trihydroxystilbene-3-beta-monoglucoside;	213454	214303	164248	244241	194840	221595	202792	210721	208651	154535	186770	215515	236017	225187	191947	259103	271190	261490	260322	196856	267430	255516	291442	248645	280927	291420	295468	307440	238046	279174	249206	248262	234261	215596	235571	216518	200989	239144	202694	257776	192898	209062	282656	245107	198622
0.70_425.1000m/z	Dihydromacarpine; 13,14-Dihydro-5,7-dimethoxy-13-methyl-[1,3]benzodioxolo[5,6-c]-1,3-dioxolo[4,5-i]phenanthridine;	100607	85558.5	63791.1	157663	58421.6	103168	120229	122470	67100.3	51571.8	88960.6	91310	132706	140291	91022.6	95826.4	250866	191175	179689	58623.7	193073	106145	114260	125068	125383	99871.1	231449	171557	85138.6	143136	184744	212543	179189	135758	220221	224156	143326	200618	132834	198029	130584	143362	203942	222678	113728
0.70_429.1245m/z	Dihydro-NAME; Dihydro-nogalonic acid methyl ester;	34864	28114.4	34036.6	33913.8	48393.5	28926.9	39933.7	29331.9	31218	44986.1	31344.9	41184.8	41774.6	37911.9	38451.9	29312.5	21574	40178.7	28777	74592.9	24718.8	17935.3	36501	31303	40192.3	39575.2	30746.3	24109.2	37120.1	27708.6	27343.9	35947.6	37345.1	83126.1	74292.2	38492.9	19552	34654.8	28357.7	113937	33313.8	45668.3	18638.5	30204.6	28131.2
0.70_442.1554m/z	Biochanin A-beta-D-glucoside; Biochanin A 7-O-beta-D-glucoside; Sissotrin;	81.1946	441.698	577.401	2442.36	1157.46	0.0195557	1617.6	564.126	538.237	807.068	972.538	1897.74	548.924	458.304	1413.34	2077.14	1615.34	1977.09	2743.3	1024.31	1804.42	1562.86	965.097	1.36965	1818.58	1536.83	3000.92	1835.18	2000.25	976.159	7730.41	13252.7	13487.3	15868.6	11286.6	7012.98	5261.58	8670.28	7152.42	9340.34	8448.22	8763.29	4626.63	7975.12	6555.61
0.70_445.1165m/z	Fluvastatin;	86683.8	79521.7	30190.4	45066.8	33366.2	41914.2	59576	53894.7	84468.3	40495.7	98063.1	67465.4	68893.8	53652.8	75527.2	40447.7	20542.3	22399.1	19305.1	55148.6	23426.8	21430.2	32467.9	30463.6	34211.7	30389.7	24625.5	27518	29801.6	40346.7	114998	91906.9	82781.6	72349.2	33497.9	26351.2	31989.5	34425	39480.7	110141	49084.6	41371.3	38689.1	34060.5	34316.4
0.70_446.1561m/z	Catechin 7-O-beta-D-xyloside;	15890.4	16472.6	19154.5	18426.5	9685.96	15316.1	16382.8	15029.1	15685	15498.8	19578.5	19339.7	16590.3	21021.5	19369	12509.7	10299.4	28581.7	18478.7	14491.1	13562.3	23145.3	11881.7	8152.01	33622.7	19673.3	19682.2	13344.7	12569.1	11049.7	10299.2	6752.38	13168.1	13922.9	10175.9	10597.7	9971.64	12752.8	10188.2	7710.14	9817.68	9326.93	8542.93	8959.6	12544.1
0.70_461.1506m/z	7a-Hydroxy-O-carbamoyl-deacetylcephalosporin C;	240468	331525	324765	255996	287241	195585	304120	256062	221994	348455	295849	296745	341597	294122	273233	1.34745e+06	472161	1.03825e+06	1.10911e+06	1.18701e+06	895304	666240	1.40966e+06	629074	1.85938e+06	765727	1.0243e+06	677650	577862	1.23774e+06	89938.5	85723.6	98719.7	109112	137485	136611	80450.8	97316.4	147068	319539	142296	157251	64024.3	137374	71137.3
0.70_467.1174m/z	Naringenin 7-O-beta-D-glucoside; Prunin;	13254.8	22899.4	15692.4	20693	16040.5	16362.9	25462.3	15357.3	16534	14399.9	20112	32242.9	21106.1	21709.5	25755	13567.1	11433.9	63301.2	23282.5	11759.9	10861.2	13701.7	15376.9	145185	17135.1	35903.8	14217.9	14044	8671.24	16495.3	29697.7	29286	18106.1	23673.9	17624.9	19188.4	20455	22992.2	14819.4	31446.5	16860.7	17907.1	23059.9	17344.5	16740.4
0.70_469.0891m/z	Cloxacillin;	211391	179024	149878	373650	141945	243496	220508	281021	142001	120194	141446	185542	282611	288620	142424	198420	355471	288491	258577	141270	303041	253689	394908	271562	264575	226533	319480	309811	267537	272139	328526	435309	333796	226856	439008	456858	267478	431465	390342	457331	376521	425598	345726	485500	273846
0.70_470.0367m/z	5-Formiminotetrahydrofolate; 5-Formimidoyltetrahydrofolate;	180553	153456	153987	192896	132367	141978	164012	163361	134987	126877	167649	165739	176737	181385	190004	110454	159348	119600	122781	105668	133199	115494	170508	138376	134208	117909	154598	146312	121659	121477	162243	226120	183166	158638	199389	195808	146506	211036	155544	176425	155585	169699	183269	204889	139308
0.70_472.0514m/z	9-Chloro-11beta,17,21-trihydroxypregn-4-ene-3,20-dione 21-acetate; 9-Chloro-17-hydroxycorticosterone 21-acetate; 9alpha-Chlorocortisol acetate;	223629	152620	96320.4	215350	85460.5	181243	167732	129489	90372	88902.7	221420	159503	192862	255262	246691	101840	231728	84756.6	80249.1	66678.7	125339	75940	169393	120730	123842	83065.7	193240	107481	101140	120870	187250	266154	244593	211164	152362	158421	158431	194338	143127	197089	132501	141443	234816	191534	132147
0.70_473.1518m/z	Candesartan;	13400.1	14594.3	15701.5	17790.7	32322.6	28616.1	42909.9	24713.9	27096.1	48069.9	30409	35032.9	25459.7	27041.5	23332.4	12125.6	35617.7	21993.5	39867.5	12200.4	37937.7	12216.5	29772.4	36270.9	38482.8	23649	34020.4	23150.8	15770.6	8448.27	14644.4	22029.4	19019.5	37064.4	33392.3	29242.2	29519.8	53744.8	31449.1	19867.3	21767.6	20204.8	19600.9	24683.5	16152.4
0.70_476.1746n	Cryptocyanin; Cryptocyanine iodide;	89759.2	128355	104846	141544	102872	128184	214477	83483.5	139159	129635	130480	261255	199269	198819	151333	41140.1	51056.8	122937	127095	94200.2	71224.5	100383	57217.5	46239.9	133655	104061	72920.3	85284.7	58914.6	54112.5	71796.3	61168.5	66854.2	78865.4	94792.2	67080.9	88469.9	94169.5	43214.8	54836.8	47388.6	45983	89214	83216.3	72124.1
0.70_479.1028m/z	Catalposide;	67632.3	68544.1	67130.3	65619.1	68856.3	60515	70384.5	62736.5	79431.4	79209.2	64538.6	80818.9	75009.4	76500.6	70675.4	60094	67883.2	76146.4	77246.8	60245.8	69458.7	75663.4	97546	80689.9	76728.2	75384.5	62672	67015.6	67786	65191.8	53386	60446.3	59296.1	56245.2	74202.9	68113.4	60228.6	77210.5	53338.2	58654.6	53954.3	63233.6	66979.3	71176.7	66898.6
0.70_481.1325m/z	Sakuranin; NSC 407308;	19263.5	21742.2	21622.6	18204.4	21865.1	17993	22560.4	18475.8	17922.4	26236.5	19878.4	26968.4	24246.4	25774	21520.6	14107.6	21973.1	47920.8	28391.4	19075.9	18306.5	20099.4	20354.3	89975.6	27611.5	28757.1	20112.2	21697.4	15413.1	15750.8	25298.6	29235.1	26271.7	35297.5	17895.5	18622.4	26018.1	23910.1	29337.7	27306	25304.6	25619.6	26939.6	23677	22983.4
0.70_484.0494m/z	Mycothiol;	74231.6	76997.1	73284.8	60290.1	71573	79834.1	81526.2	65952	87002	81937.2	79499.5	83986.8	78829.4	82468.2	90702	66936.2	95376.2	66751.2	86526.7	69635.8	74460	61386.3	81592.6	83066.5	91607.8	80382.7	81613.8	64567.1	72090.4	49584.8	65771.2	61214	64161.9	82932.5	77411.8	79101.7	85973.7	80826.2	100528	99758.5	95736	94626.2	68295.3	92161.1	88907.8
0.70_485.1494m/z	beta-D-Glc-(1->4)-alpha-L-Rha-(1->3)-D-Glc; beta-D-Glcp-(1->4)-alpha-L-Rhap-(1->3)-D-Glcp;	70617.3	80782.5	47717.4	68016	60216.3	81718.7	103701	59868.6	71046.3	46110.7	81804.7	136604	95267.4	88163.5	80479.9	59168.2	44990.4	36135.9	34552.3	45379.3	37928.6	31071.1	57522.8	41991.9	63800.6	45855.3	42339.6	38213.9	50026.4	60889.1	44888	78161.9	76601.5	89026.1	118476	64906.2	55776.5	122989	53476.8	89487	59609.5	62654.9	63060.9	80695.4	65124.9
0.70_487.1683m/z	Methotrexate;	106576	138014	100936	109834	111211	123133	200227	83628.4	129891	133512	140602	191001	183853	162551	147149	92636.6	23473	63215.3	100687	82409	46045.1	50094.9	65654.4	61947.9	79516.4	89339.7	55329.9	47722.1	81328.6	71566.8	159169	162183	166151	188585	134086	79202.2	97738.1	97283.7	88208	145201	94855.6	96119.3	117763	141202	110090
0.70_489.1397m/z	beta-Funaltrexamine; beta-FNA;	51080.9	63687.5	70773.2	51927.1	60925.5	43626.8	54534.8	47452.4	54582.5	64204.9	53197.7	49668.9	55581.1	44972.1	47020.6	45524.5	36268	41598.5	30404.5	37986.7	39977.1	48782.7	52433.8	53466.4	43644.9	45658.2	41743.9	37346.3	44912.3	41880.3	17476.6	28842.4	25695.4	38859.4	40417.5	47171.7	42913.9	96113.3	53044.6	30782	54951.9	61133.6	24454.4	43759.4	53188.1
0.70_499.0928m/z	Enhydrin;	100871	102020	99009.4	100291	81645.1	79428	79247.5	99373.3	86145	102615	87263.7	86358.7	77971.1	76788.3	75431.7	80139.6	119000	90590.8	83437.3	78763	91539.5	90415.9	106751	76303.8	93343	89271.4	86568.7	81764.1	78699.7	68102.8	98839.2	89980.3	81634.4	74709.1	128840	195141	131494	142673	165184	92239	166322	162940	99895.8	180374	196087
0.70_500.0458m/z	Polysaccharide; Glycan; Polyglycose;	61401.1	72840.1	78840.4	51843.5	82145.7	73383	82169.7	68576	101814	89720.9	74805.4	83710.7	76673.4	75510.6	83848.3	58085.6	71132.9	58516.9	72607.9	55266.2	67042.7	59793.2	74247.7	68455	93762.9	77397.9	69097.7	60221	71124	51097.9	59706.1	58804.6	62016.9	84070.6	79364.4	76236.1	86141	85756.9	89013.4	73050.1	87901.8	84065.6	66847	72820.4	93801.9
0.70_506.1829n	Triamcinolone diacetate;	355345	465764	382724	408255	545459	532947	811254	317528	575273	456120	563877	973241	760707	648225	655516	303944	206035	440095	565329	420505	327457	386733	333509	310541	527600	676855	305652	326690	338281	250225	208628	212162	235871	300209	439512	291629	335321	372586	207358	205120	225879	227867	354021	319245	312858
0.70_516.1682n	Chryso-obtusin glucoside;	864199	869953	353821	773445	316680	536271	665409	468743	332735	293656	857320	797133	706432	721939	751066	611900	132861	255683	182468	997826	173678	150605	285907	205876	192420	278593	185979	231614	226243	358273	241999	235994	279954	257858	259292	235665	225481	437525	192252	260770	222066	252420	283315	271967	268363
0.70_519.1550m/z	Melampodinin;	100004	123424	85175	99272.8	95202.7	86347.4	122242	86236.9	104515	90983.7	118417	133191	122549	109326	115466	80066.2	65715.3	89424.8	95275.3	70293	63339.8	72867.1	69519.6	103827	90089.9	88635.4	68971.8	62908.9	75488.4	91026	42994.9	53274.4	55120.3	59141.8	82830.5	66914.5	57524.2	105108	38965.9	45004.2	45090.8	46073.2	48951.7	57979.7	58289.6
0.70_528.0401m/z	Dalpanin;	386694	449781	332461	232811	292343	239251	241110	248584	346368	343135	474454	410935	295290	258234	349249	292411	173302	157851	150332	539688	126703	134508	199511	194457	198015	208881	164878	157559	187466	144926	144283	157301	148875	181257	199156	166451	177850	247161	199997	172899	205319	227843	163032	169200	185303
0.70_533.1685m/z	Chitosan; beta-1,4-Poly-D-glucosamine;	1.19496e+06	1.66155e+06	514350	1.11811e+06	910930	1.35597e+06	1.80185e+06	726910	1.53897e+06	717611	1.91459e+06	2.79595e+06	1.82497e+06	1.4668e+06	1.60402e+06	1.11732e+06	212104	457691	696954	2.87325e+06	357297	479951	622373	364425	622327	1.00965e+06	315397	514623	671530	422975	231636	219031	265832	348271	714734	404832	468888	608399	244914	266785	265897	261340	479275	463430	413722
0.70_536.1879m/z	Amprenavir;	79269.7	85078.4	64732.3	81174	91051.1	119985	164438	87592.1	118343	123167	132293	176783	133667	120098	131669	35536.3	102379	74351.3	108089	69361.8	76851.1	43538.2	66399.2	49598	92980.2	79887.5	109441	68935.5	66566.7	41246	56037.8	80272.3	68641.2	107011	110267	120674	108744	147273	77982.8	66757.4	83188.4	84225.7	98081.6	105333	93776.8
0.70_543.1268m/z	Flavonol 3-O-[alpha-L-rhamnosyl-(1->6)-beta-D-glucoside]; Flavonol 3-O-rutinoside;	95090.9	91572.6	78369.8	148568	67827.1	111347	127748	113350	87632.4	68569.1	87715.2	126710	152441	147616	92885.8	64523.9	83317.9	104166	81975.7	74676.6	76862.6	79436.5	80026.5	69642.6	91303	84280.7	90381.9	85113	74336.7	78110	73157.6	79476.3	87095.2	75383.3	77718.7	86666.1	67979.9	105940	73073.9	85193.9	74887.3	80518.7	89100.6	81072.2	75137.2
0.70_545.1687m/z	Raucaffricine; Vomilenine beta-D-glucoside;	29216.8	29044.2	20753.1	40214.5	42131.9	46968.4	75146.7	35675.3	45966	38879.1	50712.2	86524.8	74807.3	71243.7	61601.9	26467.7	31972.3	40020.4	56808.9	31304.8	33347.9	37700.5	45548.4	27214.5	60104.7	54655.1	32048.8	32497.8	31372	20925.4	33228.6	41321.4	37841.4	54992.9	57302.6	38981.6	40714.3	61325.6	28317.7	36403.4	26346.5	30370.8	41698.2	37734.1	35553.9
0.70_557.1406m/z	Flavonol 3-O-beta-D-glucosyl-(1->2)-beta-D-glucoside;	77089	60769.9	51087.4	130453	56970.5	110457	106416	108910	101161	47320.3	69648	82854.1	123746	99655.2	67726	29461	71753.8	64864.9	60581.6	47850	68297.2	50694.1	46527.5	47924.1	60423	51553.6	85485.7	72351	58532.8	53787.1	56415.1	73049	73515.1	56207.3	74907.1	97424.5	64410.1	123018	83100.3	85730.8	86817.6	88408.2	68744.1	87455.9	83111.5
0.70_561.1653m/z	Pinocembrin 7-rhamnosylglucoside;	43822.9	45149.2	31696.5	42127	33404.6	29028.8	31786.2	34305.8	32482	32318.6	36888.4	50234.8	42338.8	29701	34180.3	27175.9	28419.2	43376.8	29574.5	35352.2	25741.3	31841.8	33510	43110.2	34013.8	33064.7	23632	24788.1	22199.9	32059.7	20997.9	21602	25459.2	26825.4	22924.6	25808.7	21208.4	39572.3	15931.5	26083.1	19381.2	23337.9	24209.8	22323	25694.9
0.70_573.1363m/z	Naringin; Naringenin 7-O-neohesperidoside; Naringenin 7-O-[alpha-L-rhamnosyl-(1->2)-beta-D-glucoside];	119722	125484	86229.3	193721	91804.7	162572	168606	154534	123448	96032.5	111871	143817	190869	176949	116384	68582.9	114304	96043.6	88475.3	54171.8	97671	66777.8	83864	91160.5	78226.7	74529.6	101730	93387	98259	85947.5	96667.9	112657	100205	86180.4	109737	121736	95959.2	144663	98576.5	106558	113054	107064	104348	109150	100604
0.70_589.1951m/z	1,2-Bis-O-sinapoyl-beta-D-glucoside;	16837.4	26400.9	17264.1	21090.1	21171.5	17208.1	20903.7	15331.2	17194.1	15334.3	25389.5	24854.6	30869.4	25775.6	22144.6	101077	12741	27748.5	40768.6	39498.7	32950.6	20058.4	59173	17180.9	47982.3	42843	26176.7	24389.7	23361.2	89188.6	13296.2	10492.8	14355.1	14078.6	14714.3	12081.4	11610.1	18256.8	9297.33	13719.8	12564.2	13049.7	13106.5	12101.2	12352.4
0.70_591.1762m/z	Poncirin; Isosakuranetin 7-O-neohesperidoside;	50947.7	60714.1	51347.1	46233.9	38884.1	40481.1	48548.1	47917.8	53997.9	46963.8	43634.8	68408.8	52551.5	56487.7	50035.6	52706.6	26789.9	42537.1	28893.2	32062.3	28267.3	34035.6	46608.9	37311.9	52344.2	43195.1	37740.6	30768.5	24543.4	51620.6	34089.7	32105.7	40508.6	35988.3	22178.5	28201.9	17507	34577.1	21655.5	32248.3	30911.2	27870.4	27643.7	26999.9	22388.4
0.70_594.1971n	Cannabisin B;	115860	125779	134988	100803	135800	98874.2	100261	81268.4	133663	131246	127725	178235	135390	135405	135565	78090.8	86407.6	100405	99149.6	67125.5	65373.1	68434.1	80675.4	121543	90809.1	108251	77656.7	91807.7	82727.1	71352.7	61350.1	90776.3	79917.5	94473.6	80436.2	73774.4	61878.7	84218.5	74855.1	75565.7	94770.3	107097	77216.1	74570.1	79743.6
0.70_598.1188n	Aldotetraouronic acid;	124957	127645	111696	138943	145135	173295	162015	141387	147278	121674	137944	164878	161022	160074	131214	136358	115550	177850	208534	140759	196680	274978	320947	217035	228693	303377	135193	158291	198273	157934	105457	132752	123318	136962	162713	167891	135570	161563	138045	145911	141243	137853	126350	169422	159532
0.70_607.2039m/z	Atalanine;	111852	155009	95338.9	108351	146285	106522	145916	99349.4	139366	112721	149399	193263	174845	129548	151544	414815	52964	155574	254916	289585	147827	238228	272874	107568	356591	264179	118493	127787	214881	248718	23685.7	33551.6	37446.4	34617.7	53965	45074.9	31577.4	56377	29263.5	36633.5	35637.4	37814	28901.8	40562.1	38820.8
0.70_620.1709n	Orobanchoside; Crenatoside;	153817	138165	120535	132707	132340	132195	128853	130302	130060	129399	117593	156778	144790	142072	133416	170137	141864	132304	104927	134670	132871	140354	161536	147187	127350	124119	132521	140906	137342	158065	159207	169774	158030	150339	141278	139142	128832	138904	144367	153493	168937	142956	139334	158807	139243
0.70_621.1787m/z	Forsythiaside;	40743.8	43972.2	41865.4	37375.4	50705.2	39631.5	46172.1	50352	48109.7	60582.7	50773.3	65215	48269.9	43676.5	50316.2	26364.9	32360.1	30177	39244.2	24747.7	32234.2	27137.5	32456.3	51676.4	32609.2	40838.2	31015.9	28871	38876.8	30700.8	29392.8	32012.4	32452.3	42095.2	31565.3	36656.5	42057.3	50592.3	38802	33233	52611.7	48966.6	28509	39081.2	50085.9
0.70_635.1474m/z	(6R)-10-Formyltetrahydropteroyldiglutamate; 10-Formyl-THF-L-glutamate; (6R)-10-HCO-H4PteGlu2;	67334	51809.6	44460.6	90773.5	38132.5	58408.5	57187.6	55121.8	41595.2	46156.1	56136.1	64451	70774.3	76456.6	61369.4	35915.5	66599.1	59817.1	46592.1	33880.8	48421.6	39704.5	40689.8	72051.9	36988.7	38778.2	64504.2	60546.7	57932.9	67966.2	32233.1	54634.2	55765.5	39782.6	46385.1	56817.6	40174.7	61515.4	45392.4	46488.1	57944.7	52111.8	41272.6	59085.8	50486.3
0.70_647.1150m/z	Protochlorophyllide; Protochlorophyllide a;	61548.6	74967	56082.6	51031.7	57391.5	49692.4	61825.4	40772.2	68063.6	62487	75444.4	93952.8	66779.5	57093.1	59958.5	77603	38318.9	38177.3	42058.9	74638.5	31261.1	42133.9	45502.5	45590.1	61748.1	59408.8	36977.5	37716	53894.9	43286.2	38992.3	48948.6	42226.1	45088	40731.1	34719.1	33310.7	42789	37685.6	50059.9	49825.6	42843	35608.7	33659.8	44205.3
0.70_665.1258m/z	Glycogen;	37423.5	33199.7	22409.5	42036.3	48514.1	53960.5	59742.1	38518.2	40028.1	30638.6	59210.1	64246.7	59446.6	57396.7	64045.2	39202.5	36444.5	24525.4	30528.9	32627.2	37868.7	26176	53948.9	35359.4	38537.7	37310.4	40188.7	33970.2	37997.6	32287.7	25310.1	27581.6	22345.8	31605.5	38989.2	32916.4	30040	33671.3	32542.8	30181	30491.5	27736.8	34354.9	37919.4	31759.3
0.70_667.2248m/z	Ansamitocin P-3; Ansamitosin P-3; Antibiotic C15003P3; C15003P3; Maytansinol isobutyrate; 2'-De(acetylmethylamino)-2'-methylmaytansine;	99316.2	115353	86866.3	94633	79259.4	91988.5	124798	73939.2	100046	85590.1	113380	205930	150077	136749	149596	24618.4	30959.1	58884	40538.5	32823.4	29294.8	43513.3	32861	26218.4	37589.9	40955.6	38163.6	40951.1	31693.2	41536.4	52467.5	61153.4	57454.5	47013.5	50455.5	64242.6	46598	65700.3	51652.8	49140.7	51444	56827.9	56729.8	54527.7	69362.4
0.70_669.2295m/z	Plantamajoside;	250414	229309	200018	236767	152080	171687	202503	185282	172937	219902	236065	249095	226067	189819	226089	64174.7	79682.9	119888	80088.6	109688	71168.5	81470.7	68665.8	76638.1	86270.6	72344.2	87198.9	75183.3	65333.4	60202.1	81639.8	99697.3	102198	103715	95912	147400	99839.4	158461	122363	88076	125834	149283	101011	109430	151622
0.70_861.2642m/z	Uroporphyrin III;	11128.2	21860.3	14935.6	19542.3	32657	3736.55	21454.8	9206.72	9057.73	25066.6	9871.58	21401.1	26185.6	15858.5	21081.3	12363.3	5509.65	15494.9	15901.1	451.37	11910.5	20536.5	18349.8	13960	33007	14579	12427.6	22211.7	21274.6	9497.03	10154.2	15424.3	12541.9	10413.5	9790.24	16576	3499.9	9606.95	11628.6	9410.59	5083.97	8099.09	10936.4	10716.7	17250.7
0.70_865.2022m/z	Pyruvate; Pyruvic acid; 2-Oxopropanoate; 2-Oxopropanoic acid; Pyroracemic acid;	48685.9	48972.5	53041.5	53293	67778.7	61477.9	74279.1	74480	50399.8	64658.7	60549.5	48970	57847.1	56351.4	46321.2	40034.4	49814.1	34343.2	54243.6	63369.8	60004.6	46429.6	71388.8	51754.3	55935.2	51754.4	45286.4	43420.8	45252.4	39481.2	30136.4	43917.3	37926.8	45313.4	34543	49930.1	31012.5	57006.3	41716.8	46444.3	43410	43380.2	38395.2	46836.4	38231.5
0.70_982.2302n	Maltohexaose;	48384.1	56814.6	48101	63169.4	42948	39353.3	38465.7	51923.2	40343.4	41032.6	26148	29294.2	29619.1	36280.1	29193.8	50611.2	16199.6	38774.1	23767.3	46028.9	27242.7	30487.9	41029	28033.1	34670.5	48539.4	26493.9	21821.7	31905.5	46321.7	17344.4	32819.3	17008.9	13768.9	24426.8	27398	21267.9	26708.5	15845.3	18707	22751.1	34586.3	20162.6	32650.6	15970.5
0.70_990.3212n	Glycerone; Dihydroxyacetone; 1,3-Dihydroxyacetone; 1,3-Dihydroxy-2-propanone; 1,3-Dihydroxypropan-2-one;	73566.9	87939.5	52545.2	95943.6	66128.3	67305.3	62825	67582.8	56817.2	46203.9	60214.5	54336.4	57235.8	49454.3	37249	219803	79632.3	115473	136636	356983	213389	120398	101227	81415.6	124325	145436	184634	170009	71886.9	229104	27482.5	43613.8	30931.6	24478.4	33415.9	30794	16678.5	37232.2	23660.3	23759.6	34036.8	31329.3	10946.1	32303.6	17235.2
0.72_125.0003m/z	2,3,6-Trihydroxypyridine;	1459.39	1188.78	739.023	857.611	1241.48	987.43	1203.47	1113.81	3064.72	906.84	1698.56	1364.56	1590.73	1530.48	1474.05	524.167	928.296	136132	52875.2	346.749	7568.6	520.537	523.016	547295	932.648	18148.9	336.123	2063.91	878.019	8546.97	1078.15	1339.72	1096.45	1193.33	866.915	679.04	951.071	752.221	975.288	687.804	566.039	616.728	1274.9	579.452	1122.03
0.72_142.9981m/z	3-Methyl-cis,cis-hexadienedioate; 3-Methyl-cis,cis-muconate;	43042.9	83405.1	59569.1	91014.2	61729.8	106116	117869	42323.1	46570.7	65325.9	84146	138817	123581	119130	86289.3	175751	45663.4	78877.7	108050	118332	70338.1	84283.5	172524	89193.7	137683	162651	53561.8	80640.9	67386.7	132988	28935.2	21353.7	24484.6	35466.6	54821	45191.6	44609.4	69978.3	29334.4	32929.2	29105.2	30084.7	47801.2	43833.8	32277.7
0.72_155.0345m/z	Shikimate; Shikimic acid; 3,4,5-Trihydroxy-1-cyclohexenecarboxylic acid;	49513.3	52932.7	20831.1	52421.5	50185.9	65152.4	92453.2	29661.7	54579.3	23932.5	62675.4	92152.3	93767.8	73569	71873.1	109541	27396.5	30766.9	53582.4	45351.6	35360.7	31946.8	49128.9	30748.4	40643.8	72164.5	24831.7	31597.4	60214	79446.4	15527.4	10528.9	14331.4	20807.4	35653.1	12828.3	18449.7	14817.2	7285.83	15014.3	12463	7887.52	29620.4	17168.8	13664.5
0.72_173.0449m/z	3-Dehydroquinate; 3-Dehydroquinic acid; 5-Dehydroquinate; 5-Dehydroquinic acid;	336389	393996	113368	333449	337037	490283	698586	183090	402784	137205	452898	680093	675977	562656	533639	743072	73339.6	142939	314051	291670	198686	145035	296791	178414	208074	421886	92997.9	173951	370160	544591	105374	47457.3	87339.3	124519	273540	80456.2	127746	115505	26264.5	83518.1	41437.8	31889.5	180511	107260	68189.2
0.72_202.0352m/z	Tetrahydroxypteridine;	29343	27650.3	23333.8	26842.9	19152.6	22009.8	26342.4	25981.6	20698.5	21804.9	25623.5	28160.6	31963.9	28704.9	27074.7	28826.8	59703.6	51897.9	43458.5	41909.6	37186.1	52096.4	46944.9	32048.4	54471.4	54601.5	46022.4	37833.5	41919.5	31971.7	10748.6	14446.6	13208.7	13274.5	17406	14387.1	15852.1	17684.3	18028.1	9741.1	20873.4	20136.4	11980.7	13685.9	22223.7
0.72_230.9933m/z	Methaphenilene;	9154.55	8659.72	7397.87	10495.9	7426.25	10125.2	7935.83	8266.82	9623.68	8211.15	5764.75	8645.74	8120.85	9418.73	5048.11	19227.8	15268.9	14416.9	16779.4	13394	15389.4	12742.3	18013.6	13478.7	13608.6	17663.8	14133.4	13875.5	13543	15874.3	17361.5	15658.5	16296.1	15741	16109.2	15889	13873.6	14188.6	17802.5	20882.6	17472.9	15516	14789	16186.9	7974.64
0.72_335.9780m/z	5-O-(1-Carboxyvinyl)-3-phosphoshikimate; O5-(1-Carboxyvinyl)-3-phosphoshikimate;	208825	208814	218864	159511	196583	206124	225480	167766	240379	223316	249161	264039	208841	213766	258914	215036	114040	177276	200743	194531	153278	201674	259177	214163	262058	255767	165571	136628	208531	181367	101349	95404.7	95940.5	141698	198042	157463	147865	197876	133995	105876	129470	123135	130175	142567	139026
0.72_358.9939m/z	Xanthosine 5'-phosphate; Xanthylic acid; XMP; (9-D-Ribosylxanthine)-5'-phosphate;	82211.7	72064.1	30849.8	29650.9	52314	24488.3	22285.2	46922.3	76162.3	34854.4	59052.2	34677.1	32775.2	26965.5	60684.2	39333.7	18344.8	7496.02	20279.8	8792.58	15805.4	17307.5	25908.5	25905.1	22275.3	23879.2	12357.4	12668.2	39632.1	18255	23454.4	21219.1	22090.5	24060.9	27440.5	12162.1	13319.4	14938.6	25816.4	37527.4	27536.3	26395.4	14524.4	37406.3	17741.1
0.72_363.0336m/z	Isoxapyrifop;	124980	129787	151205	101109	257977	125934	120925	113442	142397	151133	150698	160350	120149	97885.4	156065	184060	127952	75850.1	103360	170030	115516	140997	148248	129761	112417	153497	112160	131404	140520	147592	72616.8	82997.7	92001.3	107873	96362.3	63292.6	95549.7	87185.3	128004	92489.6	147906	130366	73920.5	88883	107615
0.72_382.0460n	Haloxyfop; (RS)-2-[4-(3-Chloro-5-trifluoromethyl-2-pyridyloxy)phenoxy]propionic acid;	81255.5	78776.9	83749	70925.7	103649	83270.2	89740.4	67209.4	59612.1	80802	136816	89649.5	88816.3	86253.1	163703	57266.9	75637.5	47568.5	67051.5	51387.5	76091.7	42675.2	78986.7	67167.8	59262.7	55714.3	70601.4	52996.1	77695.7	67289.4	127552	125141	128961	133266	79127.7	70023.7	80347.7	75537.8	129060	112859	137792	131527	81088.2	102946	91217
0.72_407.9998m/z	Permethrin;	47558.7	48684.9	51217.3	33341	54131.5	41377.9	41641	31606	39310.7	44530	48788.2	49066.8	44458.3	40076.6	56534.1	43024.7	34736.5	24898	30069.9	42905.9	29986.2	36697.6	48830.1	33107.5	37928.3	42618.1	32973	29423.4	57772	37639	30423.4	30809.5	36716.7	45975.1	42614	35119.6	30093.9	34865	34022	35355.6	37285.7	33474.9	27628.3	29947.6	36326.4
0.72_435.9969m/z	Beclomethasone;	111475	131759	73860.1	75554.9	194937	100869	95684.9	66269.5	188889	93329.8	113959	139690	96660.9	80036	119618	135760	114249	40182.6	66341.2	156094	90412.3	109259	83843.5	53927.1	112366	131134	102580	119265	111079	88298	128057	116700	128322	129960	44808.8	23028.9	67790.3	33412.8	62366	88403.9	62875.3	60213.6	108528	47073.7	66471.3
0.72_443.1413m/z	S-(2,2-Dichloro-1-hydroxy)ethyl glutathione;	7905.8	13450.7	8739.57	7887.6	11147.1	8289.5	13046.5	9577.97	18792.6	10752.2	12968.4	11242.8	10022.9	9542.5	10350.9	8663.2	19736.5	16897	20767.3	7920.46	13985.6	11072.2	16944.4	7158.26	31041.4	18577.8	19217.6	10247.9	6227.71	4007.53	22850.1	48284.5	54203.3	125282	75657.5	31595.5	12334.2	20237.3	21099.3	82650.8	19674.6	22765.9	8016.24	18176.4	11327.5
0.72_473.1001m/z	dTDP-4-oxo-2-deoxy-beta-L-xylose; dTDP-4-keto-2-deoxy-beta-L-xylose; dTDP-4-dehydro-2-deoxy-beta-L-xylose;	125856	84322.8	56793.5	133319	50754.2	102871	103237	87349.4	64835.3	57695.9	111188	92337.1	116475	135015	107468	60668	116861	64871.4	51925.3	42430.9	91556.3	45130.2	95695.5	77976.3	78718.8	43539.4	109847	86975.9	83876.3	75007.7	99637.7	169406	131902	107336	128574	158144	85489.7	140799	104560	107677	107732	106103	113170	141725	85772.5
0.72_515.0520m/z	Flavonol 3-O-D-xylosylglucoside;	46184.7	35631.7	43371.1	29039.7	57412.8	45911.3	40411.7	45242.5	55293.1	56703.9	43877.9	39861	29404.1	29646.7	42428.2	35739.1	45843.9	33362.7	55591	39319.8	46991.7	40595	60633.3	52122.2	60283.9	46845.3	42508	30029.7	57659.7	24428	32734.7	35583.8	38767.6	40517	43528.5	48868.3	43001.6	36808.1	51724.6	47462.1	46706.8	38874.9	26201.9	32740	35035.2
0.72_542.0584m/z	Dithiazanine iodide;	145684	156364	139927	173582	129550	149773	161871	145953	160869	153615	139160	167616	194335	185689	139401	101396	131814	118446	117212	126593	109250	108454	119787	121684	150606	127481	137025	126901	111246	96080.7	143858	150064	143291	136041	126822	124490	126199	172342	126360	156214	136002	137052	141037	127021	124356
0.72_586.0474m/z	4-Glutathionyl cyclophosphamide;	203798	236270	106098	110611	185021	145567	112591	153177	265127	194906	257407	204051	130141	105326	175589	66926.3	45865.3	20072.5	53143.2	535928	41158.3	27610.4	50641.9	51630	66281.5	69650.3	52112.6	73810.1	46564.7	12550.5	72029	67461.5	77709.7	109185	42869.6	37269.6	68469.7	71236.7	62172.8	65471.7	69469.8	64340	61951.9	46904.4	67484.6
0.72_759.1114m/z	Phenol; Benzenol; Hydroxybenzene; Phenic acid; Phenylic acid;	29518.4	36361.2	28807.7	20312	35193.2	16714.5	21347.7	25107.8	45847.5	40851.8	43409.7	28947.5	22775	21928.7	28430.3	51375.2	32983.7	16248.5	26632.8	20005.2	28521	24908.4	43253.8	45958.7	50795.9	38887.6	43271.9	31647.1	27773.9	25951.2	30728.9	26556.4	14820.8	22972.4	19241.6	21259.9	23679.7	25108.6	35399.4	36841.5	31599.5	35233.3	20908.1	24308.8	28099.4
0.72_93.0339m/z	L-Rhamnose; 6-Deoxy-L-mannose; L-Mannomethylose; L-Rhamnopyranose;	22099.6	21535.1	3102.81	22772.4	18978.5	34904.2	46442.8	9331.1	26867.2	5891.89	28566.2	42590.7	42787	34486.4	34965.3	47268.1	586.763	5157.07	21155.6	18525.2	15100.9	3809.42	13309.3	9702.54	8405.84	24692.5	2491.4	9806.95	21972.4	40940.4	3497	5445	1516.78	4101	16952.8	2037.12	6027.5	4767.5	251.863	1918.22	5814.54	4856.97	8077	4303.9	8496.78
0.74_304.9861m/z	Apigenin; 4',5,7-Trihydroxyflavone; 5,7,4'-Trihydroxyflavone;	142667	133720	250450	110082	295918	122587	106514	128200	159698	252409	188154	128540	138989	117088	201759	228902	84158.1	80370.2	78757.1	171723	91012.5	129588	166072	175426	82305.3	92309.5	77541.6	78988.4	201167	219726	57957.2	52079.6	49084.4	72015.3	131956	111003	108637	105168	208636	63449.5	221220	216631	49687.9	117870	153871
0.74_365.9885m/z	2,5-Diamino-6-(5-phospho-D-ribosylamino)pyrimidin-4(3H)-one; 2,5-Diamino-6-(1-D-ribosylamino)pyrimidin-4(3H)-one 5'-phosphate;	180766	177964	176110	137180	151482	169494	219229	146280	158188	183100	220087	216111	207895	186157	253084	182212	72457.3	114668	127956	115712	101242	143767	176119	175377	152187	156612	97871.4	78954.1	139835	144993	34566.7	32537.4	41744.9	66537	139674	125843	107025	177347	118116	83822.4	127204	121833	69128	130436	101206
0.74_497.0088m/z	5-Valerolactone; delta-Valerolactone; gamma-Valerolactone;	88574	93682.8	107633	61578.5	200354	82112.9	80196.1	79341	147060	166260	110187	101535	78083.1	68470.1	106674	74771.8	63386.1	33921.9	41198.8	110025	55931.6	88098.9	55669.9	77114.6	57222	70447.7	59650.4	56751.2	139602	58058	55467.6	59391.5	55021	84518.6	54845.9	46593.1	64153	64584.6	82526.4	58311.8	80628	94373.4	45605.7	58638	80298.6
0.75_312.9478m/z	N-Glucosylnicotinate;	95588.3	81760.8	73086.7	80934.2	103422	87468.9	67866.9	87855.8	95850.2	72614.6	75839.9	68075.8	73612.3	70550.3	80034	139324	149813	74250.1	82276.5	121271	137308	111131	105158	148778	89687.1	101867	132223	143631	133651	122734	138796	117178	122335	123588	87923.1	56673.5	85256.3	62536.4	102670	125569	94665.6	94686.6	117152	70009.9	94858.9
0.75_402.9512m/z	CITCO; 6-(4-Chlorophenyl)imidazo[2,1-b][1,3]thiazole-5-carbaldehyde O-(3,4-dichlorobenzyl)oxime;	52171.9	48346.3	71191.8	38082.4	62678.4	59978.5	35532	54150	65263.5	57354.2	42425.1	38686.1	39428.7	29032	39583.4	127084	40693	41140.9	46968.3	94876.6	58266.1	109380	58565.5	141361	49725	68618.7	45794.6	37807.9	238634	104936	23552.3	20607.5	23655.7	29249.7	65158.2	64789.7	38809.5	42043.9	76672.8	32317.3	90080	89256.4	15053.5	50926.7	73021.5
0.76_111.9467m/z	4-Methylene-L-glutamate;	38210.4	29861.6	16560.5	82769.4	8155.38	71377.3	55047.1	76541.2	42693.8	10276.9	15474.9	31056.3	62378.2	58015.5	10069.2	135811	122480	106552	128270	90884.7	180147	102237	172721	121128	74450.3	93205	121470	157671	122108	125427	132524	135866	100832	71642.7	130216	117796	79444.5	105360	72245.9	121641	59424.9	60644.1	97682.8	105900	53261.1
0.76_372.9138m/z	Bifenox; MC-4379;	75626.6	69208.1	92176.8	61671.3	92128.7	77365.8	67467.9	64757	90046.5	82552.9	74222.5	66589.4	69269	58790.8	71890	111280	87834.9	70832.7	77027.8	99666.6	77235.4	98719.9	101877	108709	93941.7	82191.2	82272.5	85101	124522	86835.4	69568.1	65267.9	67662.5	71109.9	85156.6	78866.7	72507	82473.3	94229.7	64896.4	89358.7	87570.2	49913.6	66654.7	70741.7
0.76_443.7859m/z	Quercetin 3,3'-bissulfate;	1881.02	822.463	66.6635	11083.6	245.37	9713.83	1390.43	2375.67	703.343	77.0122	5126.26	5264.21	3168.33	1209.85	5885.27	25875.6	32241.7	26336.6	19183.9	4837.91	39171.9	16219.9	33362.2	25720.7	15441.7	26076.7	31018.2	40553.9	33403	46431.7	31970.5	18365.1	13922.5	5268.61	26736.9	20069.2	12360.4	16897.1	11715.6	36495.6	12884.3	7348.77	46810.7	25491	4822.56
0.76_98.9556m/z	2-Furoate; 2-Furoic acid; 2-Furancarboxylic acid; Pyromucic acid;	323988	245472	147252	764151	91225.9	599964	451040	612081	331241	100663	143944	265634	575821	527389	88065.1	1.34879e+06	1.27096e+06	1.07284e+06	1.01808e+06	719828	1.51523e+06	958913	1.61062e+06	1.2051e+06	696914	777310	1.1774e+06	1.50299e+06	1.30142e+06	1.46151e+06	1.23985e+06	1.28516e+06	1.00427e+06	648460	1.24335e+06	1.09112e+06	643775	914797	631927	1.06717e+06	554517	568482	1.06837e+06	1.0832e+06	496857
0.78_111.0082m/z	Oxaloacetate; Oxalacetic acid; Oxaloacetic acid; 2-Oxobutanedioic acid; 2-Oxosuccinic acid; keto-Oxaloacetate;	2.04086e+06	1.98258e+06	1.64905e+06	1.40958e+06	3.23514e+06	1.47633e+06	570817	1.92708e+06	2.74693e+06	1.57021e+06	1.2729e+06	901429	739492	648122	1.21384e+06	2.50117e+06	3.6232e+06	779451	766293	3.23654e+06	2.62221e+06	2.35912e+06	1.80352e+06	1.59204e+06	1.41799e+06	1.36645e+06	2.70023e+06	3.03639e+06	2.44445e+06	2.2422e+06	4.40179e+06	4.37383e+06	4.32209e+06	3.61451e+06	466831	399677	1.61246e+06	494692	2.22538e+06	3.01309e+06	2.35511e+06	2.28396e+06	2.8662e+06	1.16416e+06	1.83688e+06
0.78_251.9040m/z	Trichlopyr; Triclopyr;	49000.5	40178.4	28525.8	47393.1	34137.8	52933.4	28055	58715.3	53552.2	20418.4	27230.8	21525.1	27695	23189.3	17606	104129	120372	42332.3	43447.5	85881	114803	73295	81972.2	74511.1	55577.9	60527.8	104104	120416	93035.1	88165.4	118434	112521	103582	83898.2	29866.4	27494.8	60217	30961.4	71417.8	109834	68662.3	59582.4	87651.6	56819.1	56430.4
0.78_408.0794m/z	Deoxyribose triphosphate;	18382.6	11853.8	4202.44	25308	12343.2	16609.5	6559.62	22770.1	10485.2	3198.54	4531.23	4717.11	8742.47	7574.59	3363.74	10289.4	53812.5	6373.16	9296.64	10568.4	30258.8	8560.92	13890.6	14321.8	2972.82	7658.56	31300.1	26854.8	10529.7	13575.7	63335.6	86373.4	70137.9	33114.6	7959.23	5952.49	12861.8	6945.5	15592.5	35068.9	14677.6	15392.1	36624.1	18132.3	9874.77
0.78_408.9257m/z	Phosdiphen;	6734.94	8472.71	4855.34	6820.19	5060.91	10671.7	4919.93	12015	11105.8	3636.6	3365.81	4419.38	4988.32	5081.06	3435.06	17828.5	25600.4	10304.6	11119	20686.5	25104	19427.4	14381.3	19284.2	14127.1	12362.3	25373.7	29819.8	22243.3	18607	16241.3	20883.2	20782.6	12715.5	9402.38	7718.78	8852.78	5238.2	8727.22	10297.1	10130.3	8393.52	13821.9	9296.94	11194
0.78_420.8210m/z	Cyclothiazide;	2752.02	1867.22	3040.68	3042.54	2077.72	9595.04	4099.2	10641.2	2253.64	677.815	1360.16	3290.6	10724.4	3888.29	2137.71	31113.5	13087.1	13800.9	21464.9	13557	19285.1	15767.9	24940.3	26085.2	12046.9	20794.5	10090.4	12353.6	53787.9	43176.6	3362.64	618.83	2599.54	3671.11	21215.8	19014.9	11269.4	9794.16	18528.9	7920.91	23863.6	15745.9	3513.5	14597.2	16705.9
0.88_161.0061m/z	Sodium thiosalicylate; 2-Mercapto-benzoic acid, monosodium salt;	20390.8	18065.3	24794.6	10928.7	27909.2	20470.9	18695.7	20634.7	26384.8	31513.8	28765.9	24467.6	17670.3	16793.1	19198.1	28348.2	12457.4	9601.57	12215.1	23347	13713.4	18459.9	26574.3	27266.8	19800.2	26158.2	14434.7	9767.14	25103.6	16336.4	4788.49	3529.8	5187.32	9207.6	18499.4	15047.2	19507.1	20090.3	26362.7	11120.9	26707.8	21307.1	6592.14	12167.5	18415.2
0.88_260.9331m/z	5-(4-Acetoxybut-1-ynyl)-2,2'-bithiophene;	97858.3	103487	147011	61247.7	148626	97480.5	76262.6	98422.3	156025	189852	156222	116351	83183.6	69399.9	149402	145200	66200.6	42684.5	58148.1	126436	63074.6	117804	101004	142601	83092.9	101183	63770.3	57039.3	156970	118413	51098.5	43055.7	45201.2	56041.2	74780.7	64429.3	69198	71390.9	107039	58514.2	114984	107934	35672.4	65139.7	89151
0.88_320.9536m/z	5-(3,4-Diacetoxybut-1-ynyl)-2,2'-bithiophene;	842935	837427	1.3894e+06	444775	1.3741e+06	822150	694485	742610	1.26082e+06	1.69269e+06	1.21542e+06	950099	724437	615410	1.31931e+06	1.33183e+06	296481	384748	531107	969116	416260	1.03083e+06	736750	1.28306e+06	575035	741975	350300	308758	1.54957e+06	947290	131038	120636	140530	252708	803069	736061	587108	703081	917465	248375	1.0029e+06	925554	151028	634795	810704
0.89_130.9431m/z	3-Fluoro-cis,cis-muconate;	10183.3	9961.91	13113.1	8290.19	11842	10853.6	11996.3	7024.26	11394	14926.1	9975.73	10132.2	9535.8	7596.8	13300.8	13909.1	4565.81	7628.04	10210.6	11946.5	7158.94	11079	9269.71	13837.4	8992.46	4887.98	5805.77	5187.25	12897.2	8721.98	1082.04	1701.01	3228.75	4313.89	6661.58	7798.95	7696.93	9704.62	9186.17	3915.39	6938.32	7864.29	2107.02	5466.54	10011
0.95_187.0353m/z	(R)-3-((R)-3-Hydroxybutanoyloxy)butanoate;	20504.2	14518.7	19565	17655.1	11796.9	12249.7	8896.47	8634.18	11591.8	15485.9	14551.5	16226.5	15914.3	16887.8	15575.4	5848.35	16820.5	8357.54	7889.67	6731.58	10742.6	7027.74	7912.62	4786.58	9909.15	8050.03	13839.9	12449.6	4606.08	6446.02	8902.29	7807.18	9061.72	7958.04	9620.76	14264.5	8689.62	18881.4	10086.2	5168.45	9651.56	10789.4	12354.3	20644.3	18456.9
0.95_261.0722m/z	(Glycerophosphate)n; (Glycerophosphate)n+1; Poly(glycerol phosphate);	129.37	106.001	54.4449	3420.94	2089.02	1443.57	1554.91	2243.45	24.3794	2623.44	8.12079	31.68	78.8933	28.8726	31.3251	478.982	1396.01	120.865	1533.18	14.0262	228.023	325.28	48.3763	756.181	1980.9	61.4241	169.979	255.838	673.023	1.63929	25524.9	29796.4	30985.9	35803.9	33020.1	8868.3	17148.1	3951.19	46465.3	30279.2	49843.5	44810.4	7006.45	48745.1	39883.4
0.96_173.0449m/z	Cloxyfonac-sodium;	488119	512022	150471	497714	497178	732744	1.02271e+06	272285	644743	221591	690823	1.0519e+06	1.03277e+06	792361	759091	1.02094e+06	99064	185468	436544	372862	276410	179588	387199	273306	216672	535393	113917	220716	529066	684773	104764	52765.5	89749.6	131340	430847	118542	152982	160040	28443.6	95981	56546.3	41981.8	210447	158240	85416.1
0.96_324.9350m/z	Musca-aurin-VII; Muscaaurin VII;	29538.5	28661.3	17884.9	40687	23673.6	44227.1	57438	27053.6	32161	20611.2	28315.7	47127.6	61900.6	60208.3	32896.6	67162.3	24353.8	29246.9	45653.6	30579.5	33620.4	24076.7	45379.1	34731.5	32259.4	46131.1	22503.4	28578.2	54953.2	58341.4	27271.5	22486.1	19409	21678.1	45902.5	19781.9	23985.3	27852.2	17535.3	25462.8	22082.3	19326.4	31403.2	30158.7	23076.5
0.96_93.0339m/z	5-O-Methyl-myo-inositol; 1D-5-O-Methyl-myo-inositol; Sequoyitol;	27396.8	33165.2	6843.53	30514.6	30023	44252.6	55924.9	14404.8	36051.4	12188.6	41729.1	63802.3	61356.7	43129	44824.7	61683	2491.26	7102.45	26244.7	21743.7	14907	7369	20706.8	12086.9	9153.86	29616.2	3287.03	10309.8	32516.9	39262.1	1764.44	246.184	1158.25	5860.33	24965.1	3952.9	7534.65	7612.52	6517.89	3243.11	1191.11	561.511	12576.4	7373.39	4015.54
0.99_113.0237m/z	Glutarate; Glutaric acid; Pentanedioic acid; 1,3-Propanedicarboxylic acid;	58747.5	57227	65953.5	66713.9	73390	44238	44002	84198.2	42009.4	44142.2	59249.4	63954.8	48348.2	52710	64568.3	36699.1	28523.1	23272	19320.3	18894.6	26080	19689.3	33550.1	37376.1	22337.9	25651.5	23366.3	25219.2	24430.3	31304.7	42196.3	55858.5	41648.1	32392.1	48177.7	24761.7	29434.8	38650.2	19470.8	29933.3	17877.8	24710.9	39244.1	34809.9	16717.1
1.01_101.0238m/z	beta-Cyclopiazonate; beta-Cyclopiazonic acid;	9981.82	11048.6	12725.3	15545.4	15138.7	7937.8	13604	19245.9	11592.5	11412.9	12078.2	8428.7	13102.5	12574.4	15383.9	8599.51	6042.37	8949.23	10448.7	3718.43	6003.37	7786.97	11247.7	11848.1	1497.7	8138.23	4497.74	5349.09	8847.55	11420.9	10050	13574.1	13674.4	14125.1	22070.3	18175.9	5908.69	8260.17	10602.8	16259.4	11716.2	17232.8	6249.84	12508.1	5755.63
1.04_145.0138m/z	Isonocardicin A; 1-Azetidineacetic acid;	23780.1	20350.2	17587.4	19555.2	17843.5	18970.2	22470.1	18857.7	28417.5	16303.3	24581.7	24584.8	26509.2	21274.7	24887.4	26060.3	13840.7	24652.7	20223.8	16562.6	14826.5	16347.9	26354.9	21008.5	16519.6	25239.2	16640.3	13995.5	15034.2	20536.7	14020.6	17855	15813.4	24485.1	39139.6	30962.4	9648.73	15769.2	22313.4	31248.5	21815.8	27082.1	7158.74	17309.6	12777.9
1.09_158.0454m/z	Adenine; 6-Aminopurine;	17872.7	16116.8	16501.5	19678.3	13025.2	22263.8	20702.4	20931.8	11795.7	19340.7	18452.4	17691.2	22539.6	33328.8	22629	20480.2	12086	16849.6	14614.1	14919.1	14515.3	34516.6	48377.3	12786.5	31913.1	25324.7	17487	13862.8	20898.1	21786.6	11629.8	11489.5	13089.2	13324.1	17573.8	22376.3	18639.7	32325.6	14639	16710.6	13776.8	15786.4	16270	17069.5	18488.1
1.10_134.0467m/z	Guanine; 2-Amino-6-hydroxypurine;	82767.1	77046.5	42275.5	88515.3	26372.4	71053.2	80343.9	69618.4	60995.7	51170.8	74215.9	81429.5	90909.4	114970	95380	27906.1	35527.3	36771.8	26783.5	17670.5	26750.2	34388.9	46346.4	25846	32584.2	30850.6	27254.7	36612.5	69502.4	25717.3	59550.7	53088.4	50063.3	67022	88194.6	85038.5	58663.8	91507.8	68079.7	87913.7	62801.9	73991.8	67862.4	78553.5	57948.4
1.10_150.0432m/z	N-Acetyl-L-glutamate; N-Acetyl-L-glutamic acid;	20432.6	12070.9	13120.5	16207.9	9850.1	8243.2	12939.5	17385.1	15752.8	13523.7	16919.4	11540.7	12853.1	14039	14801.1	31175.5	26669.1	36016.5	22797.6	26744.1	32776.8	44497.1	36115.1	22952	37311.3	30083.6	32788.4	30594.3	32807.5	37328.4	20873.3	20405.1	18584	21396.9	19132.7	27220.5	8586.16	21383.9	15691.3	23288.8	18124.3	22992.4	13909.2	17772.5	13662.1
1.10_188.0558m/z	O-Carbamoyladenylate;	19581.2	18941.2	19011.2	18381.8	9683.67	15387.3	13905.9	16652.3	7576.56	14133.8	18375.9	18610.6	15385.7	15599.6	16342.7	4298.23	22485.4	34608.4	26867.1	22250.9	19409.1	34989.6	17478.4	11641.9	34388.5	30512.8	33308	19907.3	10725.2	10423.7	11239	13410.9	13647.1	13534.3	18207	14528.9	16008	39787.8	10233	8139.68	8874.86	10370.1	16101.9	28606.7	17694.4
1.16_487.1658m/z	2-Aceto-2-hydroxybutanoate;	7670.5	1813.43	6029.44	3106.72	1092.02	5941.08	7871.53	2340.79	11300	2856.53	2905.6	3421.85	3930.31	5280.86	3446.32	8766.6	6460.63	80454	59236.9	1832.18	2632.49	6336.9	30395.4	24332.1	8698.07	5218.62	14165.6	2806.58	4873.56	7380.55	3860.8	1027.41	2066.56	917.829	2957.5	19591.3	2022.74	8065.02	1794.83	42.1124	4806.13	2204.6	2169.1	10928.6	10295.5
1.22_337.0769m/z	Aurothioglucose;	308874	302114	361423	368003	288137	272546	443771	313716	239265	438415	399482	553053	527169	538968	438003	277268	339501	627892	595676	298536	327471	275643	383837	459153	258334	310887	298939	328230	219212	358525	309452	320586	296350	316072	529114	909313	743572	434708	649453	262928	623757	663220	538211	813390	1.02337e+06
1.23_293.0870m/z	Cellobiono-1,5-lactone; Cellobiose-1,5-lactone; Cellobionolactone;	50889.5	58638.4	46600	59392	25443.9	47999.5	59586.4	40073.6	28928	38126.6	46086.4	88940.6	56783.4	53632.1	53011.9	4610.66	5574.44	6620.47	3644.73	5119.55	4307.44	3071.46	17361.5	3640.07	13304.3	3034.69	5351.45	2280.98	7593.09	3127.74	8932.51	17085.8	15358.5	3715.63	41088.7	86243.2	33950.4	25943.3	47615.2	25246.1	53380.3	58539.9	28415.8	60281.1	35960.8
1.23_339.0913m/z	Shanzhiside;	110022	129936	108325	129794	52369.1	101967	123931	98244.1	71656.6	87266.6	112710	186426	131532	125619	120331	31941.3	25262.5	39784.4	32209.6	23819.3	27728	26997.1	55528	32441	40899.4	29363.4	35821.6	33127.4	32066	34693.7	36899.6	57772.5	53661.1	44453.5	108240	202017	92501.4	116062	115694	70868.2	113841	151256	79531.1	149961	110246
1.23_391.1237m/z	ICI D1694; ZD1694; Tomudex; Raltitrexed;	3554.66	6351.33	11453.5	16760	4966.82	12521	27936.9	6840.05	6472.36	25892.4	5499.71	20725.4	16810.3	28845.1	11348	42400.3	60530.8	16449	13650.1	10974.5	33860.9	17587.5	52907.9	3816.95	49160.8	15086.7	53993.4	35761.2	35459	34056.1	1865.44	12602	7257.37	5440.75	16414	57626.3	8193.56	12846.3	10897.1	6549.21	14524.7	16329.4	11427.5	22170.1	9714.19
1.25_273.0613m/z	Dicofol; Kelthane;	12812.4	15436	18488.1	29123.7	11805.8	20071.9	30070	10795	8381.21	10964.9	9362.06	26826.8	10523.4	17538.1	9162.11	310.431	10545.5	14512.4	7621.46	158.315	7549.42	3492.94	7131.22	8960.3	3228.47	2171.57	4516.26	9632.41	9559.44	2387.78	25697.3	74721.5	44896.8	54001.5	79026.9	109097	33315.9	55931.3	38513.2	30356.9	41337.5	47185.8	37720.3	62627.6	47504.3
1.25_368.9052m/z	2-Mercaptobenzothiazole; Captax;	274195	272547	205001	195374	374649	244585	99660.3	302248	396034	225580	218583	141587	150539	118019	186107	373161	427139	131445	139932	430435	388970	328526	327777	304755	247858	246146	380912	440239	384500	384760	457113	404468	416958	416810	116502	99729.1	242808	107743	348618	447012	354021	328492	357694	203942	238234
1.29_198.9822m/z	3,4-Dihydroxyphthalate; 3,4-Dihydroxyphthalic acid;	11868.2	10666.9	9253.44	7335.91	14520.2	8190.54	2954.63	8928.41	12474	8910.61	7146.44	4474.14	4040.92	3302.9	6927.46	13106.4	19276.2	6730.11	4421.36	14849.3	12821.7	10979.3	11328.7	7451.07	8605.58	7285.14	15473	16552.2	10308.4	10469.3	16363.9	15445.3	18137.7	17238.4	3235.47	2887.32	8493.21	5069.39	11075.5	15791.4	11719.3	12964.8	15187.3	8648.31	10212.9
1.29_316.8961m/z	alpha-D-Ribose 1,2-cyclic phosphate 5-phosphate; 5-Phospho-alpha-D-ribose 1,2-cyclic phosphate;	423132	429560	357627	412426	449405	467761	357160	431143	461016	342716	405339	327406	403972	339772	388513	845769	492883	319091	362269	535562	507832	403980	624886	578811	442505	426964	461711	470948	781577	683817	466193	417036	419382	451337	308596	268579	363680	319348	378346	477474	400162	371875	395510	316366	352909
1.29_494.9160m/z	1D-myo-Inositol 1,3,4,5-tetrakisphosphate; D-myo-Inositol 1,3,4,5-tetrakisphosphate; Inositol 1,3,4,5-tetrakisphosphate;	74700.6	74639.8	63945.9	51992.4	146248	58826.2	30962.3	84230.6	123930	72204	58838.8	43336	32606.2	28276.5	56050.9	75681.3	187921	41205.3	37917.6	133489	122729	103058	59705.4	59822.7	65081.1	53590.4	115129	124227	82667.3	82649.9	176812	165162	165471	142558	34949.6	40932.4	71140.6	39497	108723	134051	105389	103592	108477	50488.1	71163.4
1.30_191.0192m/z	1-Methylphenanthrene;	3.02832e+07	2.98323e+07	2.54531e+07	1.82127e+07	4.83567e+07	2.1965e+07	5.74928e+06	2.93182e+07	4.26325e+07	2.474e+07	1.97494e+07	1.18312e+07	8.3767e+06	7.29154e+06	1.74465e+07	3.40686e+07	5.99828e+07	8.60342e+06	8.80412e+06	5.10351e+07	4.1847e+07	3.48236e+07	2.81088e+07	2.16068e+07	2.12522e+07	1.98134e+07	3.999e+07	4.64813e+07	3.05795e+07	3.09395e+07	6.32762e+07	6.11818e+07	5.95964e+07	5.09875e+07	5.48636e+06	5.62118e+06	2.50857e+07	6.54362e+06	3.74785e+07	4.84755e+07	3.67842e+07	3.70806e+07	4.06586e+07	1.7878e+07	2.67721e+07
1.30_405.0266m/z	4-(N-Maleimido)benzyltrimethylammonium iodide; MBTA;	89204.3	85863.4	77818	49458.7	172078	53541	10652.1	81466.5	116339	65851	50679.1	28948.1	11162.3	8018.74	41109.9	85516.6	201800	19931.6	14112	155902	125047	116618	62274.8	47596.4	51554.9	50322.5	124375	139593	70213.9	75533.4	161993	167494	174724	161600	5876.4	9262.52	54767.7	9640.89	97080.7	131961	91411.7	94308.9	103173	38740.4	66496.9
1.30_407.0034m/z	1D-myo-Inositol 1,3,4-trisphosphate; D-myo-Inositol 1,3,4-trisphosphate; Inositol 1,3,4-trisphosphate;	383077	353618	295603	195383	613195	240155	78099.4	308337	504249	259548	228696	133762	93415.8	86231	213908	333759	723022	78216.6	80155.9	564333	430897	363931	246235	197747	204630	188492	464412	568898	321344	311759	690349	659406	669990	607914	80772.3	72433.4	247263	84536.3	405621	541855	398010	408942	439044	191594	305244
1.30_418.9533m/z	Quazepam;	90668.2	84599.8	66704.3	75535.4	98256.9	91446.5	46968.5	79854.5	104664	69400.2	67256.1	58929.6	63630.6	43272.1	73211	163434	115330	47123.3	45937.6	105637	93807.8	85057.5	79275.6	100634	65705.6	62510.8	91949.2	97591.4	173107	112205	109960	109954	101748	99646.7	41373.3	41598.2	64265.2	38285.5	67926.2	97654	83838	81308.4	83569.3	59649.8	65737.5
1.30_507.9263m/z	dTDP-D-galacturonate;	117046	109262	100128	69066.8	209917	69572.2	21310	113159	182676	78523.5	71534	36598.2	24066.1	12728.5	54567.3	92747.4	284040	37543.3	25476.9	197136	183166	137527	79347.7	60385.1	56816.6	52923.6	195316	211079	67576.2	84705.3	248576	247106	249659	211374	28366.8	29032.8	94319.9	25510	151447	183501	145295	159724	166767	66223.5	104636
1.32_475.1660m/z	Dixanthogen; EXD;	34075.1	24072.8	36889.7	63133.9	14275.4	29753.5	77923.8	25323.4	18974.9	68354.5	77976.1	182430	138710	130503	81619.6	8132.43	6056.46	8545.16	11415.1	4516.63	426.427	3320.29	10882.3	11709.4	5800.44	12755.5	851.307	8461.86	16950.8	685.157	5690.6	541.828	4172.3	5126.31	1746.2	1653.12	6741.19	3469.07	4437.69	7959.18	4125.18	730.855	10724.3	2384.59	8188.34
1.36_389.8618m/z	Bergenin;	133211	144220	126742	115917	136615	125103	102357	129770	143411	107691	150567	134815	120914	112653	134363	201265	132686	101698	100656	181484	162706	130088	203590	170114	152177	172106	120420	123813	201807	168630	145001	117875	128331	146330	115222	92115.3	132979	102014	162601	154501	153468	134187	140383	137463	121221
1.39_434.8584m/z	Diethyl (2R,3R)-2-methyl-3-hydroxysuccinate;	76205.3	86141.1	75513.6	65289.6	85580.7	78041.5	59725.9	79212.6	88357.4	75039.1	82363.7	70074	64425.8	71808	88079.6	104222	87111.9	57758.8	74178.4	107590	91030.9	89025.7	112672	88669.8	104931	79864.8	90892.1	92014.8	100005	101313	90571.2	87036.4	78316.7	84666	49841.3	44852	73982.8	44557.8	76298.4	86076.8	83992.1	71220.8	85225.5	69478.3	71528.7
1.43_267.1078m/z	Deoxyribose; 2-Deoxy-D-erythro-pentose; Thyminose; 2-Deoxy-D-ribose;	15280.9	15827.7	30884.6	19985.1	14813.4	21013.7	19095.6	14829.1	14400.1	28290.9	14181.8	16593.4	13825.8	18577.1	14775.6	3871.07	12848.5	20763.5	16321.7	5299.8	13162	19826.4	3359.59	7659.24	22248.5	7275.3	16249.8	14065	5884.61	8381.72	23708.9	31192.2	27056.3	19908.5	21702.2	50363.7	144582	45517.8	44577.8	19007.6	35469	59888.4	42416.4	46245.5	100088
1.46_605.1922m/z	Firocoxib;	171130	185526	144183	180860	151121	125687	109634	177144	129607	78596.4	81492.3	180143	132599	117932	97950.4	102405	113997	51796.9	37868.2	12448.4	47111.6	52911	80212.8	56024.4	30289.3	8112.47	58867.9	48090.1	61764.3	93689.6	31264.5	102520	76119	44529.4	67540	83518.9	20602.4	62411.1	51550.3	9782.13	34759	65465.4	21243.8	64635.9	29907
1.51_128.0348m/z	Carbendazim; Mecarzole;	6259.07	3212.16	4080.94	7026.13	4114.84	5019.98	5124.16	8534.75	5465.84	3581.88	5101.19	4839.7	8764.62	4964.74	6907.56	8155.47	28182.2	3442.55	5869.62	3226.93	7962.24	1980.75	8216.22	7831.74	4633.86	3620.46	8988.82	9658.54	17220.7	7331.56	263688	243182	269236	241434	143484	55020.2	158028	42307.6	293795	282310	358098	288239	155145	380214	247420
1.66_325.1128m/z	L-Tyrosine; (S)-3-(p-Hydroxyphenyl)alanine; (S)-2-Amino-3-(p-hydroxyphenyl)propionic acid; Tyrosine;	131527	103077	138971	97751.7	83278.5	51630.6	52296.7	64613.5	60775.7	86093.7	70142.5	81315.4	80164.3	67276.6	71467	6393.2	36746.3	71731.2	34366.3	28867.3	22696	61090.3	19315.3	18143.9	57366.3	42481.1	21916	43117.1	20803	21948.8	27697.6	33100.2	35676.6	25844.5	34281	68154.2	37113.9	52582	64443.1	27698.9	72760.5	89572.3	29708.5	70930.7	66333.1
1.74_333.0819m/z	dUDP; 2'-Deoxyuridine 5'-diphosphate;	24362.6	38135.6	25363.4	57807.2	32287.2	42415.9	51649.1	39790.6	44964.8	47544.7	43799.5	92547.5	66798.5	63042.1	39115.3	644838	125679	452865	636300	219768	279448	125337	441736	646754	106744	311974	187608	225092	405598	605894	241834	180072	201868	221698	505009	372060	221275	19967.8	180476	286192	212352	212267	267780	179123	204014
1.94_417.9469m/z	Homogentisate; Homogentisic acid; 2,5-Dihydroxyphenylacetic acid; 2,5-Dihydroxyphenylacetate;	13056.1	10697.7	3129.84	13110.6	7083.98	15899.7	2582.15	12129.4	16073.5	663.688	4971.6	1976.72	9927.87	1397.61	3174.24	57973.4	13363	1247.17	970.11	4512.35	7797.38	833.822	14263.7	23382.5	74.3773	825.988	3311.73	6679.16	64747.1	32328.1	1339.02	1139.09	1719.96	873.432	1.82899	47.5224	34.8324	590.965	304.307	183.131	160.353	293.263	372.222	281.15	280.668
10.02_461.3619m/z	alpha-Tocotrienol;	34213.9	57792.4	36157.2	55723.8	58759.2	34370.7	66237.3	31424.7	69940.2	32931.6	72925.5	58623.3	49510.5	35731.6	45967.3	85685.8	49595.5	67441.9	76762.8	60871.6	71729	51591	90554.8	58533.9	80563.7	71834.7	58234.2	61143.7	16465.9	59656.2	36078	64476.3	54844	42608.1	45688.1	52730.8	32556.8	62202.5	72743.4	75543.9	64123.2	62008.4	26249.5	34894.9	49913.1
10.04_423.3261m/z	Methyl palmitate;	560756	585577	552675	531731	598771	618615	607447	613655	599490	529809	572904	592410	568530	588107	549460	866708	610664	627527	676042	846389	699248	656209	922324	734348	809486	760295	634466	634734	762315	793882	665951	605122	604453	614497	684314	593360	583550	725950	668922	750241	592994	556086	549508	561263	501030
10.06_269.2477m/z	16-Hydroxypalmitate; 16-Hydroxypalmitic acid;	1.02038e+06	1.08465e+06	985022	997620	1.08552e+06	1.11254e+06	1.12029e+06	1.05685e+06	1.08561e+06	980715	1.09598e+06	1.05927e+06	1.10541e+06	1.11615e+06	1.14354e+06	1.66446e+06	1.14573e+06	1.08273e+06	1.24508e+06	1.43041e+06	1.24386e+06	1.1736e+06	1.60909e+06	1.30796e+06	1.38769e+06	1.39355e+06	1.19127e+06	1.14076e+06	1.42657e+06	1.47846e+06	1.19136e+06	1.08116e+06	1.1199e+06	1.15087e+06	1.21614e+06	1.04853e+06	1.09097e+06	1.22013e+06	1.14037e+06	1.32479e+06	1.10679e+06	1.03237e+06	1.02009e+06	1.03567e+06	944545
10.06_271.2261m/z	Aphidicolin;	15345.4	3956.11	6659.13	5929.73	15829.8	20746.1	17556	15366	3663.84	9073.14	13656.9	18114.3	20387.5	9712.24	10245.1	23289.1	16634.2	14160.1	18653.2	15938.4	23810.5	19655.3	10007.8	6743.98	16259.3	7631.09	22871.3	19229.6	12653.2	30544.5	27457.6	3063.22	22310.8	13341.8	22199.4	22631.7	8908.99	14726.3	17875.7	31982.3	12436.5	13818	12822.6	16374.8	11666.5
10.06_337.2358m/z	Quinine; (-)-Quinine;	92039.4	86704.7	78749.2	70815	92695.6	88255.1	82206.1	84025.9	90393.1	70483.6	77735.8	81593.6	87687.7	81729.3	88478.4	140905	83440.1	85143	96349.2	113718	93232.6	99296.3	139029	95885.9	100684	102305	93061.8	97537.1	114961	112557	97592.9	77372.5	76632.2	85967.6	92908.6	86113.8	90728	102078	87689.1	92484	88053.1	81760	87058.8	85801.3	68661.3
10.06_359.1547m/z	Calanolide A;	61740.3	49402.7	34714.8	38664.6	57226.8	54404.1	55550.9	57456.3	40602.6	46703.1	42559	46677.8	54241	44331	49620.8	81621.6	57829.1	58864.3	65231.6	52392.4	61596.8	46464.8	73339.4	49981.4	69589.5	64501.6	45242.4	47346.4	73037.1	59397.6	60946	43485.8	52029	63367.7	75515.5	54312.1	61923.5	56873	53948.2	80097.3	49685.9	42937.8	54859	53187.5	52738
10.06_369.1719m/z	Thiethylperazine; Ethylthioperazine;	267008	281347	276965	261367	312701	303502	313714	290775	287249	290739	312669	316006	322783	322059	319294	441458	324043	307561	334369	417010	326063	334047	432447	378832	407662	398579	352132	340470	390412	428740	331578	293701	302962	320614	339847	289800	308928	354440	316075	375642	327568	326330	267313	274298	272977
10.06_417.1792m/z	Bufotalin; 3beta,14,16beta-Trihydroxy-5beta-bufa-20,22-dienolide 16-acetate;	49212.3	49242.3	51177.7	43729.6	48326.3	47045.4	64041.2	55470.6	41413.3	41104.5	58179.4	48618.6	55371.8	45100.5	44066.5	97952.8	54373.6	48264.9	61773.8	78633.6	70367	64855.3	68111.5	62861	39225.6	66311.8	38605.6	45114.3	71411.6	58478.1	69007.2	59649.7	55296.4	68242.7	54506.9	61105.7	56867.3	63648.1	45404.2	58687.7	44281.5	42603.5	46841	40760.2	59001.6
10.12_285.8774m/z	Sclareol; (13R)-Labd-14-ene-8alpha,13-diol;	100250	84820	97314.1	97898	105174	111477	108170	108344	109909	88941.1	105352	104570	110601	120082	123086	150188	104385	105703	126467	133614	97172.2	124039	146214	141731	133669	116487	113107	99821.5	133042	145570	96392.5	125238	119704	101599	118222	98482.3	102735	123511	110451	126164	104756	80578.2	90606.3	90837.9	93237.6
10.12_548.8380m/z	Calcitriol; 1alpha,25-Dihydroxyvitamin D3; (1S,3R,5Z,7E)-9,10-Seco-5,7,10(19)-cholestatriene-1,3,25-triol;	164562	207875	174772	190507	181914	189239	201201	174749	171799	157799	173818	172143	144753	188604	174171	286008	214621	175908	192569	225591	189994	206000	288958	235773	212568	231166	197481	187304	252903	263464	217073	189922	202930	202594	189210	194669	175816	178250	207523	209350	184002	170196	183359	182410	188665
10.13_415.3205m/z	3alpha,7alpha,12alpha-Trihydroxy-5beta-cholestan-26-al;	89009.7	100033	101456	95350.5	137992	127101	113396	126837	138597	85649.5	96863.4	97611.5	106354	98941.2	120059	136317	124605	105049	156684	173457	157212	143340	169938	119079	167178	155265	120620	122746	160746	138520	123329	105625	129933	118404	102011	134294	111190	102618	118585	129584	124125	103644	116338	116678	84467.1
10.13_433.3311m/z	Rhodoxanthin;	131118	128392	118867	128442	160888	141584	150401	123978	120799	110346	130582	116654	124724	134441	116186	177302	122425	132755	182486	203744	142943	117934	158179	135016	151112	162675	158338	133366	139689	182256	143677	127301	150125	160402	139381	111400	111863	149465	121208	120120	139681	122021	117543	118315	148513
10.16_650.8675m/z	Oleic acid methyl ester; Methyl oleate;	239404	283814	275485	312751	258560	275320	270409	224586	253696	257363	292405	288371	259338	255827	248033	455401	250978	367882	335796	307232	252693	276670	407128	330754	317875	335119	265665	227399	372880	288602	258424	288333	242605	309422	253941	237997	285457	311504	270965	241737	297540	251521	245474	235201	211643
10.23_265.9497m/z	Sulfacetamide sodium anhydrous;	4946.36	17915	11032.4	11276.3	15710.2	15128.9	17818.5	7185.06	17663.4	20705.2	13104.4	22512.1	23728.6	14831	17233.4	22173.3	18582.1	8935.43	16055.6	16582.4	11212.4	18303	27988.4	21968.6	18690.1	20617.6	13185.7	14738.1	18299	24975.3	18161.6	15537.4	11172.7	14458.2	18860.9	13396.5	22144.4	12474.8	12810	9362.31	16158.5	16047.8	12229.2	8341.16	21627.1
10.23_270.9918m/z	Benoxacor;	91295.9	102711	83248.4	82049.4	80475.8	115067	109471	80566	98266.2	88052.7	103285	115110	103731	118019	104576	136596	102170	86959.6	96685.3	118859	106354	100420	141354	124726	124798	124815	95112	102257	105551	99816.3	99696.1	102485	91580.5	93013.6	90240.6	85147.1	90488.6	103829	86354.5	75987.8	97022.5	79581.6	88043.3	84649.4	83363.3
10.23_293.9879m/z	TDE; DDD; 1,1-Dichloro-2,2-bis(4'-chlorophenyl)ethane; Dichlorodiphenyldichloroethane;	47324.6	46170.6	40639.5	46176.2	47956.7	52069.6	48518.4	54849.2	59380.3	55667.1	65231.9	51588	60206.4	67963.1	66156.4	64565.9	42559.9	47250.8	54407.6	61480.5	68110.4	44237.3	83601.9	68412	74088.2	97900.3	66223.4	57439.7	63642.2	72026	55329.5	43666.8	45160.8	60026.4	66110.5	50893.7	64347.4	65558.7	47029.5	67763	60740.1	60049	49696.9	44402.1	41467.1
10.23_384.9347m/z	Kylinone;	873064	929301	853163	870018	928290	948744	951392	891311	925057	840628	967858	927236	977458	1.01265e+06	969510	1.43614e+06	986200	970852	1.03032e+06	1.18768e+06	1.04197e+06	991829	1.39028e+06	1.17015e+06	1.22096e+06	1.17648e+06	971683	948561	1.23186e+06	1.24927e+06	1.01231e+06	920141	923376	940869	1.03548e+06	923247	942370	1.04832e+06	979648	1.08547e+06	963839	896735	905676	918013	805666
10.25_248.9603m/z	Jatrophone;	3.75176e+06	3.8397e+06	3.61257e+06	3.63144e+06	3.91574e+06	4.0862e+06	4.08914e+06	3.67384e+06	3.88209e+06	3.50331e+06	3.98121e+06	3.94405e+06	4.04676e+06	4.16808e+06	4.03022e+06	5.97431e+06	4.17351e+06	4.00712e+06	4.15261e+06	4.84145e+06	4.293e+06	4.10881e+06	5.75392e+06	4.89877e+06	5.04073e+06	4.7814e+06	4.15585e+06	3.97815e+06	5.26408e+06	5.28884e+06	4.22564e+06	3.8153e+06	3.75474e+06	4.06785e+06	4.40777e+06	3.80077e+06	3.94143e+06	4.29253e+06	4.07538e+06	4.42505e+06	3.96044e+06	3.74288e+06	3.86362e+06	3.88041e+06	3.49598e+06
10.25_700.9061m/z	Di(2-ethylhexyl) adipate; Dioctyl adipate; Diethylhexyl adipate;	133156	125504	118466	172105	149714	131276	145586	114508	171168	111965	92218.3	133408	136044	119605	111816	201675	138863	147185	134776	203683	100356	186366	202304	160886	169752	166281	132587	130207	131699	123403	164987	141365	146539	151326	150521	124581	152144	150329	161288	110866	113322	103917	113902	100561	97432.2
10.26_437.2874m/z	4-Hydroxyphenylacetate; 4-Hydroxyphenylacetic acid;	35305.9	55707.2	54084	43885.3	71135.6	72873.2	70898.7	52668.9	56575	48044.1	38221.5	53855.3	65417.3	68051.6	62335	83941.1	59924.6	60103.8	63005.6	102671	53539.4	63702.7	78955.4	63186.5	66790.1	58980.1	66975.8	71766.4	75079.3	67035.7	63015.6	67894.7	62817.2	55110.6	62598.7	67136.3	57377.9	68114.8	58190.2	59534.2	53245.1	62522.3	72484	69227.8	46034.1
10.29_215.0522m/z	2-Hydroxytetracosanoic acid;	29088.2	30986.5	27682.7	19161.9	29271.6	32370.2	29243.3	28885.9	30764.3	19178.5	26617.4	36316.8	26006.8	28625.8	27942.4	39408.4	28962.7	23451.2	31831.5	33556.5	22841.5	27794.4	36049.8	39784.3	32490.8	42075.8	16874.4	26067.4	34121.9	38888.8	30151.4	31151.9	31259.4	24857.5	25027.6	27413.1	23755.1	27630.1	30885.2	27482.4	23232.2	24338.1	24655.6	21189.8	22632.3
10.29_383.3519m/z	Tentoxin;	25858.8	31604.9	23840	28544.4	26962.2	32404.8	30221.6	26601.5	32462.3	21635.4	26145.3	29308	27208.4	29019.4	31087.8	39290.5	29013.2	31397.2	30593.3	38960.5	29158	29351.6	47103.7	37647.5	36279.8	32549.8	31345.3	26954.5	32014.8	31189.5	36058.7	26292.6	26968.9	28327.4	25462.7	25724.7	31247.5	31288.8	29643.4	35034.3	31694.4	26469.8	29247.2	27496.3	25371.5
10.29_413.2191m/z	Valtratum; Valtrate;	227495	219864	139787	218312	247462	235052	233145	233452	224906	113377	197349	209102	197448	240308	202708	400367	222321	262417	269624	205662	170226	264780	280745	240910	229056	295497	248716	237752	240019	256849	259030	257480	220275	185886	260747	199745	163543	255529	242683	220900	247496	236417	203803	177410	157863
10.29_421.1826m/z	2,2-Dimethyl-3-(4-methoxyphenyl)-4-ethyl-7-hydroxy-2H-1-benzopyran-8-methanol diacetate;	71459.5	80619.2	71892.3	67333.1	76535.5	84796.7	77973.9	65454	68013	77709.1	76123.6	74057.9	87615.2	77391	84517.2	105141	75644.3	81997.2	86852.6	109989	78384	82358.2	121077	98773	98701.3	103341	99542.1	84717.7	88370.9	99166	86560	79173.4	85802.1	77189.7	93884.7	85613.4	71464.6	84585.4	97057.9	87831.9	81545.8	77171	74965.2	73078.4	72123.6
10.29_515.1418m/z	Nomilin;	67802.8	78014	101153	75618	85098.4	77675.3	77398	71408.5	80811.8	96125.8	96601.5	82497.2	73978	70945.2	80441.6	123619	131668	106912	111958	123590	82249.9	83752.9	111861	131823	138009	108954	89638.9	92857.9	114341	103556	98861.2	106112	104143	77945.7	88998	76802.1	78888.6	83323.4	98084.6	104083	94402.7	77454	72245	69187.7	72199.3
10.31_165.0404m/z	9-Oxononanoic acid;	13995.1	16309.4	11867	13980.2	16472.6	16260.8	16511.4	19572.2	15627.8	15415.8	11821.2	14019.4	9554.22	13760.1	12875.8	15377.7	15739.9	16821.9	17945.7	24971.3	18563.7	18756.9	20988.7	15305.5	16700.4	17502.4	10472.5	16863.1	14133.9	13260.3	16734.5	11071.3	13198	15971.2	11713.4	15409.3	13301.4	16681.7	13838.9	14965	15714.2	11097.3	10637.6	8254.63	11918.7
10.31_171.1018m/z	10-Hydroxydecanoic acid; 10-Hydroxydecanoate;	48897.1	51583.3	57668.4	52421.1	64231.7	53522.1	68177.5	53108.3	43531	46535.8	59013.5	54613.6	49702.3	55528.7	60102.6	80626.2	59757.4	64141.4	56969.5	75338.1	59547.2	60980.2	76886.7	63395.7	59964.7	70435.7	67492.8	56866.1	80426.2	73106	56215.9	53887.2	63878.6	65412.5	64618.3	65960.6	53665.9	62791.8	54383.8	69054.8	51809	39824.1	57086.8	55869.7	47302.4
10.31_187.1332m/z	Sebacic acid; Decanedioic acid;	8308.04	11944.2	10985.4	9434.15	8035.94	11019.5	9202.7	9328.94	8838.4	10418.3	11099.8	9308.37	11594.2	11069.3	12775.1	16684.7	9537.55	12552.4	11327.1	14771.1	11040.9	9589.71	14294.2	12373.2	12268.2	13902.4	9517.01	10941.9	13612.3	15329	11748.8	9276.74	11601.6	11434	12562.4	8906.88	10454.1	11514.9	7967.49	12428.8	10155.8	10085.1	12970	8522.08	8586.6
10.31_212.0738m/z	3-Oxododecanoic acid; 3-Oxododecanoate;	79800.7	83218.4	68560.2	72439.6	78144.1	75281	83433	67454	78893.8	73379.4	79281.4	85642.6	82940.6	91771.7	83166.7	116309	75828.8	87050.7	93084.9	118760	83380.9	77015.9	124648	89010.3	89726.7	99593.5	84597.3	95120.1	102752	113021	96081	83616.8	89630.9	85479.5	107092	89229	90650.9	100939	72209.3	85642	86817.9	82841.7	81642	74701.7	73356.9
10.31_213.1485m/z	Procarbazine;	35276.4	32181.1	30381.8	24800.8	22890.9	28644.8	21919.6	23332.6	23346.1	27388.3	25521.6	26439.2	20873.6	22206.6	25300.3	44242.5	25277.9	33852.2	24493.3	27020.5	27257.7	23764.7	39016	38895.5	31495.5	33648.9	21637.5	20627	27204.4	22641	45772.5	30420.3	31009.1	24545.4	30481.8	19843.5	25321.2	39333.6	32791.8	29700.1	20796.2	25633.8	18535.8	18665.7	16130.7
10.31_229.0195m/z	Guanethidine;	284391	305446	287417	280238	303478	314393	311892	294248	298516	271284	303760	296582	316650	325058	315058	455967	315332	303190	332455	388350	343783	315997	440046	369557	397560	371709	330759	317146	398882	410675	328149	297031	306480	318953	329518	300214	314073	328805	313891	355430	309563	291123	298346	306285	279923
10.31_233.1533m/z	4-Heptyloxybenzoic acid;	17489.1	21173.6	9545.7	19485.6	8871.59	16546.8	18556.9	9624.3	10918.4	16952	11440.1	11290.8	7702.15	12539	10160.5	18951	16717.5	10102.3	16064.6	12718.8	11727.7	9796.65	23041.1	13520.7	12199	12108	14674.9	7494.91	13972.4	22172.1	21542.2	12345.1	14153	15829.5	11473.6	19445.8	15060.9	14975.6	8017.12	14242.9	12766.9	8832.68	14734.8	13834.4	2522.23
10.31_235.1326m/z	Latia luciferin;	11834.2	7896.9	8973.92	10343.4	5951.88	12028.5	11100.4	8561.82	7281.28	8906.39	7910.01	9625.2	10885.1	7897.11	10287.2	19175.5	11588.2	10219.4	11605.1	19962.3	11978.6	10043	14875.7	12624.4	14422.1	13826.5	13723.2	8848.1	13576.7	10138.5	11252.7	9210.97	10718.7	12579.9	11631.9	9682.63	11517.8	8854.9	12173.1	12872.3	11652.2	10098.9	12108.1	10378.9	7090.6
10.31_237.1085m/z	Dihydroaceanthrylene; 1,2-Dihydroaceanthrylene;	8034.01	13989.8	11605.6	6533.44	16899.2	14222.2	16417	16626.4	14178	10905	12845.9	14621.4	13114.4	18513.8	16485.6	13227.7	12649	15846.2	15769.7	22018.9	11840.8	21108.8	17552.7	15534.5	15004.2	12622.8	20078.7	14818.4	22324.3	12118.1	17054.6	16536.2	14031.6	12812	11962.3	13738.7	16104.2	15977	13643.9	15374.7	18028.6	9025.14	12235.1	17472	15622.4
10.31_239.1281m/z	Pentadecanoic acid; Pentadecylic acid; n-Pentadecanoic acid;	12344.8	9960.47	11978.8	9025.36	10638.6	7823.28	13322.8	8965.99	13253.7	11148.1	9865.16	11387.2	13609.5	14697.6	9145.27	13799.7	12868.7	12385.5	10464.4	16557.6	10242.8	11094.4	16703.1	13292.3	11178.8	13015.8	13800.9	14377	14740.6	14092.9	13600.9	10445.4	11936.1	9978.9	12302.2	9681.74	13277.4	14776.2	8835.31	15069.4	10976.3	11599	12381.1	8725.88	8303.55
10.31_253.1426m/z	(9Z)-Hexadecenoic acid; Palmitoleic acid; cis-9-Hexadecenoic acid; (9Z)-Hexadec-9-enoate;	21492.8	23417.4	20652.7	18247.1	23757	26126.6	22839.5	19074	23156	18189.2	19695.3	22542.3	21388.7	23972.5	24791.1	31237.8	22036.8	21191.4	26339.4	33439.7	24476.8	19638.9	36439.4	24726.6	27887.3	26837.4	28948.4	25339.2	29350.9	33403.9	23747.4	18644.3	22563.6	21841.4	27015.7	24087.5	24852.7	25778	24626	30170.1	25474.9	20368.6	23770.1	20094.2	18687.9
10.31_253.2166m/z	Oxolinic acid;	40139	30196.2	34987.9	33105.6	34822.4	39568.7	36674.8	41680.7	41874	44338.5	43894.1	35797.5	35090.2	44037.6	57079.3	55564	36397.4	42293	51151.2	48065.8	40451.1	38460.2	60761.7	45547.5	53848.8	51642.3	54980.2	47786.6	56663.4	68942.2	44088.7	41268.2	45275.6	39430.6	37985.5	41523.3	43577.7	49099.7	41421.2	52215.6	48072.8	42848.6	53924.5	45805.4	38041.4
10.31_271.2263m/z	Octadecanoic acid; Stearate; Stearic acid;	42301.2	22928.2	30621.7	30131.3	36831.9	26931.1	25768.9	29875.5	37219.4	26094.7	35126	40407.4	29381.5	37740.6	41901.9	46073.4	35763.5	28234.1	38976	42953.3	37440	43414.3	47583.1	51079.8	34012.2	28771	40399	47466.6	42331.4	44413.6	45741.6	37537.7	41030.7	34600.3	30933.4	30984.2	39582.1	31688.5	34350.6	50429.7	41286	36710.3	32621.8	29663.6	36056.4
10.31_284.3062m/z	2,3-Dihydroxycyclopentaneundecanoic acid;	10788.1	8317.88	11742.5	9770.7	7838.85	12680.8	12093.1	10487	14938	12887.5	15150.8	10093.7	15216	12056.4	4659.74	14816.2	7260.49	11370	13998.6	15593.9	9679.22	11118.6	11933.4	10056.4	12123.9	11222.9	15982	13011.7	14194.2	13625	7295.44	7383.73	10854	12185.8	9537.6	14075.4	10580.1	13778.8	9583.18	9478.35	12257.2	4180.42	9414.14	11872.9	11296.8
10.31_329.2687m/z	13,16,19-Docosatrienoic acid; (13E,16E,19E)-Docosa-13,16,19-trienoic acid;	51225.6	48572.3	46837.5	46597	60104.7	59775.2	47482.3	46036.5	61028.8	38283.6	47949.4	47187	48916.4	45774.3	43815.5	71813.9	56529.8	42711.1	60001.2	66142.5	59301.6	60679.9	74288.3	50622.4	59194.9	73264.3	51973.5	57697.4	65622.2	62343.7	64121.3	47715.6	45793.4	52611.9	55956.9	56132.2	51701	50703.4	58791	54113.2	44074.6	48726.4	41586.1	49646.1	39801
10.31_352.1412m/z	Montanol;	6842.5	8559.88	5115.11	8631.54	3660.74	9080.59	9896.56	5663.1	6944.17	3669.98	7215.77	8124.57	6569.55	7611.95	5810.93	8389.5	9697.07	8065.38	10071.9	6342.76	9785.8	5714.67	12801.4	9088.35	9409.85	8668.74	5555.49	6622.74	11620.4	8407.36	8098.26	7617.94	8643.58	6484.31	8944.82	6068.39	5962.67	8675.39	6779.92	10219.3	5660.69	4605.7	5239.72	7266.15	5483.98
10.31_353.1994m/z	Perindopril;	915202	948974	848138	866630	944935	998588	992667	934371	981638	879117	923791	925650	957575	967260	1.005e+06	1.46318e+06	1.01034e+06	963509	1.07809e+06	1.27039e+06	1.09115e+06	1.04844e+06	1.42486e+06	1.17378e+06	1.24858e+06	1.21218e+06	1.09945e+06	984010	1.19692e+06	1.24132e+06	1.04725e+06	936034	1.04843e+06	1.08407e+06	1.0809e+06	935242	966033	1.08345e+06	1.21253e+06	1.13043e+06	966416	897091	915435	921207	881997
10.31_373.1880m/z	Rhipocephalin;	116487	125356	108725	103372	134888	125763	139665	116597	133635	111147	124158	123910	131007	142512	132437	191192	130055	119496	138725	158765	130674	117485	188701	161028	160361	166209	132950	138864	162138	160252	130249	118550	125183	125912	142522	127865	120049	136009	125515	132531	128740	126855	123451	126032	124353
10.31_375.1839m/z	Cinncassiol C3;	31781.1	37291	36697.8	29897.7	36424.7	44351.6	46415.7	44438.7	51571.5	51049.1	50144.1	53989.4	45586.5	42467.6	42656.7	55982.6	38881.2	38582	34151.1	53852.2	43726.2	47428.8	72441.6	66692.1	66023.2	64677	37841.4	49984.4	55922.6	54935.1	43969	34009.5	44912.9	36517.3	49043.5	49907.9	48233.9	53797.8	47587.6	59687.3	49125.5	37771.8	43679.6	31038.4	37877.6
10.31_384.1960n	Ibutilide;	6.78092e+06	7.09391e+06	6.57223e+06	6.49462e+06	7.03491e+06	7.44436e+06	7.37103e+06	7.12917e+06	7.31408e+06	6.57274e+06	7.3642e+06	7.14267e+06	7.18598e+06	7.53493e+06	7.63182e+06	1.07773e+07	7.39416e+06	7.09584e+06	8.11408e+06	9.60059e+06	8.26424e+06	7.85097e+06	1.0772e+07	8.94278e+06	9.29618e+06	9.32292e+06	8.0987e+06	7.62412e+06	9.54877e+06	9.70885e+06	7.77969e+06	7.07858e+06	7.23572e+06	7.44733e+06	7.98892e+06	7.08418e+06	7.23884e+06	7.92728e+06	7.49141e+06	8.56565e+06	7.38006e+06	6.92993e+06	6.86898e+06	7.07004e+06	6.48818e+06
10.31_384.2423n	Neoquassin;	1.04768e+06	1.11446e+06	1.09178e+06	1.07223e+06	1.15834e+06	1.19407e+06	1.20948e+06	1.12622e+06	1.14525e+06	1.07368e+06	1.14394e+06	1.12168e+06	1.13766e+06	1.17065e+06	1.17234e+06	1.7176e+06	1.17659e+06	1.17654e+06	1.33053e+06	1.57154e+06	1.31514e+06	1.26884e+06	1.71828e+06	1.41523e+06	1.47435e+06	1.49064e+06	1.26571e+06	1.24804e+06	1.435e+06	1.47135e+06	1.24229e+06	1.12796e+06	1.17558e+06	1.20551e+06	1.31208e+06	1.16195e+06	1.19429e+06	1.31085e+06	1.19388e+06	1.37379e+06	1.15503e+06	1.08815e+06	1.04554e+06	1.12224e+06	1.0032e+06
10.31_395.2763m/z	Tris(butoxyethyl)phosphate; Tris(2-butoxyethyl) phosphate;	96401.3	105319	127441	107306	106519	126416	122587	119747	119164	106969	119589	116399	122130	141944	118004	175457	130622	127174	139456	169481	140202	124520	166776	150186	152932	152162	143483	154774	181964	152638	131659	107737	118806	109543	117358	122528	123863	131572	117419	131962	136032	123242	116457	108324	124551
10.31_398.2464n	Deoxygomisin A; (+)-gamma-Schizandrin;	1.21264e+06	1.29984e+06	1.22236e+06	1.17427e+06	1.27868e+06	1.31139e+06	1.36078e+06	1.2168e+06	1.29816e+06	1.20435e+06	1.31694e+06	1.33628e+06	1.2912e+06	1.39787e+06	1.39176e+06	1.96126e+06	1.3584e+06	1.35287e+06	1.46203e+06	1.74971e+06	1.51047e+06	1.39111e+06	1.9075e+06	1.6158e+06	1.71535e+06	1.67419e+06	1.44517e+06	1.3941e+06	1.73186e+06	1.76382e+06	1.38365e+06	1.24717e+06	1.35659e+06	1.34072e+06	1.46971e+06	1.33639e+06	1.33018e+06	1.43679e+06	1.32774e+06	1.51901e+06	1.39054e+06	1.29505e+06	1.34982e+06	1.27411e+06	1.22216e+06
10.31_410.1958m/z	Magnoshinin;	136641	156720	145050	134536	152786	164034	162844	149505	150293	147706	171446	157106	159232	150224	162404	216542	150899	155111	172103	209152	178662	163993	247515	194638	215284	190662	201163	164806	197007	218910	159601	138234	159113	160568	178243	159963	161219	171921	172764	175854	160766	151636	148954	157686	138734
10.31_413.1960m/z	Heteratisine;	489426	556047	523189	483119	525175	546457	512070	478382	555221	466486	541119	529508	561230	556694	574223	816761	547509	541762	614399	701693	615769	559542	835364	637184	675091	647390	624855	575432	749860	763115	570587	501428	563032	566341	607340	548931	525802	614497	551890	621741	548240	508544	562282	538245	537443
10.31_426.2031m/z	7-Benzylidenenaltrexone; BNTX;	96128.9	115386	126370	97176	107636	114986	98448.1	97269.1	106474	95164.9	101501	117775	114727	118561	110887	146294	124201	114616	142727	171857	120732	109066	148517	118047	135592	129121	124651	117886	148003	130168	125996	120781	110645	125772	127931	120434	114211	115152	103720	99592.5	99441.4	114833	122764	113174	76586.7
10.31_428.1895m/z	Mifepristone; RU-486;	592655	607993	575531	553155	593053	630369	639887	580729	642847	569713	611337	626670	625400	681787	665742	916505	638075	628241	694348	884677	704403	673372	909993	790809	793100	819715	709585	658384	842133	840164	673350	618668	590289	616086	710573	605959	610778	677915	658660	736877	658405	614431	631899	609094	577465
10.31_428.2594m/z	(9S,10S)-10-Hydroxy-9-(phosphonooxy)octadecanoate;	18226.9	24535.9	23143.4	21026.6	23206.9	20329	21836.6	16536.8	19526.6	15471.5	22276.3	22409.3	18625.9	23663.9	15149.2	40702.3	24281.8	20844.4	18655.9	18152.1	17142.9	21635.1	39107.1	34873.2	32386	22549.8	16926.4	11515.2	30271.5	36152.2	11769.1	16962.4	12855.6	25279	28202.1	22908.5	22870.1	21695.3	14788.9	19581.8	21794.2	22005.7	23230.1	21648	18521.7
10.31_431.1943m/z	Lunarine;	1.19841e+06	1.29437e+06	1.18086e+06	1.12495e+06	1.19509e+06	1.27209e+06	1.27512e+06	1.23731e+06	1.2882e+06	1.18786e+06	1.29683e+06	1.27307e+06	1.29594e+06	1.29774e+06	1.25235e+06	1.89165e+06	1.3311e+06	1.22987e+06	1.38638e+06	1.65263e+06	1.40333e+06	1.36312e+06	1.90581e+06	1.59796e+06	1.68565e+06	1.60447e+06	1.41441e+06	1.31906e+06	1.6354e+06	1.63129e+06	1.40412e+06	1.26331e+06	1.27718e+06	1.25382e+06	1.37064e+06	1.24687e+06	1.25066e+06	1.43478e+06	1.33003e+06	1.54707e+06	1.30124e+06	1.23936e+06	1.25865e+06	1.23163e+06	1.09917e+06
10.31_436.2212m/z	Kurarinone;	45013.2	38449.5	37533.3	36870.8	36232.8	38713.1	46256.3	33294.1	40447.5	33608.5	40748.8	36087.7	33146.1	41321.3	37183.1	62684.7	36883	40249.9	51026.7	56487.1	56932	37658.3	61263.6	49583.4	46434.6	51152.3	47879.8	40088.8	53930.6	41610	48027.4	49248.8	42135	41902.5	42437.2	42453.8	37826.6	40306.5	44700.1	49158.8	37199.8	35846.7	38796.5	42146.2	32228.4
10.31_437.1955m/z	Cammaconine; Columbiananine;	125289	132817	141283	109206	126209	148226	135152	121147	134225	126625	116280	128782	135197	136140	127255	179215	149273	145037	140270	214695	143796	149278	211294	172348	168188	164608	155716	173014	184096	170763	170669	131478	142776	125936	147362	134063	146895	162410	146871	183429	115699	144800	127523	142786	122797
10.31_442.2399m/z	S-Decyl GSH; S-Decyl glutathione;	67817.6	74023.7	60889.5	62413.2	75039.8	77662.3	74816.7	67250.9	76815.1	69264.2	75750.1	77342.1	72893.1	82578.9	72027.3	103802	81465.9	82212	74858.3	97927.3	84803.5	70816	107535	95173	108851	97842.2	76626.9	77960.4	105154	97925.1	77282.4	72286.5	78756.8	75445.7	88200.4	79623.7	79872.8	80998.4	82430.3	83496.6	79784.4	75080.7	75301.1	77571.4	67244.1
10.31_449.3126m/z	3'-Demethylstaurosporine; 3'-Demethoxy-3'-hydroxystaurosporine;	20044.7	20206.3	23198.2	20721.3	20443.9	17626.7	20921.5	17336.4	25477.6	22921.2	21132.6	28331.6	18746	27313.7	23010.1	27244.5	30614.6	28296.5	18893.7	36516.7	26045.6	19524.3	20455.6	15652.1	32700.8	28865.3	22133.3	22578.4	30994.6	23616.9	28026.7	19637.9	16690.9	18132	24608.3	18916.9	19130.4	20836.7	28035.3	25596.6	18098.7	16549.3	20223.6	18259.6	14210.6
10.31_456.2175m/z	Bitolterol;	1.06139e+06	1.11098e+06	1.07711e+06	1.00991e+06	1.10065e+06	1.16641e+06	1.16714e+06	1.09781e+06	1.12932e+06	1.05041e+06	1.11525e+06	1.09854e+06	1.12968e+06	1.16949e+06	1.1776e+06	1.70397e+06	1.21355e+06	1.15937e+06	1.30147e+06	1.58815e+06	1.28667e+06	1.2198e+06	1.68459e+06	1.44141e+06	1.47564e+06	1.4557e+06	1.25708e+06	1.21661e+06	1.46451e+06	1.51349e+06	1.24987e+06	1.10722e+06	1.14007e+06	1.14811e+06	1.28083e+06	1.14643e+06	1.17571e+06	1.27062e+06	1.18785e+06	1.3513e+06	1.16198e+06	1.05715e+06	1.09522e+06	1.1026e+06	1.02359e+06
10.31_460.2127m/z	Nefazodone;	227553	260596	244874	249557	248349	280367	291227	275482	270159	240899	260240	249693	256769	258086	258226	386082	281252	278875	312118	391837	317168	297786	385078	339637	323538	329635	268550	272055	354696	350087	271048	229558	287625	282447	299743	264097	270287	294026	276642	310310	272835	249789	262909	242584	242196
10.31_470.1971m/z	Parsonsine;	1.89687e+06	1.98083e+06	1.88466e+06	1.91083e+06	2.04953e+06	2.12754e+06	2.12246e+06	2.02274e+06	2.11381e+06	1.87505e+06	2.12528e+06	2.10824e+06	2.08586e+06	2.16416e+06	2.19774e+06	3.0707e+06	2.16932e+06	2.04261e+06	2.30641e+06	2.73331e+06	2.3752e+06	2.25736e+06	3.1035e+06	2.59956e+06	2.77371e+06	2.68193e+06	2.32776e+06	2.1266e+06	2.71488e+06	2.84224e+06	2.26805e+06	2.05382e+06	2.16688e+06	2.15264e+06	2.33124e+06	2.08887e+06	2.10181e+06	2.27601e+06	2.18898e+06	2.50211e+06	2.18043e+06	2.01388e+06	2.02901e+06	2.02073e+06	1.85727e+06
10.31_474.1920m/z	MC-207,110;	152906	181726	149400	163664	161171	200924	171360	160318	169393	158911	167182	175789	155745	168165	183551	217588	151308	168482	215233	238464	191333	195227	256663	203770	223412	235049	190862	186449	235238	208528	181328	166875	166282	170794	185043	174064	176601	194318	186228	172885	186345	158598	151858	152571	155498
10.31_498.1889n	Acetylblasticidin S;	334581	364697	356457	336181	401862	378711	407872	359764	379065	348261	363279	393917	362803	396801	376090	533141	389937	373846	435085	511594	423404	408753	551065	461976	404827	484104	424719	420561	459541	462280	407608	385339	404031	382530	438023	392940	335677	443824	374968	392613	364492	354025	377527	351301	352847
10.31_499.1809m/z	Chlorhexidine;	325859	354335	343651	316346	326939	342037	355175	321138	342549	338133	365252	321649	343714	368110	382674	514471	486242	453130	397835	477379	403732	455139	503878	500592	465433	493236	378159	457351	435584	470833	386576	359455	371347	359317	398718	381435	358167	375414	362177	401731	348490	340443	343085	322157	341901
10.31_503.1954m/z	Piperaduncin B;	124486	130420	123114	121456	136425	137200	126468	115586	132134	129468	133796	135507	120826	125875	137863	196776	127889	124799	145476	176217	127699	139104	190012	173065	156413	166262	141711	136962	157364	160334	144659	136118	140882	124634	137509	129027	130388	141588	129348	163584	152450	131455	109175	123316	123605
10.31_514.2174m/z	Deacetylisoipecoside;	55631	56315	56869	53049.7	51669.5	58345.4	56586.8	55708.8	59528.2	63300.5	47329	49167.9	51831.3	54320.2	70712	101549	68157.2	64134.2	71021.5	77702.7	59356.9	55822.4	92620.4	66634.8	75275	73784.1	60816.3	63098.9	78818.2	75211.6	68115.1	55660.1	62458.3	64946.4	60154.6	53528.6	61098	63838.2	58597.1	74153.3	62583.9	52201.7	55180.3	63559.4	52346.9
10.31_529.2052n	Myxochelin C;	131794	170098	152719	138568	170265	136379	184635	166872	150329	137924	162630	178596	154600	195220	192045	232012	178065	170205	209881	229776	184021	171216	273213	193069	231081	198385	190939	195065	209828	177145	188459	162308	156286	175706	183144	184002	162286	171746	149224	147799	151671	143132	142703	154144	160271
10.31_538.1836m/z	Doxorubicin; Adriamycin;	219968	243434	231635	206633	219597	230239	274556	230858	238225	234955	229520	232828	271145	247899	264695	340080	249911	254791	270954	336050	245952	257659	325353	279605	325944	340906	276090	273561	314367	324823	247706	225200	235428	219092	257571	252895	269617	270992	245167	289911	239951	231847	269923	251405	215657
10.31_542.1710m/z	Medicarpin 3-O-glucoside-6'-malonate;	115581	115807	123563	109675	132271	126331	125767	112943	119129	122079	127676	126919	138296	143181	128014	194209	191105	125996	152096	184822	139667	151042	187345	150545	153050	155895	131378	164607	144887	189773	142687	126590	117079	135743	147622	132702	121788	121430	125490	134245	142568	113993	141637	94554.7	106795
10.31_567.5343m/z	Epicatechin-(4beta->8)-ent-epicatechin;	27270.5	39922.8	26492.9	48131.1	33580.2	27733	58553.1	26080.2	37870.6	40120.3	34330.1	38035.4	36611.1	39944.2	57744.5	62619.4	33906	42327.9	41658.2	35264.9	52672.2	31372.8	57966.3	45672.1	30883.9	33376.6	39067.2	56890.2	48768.8	56748.1	33324.9	43174.8	43063.8	44929.4	43442.9	53939.4	35655.2	54873.4	45781.9	52841	42288.8	34611.5	30498.1	35615.9	28981.7
10.31_578.1457n	Coixenolide;	112010	144378	126730	130095	131123	150158	151551	129329	154248	124630	127574	148689	140824	155096	134723	182349	126539	140497	177310	169857	150881	148715	213666	149035	168684	166404	159189	156674	190440	198515	154667	112985	134754	140775	147615	136659	121024	153091	127851	162120	134555	129215	137994	134417	119357
10.31_639.4288m/z	Staphidine;	10008.3	10345.6	5036.72	8236.99	8663.69	5828.99	7444.5	6429.15	7864.93	10080.2	10319.4	2733.4	7434.6	5573.88	6020.89	9808.11	5581.42	6985.7	10849.5	14947.1	15239.9	13607	16503.3	10363.4	16242.1	15595.5	10695.2	9960.51	9707.24	13979.8	10682.5	8652.43	8195.32	11023.3	16126	6490.11	9617.89	11146.8	8087.37	11939.1	7983.92	8927.03	6828.39	14169.1	6031.47
10.31_741.4593m/z	(3S,2'S)-4-Ketomyxol 2'-alpha-L-fucoside;	26534.6	19476.8	16013.6	23482.6	18123.7	25959.2	24474.5	20685.3	24588.4	25371.6	19479.4	30758.2	25843.3	23947.2	21435.3	25912.4	11096.4	21257.8	26393.2	41106.3	16324.7	15322.2	24673.3	31865.8	32212.5	32962.3	26426	33535.2	32510.3	30087.5	26085.3	24686.9	27571.8	35349.5	19566.9	18340.7	27394.7	22480.9	23679.9	36154.7	15761.4	25102.5	16194.9	20202.5	23008.7
10.31_789.3673m/z	(3R,2'S)-Myxol 2'-(2,4-di-O-methyl-alpha-L-fucoside);	25633.3	34678.2	33512.6	32822	33291.3	24754.3	31644.3	34366.1	21916.1	34297	33093.2	24033.5	28372.7	25444.4	35804.8	36643.5	31484.1	40002.5	39129.3	63376.1	49110.2	34697.6	53626.1	32371.6	37373.3	48057.8	40013.4	27270.6	42930.8	25734.6	42920.4	23927.9	36103.5	35727.3	26302.2	41141.4	33494	44179.6	24048.6	39126.6	22534.4	24740	22737.8	22010.8	19661.4
10.31_809.4463m/z	Bayogenin 3-O-cellobioside;	15126.7	28453.8	26038.5	18584.6	30322.3	30621.2	32937.1	32368	29032.1	29735	24262.1	24976.9	33287.3	29171.5	26837	38407.2	26671.1	17157	33969	52294.8	38921.1	31303.2	45659	39638.6	36635	34243.1	34773.2	29238.6	31354.5	22618.3	31001.8	28295.7	28664	33914.5	35430.1	49151.2	14900.5	38224.9	21397.2	30978.7	27852.1	19929.1	34944.5	27116.5	23883.7
10.31_811.4419m/z	Catharine;	29939.2	31358.3	40919.7	24507.7	35000.6	29274	28456.4	17188.9	28041.2	30186.4	22508.9	36228.1	28930.9	36835.8	43097.6	39078	34299.6	36899.7	35767.1	26715.5	26905.9	39765.1	44767.8	47507.3	47999.7	51492.7	46180.9	43284.7	52744.4	45784	34536.9	30225.1	31184.2	30918	28442.4	25202.3	30208	35242.8	31594	42046.9	37699.3	40162	36457.3	35979.6	24617.6
10.31_821.3849m/z	Leucomycin A13;	11891.7	13528.8	9663.7	11578.9	17333.9	14807.3	14126.8	12659.5	13858.1	12696.9	18031.3	18848.8	18105.6	14379.4	20197.1	31120.8	11792.5	16062.9	21921.1	23373.6	19236.3	9215.9	19601.4	18941.5	11406.8	15815.8	21831	12425.3	25441.5	17495.4	10669.6	10940.6	19185.1	14275.9	13091.7	13993.3	14702.8	15405.9	13762.4	14581	11705.3	18817.9	13122.6	19980.8	13048.5
10.32_215.0038m/z	N-Octanoyl-L-homoserine lactone; C8-HSL; N-[(3S)-Tetrahydro-2-oxo-3-furanyl]octanamide;	19682.9	22397.6	27022.5	21767.8	24886.8	24964	22871.3	28360.3	22025	18403	19265.7	24834.8	23092.8	23419.9	25493.9	34298.2	25341.3	20316.4	26016.7	35360.8	31975.8	26458.4	31990.6	37168.4	32005.7	31575.6	25766	31299	30231.2	30378.2	27480	22228.6	26667	25069.6	19538.2	29904.1	25434.5	28705.5	24106.2	31417.4	24252	20400.6	16932.2	20310.2	22366.3
10.32_226.1441m/z	Tetradecanoic acid; Tetradecanoate; Myristic acid;	9739.13	9005.93	8901.74	7701.84	6552.49	8913.23	9111.62	9475.52	8875.4	8703.78	10041.1	9908.86	10834.9	8007.57	10607.7	15227.5	7626.92	10908.9	10561.9	10893.1	9441.97	9269.47	14315.3	10682.4	11816	13984	9641.14	8675.44	12086.2	10078.7	10943.7	7775.31	7593.48	7856.64	11671.6	11293.6	10169.7	9810.92	7242.14	9665.3	10985.1	7714.35	9624.34	9300.62	8754.32
10.32_274.0742m/z	6-Paradol; 3-Decanone, 1-(4-hydroxy-3-methoxyphenyl)-;	70554	67661.9	64731	56213.7	75330.5	72449.3	66518.7	77102.2	85147	59191.8	67773.3	79934.7	77922	94657.1	87733.6	101514	64070.2	62903.5	81307.7	89235.8	64308.4	66989.6	105090	83989.6	76826.2	102921	85193.4	78269.6	84091	89949.6	82239.8	76244.6	58868.1	72069.8	62120.2	63125.9	70081.6	75750.4	80165.3	86523.8	69548.8	73951.9	69028.7	73165.3	60787
10.32_413.2210m/z	Buxamine E;	300310	336859	373344	303378	329780	317446	322426	328338	349044	332367	342751	325500	367236	339648	357976	509791	362810	325770	378346	489897	427659	330209	544342	425854	464035	407657	364759	347943	456380	496512	344609	307228	344834	411450	370790	351550	351279	360782	335998	394234	352030	305700	290914	346999	327525
10.32_600.2446n	(+)-Syringaresinol O-beta-D-glucoside; Acanthoside B;	347329	374526	418959	354220	358048	389058	351890	330534	362656	296192	362891	387098	364929	440543	510900	539988	359094	389067	435469	510352	377415	365509	543878	451870	425612	514790	467928	464134	505263	510960	419699	421492	370067	361692	447674	343942	344148	447818	360536	440705	361010	360613	388617	439616	334376
10.32_83.9297m/z	Hydrogenobyrinate a,c diamide; Hydrogenobyrinate diamide; Hydrogenobyrinic acid a,c-diamide;	12347.7	12659.1	12661.5	10341.1	7740.98	11938.7	9746.43	7536.87	7927.52	10426.3	12111.9	13238.6	13991	16271.3	7754.28	21853.3	11148.6	11448.9	12168.2	14997.8	13200.3	8161.22	15460.5	10889.4	16938.4	13152.4	12152.5	11541.4	33201.1	32386.3	9058.41	8541.21	12324.8	15939.2	9998.94	11403.9	8538.53	10031.1	8925.5	14497.4	14202.2	18114.2	19551.3	18064.3	14796.1
10.32_877.4339m/z	Brevetoxin B;	18108.5	11963.2	20521.3	14957.7	14784	11798.5	21006	18704.9	17526.5	17297.6	17896.6	20405.2	12874.2	14597.2	11960.7	13296.5	21121.4	12606.8	24259.9	24621.3	27217.4	12629.5	17586.6	10295.7	16041	14619.6	19389.5	18913.3	15642.3	14063.6	12854.5	19004	13182.7	12476.8	18308.7	12342.7	12054.8	21000.4	25418.5	15462.1	24125.2	6218.5	16462.1	27946.3	16805.2
10.32_929.4495m/z	11-Hydroxyiridodial glucoside pentaacetate;	41463.7	27502.3	15219.5	20669.9	51073.7	27946.9	28605.7	30339.6	30691.5	46985.9	40261.7	22200.4	38425.1	25034.9	38874.6	49690.4	46672.2	39330.9	23230.2	49619.7	18684.7	40607.1	30733.2	34958	33723	50880.3	33183.7	50434.2	35797.9	27615.7	55431.9	27948.1	30030.8	24538.7	17593.6	36860.4	15713.6	45258.4	27655.8	49842.7	30413.3	47644.3	24357.7	40167.4	36064.5
10.33_623.1992m/z	Chartreusin;	374483	359627	361565	333248	390533	442753	449664	434706	444742	371197	411603	435992	459022	381668	426317	609665	400234	430803	482829	608116	489664	442651	566903	539403	484320	544067	499586	439119	512623	578359	465334	406632	386929	393593	440987	370897	442307	482659	442284	435007	389480	416238	472771	396808	371868
10.33_753.1584m/z	Geniposide pentaacetate; Pentaacetyl geniposide;	23735.3	6978.87	26256.6	28544.9	37843.9	35699.9	19745.3	22280.3	26885.9	35027.7	33915	39211.8	43013.1	29265.1	14632.1	39533.4	18950	46713.7	6816.84	49485.7	29319.3	37382.1	23439.3	28056.2	22233.1	45153.4	37062.8	39228.4	63314	39826	40553	37333	59043.2	31998.6	38944.1	32288.2	41826.5	42038.9	11474.7	41351.9	41993.6	18707.7	15529.4	33896.7	45693.4
10.38_529.3672m/z	3-Nitrosothiazolidine; N-Nitroso-1,3-thiazolidine;	541875	571196	494436	555240	607948	610565	637503	582801	632905	537736	605474	592766	567139	633086	613699	900641	636837	576287	699123	795614	744238	618351	845373	692819	671470	743093	670199	648182	748888	733363	652752	555835	568965	612926	636852	583888	598679	638125	644395	628759	543695	547419	537521	556360	510717
10.40_117.0123m/z	Prostanoic acid;	18012	21364.6	18957	19478.3	18418.3	19368.3	30647	23089.5	26251.6	16116.9	10400.6	10388.8	11161.4	12168.6	20080.5	32083.7	19637.9	18432	25826.6	34406.1	30341.8	25674.4	47764.9	29443.1	29105.3	18995.4	14537.3	11428.5	19035.2	23420.1	34165.5	19208.2	24760.8	25435.2	25536.2	27982.4	28316.1	38151.3	23344.1	23893.8	12198.1	12564.4	11692.1	12293.9	15554.7
10.40_309.2791m/z	beta-Tocotrienol;	79812.2	87089.2	84203.2	78603.1	71773	81553.6	76460.5	74617.6	79245.9	78093.5	87675.6	72689.7	69043.5	66544.5	71944.8	156693	99235.6	98522.5	86734.5	110879	78238.1	76109.9	103303	105215	92253.6	87637.5	79758.5	72182.9	93517.8	93752.6	134364	99954.5	80992.9	74321.4	76998.2	69228.7	64975.4	76259.4	79411.7	78812.1	72191.2	61271.6	58042.4	75185.1	77014.5
10.42_635.4079m/z	(S)-2,3-Epoxysqualene; Squalene 2,3-epoxide; Squalene 2,3-oxide; (S)-Squalene-2,3-epoxide; 2,3-Oxidosqualene; (3S)-2,3-Epoxy-2,3-dihydrosqualene;	18485.8	22759.8	19729.2	15357	11372.9	22738.5	67535.4	63226.2	109713	77696.4	42863.5	27022	27202	36894	22342.6	38864.9	8520.47	13446	24873.6	55280.9	39324.3	40850.6	21226.4	47565.6	21699.2	69994.3	45236.5	32929.4	42290.3	24190.2	21536	18201	17628	16275.9	40238.4	63885.5	70370.5	72056.3	21586.2	122103	49985	35617.2	11673	16414.8	15765.8
10.50_466.8745m/z	Nonadecanoic acid; Nonadecylic acid;	159826	192731	171249	188854	194606	160375	200822	188941	181018	168937	160846	189405	197471	202855	167374	288378	225095	191912	226085	241072	188609	205369	261116	217370	259374	205795	163056	172854	252156	258089	227551	197651	175245	185601	195025	190331	177916	238480	215264	197710	178993	193859	180182	179187	182049
10.73_207.9666m/z	Lauroyl peroxide; Dilauroyl peroxide;	265019	294520	266145	270948	288824	301179	302999	294799	277924	263808	306567	274285	314231	307153	302479	447154	307995	294335	321703	394819	324604	311433	430893	379764	379151	358897	310661	300041	398269	434589	332778	293397	294636	316758	336149	296711	298732	321851	297647	338097	297761	282951	293842	299158	250545
10.73_411.3836m/z	Cholesterol sulfate; Cholest-5-en-3beta-ol sulfate;	33642.3	34350.7	27250.7	24531	34908.1	39772.2	37496.6	33120.6	29308	34937.7	32775.8	30704.7	35094.7	32785.7	34953.8	44102.1	29037.9	34080.1	35693.4	37108.6	38101	34619.5	55104.9	39866.1	49763.6	44105.5	36050.3	41747.3	40662.3	47277.9	36613.9	37425.2	30122.7	30105.8	33007.5	30152.3	33345.3	39133.1	35769.4	36499.8	28012.5	34217.3	32517.4	32163.6	35976
10.75_226.9652m/z	Thymidine; Deoxythymidine;	1.87981e+06	1.9943e+06	1.84646e+06	1.82958e+06	1.99587e+06	2.10035e+06	2.09551e+06	1.95551e+06	2.00783e+06	1.82608e+06	2.11433e+06	2.06802e+06	2.12146e+06	2.21421e+06	2.14261e+06	3.10807e+06	2.13799e+06	2.03776e+06	2.26479e+06	2.6585e+06	2.27406e+06	2.12487e+06	3.07004e+06	2.55902e+06	2.65835e+06	2.5183e+06	2.24073e+06	2.13175e+06	2.79537e+06	2.81059e+06	2.17711e+06	2.01107e+06	2.01616e+06	2.08584e+06	2.27212e+06	2.00658e+06	2.0829e+06	2.27484e+06	2.14069e+06	2.41348e+06	2.13113e+06	2.00649e+06	2.02405e+06	2.07417e+06	1.87261e+06
10.78_99.9508m/z	Phytanate; Phytanic acid; 3,7,11,15-Tetramethylhexadecanoic acid;	102.072	33.0666	99.5279	325.049	10973.9	213307	1.65768e+06	1.29185e+06	185.964	22916.7	2571.87	468.017	717.849	1145.65	64.3575	459.683	18.5013	0.051939	3646.84	91356.4	602787	4.34767e+06	923197	5076	11377.8	2.579	963.061	562.496	4811.45	2422.69	165.203	104.399	153.36	32.7796	97383.3	3.30522e+06	12212.1	660142	331.885	600.91	0.720274	0.0492963	31.681	9.88751	1153.73
10.80_379.2813m/z	3beta,21-Dihydroxy-pregna-5,7,9(11)-trien-20-one diacetate;	127599	162575	148682	162114	150325	143021	124611	135503	149887	132082	152894	129849	118366	118647	124062	213913	166606	150243	177599	195135	152143	153688	191930	164340	182900	193136	159114	129190	150706	158310	147608	157425	161822	165997	177994	148126	146286	156986	155303	162236	128939	128662	106916	109560	119215
10.80_411.2184m/z	Testosterone cypionate;	247345	256001	236403	234291	262593	257507	266856	251669	263245	229518	266882	257699	269620	287948	277467	403601	277928	263341	286636	345872	305000	288130	347303	323673	323454	359164	303918	282025	335546	358589	272971	276769	275747	273466	306461	248409	262766	268296	276145	288509	276925	233952	251539	249575	227955
10.80_447.2690m/z	Condelphine;	35032.5	37347.5	41742.1	32396	30749.7	49348.8	61286.2	34306	38179.7	35997.7	45783.3	41623.5	36661.9	40904.8	50115	44708.4	34266.4	41028	21572.5	70892.1	61521.2	37704	45754.9	55437.9	48728.3	45289.4	40547.3	40417.7	63935.2	48240.5	37633.2	32485.3	37898.5	34809.5	36187.8	42170.9	36729.4	28282.4	57441.2	55044.3	48510	36306.3	37539.8	52104.1	32632.7
10.94_621.4349m/z	Bismuth subnitrate; Bismuth hydroxide nitrate oxide;	77832	106368	98217.4	101417	100256	108608	120361	116831	117997	89767.3	112975	126706	104928	141577	133813	168845	142930	117353	109536	116295	168646	116946	122123	124554	163249	143897	151034	146336	168494	188081	136040	107863	105381	132171	123193	111485	130995	123509	101410	160413	105043	118142	99021.1	132148	103271
11.21_493.3506m/z	4-Hydroxycyclophosphamide;	54325.2	38828.4	54085.2	40917.7	15759.9	50823.6	53936	35510.8	54373.6	33953.3	23988.7	51807.3	42644	47502	38893	86082.5	15137.6	58734.7	28881.3	39588.5	38303.9	21318.3	80418.4	40933.5	36349.7	65277.8	40895.7	55096.4	64310.1	47740.1	28194.1	30015.4	53075.2	41054.9	41175	39316.8	36419.4	35825.9	55503.4	51409.5	62249.9	38396.9	39749.5	38090.3	39522.5
11.29_310.9910m/z	Docosanoic acid; Docosanoate; Behenic acid;	130571	125539	128596	120941	143203	155375	155593	137054	144256	110176	142730	136426	167936	160853	152661	209348	134814	136263	159718	206826	173490	162449	238003	175601	188452	168800	172578	166792	190046	193951	154862	124338	145300	151448	176830	161767	145116	166043	153437	162331	141587	152027	138477	144932	129615
11.45_588.8961m/z	Chloroprocaine;	5.85578e+06	6.12983e+06	5.78442e+06	5.70889e+06	6.19746e+06	6.49155e+06	6.54118e+06	6.1493e+06	6.31678e+06	5.63511e+06	6.38984e+06	6.25358e+06	6.33772e+06	6.65097e+06	6.71126e+06	9.40728e+06	6.52179e+06	6.2962e+06	6.99638e+06	8.17058e+06	7.13111e+06	6.69399e+06	9.32231e+06	7.71163e+06	8.15714e+06	7.80214e+06	6.93827e+06	6.59313e+06	8.45167e+06	8.4785e+06	6.69957e+06	6.13949e+06	6.28767e+06	6.42314e+06	7.00516e+06	6.11792e+06	6.38636e+06	7.07999e+06	6.58792e+06	7.36854e+06	6.40166e+06	5.99438e+06	6.19033e+06	6.18115e+06	5.60341e+06
11.53_634.8905m/z	Amidithion;	622396	723317	573382	624091	689433	709878	638943	680120	653185	617226	740429	752502	733315	791575	792895	1.01348e+06	684647	720637	757491	866300	767477	716574	979274	820777	908769	891152	766840	750708	909045	985461	776048	708209	657246	698446	754172	700763	686952	730272	688450	814253	767657	730680	700783	729908	661671
11.75_676.9446m/z	3-Sulfino-L-alanine; L-Cysteinesulfinic acid; 3-Sulphino-L-alanine; 3-Sulfinoalanine;	501386	518580	517013	525249	559181	560350	584211	546701	557809	499695	545523	530960	537080	601107	526938	773346	574257	543049	566698	698530	631275	572125	809808	686844	690550	644244	592993	551732	749877	782630	585622	577535	555301	533607	622770	578140	610098	604234	558982	630344	564728	551474	530989	539505	501143
11.78_171.9462m/z	Proflavine;	4.87944e+06	5.1123e+06	4.80056e+06	4.72294e+06	5.11918e+06	5.37347e+06	5.34481e+06	5.00538e+06	5.18916e+06	4.70688e+06	5.31981e+06	5.16412e+06	5.27271e+06	5.513e+06	5.42294e+06	7.97954e+06	5.47113e+06	5.1953e+06	5.71248e+06	6.7353e+06	5.88769e+06	5.48944e+06	7.76164e+06	6.50467e+06	6.7709e+06	6.47698e+06	5.68631e+06	5.37766e+06	6.91877e+06	7.08549e+06	5.6364e+06	5.10183e+06	5.17335e+06	5.35919e+06	5.79426e+06	5.12709e+06	5.28349e+06	5.78732e+06	5.45286e+06	6.09508e+06	5.333e+06	5.05272e+06	5.03621e+06	5.13548e+06	4.7713e+06
11.80_118.9642m/z	2-Aminobenzenesulfonate; 2-Aminobenzenesulfonic acid; o-Aminobenzenesulfonic acid; Orthanilic acid;	484665	511765	479777	467379	509882	532612	514387	490817	515324	467204	515859	502281	526429	546088	523417	792170	541047	513125	571648	664333	573738	533712	768794	634300	654980	643625	550044	524500	694831	700853	564861	517886	512040	538745	575330	504547	515674	564700	517678	595994	526941	485618	505316	513472	465523
11.80_248.9602m/z	Fenoprofen;	1.61143e+07	1.66991e+07	1.57445e+07	1.56088e+07	1.68303e+07	1.75022e+07	1.75306e+07	1.61846e+07	1.6704e+07	1.52107e+07	1.7326e+07	1.70277e+07	1.73628e+07	1.81592e+07	1.76866e+07	2.57594e+07	1.80471e+07	1.71587e+07	1.88785e+07	2.21449e+07	1.89046e+07	1.76448e+07	2.54394e+07	2.12754e+07	2.20438e+07	2.08266e+07	1.83311e+07	1.74704e+07	2.28913e+07	2.30702e+07	1.83728e+07	1.69411e+07	1.69848e+07	1.75251e+07	1.89485e+07	1.66871e+07	1.73568e+07	1.89704e+07	1.79278e+07	2.0039e+07	1.73712e+07	1.63526e+07	1.65425e+07	1.69865e+07	1.55458e+07
11.81_212.0739m/z	Isosorbide dinitrate;	334474	384007	329835	345467	361467	388937	371691	338598	391312	342502	376782	362279	380267	380797	405244	566873	368109	359477	387368	457961	397505	407202	549118	447102	466584	442186	419942	394089	494801	523170	399850	356697	379939	364648	408546	357897	362134	407448	395780	434442	372045	359234	369137	361090	334842
11.83_171.9820m/z	Suberic acid; Cork acid; 1,8-Octanedioic acid; Octanedioic acid; 1,6-Hexanedicarboxylic acid;	26325.1	30646.5	29241.1	24193.3	28866.8	30344.9	27943.3	27907.2	28343.9	28091.5	30111.4	27750.7	31570.9	31445.8	31607.2	46967.8	33162.8	32030.4	30704.2	41853.4	33859.4	31869	42428.7	40652.6	38218.6	33614.4	31485.6	31646.4	38141.6	42051.2	30828.1	27993.8	27620	27607	32104.8	26490.1	26712.6	25743.8	29417.2	32416.8	27824.5	24937.1	26419.7	29711.7	27222.4
11.83_173.0813m/z	Methidathion;	33271.6	33343.2	26675.6	33302.7	38179	37908	46880.1	39879.9	26495.2	25122.2	24540.4	23863.1	29709.3	38842.6	26370.1	60968.6	34803.3	32913.9	42209	45452.2	43889.7	40996.2	51190.4	46702.4	39557.7	29992.5	35966.5	29557.6	37559.9	25875.4	26741	32544.7	34768.8	37212.5	45763.2	42700.7	39018.4	35879.8	33368.3	32828.9	25125.3	23680.1	36306.5	27225.6	20039.1
11.86_285.9391m/z	Sulfamethizole;	216662	246703	232435	228082	241474	246903	243288	215895	237492	208145	241965	240771	269080	273099	246714	364516	256224	255525	276363	330405	277973	237254	336260	289885	294526	290868	272570	263143	333547	342828	263484	249467	245143	253175	266095	225105	240279	249384	248862	269562	247923	227933	253478	252054	224218
11.87_160.9910m/z	Tetracosanoic acid; Lignoceric acid;	543896	576639	507794	478134	585713	627180	588498	448963	514578	490085	790966	816703	848331	908934	610945	1.02753e+06	695388	648101	504237	606207	503514	461840	944477	838496	952547	718383	674593	645180	1.06232e+06	1.03659e+06	588413	529105	486928	554676	598849	560892	595094	627822	655071	663458	720893	736327	761740	787570	659371
11.87_367.3574m/z	3alpha,7alpha,12alpha,26-Tetrahydroxy-5beta-cholestane; 5beta-Cholestane-3alpha,7alpha,12alpha,26-tetraol; 5beta-Cholestane-3alpha,7alpha,12alpha,26-tetrol;	875686	894725	814836	836796	879648	899313	909668	918457	984005	918115	946397	877065	934576	945932	961426	1.33026e+06	900587	886488	922843	1.15347e+06	1.02355e+06	989124	1.31212e+06	1.14731e+06	1.18883e+06	1.17377e+06	999487	943654	1.23491e+06	1.23125e+06	1.01958e+06	853861	893016	937111	1.01193e+06	889962	988203	1.03017e+06	986914	1.12389e+06	937323	892732	915485	917265	836144
11.88_144.8962m/z	Methylenediurea;	18214	20360.9	16540.2	17589.7	21429.5	20579.4	19023.9	18819.6	19559.1	16852.9	22398.5	23919.1	22020	25897.9	20283.1	32653.6	21144.5	15376.8	21992	27213.2	22832.2	22766	32371.6	29884	29973.1	26506.7	23414.7	20749.2	25432	28898.7	20236.4	21868.5	21205.2	20169.8	25738.2	26618.4	22729.4	22752.5	20553.5	25705	19610.7	20269.5	17957.7	19884.9	18429
11.90_348.9673m/z	Indole-5,6-quinone;	431689	481352	420069	421126	436081	474613	464067	460736	461041	431087	450949	446279	474879	477962	499288	721044	490359	452053	501193	599511	512534	508334	656736	565466	586307	569712	498604	461926	602904	654724	500363	467220	457342	478541	487337	454702	456963	513256	481598	555559	462772	468235	462065	471511	409252
11.91_146.0240m/z	3,4-Dihydroxy-3,4-dihydro-9-fluorenone;	425826	447242	417833	413675	452919	470927	462263	432575	440188	402971	462409	454352	451468	483192	474113	689640	481252	453213	498776	596742	503226	484955	663570	561682	593668	570959	486963	470472	599726	615594	489380	452843	455828	462750	501881	448658	457418	499323	476779	535052	466415	438039	443925	452152	417097
11.91_213.0546m/z	1-Chloro-2,2-bis(4'-chlorophenyl)ethylene; DDMU;	418850	438794	416153	409172	458069	459909	464022	429284	422776	380161	449578	423894	413720	467976	400428	684963	470412	441075	478942	578805	510562	454295	672700	531369	594741	555458	448674	405174	547672	587502	504890	442251	446003	479824	507280	445897	443792	471579	456816	529172	464252	432817	415317	413499	380045
11.91_280.9672m/z	Hydrochlorothiazide;	225802	251033	219403	217061	289328	283991	291358	250873	260285	249090	281944	259855	292727	316072	282135	370162	269963	221896	262660	354690	340682	278798	387148	297328	305825	305406	304206	248886	369768	343684	270551	242665	252636	244938	268975	251412	275055	311397	267806	306501	243380	274991	290924	282432	261038
11.93_112.9439m/z	Urocanate; Urocanic acid;	67443.4	72984.2	69079.3	67584.4	69817.9	77164.6	71937.7	62785.5	67660.7	61759.4	75339	75219.4	74923.9	85955	77491.6	120309	77514.7	80069.9	82605.1	87802.8	74251	75130.8	116890	89557.7	95932.5	91760.7	76434.2	78937.8	98844.4	110291	75730.9	74220.7	75838.5	71796.2	83574.4	73925.2	72875.6	78368.6	73774.1	81790.9	74853.9	68866.9	77100.7	80434.2	72559.1
11.93_176.0137m/z	Quinolinate; Pyridine-2,3-dicarboxylate; Quinolinic acid; 2,3-Pyridinedicarboxylic acid;	269284	275075	255224	239138	277635	303184	273577	202551	231396	236510	397531	426984	451013	478348	285608	513686	349637	319956	231984	272436	221789	204424	468392	425518	487075	313740	320437	316645	545820	555689	255439	232793	221999	267948	295276	273776	270220	294448	298683	312815	376950	392391	407925	408179	331944
11.93_580.9069m/z	3,4-Dihydroxymandelate; 3,4-Dihydroxymandelic acid; Dihydroxymandelic acid;	945920	1.01247e+06	914937	918551	1.04334e+06	1.06241e+06	1.04579e+06	947957	1.01533e+06	900580	1.02224e+06	1.00953e+06	1.06239e+06	1.10916e+06	1.06311e+06	1.52221e+06	995828	982849	1.13841e+06	1.34582e+06	1.14951e+06	1.04943e+06	1.54103e+06	1.21756e+06	1.29208e+06	1.29531e+06	1.11944e+06	1.03892e+06	1.30546e+06	1.41448e+06	1.07916e+06	1.00596e+06	1.03274e+06	1.04112e+06	1.1634e+06	1.03004e+06	1.01845e+06	1.08547e+06	1.05824e+06	1.14695e+06	1.00878e+06	985707	969395	1.0263e+06	920311
11.96_114.9880m/z	3-Methyleneoxindole;	465875	500106	461822	459722	504047	522641	520302	467423	487548	448099	527594	526249	541400	564317	530702	774567	536746	509439	551571	658844	565286	524244	745517	628027	669475	632011	570060	539465	698319	718220	546385	506361	506453	513979	567048	486988	514454	559184	525589	596651	527791	508661	512100	521691	478874
11.96_185.9613m/z	L-Cysteate; L-Cysteic acid; 3-Sulfoalanine; 2-Amino-3-sulfopropionic acid;	823776	848697	801747	784939	874507	908143	903765	846899	874065	794785	927870	922203	936729	964222	921265	1.34358e+06	941318	890400	974231	1.13083e+06	964641	913670	1.3487e+06	1.11595e+06	1.1771e+06	1.09969e+06	969793	926349	1.19205e+06	1.21433e+06	942430	876217	884641	896727	984245	878814	899360	1.01019e+06	932297	1.05796e+06	920415	887931	899339	901175	845537
11.96_203.9724m/z	Demeton-S-methyl;	528890	592802	529900	536892	579563	609131	601776	549193	583846	512241	621425	617144	645706	670064	598308	923323	620144	610050	631084	733287	636145	594809	876770	718475	781537	713616	627420	605370	815058	794891	648752	572474	556707	600341	680537	574078	582219	651233	606018	680113	633056	584633	586965	610541	547170
11.96_264.9914m/z	Geranyl diphosphate;	15388	15233.6	16184.6	15150.4	16581.5	17247.1	18772.9	17207.2	18486.8	21220.7	17897.5	17415.8	19087.4	17790.3	18393.6	29087.9	18887.6	21721.8	18439.5	24910.6	16624.8	21139	27841.9	24655.1	25083.1	19640.8	19899.9	16426.8	26193.9	26992.2	18018.4	16728.3	16366.3	17376.5	18575.2	18774.6	18889.1	17965.3	19736.6	19829	16264.9	18182.7	17033.4	18986.7	17082.5
11.96_418.9305m/z	FMN; Riboflavin-5-phosphate; Flavin mononucleotide;	934550	919697	854226	884948	932082	994875	1.00487e+06	909966	951774	848718	951703	982849	1.03001e+06	1.01351e+06	967603	1.42242e+06	988066	966217	1.04345e+06	1.26689e+06	1.06462e+06	1.02309e+06	1.41728e+06	1.19818e+06	1.26724e+06	1.16571e+06	1.04088e+06	964534	1.30453e+06	1.385e+06	1.0423e+06	978615	916180	1.0139e+06	1.10362e+06	974749	1.01354e+06	1.11339e+06	1.04207e+06	1.13795e+06	1.01496e+06	943637	951481	939405	885743
11.97_128.0346m/z	4-Nitrophenol; p-Nitrophenol; PNP; Niphen; 4-Hydroxynitrobenzene;	519634	548745	512496	510900	547753	581914	566287	530007	544877	491585	569199	553166	568555	596509	575112	848483	575175	565789	620147	731627	624378	574168	829723	688881	729138	689688	606254	569162	742465	762688	602164	545492	564783	581902	635878	551164	575374	616566	584370	658596	560816	531800	552137	556141	516287
11.97_138.0192m/z	Phthalate; o-Phthalic acid; 1,2-Benzenedicarboxylic acid;	311694	324983	292913	296877	326215	326927	321498	303769	312946	295396	316973	313600	327995	338763	319900	497500	344190	331428	364696	430486	360735	334020	493812	404674	420177	394530	345381	328806	445480	462006	347905	309626	317839	336863	356678	309955	322715	351988	327136	354411	328683	306051	303044	312839	295766
11.97_217.9516m/z	Aminopyrrolnitrin;	3.71291e+06	3.89309e+06	3.66831e+06	3.60967e+06	3.92153e+06	4.06569e+06	4.0575e+06	3.78239e+06	3.91874e+06	3.52032e+06	4.08173e+06	4.01004e+06	4.12632e+06	4.32081e+06	4.13303e+06	6.05244e+06	4.16879e+06	3.98772e+06	4.39682e+06	5.15944e+06	4.42325e+06	4.14102e+06	5.96683e+06	4.92693e+06	5.1628e+06	4.92296e+06	4.35563e+06	4.17382e+06	5.38203e+06	5.47789e+06	4.31632e+06	3.92752e+06	3.96221e+06	4.07354e+06	4.4134e+06	3.86898e+06	4.00124e+06	4.40383e+06	4.11702e+06	4.66012e+06	4.06556e+06	3.85807e+06	3.93172e+06	3.96113e+06	3.62545e+06
11.97_308.9155m/z	Quercetin; 3,3',4,5,7-Pentahydroxyflavone; 3,5,7,3',4'-Pentahydroxyflavone;	15093.7	18143	13371.3	10062.2	16057.8	16886	18339.3	17136.6	18100.6	17178.6	25426.8	16129.5	19329.3	17461.7	21413.2	33128.7	21988.5	16637.3	19066.2	25975.7	17786.5	22004.7	21990.8	20240.9	29389.8	18767.1	18659.4	17781.7	25576.3	22426.9	18726.8	17311.7	17654.6	19161.3	19860.6	18095.2	18209	21822.5	22144.1	24598.2	18627.9	16801.6	19353.6	18239.7	18374.5
11.97_444.9337m/z	Fluazinam;	620570	699342	646646	650084	665639	707419	756064	683483	711168	623703	715714	760016	696559	751063	730174	1.01537e+06	734592	678567	750867	858841	785269	707166	1.06825e+06	836017	883564	891626	757602	679420	921366	977934	738989	670905	668145	729802	802206	685200	698948	782820	738411	796229	721012	680262	654054	697005	688291
11.98_159.8931m/z	Molybdate;	454555	475492	458965	445874	486049	508402	487124	457125	462759	429144	471381	486579	495485	506253	505931	728459	511184	497359	544448	654401	559028	511987	704973	561949	613050	583446	528459	509804	657452	654968	506926	480768	499426	506866	537269	471980	486782	516854	483907	561192	470006	460311	464167	490055	440193
11.98_184.0072m/z	S-Allyl-L-cysteine;	112088	113520	112300	106874	114011	116811	130486	121170	111146	105667	118707	116079	122098	129917	130714	185257	126801	123617	133690	162145	137303	126686	186246	154270	159285	143995	124481	115944	176483	164641	134792	130392	115421	124584	139680	115969	122640	145673	115257	151475	130103	112259	99839.8	127086	99388.8
11.98_229.9510m/z	D-Glucono-1,5-lactone 6-phosphate; 6-Phospho-D-glucono-1,5-lactone;	937486	976840	925643	892779	969583	1.03042e+06	1.02681e+06	962492	999959	881830	1.01802e+06	1.0043e+06	1.01546e+06	1.07975e+06	1.02542e+06	1.52049e+06	1.04713e+06	1.00461e+06	1.11257e+06	1.30957e+06	1.12189e+06	1.03079e+06	1.50988e+06	1.23641e+06	1.28134e+06	1.23353e+06	1.08569e+06	1.02493e+06	1.34126e+06	1.33245e+06	1.05981e+06	953147	993451	1.03516e+06	1.1042e+06	982480	1.01224e+06	1.10279e+06	1.05533e+06	1.17852e+06	1.0152e+06	963308	976551	1.0176e+06	912141
11.98_667.5117m/z	Phthalocyanine; 29H,31H-Phthalocyanine; Pigment blue 16;	53240.6	61333.3	48804.9	39173.6	62325.9	44642.1	45610.5	47026.6	54888.8	42628.3	37763	44030.9	58027.3	44081.7	63186.5	104010	77086	64066.5	62859.6	75735.8	63353.3	42067	77464.3	73365.7	97608.2	71432.3	52422.9	43624	85551.4	88237.4	61034.5	51109.7	61843.3	53304.3	55864.2	40249.2	58326	41862.3	52199.3	53601	51049.4	59504	45976.7	60281.6	46900
2.05_387.9837m/z	Sinapoyltartronate;	34183	23995.8	11303	29805.2	15643.9	11657.1	17680.7	39895.6	17114.1	16812.1	28610.7	15496.1	6295.6	10512.4	26116.9	43426.1	42456.4	19980.2	20365.7	31493.7	40728.6	35242.4	43386.8	24191.7	15262	20464.7	41718.4	43790.9	22920	32313.1	33670.4	38838.7	31096.5	41711.9	32539.5	30999.3	16291.3	18533.3	19800.7	28268.5	14132.2	29895.9	20010.9	26174.1	14822.3
2.10_187.8610m/z	N'-Phosphoguanidinoethyl methyl phosphate;	29949.5	36975.7	32362.9	26930.7	34319.4	31569.1	34423.3	25210.8	25726.5	31925.4	37358.4	38590.9	38290.8	43480	38193	47676.6	38237.9	35362.6	43554.9	48711.4	37740.9	25150.7	43028.6	33446.5	47790.5	44512.3	40760.3	40176	29887.4	37517	43779.4	38049.9	43587.4	40172.8	41915.7	33855.2	36298.9	44060.5	39852.4	49872.7	41357.1	41897.2	47275.4	38354.8	34182.4
2.12_133.0291m/z	Caffeic acid 3-glucoside;	313.197	435.047	361.732	425.277	517.381	485.676	350.123	519.086	215.833	257.038	184.377	705.065	525.191	496.582	536.04	869.012	1022.74	6081.93	711.594	241.022	1371.13	19489.8	14727.1	6088.58	9570.25	16473.9	483.782	4915.87	5256.17	856.225	107.282	248.196	103.329	374.819	4598.86	2260.52	457.924	1290.88	538.216	339.38	584.478	679.356	256.598	600.104	438.729
2.22_533.1524m/z	SWEP;	231306	209373	213784	300598	172419	221999	163417	245722	194524	191180	200590	319028	174889	197698	173591	46230.6	43242.6	50620.7	33691.2	23237.3	35652.6	59079.7	199319	151490	28786.5	114772	45990.7	145262	142819	109927	80663.4	165828	107226	90244.7	174594	344322	257166	264068	334534	111982	301307	333420	236671	226856	349214
2.29_281.1233m/z	Diclomezine;	97473.2	61660.2	104875	81848.6	47111.6	47125.5	40800.5	63117.6	74400.4	66691.5	43703.8	50056.7	48270.6	38933.1	45771.7	5995.16	75223.2	139422	87940.2	99149.2	74169.7	109620	10267.7	12336.7	90119.5	28116.7	154349	100324	16520	19156.4	24272.1	43041.9	28555.7	37547.5	105685	181411	77114	117414	122464	44508	129191	147825	58693.6	114021	170168
2.32_133.0502m/z	CI Basic red 9;	13999.6	11697.4	9057.39	18215.1	7779.71	12543.7	13120.1	18818.3	12045.2	8028.52	14872.2	11519.6	16705.9	18312.6	18088.6	27085.1	22231	33113.8	22972.4	12261.2	22226.8	23530.8	15390.8	32106.7	16501.6	17785.1	19105.2	16887.1	27188.6	25811.9	1253.12	2464.09	885.202	2457.99	6371.37	8353.13	6645.09	3658.19	1670.05	1422.85	1384.55	2288.03	5625.01	7224.08	6708.09
2.39_357.0819m/z	5'-O-beta-D-Glucosylpyridoxine;	7831.62	4698.87	10157.7	10122	334.967	3773.91	5409.59	8952.4	6187.39	7128.01	4388.69	9425.41	6815.57	4019.5	2673.16	3924.58	67476.9	11959.6	6962.96	6456.7	29585.1	12116.1	5426.26	4625.89	19789.7	3766.9	49758.1	32650.5	7387.46	6904.88	3438.39	6628.61	9993.6	4107.09	7005.91	16262.5	12114	61.5777	7629.69	3648.5	9971.95	10785	14692.8	12474.9	24084.5
2.40_330.1185m/z	Chlorpromazine;	87810.2	90311.1	121418	98920.3	94714.9	92792.1	98055.7	82661.2	84112.6	146768	85663.2	118171	102994	100825	96502.9	20910	62074	147042	126305	71457	82213.9	103161	68162.7	80135.9	113799	86112.2	87865.2	82027.1	52209.9	27064.8	187979	185095	185077	172265	160897	204975	164807	127485	143423	118817	155029	160287	187282	228404	212708
2.94_365.0164m/z	8-Oxodeoxycoformycin;	33854.4	55549.9	27362.4	44582.8	47392.8	39617.9	60588.4	23688.4	42327.3	37272.8	64636.1	121515	74485.6	82264.5	84067.3	59355.2	40709.8	40483	38837.3	28508.1	47706.9	19308	32449.1	55520.2	9643.2	21971	39680.3	26526.9	15485.7	64924.6	10413.8	11071	7693.47	8682.09	13074.9	11930.3	5879.74	2313.64	8431.31	12569.9	7817.6	10568.4	11694.6	65410	5587.63
2.95_340.8362m/z	Dichlobenil; 2,6-Dichlorobenzonitrile;	232056	261418	225472	220533	241517	277059	257832	234469	213253	208660	263082	272202	272893	300713	274530	346087	255021	238529	314236	338406	290966	236984	325183	290609	311388	257309	256318	218147	283151	346757	311171	266977	281671	289288	304382	278679	272118	295417	254989	295997	283177	253084	273876	284771	221995
3.18_207.9297m/z	ATP; Adenosine 5'-triphosphate;	1.37176e+06	1.45426e+06	1.36336e+06	1.34004e+06	1.38572e+06	1.50203e+06	1.5536e+06	1.31664e+06	1.36572e+06	1.31721e+06	1.52229e+06	1.52138e+06	1.48839e+06	1.58218e+06	1.54731e+06	2.08317e+06	1.47626e+06	1.51671e+06	1.69367e+06	1.81286e+06	1.58428e+06	1.47393e+06	2.07447e+06	1.72208e+06	1.94496e+06	1.83157e+06	1.56012e+06	1.45016e+06	1.74685e+06	1.83862e+06	1.50449e+06	1.36436e+06	1.42211e+06	1.4963e+06	1.73181e+06	1.50659e+06	1.46652e+06	1.74136e+06	1.5074e+06	1.69661e+06	1.47546e+06	1.36171e+06	1.37352e+06	1.40528e+06	1.27176e+06
3.19_163.9404m/z	7-Hydroxy-1,2,3,6,8-pentachlorodibenzofuran; 2,4,7,8,9-Pentachloro-3-dibenzofuranol;	96844.4	104328	94987.8	92882.7	102724	111206	103521	91707.3	101993	91229.7	102401	91983.5	96486.8	95766.8	102404	159783	111341	103297	108552	137850	114553	104766	145356	123734	116382	119771	114235	99914.5	124127	142870	118416	99743.3	108103	112966	117816	98394.1	105089	133386	110431	119222	103275	97684.3	90586	94883.6	80414.4
3.20_187.8886m/z	Selenocysteine seleninic acid; Selenocysteine seleninate; 3-Seleninoalanine;	567800	594433	555576	545766	611599	662091	679209	569152	594090	568407	651166	653714	638968	672661	664268	892187	640496	616363	693500	789009	689671	635006	909613	769531	817479	777807	681499	647559	762901	818496	648127	584992	621403	657078	723583	627089	666861	763620	680034	769275	646596	598435	619256	615609	567697
3.22_475.9815m/z	1-O-Galloyl-beta-D-glucose; 1-Galloyl-beta-glucose; beta-Glucogallin; 1-Galloyl-beta-D-glucose;	88224.5	100756	82632.1	101424	108566	98391.6	110940	100532	92671.5	71226	90601.3	111882	114518	95792	98377.6	97018.1	35820.8	84739.4	125239	86371.2	84292.4	99714.6	158378	131751	118840	146999	47396.8	75350.2	140730	103884	60992.1	63607.9	78805.5	70692.4	102401	94659.2	106554	23868.5	79981	89232.6	92418.9	67917.4	105000	102371	119611
3.26_323.0967m/z	3,3-Difluoro-17-methyl-5alpha-androstan-17beta-ol;	27559	28754.4	59220.6	20711.9	39439.2	19554.9	21742.4	18628.9	35386.2	32262.2	23013.2	26530.2	18576.6	18240	21378.9	8846.88	28600.8	77720.7	53130	24939.4	29005.3	49387.2	15860.5	34029.1	38227.3	38728.8	34315.2	38770.5	20969.3	13977.1	14673.7	24273.3	24496.9	12933.9	20339.9	30926.4	18592.7	20131.7	24097.4	10727	30227.7	32009.1	18946.6	27056.4	32503.8
3.26_325.3262m/z	AMP; Adenosine 5'-monophosphate; Adenylic acid; Adenylate; 5'-AMP; 5'-Adenylic acid; 5'-Adenosine monophosphate; Adenosine 5'-phosphate;	135730	121228	105367	73331.4	53306.6	149542	99696.7	104813	167207	70133.6	73837.9	114534	94124.4	120396	90000.8	74883.4	101887	124725	205557	114473	109717	154638	134372	98578	121261	98277.2	85306.7	85694.2	146479	57107.1	106011	28317.3	24385.5	98513.3	151447	110906	90764.6	92731.5	124023	55419.2	133980	86619.8	107844	69065.4	84921.1
3.28_422.0141m/z	alpha-D-Glucosylpoly(glycerol phosphate);	63485.5	59096	54175.5	70902.6	68885.3	67345.6	60866.9	60005	71404	50673.5	65246.7	73530.7	60224	66232.1	55188.7	58374.7	17902.4	55172.9	71496.1	50946.4	54385	67928.3	108957	71800.6	91081.2	91238.2	32257.2	45385.1	83099.9	43257.4	28958.4	33835.5	41820.2	28062.3	68985.3	58904.6	68916	6427.63	47743.3	48411	48468.3	46599.1	62672	57063.8	57882.2
3.28_512.0322m/z	Benzofuran;	175891	171256	163443	184011	170434	189569	196928	187062	186260	179834	196260	210609	189185	177783	169745	214940	186186	207027	201357	194511	217660	226477	262819	240048	242655	247960	185354	191803	242090	215786	129394	157331	147684	133844	199123	225022	283666	106377	198728	168698	180386	182748	187415	188070	263639
3.29_117.0341m/z	Phenylacetaldehyde; alpha-Tolualdehyde;	392580	433662	312159	465392	494798	457857	431767	536949	478873	349679	476660	614698	524658	533175	498543	345167	86314.9	305259	588644	248611	314868	576610	845321	612280	673540	860607	156712	311529	797489	343247	180219	220289	206022	156146	417363	368021	447045	11261.8	310112	312980	342593	290932	520041	460342	514894
3.29_134.0467m/z	Coumarin; Coumarine; Cumarin; 2H-1-Benzopyran-2-one; 1,2-Benzopyrone; 2-Propenoic acid, 3-(2-hydroxyphenyl)-, delta-lactone; 5,6-Benzo-2-pyrone; Benzo-alpha-pyrone; cis-o-Coumarinic acid lactone; Coumarinic anhydride; o-Hydroxycinnamic acid lactone; Rattex; Tonka bean camphor;	78259.4	73817.1	74318.4	53281.4	67540.1	51442.1	54994.8	61301.6	61709.7	58841.7	68045.4	49384.8	40787.1	29526.2	55477.6	320487	155568	140471	114117	198904	163418	140602	184548	133937	96843.2	98826.3	170693	139409	127028	250145	63496.6	75937.3	62920.8	61858.7	53127.9	56543.1	38152.5	25270	25335.2	52184.8	42868.1	43611.5	34767.9	47685.6	33785.2
3.29_145.0290m/z	Phenylpyruvate; Phenylpyruvic acid; alpha-Ketohydrocinnamic acid; keto-Phenylpyruvate; 3-Phenyl-2-oxopropanoate; 2-Oxo-3-phenylpropanoate;	603676	672139	485356	720069	734821	729140	692040	811716	726467	552532	726061	933582	790080	789474	755263	553031	155853	462941	890003	374503	481484	846222	1.306e+06	920736	1.04112e+06	1.27061e+06	259794	468900	1.20637e+06	534293	292691	344625	330767	241415	647334	580452	683626	35755.5	488116	491936	529889	449579	802962	715167	807388
3.29_264.9648m/z	Adenosine;	23585.9	26320	20140.1	26975.4	23412.1	25822.9	23200.4	29582.6	25898.4	20211.8	21484.8	30540.4	27410.3	29526	26729.2	21894.1	6671.79	13031.8	29841.1	9897.14	18502.7	25460.3	39553.7	30809	35562.1	39438.7	9453.85	20208.8	42904.3	22810.9	11364.1	12549.4	13426.1	10585.9	25831	18959	26013.8	1070.98	14564.3	16306.1	17922.9	18953.8	26591.3	20977.2	23189.3
3.29_325.0923m/z	Betagarin; 5,2'-Dimethoxy-6,7-methylenedioxyflavanone;	3.2465e+07	3.85978e+07	2.6309e+07	4.13193e+07	4.42916e+07	4.17962e+07	3.93549e+07	4.86717e+07	4.17172e+07	3.05854e+07	4.15001e+07	5.31696e+07	4.53309e+07	4.42154e+07	4.23295e+07	2.8074e+07	7.3717e+06	2.38577e+07	4.99847e+07	1.96022e+07	2.5442e+07	4.7671e+07	7.7035e+07	5.35827e+07	5.94673e+07	7.84544e+07	1.435e+07	2.54936e+07	7.0634e+07	2.94894e+07	1.48303e+07	1.72107e+07	1.70345e+07	1.27936e+07	3.60997e+07	3.14603e+07	4.03283e+07	1.59327e+06	2.6762e+07	2.74979e+07	2.87875e+07	2.45871e+07	4.64855e+07	4.05574e+07	4.5775e+07
3.29_363.0659m/z	Anilofos;	52871.7	55244.4	59224.4	60141.3	55893.4	28284.5	36950.5	59273.8	57445	57625.4	44261.8	52772.8	47768.1	33452.4	40948.3	66389.5	85624.3	102578	96435.4	58688.5	83736.9	103550	103221	94418.9	84509.9	80150.7	64294.7	83416.2	90867.6	67754.4	27474.2	61206.4	43034.8	47762.1	68022.8	67181.1	47285.3	58068.6	65376.7	46719	65334.1	70909.2	67305.1	65824.4	66258.5
3.29_388.0879m/z	Cellobionate; Cellobionic acid; 4-O-beta-D-Glucopyranosyl-D-gluconate;	418691	454273	347875	462773	484011	490614	469125	505654	477169	379381	474468	604390	529372	534475	500081	384824	148426	335667	567815	291170	341698	520756	814268	549940	671517	775602	217211	353321	739661	404064	252050	291514	288618	202778	482076	398519	468781	46109.1	357839	396965	382204	331773	524475	496485	500985
3.29_411.0099m/z	Rhodamine 123;	54210.4	57720.9	52500	36999.8	38115.2	30337.1	32883.8	38524.3	41249.1	30344.9	39442.3	31811.7	29389.9	21516.3	28578.3	166126	100956	67523.9	58563.9	106723	87767.9	79274.9	78197.7	56299.9	59611.3	44685	101206	82296.5	66551	115920	46333.9	50452.9	43683	34142.3	34106.3	29613.9	25421.6	14103.7	16913.5	32565	27492.2	28342.8	28595.3	25506.6	26720
3.29_424.0095m/z	CI Orange G; C.I. Orange G;	1.17322e+06	1.24357e+06	1.00411e+06	1.25611e+06	1.3379e+06	1.30114e+06	1.29574e+06	1.30367e+06	1.28977e+06	1.0607e+06	1.31805e+06	1.58883e+06	1.42854e+06	1.3954e+06	1.4094e+06	1.163e+06	381794	948113	1.43066e+06	833231	946362	1.30031e+06	2.00698e+06	1.60232e+06	1.75301e+06	1.95672e+06	636590	942257	1.84906e+06	1.08824e+06	710591	746800	765548	677782	1.2908e+06	1.12967e+06	1.29313e+06	212288	1.01252e+06	1.04373e+06	1.08443e+06	918879	1.32469e+06	1.3346e+06	1.39213e+06
3.29_452.9629m/z	Musca-aurin-II; Muscaaurin II;	22745	31833.6	28625.6	32358.6	33077.8	32820.1	28601.8	31453	28373.4	22863.9	28599.3	35871	37889.7	37375.1	32297.9	33933.2	14565.7	28386.7	34088.6	22242.6	28743.1	40492.6	56891.5	38868.9	33061.4	32703.7	14594.9	27168.6	40317.6	31995.3	18612.8	31370.4	20136.6	26782.8	36094.8	35392.3	24809.2	9865.08	27028	20697	25047.8	22217.3	29385.6	33015.7	37235.8
3.29_462.9922m/z	Clionamide;	103270	110001	90465	123756	101853	104827	102739	96651.6	106347	91769	108194	120109	120695	114514	120744	100730	69778	93605.4	122457	85363.4	105050	117854	163880	135984	147828	150069	67972.4	85217.9	167482	121873	76077.9	77866.8	75597.3	73257.6	96564.6	101666	106678	57026.8	89417.4	92122.8	91605.6	88682	111477	111600	102345
3.29_479.0301m/z	Glucoerysolin; 4-Methylsulfonylbutyl glucosinolate;	83276.9	89272.8	93485.5	101389	81483.4	84110.7	82202.1	93463.3	83778.3	96697.4	96518.5	102584	91428.1	87919.7	91980.8	110788	115746	108073	96254.5	96591.1	100388	124059	129876	112449	107558	106506	104094	115609	122035	134371	55670.2	78806.8	64546.3	56357	70992.1	88643.6	75224.9	51612.3	68485.9	56253	74655.5	78166.9	80208	85151.8	90997.1
3.29_570.9465m/z	Inosine 5'-tetraphosphate;	254640	269392	229070	277288	276619	277897	290403	281051	260804	217721	292780	319220	299116	295451	283178	276871	114780	223543	311953	219013	238823	250936	421674	333722	383302	402017	166945	208741	364819	281838	198849	214427	227154	200718	313752	280756	284495	81263.7	256373	269554	239923	233261	293797	325098	313251
3.29_612.9332m/z	Esmeraldin B;	77606.8	82839	69471.9	75621.6	76400.9	78672.8	91752	74636.2	77195.7	72543	84109.1	86453.8	91834.2	83059.8	87763	91849.9	29660.3	63839.4	78107.3	69203.2	66972.8	101630	125875	99702.5	113923	120638	49350.9	71063.2	115220	98864.7	45935.5	51688.2	52767.8	44342.3	83375.6	72230.2	103301	14864.9	72196	82339.9	73043	61173.3	89923.9	95536	99683.2
3.29_651.1917m/z	Hellicoside;	599593	681066	452050	841017	786926	813436	690816	1.04101e+06	928354	537720	839385	1.30636e+06	967727	909607	849688	400364	86810.7	719292	1.50123e+06	307148	614079	2.62329e+06	3.21847e+06	1.46719e+06	2.42376e+06	3.27392e+06	218618	804105	2.43712e+06	573086	89723.8	163992	170505	62319.9	591701	561447	677349	7173.44	336479	281759	395057	338485	940269	716725	1.01287e+06
3.29_803.0716m/z	4-Pyridoxate; 4-Pyridoxic acid;	26071.9	37485.8	16672.5	36930	37949.5	40036.9	32358.2	43734.9	44180.9	27776.3	36026.5	46933.6	45544.5	32566.4	23537.8	17179.3	15546.3	14964.7	55020.4	7700.73	11317.7	45535.8	72763.2	60351.5	53086.9	59353.2	1527.25	15288.8	46838	13375.2	12422.4	4058.49	4609.86	1613.7	39106.3	25403.9	49822.4	13870.2	24137.1	6940.01	24260.8	20200	30986.5	34954.9	33886.8
3.30_182.0460m/z	Aucubin;	14233	670.276	4989.51	6656.44	2497.65	4023.76	4033.03	2956.8	3587.49	5952.86	3330.58	6930.58	1549.66	1145.91	3140.11	4619.51	21378.3	10369.9	13705.5	34166.6	19063.4	37600.6	18065.8	6514.18	27106.8	23483.8	21229.3	18437.3	5798.63	6545.06	14654.7	13800.4	11370.5	13666.2	10119.3	12250.6	9048.62	2097.63	19156	11141.8	19262.3	20911.5	6647.55	14529.2	11344.9
3.30_420.0136m/z	Cefuroxime sodium;	19547.7	15565	20248.9	16274.1	15763	13789.2	12526.7	15094.5	14757.8	15411.9	14878.2	18294.5	18405.1	14664.4	20190.5	14474.7	4410.12	17462.2	18298.1	14726	8360.92	24126	20465.1	12608	17310.4	23239.5	7737.3	10637.2	23746.1	13899	13959.1	14737.6	21635.5	17195.1	11522.5	15379.9	14822.7	11142.3	12155.7	13175.2	14413.1	17656.6	15801.3	24176	23555.7
3.30_776.0587m/z	Calcium pantothenate;	21463.7	39704.2	22978	31596.5	24046.3	27580.1	18323	29967.4	21868.9	20919	29881.2	38260.8	30700	32098.3	26914.7	4404.51	1913.06	20921.5	43724.3	4604.44	9604.99	26466.4	31603.8	41572.3	35777.1	49977.8	4935.57	18306.7	60806	16740.6	5867.47	9841.32	4117.8	7172.59	22746.4	31481.3	34995.8	16919.6	23292.7	21750.3	36443.3	33816.2	29779	33062.3	34491.5
3.32_475.1616m/z	3,5-Dihydroxy-1,4-naphthoquinone;	46984.7	45523.1	67057.1	55373.5	34675.6	43460.2	39022	46869	46208.7	57519	45222.3	52266.3	43411.4	38962.2	36872.4	67424.2	114046	81385.4	73572.4	73934.5	81673.1	71567.8	34246.9	47441.1	51910.8	49188.7	107847	90565.5	46112.9	72984	65503.9	77635	68736.7	64312.5	62633.6	74389.1	64200.6	60492.4	68071.2	50239.3	73367.1	79973.1	68331.9	91720.5	69978.7
3.33_189.0185m/z	Se-Methylselenomethionine;	17303.7	5293.51	15457.5	3769.17	14973.7	2758.67	3570	6269.62	23572.5	12048	7579.94	4713.2	8073.43	3560.27	6694.65	90.9569	103.585	171.295	274.332	3324.85	379.863	128.942	140.994	1.88889	81.1309	7.57812	227.531	168.584	643.156	66.483	25.2489	1130.15	1383.97	142.889	915.751	9875.22	9613.94	205.659	134.683	174.074	202.652	502.919	140.098	324.776	40963.6
3.33_246.9904m/z	Guanosine;	2370.11	2863.05	1568.23	3404.17	2178.47	3264.16	3009.72	2912.95	2701	2371.05	3158.57	3082.98	3688.45	4605.92	4208.98	26599.7	10517	10891.6	13363.7	17889.1	19153.4	9541.13	8944.7	17166.6	3030.91	5261.84	14343.6	15690.2	22543.5	17948.6	2762.38	969.871	942.728	1472.82	1554.94	2893.65	1112.33	2614.98	1792.17	1409.44	1129.82	1227.22	1394.67	1222.34	1421.13
3.33_282.0835m/z	Nopaline; D-Nopaline; N2-(D-1,3-Dicarboxypropyl)-L-arginine; N-[(1S)-4-Carbamimidamido-1-carboxybutyl]-D-glutamic acid;	93910.1	70048.4	27417.2	58360.5	40996.2	44957.4	42054.7	64542.1	78440.6	35710.7	43873.2	60110.5	32615.8	30243.8	33950.9	323121	127757	48475.7	23768.6	152846	153388	123313	75202.4	33953.8	47356.4	27273.5	138861	153805	175137	231527	40634.8	51076.4	36109.9	37844.9	56852.8	78424.1	7482.13	9256.8	17864.3	56288.7	24427	31699.7	12076.8	13444.2	16714.2
3.33_417.1043m/z	Protoaphin aglucone; Protoaphin aglycone;	15849.1	12862.5	16612	16612.6	8756.7	9338.75	9786.04	8976.16	15937.9	13416.5	11525.5	15231.3	9653.64	9400.5	11780.2	10719.5	22914.3	23334.9	14121.4	12321.1	17262.2	21816.7	15693.4	11261.2	15593.2	14468.2	17451	16754.2	12519.2	17816.3	25491.9	39215.3	34421.3	27740.5	27131.3	30772.4	36313.8	40482.3	32452.8	36134.4	27239.3	35618.9	43069.7	32387.3	41825.5
3.33_563.1607m/z	(R)-Mevalonate; Mevalonic acid; 3,5-Dihydroxy-3-methylvaleric acid;	4560.03	2946.74	7509.69	7891.58	4913.18	8315.54	8155.06	13628.3	6512.11	8885.32	5966.31	13125.5	5084.81	7151.1	2751.28	56647	10322.2	25868.8	14282.6	6309.52	14289.5	38441.8	192223	184257	37647.8	105820	12700.1	32157.7	144691	66788.7	4375.62	19344.3	16137.7	4099.85	27373.7	32614.8	35051.7	30423.5	25335.9	10257	28725	23224.5	27456.6	26043.2	26247.8
3.35_296.0624m/z	cis-3,4-Leucopelargonidin;	2736.36	5923.86	11219.5	9475.36	10052.2	8827.62	8086.04	10237.8	7060.39	10097.5	8756.69	13231.3	12361.2	9490.4	9070.9	6350.85	23014.3	22859.3	19632.8	8282.59	20214.1	15393.5	14409	16081.9	10537	6470.98	11546.3	18406.4	9015.12	8121.18	281.986	6432.57	5529.26	3598.7	18235.6	13128.4	6962.78	25887.8	4322.32	4707.42	5093.22	8347.04	12172.4	9075.63	8980.26
3.35_474.0031m/z	Agnuside;	15621.8	25515.8	22735.1	19837.8	29404.3	24645.8	26793	33154.5	33874.9	25616.8	22819.8	27829.1	24458.4	23067.4	24839	13441.5	9695.89	20192.4	26227.9	16629	18216.1	22832.9	32298.3	32531	29091.7	34548.8	13240.2	17144.9	43595.1	16237.3	62913.8	49928.3	56629	58102.1	53441.7	50269.4	33170.2	35086.4	43053.9	46492.9	41208.3	40383.9	32008.2	40816.2	30296.5
3.35_501.1211m/z	Salicin; Salicoside;	10400.9	6263.67	12446.3	13138.8	8825.72	6023.9	8230.35	9019.81	13011.6	14570.6	8720.4	12716.9	8974.31	6847.7	9477.74	26063.5	23287.3	22789.8	14615	16784.1	20011.6	31738.2	34455.8	14423	21425.3	18995	22952.7	29981.9	33021.6	37642.2	14619.9	20692.3	18478.1	13665.8	14769.1	22096.7	22669.7	21098	19873.3	16093.8	22708.8	20831.8	19484.8	19310.8	20625.4
3.36_285.0970m/z	Tetrasul;	27210.6	22655.5	25330	31038.1	26663	21499.3	23652.3	28847.8	23769.6	25957	22169	20936.9	17671	19076.5	23386.5	2246.48	4615.69	24266.6	18230.5	5072.52	8977.65	20801.2	6803.31	25734.2	2786.27	3369.29	4772.44	9942.83	20813.8	3212.38	79953	83326.1	86382.9	80867.7	57832.4	76866.6	28574.2	43613.3	56032.4	34556.7	54633.8	55478	21199.2	55946.1	41635.8
3.36_329.0872m/z	Tos-Arg-CH2Cl;	667384	647777	698058	709014	678766	556942	618932	684842	652778	848282	729017	801530	674366	637934	688108	121217	190950	813294	749400	233718	341721	527641	473503	850907	348736	465111	214387	394435	722684	266778	2.22773e+06	2.17791e+06	2.17961e+06	2.11462e+06	1.61131e+06	1.93967e+06	1.03073e+06	1.54024e+06	1.71665e+06	1.46813e+06	1.93332e+06	1.8824e+06	1.0073e+06	1.94058e+06	1.31645e+06
3.36_689.2261m/z	Phenacetin; Acetophenetidin;	394.718	232.851	315.111	422.631	421.529	600.732	5372.4	1643.46	394.877	602.245	270.321	658.107	213.546	402.796	83.6316	14658.2	694.356	20118.7	18206.2	944.302	3842.54	8403.66	5115.89	13772	3684.95	8619.34	959.548	5274.2	3268.93	2316.53	14182.7	4180.38	45551.4	30067.4	10528.5	53884.2	6740.79	9167.13	49775	5698.67	48083.4	49670.3	4476.48	45653.9	12040.2
3.38_178.0868m/z	Strychnine;	22417	25044.9	13262.7	18583.8	25099.2	20743.8	20263.8	24098.3	24195	19949.9	14947.8	15158.5	16100.4	20274.6	21120.4	20418.2	23604.1	23874	24887.7	33983.6	23839.7	25339.2	27145.3	20701.1	20908.6	14973.4	20395.7	14697.9	22816.5	26956.5	23770.1	25121.8	19657.5	27430.5	17884.9	19201.8	16778.6	28834.6	17074.1	23935.3	19318.7	15674.5	14956.7	16416.8	20013.7
3.38_380.0349m/z	Vomicine;	42497.6	39770.1	42798.4	37086.6	41179.8	28343.2	24077.7	26938	36570.8	36216.8	32580.3	27490.5	24705.1	18746	24719.7	47958.1	40030.4	47121.8	42851.7	61303.6	49239.6	44065.4	30151.4	41987.1	39320.2	29864.9	57702	44381	36116.1	47391.8	35968	44239.5	39009.7	35603.3	48683.6	52685.7	39468	56421.9	41145.4	43797.5	44935.6	56346.5	32437.1	42207.1	51095.8
3.38_415.1447m/z	(L-Seryl)adenylate; L-Seryl-adenylate;	92619.4	85690.5	160572	131019	137991	109933	81919.6	81633.5	108818	89211.6	74334.8	124349	86594.7	68357.7	67755	322738	197462	348567	90337.5	249869	217242	428165	242617	125062	225418	678778	105293	169449	131066	137506	119017	281057	108457	121662	125470	271102	1.44699e+06	118480	348813	124220	148900	284193	268942	342841	1.16957e+06
3.38_622.1116m/z	Apovincamine;	63879.4	44299.3	44286.9	49748.3	45528.6	42898.3	60389.1	59595.3	58166.9	54901.7	69111.7	70311.7	56118.2	59111	53867.9	33345.3	59210.7	48954.3	51620.2	29679.5	56275.1	22908.8	15071.4	57144.6	17034	24512.7	43291.6	46851.6	29718.7	49394.1	28274.9	39075	32350.5	24759	33825.2	52421.1	47827.8	35339.1	42989.6	34407.5	54954.7	62263.2	48818.5	47419	73513.5
3.40_180.8994m/z	L-Tyrosine methyl ester;	16364.6	17372.4	14558	12654	17800.5	17978.8	21259.7	13181.1	14515.9	15854.6	17389	12951.4	16616.5	17524.6	15505.1	33906.6	16764.5	14459.9	15408.1	26214.4	16930.1	12701.7	22982.2	16825.2	20613.5	17898.9	13815.1	8622.48	19577.5	28319.8	19970.3	16411.5	19098.6	18659.4	18447.1	11831.7	16730.1	24957.8	16703.2	26892	12494.1	15160.1	18700.3	14037.6	12006.6
3.40_205.9334m/z	N-Sulfo-D-glucosamine;	18731.7	25375.5	16439.6	26464.2	31512	30964.2	36658.4	20621.9	16930.3	13781.4	27038.7	20480.1	19848.9	22278.3	32091.5	41881.6	12788	15018.6	10662.2	38164.2	25363.1	16038.7	25834.7	19041.4	20266.4	9224.84	20281.1	12533.6	16407	26308.2	27529.6	23404.7	28948.9	32142.7	48534.2	16976.9	11110.2	33491.2	13711.1	19061.2	10955.1	10902.2	16805	21512.8	9117.34
3.42_105.9353m/z	5-Hydroxypentanoate;	36009.3	38137.7	28505.3	28533.1	30539.1	27955.5	24587.4	25970.6	29445.6	26813.3	23400.9	32476.1	26386.7	26939.9	37793	46704.5	25766.2	26319.2	21386.9	39694.4	22193.8	23733.5	34782	30402.1	31969.8	24712.1	35823.6	25862.5	44210.5	65216.8	35748.6	28796.4	31848.6	44708.4	40213.5	24553.9	27093.5	32638.1	25780	44566.8	42928.7	28536.9	35964.2	29634.3	16409.3
3.42_297.1181m/z	4-[2-(5-Carboxy-2-hydroxy-3-methoxyphenyl)-2-oxoethylidene]-2-hydroxy-2-pentenedioate;	173171	175235	318238	186696	188694	166513	166949	148117	147215	265577	159409	144590	148697	151092	164367	186992	495877	506008	351902	328351	354376	393326	150929	189518	447039	216757	542331	354631	194465	268670	187478	268504	241328	217260	331520	1.65754e+06	626753	246799	366037	208943	364646	420503	349287	405362	839491
3.42_573.0513m/z	Luteoskyrin;	19661.8	22646.5	19713.5	27467.6	25296.5	21677.3	33309.7	20051.2	24324.5	20276.2	24879.3	29820	25449.8	29887.2	23247.4	90005.8	194229	78582.8	79465.2	104950	167221	65325.5	56660.7	46788.4	63430.1	45746.4	163641	90469.6	63394.1	97741.5	38327.5	44092.7	39161.5	38901.6	42708.8	49193.4	33167.4	32639.5	42880.5	33536	40341.1	43185.8	24960.1	44144.1	34230.6
3.42_573.1032m/z	4-Amino-2-hydroxylamino-6-nitrotoluene;	154437	205460	142569	223083	240992	233498	436235	205964	304174	224659	265787	477616	341034	370591	228965	94875.2	148428	101193	123531	79332.6	137540	70792.8	61760.7	95471.8	65460.5	82094.5	127285	99669	86417.9	89866.5	33516.3	36859.3	32088.8	36549.6	34645.9	44259.4	43779	26563	42745.1	35382.6	44613.6	46333.2	47806.3	38777	47206
3.43_182.0572m/z	7-Deoxyloganate;	4245.07	8001.34	1464.92	1855.3	146.589	1187.45	4744.75	32.1253	5.74301	11.1959	1787.98	174.48	2844.63	292.707	18.0476	1523.96	8607.43	54376.5	62043.5	6294.25	12709.1	10380.7	2202.41	8433.86	1786.76	5762.43	1500.49	7865.66	4235.78	4189.56	12185.3	10033.3	55736.2	55099.4	49836.8	53809.1	8792.74	1972.45	13482.2	2897.51	19780.8	26911.5	4916.56	24282.3	12330.7
3.43_395.1097m/z	Ipolamiide;	156687	145733	145706	147715	130270	130668	133873	133860	147638	134795	126903	138225	127928	119656	125431	205192	240147	332403	411048	217618	334927	279444	224662	359932	251415	259791	261872	325733	249489	278480	294194	282717	274513	298677	346159	464935	252971	170062	472265	316339	508903	537252	214317	476466	316478
3.43_405.1392m/z	Flupoxam;	148106	120943	138916	161994	99066.5	90245.9	110447	144976	139393	158366	159622	190685	155929	112229	123195	1.52831e+06	2.11741e+06	4.35956e+06	5.84987e+06	1.8887e+06	3.85326e+06	2.74936e+06	1.53511e+06	5.1657e+06	2.19708e+06	2.79688e+06	2.62281e+06	4.02839e+06	2.08522e+06	2.47734e+06	4.42614e+06	3.51384e+06	3.51604e+06	4.3128e+06	4.89199e+06	7.80945e+06	3.22581e+06	1.89178e+06	7.38177e+06	4.68898e+06	8.2375e+06	9.01314e+06	2.43933e+06	7.42736e+06	4.40247e+06
3.43_649.9900m/z	Sempervirine;	5725.54	5967.43	10369	6030.37	8212.15	8737.04	4963.14	2953.13	7185.77	7059.68	7787.01	5876.51	6036.99	2730.15	10211.6	16323.8	20379.7	32454.4	36574	17666.8	27414.3	7600.93	4582.45	22969.8	8804.89	19491.3	18108.1	27093.7	5971.3	30204	43269.8	33823.7	32662	40988	40844.6	43935.3	33060.3	23260.5	64611	41592.3	63706.6	66953.6	31751.6	66622.3	39550.9
3.46_205.0348m/z	Mitomycin; Mitomycin C;	32144.2	26526	34916.5	28472.4	39952.3	21500.3	17885.9	29508.2	36177	35070.4	26721.8	19215.1	19325	18965.9	27130.1	33683.7	62786.8	30677.1	24822.5	28659.2	40790.9	45460.4	39934.5	40398.6	27895.9	32030.5	37935.3	41871.6	29149.1	34216.4	26193.4	28715.1	26026.1	22070.5	10085.2	11450.9	16225.7	13634.1	17484.7	17231.6	17168.7	19776.8	25680.7	15294.6	21643.1
3.49_222.9840m/z	Ranunculin;	30787.4	32855.8	27311.3	28910.5	31431.5	38288.7	37462.6	31051.6	31985.9	27556.3	32581	30886.1	36375.9	33604.8	35924.9	62745.7	32585.1	31136.7	30848.1	45314.4	36584.5	27151.5	41095.4	37775.4	40608.8	34006.7	36423.4	28752.7	41057.1	44622.5	41467.9	31563.5	33134.2	33959.3	43926.6	25570.1	39476.5	44231.3	36736.7	45715.9	30281.9	29240.3	32694.5	29181.6	26736.1
3.49_366.9879m/z	Benzthiazide;	32886	29224.2	35266.7	29048.9	37566.6	30042.8	27394.6	23871.2	41271	26426.7	28000	26634.6	25230.6	22142.5	18556.5	7626.41	12951.4	20764.9	21480.6	26014.1	16692.2	5406.67	3026.72	7910.35	7702.94	5731.78	19255.7	6694.91	6438.49	4155.31	9010.31	9970.77	8386.74	8913.52	18095.8	21259.4	6424.11	16988.7	27491.5	6298.05	27632.7	26628	1292.36	13667.4	8568.14
3.49_429.9775m/z	N-[(7,8-Dihydropterin-6-yl)methyl]-4-(beta-D-ribofuranosyl)aniline 5'-phosphate;	12430.8	10731.6	15894	11511.8	14200.7	10697.5	10907.9	12127.8	14657	10741.9	10735.2	11505.5	13227.3	9257.5	11058.5	7050.18	10666.1	26569.2	11377.7	22426.6	16112.2	64693.5	79729.7	39787.4	41225.3	68338.7	12289.6	23058.6	29309.1	10360.3	9836.55	6831.79	8389.98	8675.19	30036.7	15453.7	11323.1	8636.27	11566.9	8437.6	8490.24	12342.5	11462.2	10173.8	9075.27
3.49_481.1201m/z	Bis-gamma-glutamylcystine; Oxidized gamma-glutamylcysteine; Bis-gamma-L-glutamyl-L-cystine; Oxidized gamma-L-glutamyl-L-cysteine;	132829	121959	134691	133301	113086	113247	102556	113432	140503	141811	149485	138604	114910	113821	128508	89641.6	152033	128147	117501	111270	117773	134997	105989	85499.5	113708	112968	137860	136343	115492	111658	41485.7	70292.7	64668.3	49787.7	62803.9	72515.4	61981.9	68443.5	60337.1	40648.1	62644.6	72597.2	53476.4	74129.5	66923.3
3.49_507.1351m/z	Brusatol;	174216	150890	223690	198502	107841	123610	149183	131576	166628	312801	143410	206533	154654	139451	131289	83217.2	258075	240255	202216	131696	199332	312518	210439	150002	246200	175626	224658	260832	208982	181386	190298	380898	291537	215109	333689	645706	371794	296325	347385	186428	344696	378630	319372	420902	472187
3.49_524.1208m/z	Cercosporin;	219881	198210	241884	227830	199405	179344	190466	201225	217540	228202	197935	227358	187072	174578	184283	228534	275954	315956	276426	287332	290975	272683	252112	269638	275713	243027	296331	331758	272402	306032	166391	282190	237692	203972	251119	338306	289934	229220	310965	191174	298253	323480	256721	319252	356308
3.49_533.1506m/z	Corilagin;	407415	378838	462164	471173	331143	327621	271724	388017	341849	405506	315007	412784	306283	278956	285933	480952	358535	498946	353293	293607	363473	509269	829610	613687	482881	518576	420141	758424	593895	666538	402276	647665	594646	465870	602949	998798	1.21986e+06	775605	1.20114e+06	554820	1.141e+06	1.19681e+06	991640	963479	1.55815e+06
3.49_633.0791m/z	N-Hydroxy-IQ;	57838.7	41361.1	54765	58065.9	32116.3	36919.3	35692	41637.5	48662.8	49361.9	43087.3	59494.1	41764.9	37294	38642.7	36643.1	60668.8	76005.1	81054.2	44893.6	74079.3	62487	49825.2	84157.8	38833.4	41696.4	59840.4	67450.6	50723	64902.1	34407	52676.5	45926.1	41761.2	38573	85831.8	69407.6	43771.3	79298.8	41478.8	74107.2	78701	62336	57054.5	85643.1
3.50_261.0876m/z	Tuliposide A;	8350.66	5526.26	18231.1	7113.88	25306.4	4131.89	3402.37	16612.2	20718.4	21430.4	7780.63	3388.77	6658.4	6449.66	9293.51	5536.79	82054.6	50668.3	29460.5	21116.6	50858.8	143923	15187.7	16498.2	53407.3	49880.5	63812.4	43438.2	10973.3	16025.5	2440.91	8367.94	4348.4	2261.67	1069.95	8136.63	3714.94	3866.67	1832.01	1027.18	1951.09	2770.89	3720.98	1262.73	5370.77
3.50_342.0948n	2,2'-(1-Phenyl-1H-1,2,4-triazole-3,5-diyl)bis-phenol;	269045	225647	264976	244957	251473	218831	203073	260445	268235	304354	240243	219065	236737	224526	236331	203630	304064	1.53157e+06	234689	198035	396888	4.61333e+06	3.60526e+06	1.63473e+06	1.92099e+06	4.31e+06	237029	980532	1.06896e+06	298669	185067	189477	197599	158645	1.06085e+06	527511	158177	265899	205992	185335	232504	265109	142081	312386	186091
3.50_375.0673m/z	Thiophanate-methyl; 1,2-Di-(3-methoxycarbonyl-2-thioureido)benzene;	71444.1	57762.7	77692.1	59253.2	66976.4	57713.4	58269.4	63660.6	65682.1	60116	57273	60319.1	52883.9	51503.2	61095.2	47996.7	68051	78476	75154.6	62305.4	61951.4	52495.8	51876.3	58431	49028.4	72796.6	70637.6	65112.5	48667.7	51006.6	31090.5	50849.3	49452	40078.4	66229.9	92947	57009.6	48183.7	91026.6	41029.3	95055.7	86402.4	50209.7	90087.6	84653.8
3.50_404.0833m/z	Ticarcillin disodium; Aerugipen;	8819.83	9337.34	11125.4	9966.69	8572.75	7661.7	11892.3	10451.2	8853.03	7299.76	8473.87	10794.2	7182.37	8451.31	8679.49	7478.61	11643.7	34955.2	9378.74	11359.1	13914.1	148687	135255	53955.4	60449.1	154443	10402.7	31973.1	42777.1	10398.7	3292.99	4514.97	4967.05	4147.06	24763	11653.8	6092.22	6320.65	6411.8	7782.71	5899.34	6802.66	3917.11	6049.14	7507.18
3.50_440.0048m/z	Amlodipine;	32215.3	37530.3	30989.4	36176.2	28741.2	41253.6	41670.5	32440.2	36806	29616.6	29818.7	43791.7	38642.6	43736.7	33855.7	60476	77420.6	157445	58675	65160.3	87480.4	371151	380625	196550	233575	417310	72262	115815	146188	66533.5	54003.6	54773	59121.2	52910.5	153718	90042.4	57867.3	63997.9	71006.4	67674.5	81051.4	73433.8	67954.6	75889.5	55686.7
3.50_476.9425m/z	Benexate hydrochloride;	21769.4	21590.8	31877	16810.8	25084.3	21173.2	17674.4	16442.4	32873.1	20952.4	24590.3	17536.3	18441.2	12345.8	20969.5	4244.26	5586.78	19687.9	21082.2	29611.7	11347	8946.24	1259.03	3371.37	6937.12	1624.61	17966.2	9421.75	2138.3	134.591	4779.82	4380.84	6733.76	9582.55	16568.4	17190.2	7214.87	6591.81	19977.8	5965.59	21106.6	20896.8	1164.23	9664.33	13378.4
3.50_506.1638m/z	alpha,beta-Dihydroxyethyl-TPP; alpha,beta-Dihydroxyethyl-ThDP; 2-(1,2-Dihydroxyethyl)-TPP;	472431	401254	546565	527917	342447	343571	418783	423902	395726	738913	424601	485235	429351	450788	416927	273138	636669	532100	469626	340284	468699	620554	591660	479977	551568	487934	547596	628519	716275	435397	324225	532071	420277	367692	476796	820379	551248	476674	563440	323547	583995	618526	492559	648724	694562
3.50_521.9401m/z	Beclomethasone dipropionate; Beclometasone dipropionate;	11296.4	12992.6	21816.2	16997.6	26220.4	22443.6	20193.6	14516.2	20021.5	12748.7	8951.08	11402.5	7417.59	7659.64	8922.44	3533.67	3521.21	17360.1	17207.8	31777.7	12344.9	4843.16	864.357	2831.97	3427.64	1766.93	7243.1	2430.62	1719.46	469.354	4115.14	4464.96	5390.91	8812.87	17025.1	17153.5	4657.59	5018.25	15148.7	1651.96	11045.2	8936.03	507.369	7891.33	5133.86
3.50_557.1643m/z	Cyanidin 3-O-3'',6''-O-dimalonylglucoside;	59759.5	42800.7	70578.8	66538.8	38213.6	31775.2	42894.6	43446.7	50096.3	68050.3	41508.7	41151.4	41516.3	37427.5	33371	33240.5	74250.6	113817	81907.3	35672.8	69917.5	78216.4	33799.4	69518.4	52317.8	55377.5	65928.2	121847	63732	82812.8	41118.2	68585.9	66607.5	54047.8	50070.1	124347	73963.4	52695	102427	41880	123727	132548	53169.3	131260	131612
3.50_620.1002m/z	Cyclomaltodextrin; Cyclodextrin;	165544	161842	160464	172944	147434	149708	189840	158253	196637	173550	225176	223382	193158	191927	170253	126789	218742	238220	262247	148690	217814	149921	108672	211386	123199	136956	180142	262134	125142	228169	159616	161075	163431	152054	139498	246070	230035	134285	234359	143011	267794	269675	162783	253067	320486
3.51_357.1186m/z	Riboflavin; Lactoflavin; 7,8-Dimethyl-10-ribitylisoalloxazine; Vitamin B2;	708963	504033	507632	782580	342309	572445	547833	570670	435221	453892	582665	648808	617314	590014	626309	1.17852e+06	952158	466793	508478	541872	753966	492733	852647	680704	529481	369097	838129	673533	827450	1.16528e+06	314602	626727	490173	299639	499458	763283	521600	479433	561917	361936	538289	578307	527198	514103	685243
3.51_411.1055m/z	Hydroxyvernolide;	409839	279263	307394	478756	208955	334673	302657	335958	274770	287436	341963	408245	358908	337122	352126	175778	302187	228113	220977	142324	237401	200877	267726	252878	214287	170141	278564	230120	238101	248065	154487	332763	256448	145116	238005	445792	278475	220505	310526	158255	301897	331163	250635	283127	394574
3.51_708.1629m/z	1-(1-Oxopropyl)-1H-imidazole; N-Propanoylimidazole; N-Propionylimidazole;	98975.3	57061.5	92747.6	95603.7	67966.6	53854.7	51836	75718.6	81103.8	87440	77449.3	86379.8	80208	61609.8	61420.6	37472.5	85083.5	143132	69016.9	52161.5	75184.1	354101	153522	105199	112854	239650	81656	109851	86896.3	58206.6	30395.7	79802.8	56297.4	54304.1	84886	117690	39241.6	110436	54523	27557	84813.3	148577	37261.3	151138	75654.4
3.53_331.0665m/z	Methyl-2-alpha-L-fucopyranosyl-beta-D-galactoside;	91887.8	78821.7	115939	80123.3	97035.6	63262	83065.4	110283	93201.1	219967	93193.8	192597	105675	74091	83560.7	253861	122965	178927	213371	123615	117270	106416	108513	211883	79754	118485	167790	116366	107451	300283	441062	251233	260664	379174	186607	172075	386595	105087	313078	262528	326683	276296	479815	1.02027e+06	316214
3.53_342.1510n	Nizatidine;	104276	96773.9	115768	126423	86513.7	92403.3	91232.7	93113.3	84246.3	121600	101409	99753.1	105177	101571	96413.5	81894.8	160948	190440	113399	131276	133337	236577	169790	141410	159276	227737	149182	147133	114099	126824	90024.7	111950	108052	89190.4	112568	183980	114115	117509	136237	79036.6	139130	158025	117462	154051	161602
3.53_366.0824m/z	4-Ketoanhydrochlortetracycline; 4-Ketoanhydro-7-chlorotetracycline; 4-Oxoanhydrochlortetracycline; 4-Dedimethylamine-4-oxo-anhydro-7-Cl-tetracycline;	36913.5	33234.6	44490.6	39576.2	35436.2	28645.2	32329	34090.6	33246.4	46207	35704.5	34658	33095	30950.5	31162.7	140889	414525	939265	1.03885e+06	499708	600667	1.13004e+06	330375	437036	1.05584e+06	958584	460806	636235	282445	315767	34916.9	50233.2	45298.2	43210	41298.9	77819.7	44957.9	43370.6	46741.2	32300.4	45990	48666.1	47848.7	49786	56045.2
3.53_539.0709m/z	Fluphenazine enanthate; Prolixin enanthate;	273035	258250	307194	293511	247796	236280	242271	237145	240316	286565	256494	260422	246130	235404	247800	247759	265239	288331	279182	238585	263296	261912	294074	275860	245475	246060	248568	272326	309532	276583	168976	247026	216703	193815	240656	314270	229586	250964	272868	169031	267460	267381	225291	257096	289501
3.53_584.2333m/z	Gallate; Gallic acid; 3,4,5-Trihydroxybenzoic acid; 3,4,5-Trihydroxybenzoate; Pyrogallol-5-carboxylic acid;	60536.7	31784.9	82211.5	66992.5	48696.5	46794.1	48104.3	47767	30788.6	65687.4	41186.9	58755	43429.7	55718.8	49365.7	60691	104892	91671.1	87547.1	66423.4	88439.6	61550.9	96259.3	63651.5	54200.5	54851.1	96356	112907	80563.9	85656.6	46284.9	115707	90015.5	43078	35579.8	72392.1	23024.7	7473.97	6828.08	3554.34	7825.3	7114.74	23082.9	86123.1	37287.5
3.54_264.1199n	Vasconine;	91835.7	82283.6	155479	99098.9	89435.8	57809.3	60857.8	48873.1	92749.7	82663.4	85736.8	91371.4	52773.9	54597.1	64931.8	40367.3	67601.2	181412	143395	217341	87795.5	154972	40078	46371	141162	82931.4	145352	167565	63651	87646.5	30503.1	88114.9	67755.9	82199.1	44418.1	72678.3	70754.5	69015.6	79844.3	30951.4	94428.7	100147	101987	87761	153849
3.54_362.0301m/z	Diphyllin;	152434	156849	229449	170312	188399	169956	162535	135091	207176	162822	135021	176728	130292	120228	128012	99985.4	116778	240375	245473	390892	182180	250464	123204	130106	274353	169834	226843	229363	149754	123686	87149.3	121625	101431	114774	137460	183036	172398	108763	196099	103060	210395	224353	133981	168247	224127
3.54_379.0811m/z	S-(2-Chloroethyl)glutathione;	110391	105818	130619	106313	115401	103617	94560.2	93583.2	108702	101567	101801	113970	99863.7	93751.8	98063.4	55461.5	108532	137414	135764	183586	118029	159966	105350	95188.2	155534	130650	144957	125687	93613.4	89038.4	74742.1	97978.3	86398.3	90865.1	90085.9	107279	108840	82733.9	114726	77122.5	112778	111520	94690	108326	131291
3.54_404.0421m/z	Flazasulfuron;	68589.8	67394.8	83088.5	70876.5	69159.1	62266.3	67775.5	66085.4	86610.9	73129.8	72162.6	79447	64489.2	51664.5	61061.1	84271	153311	122030	132166	156718	159263	159477	120627	98338	167130	149014	192615	158905	123654	88882.1	93623	95556.2	102360	95693.3	158861	208469	104313	80554.4	119400	90600.8	142672	142318	87124	145441	128964
3.54_408.0353m/z	Lufenuron;	168636	183397	213391	184862	187191	187187	186226	158749	192636	161683	154933	178445	159693	149326	155055	229991	180438	286698	300374	348853	263623	327731	336056	317441	282289	290103	217698	223799	275013	236805	114236	145426	135824	147220	171781	167203	166418	138596	169143	145354	175890	189221	139253	159576	191849
3.54_671.0848m/z	Ephedroxane;	101813	84914.9	132414	141695	101225	102882	119033	83668.6	98795.7	110981	106756	121963	88936.7	94313.9	97999.1	71457.6	169221	180543	154428	135384	159967	172378	108499	122933	86987.3	117882	118517	136709	119905	130694	38396	85372.8	77094.6	71018.5	92216.2	140949	77911.2	49872.4	72771.5	32091.2	70107.8	88550.7	49217	98402	110530
3.56_190.0866m/z	Tyr-OEt;	20125.8	18159.6	52241.3	20645.2	45142.9	25153.4	26257.2	18473.4	23695.8	41118.5	23041.2	28147.4	22725.5	23500.8	20100.2	55305.5	40851	48995	43328.7	50905.9	38530.4	42816	41060.1	33727.2	37687.1	42959	35616.9	49808.4	33652.9	50795.4	60816.7	45302.9	62422.5	60969.5	26230	23580.6	12790.9	733.407	537.034	527.58	980.498	963.437	5229.97	49707.9	14337.3
3.56_208.0973m/z	5-Sulfosalicylate; Sulfosalicylic acid;	738607	736228	1.83638e+06	890763	2.0543e+06	1.01214e+06	1.10251e+06	883995	846872	1.6965e+06	943436	1.06259e+06	868468	1.02333e+06	968470	2.33669e+06	1.5418e+06	2.02627e+06	2.09228e+06	2.4537e+06	1.74285e+06	1.85566e+06	1.95562e+06	1.57113e+06	1.72356e+06	2.20382e+06	1.47347e+06	2.01454e+06	1.57288e+06	2.11339e+06	2.27692e+06	1.8954e+06	2.15155e+06	2.46729e+06	1.33679e+06	1.11866e+06	628078	167650	108404	138635	139402	117920	588665	2.15649e+06	637586
3.56_216.9799m/z	3-(3,4-Dihydroxyphenyl)lactate; 3,4-Dihydroxyphenyllactic acid;	17724.4	14020.1	7397.45	13224.2	7770.79	11193.5	5770.52	11629	15930	6868.05	13081	6746.5	15185.7	12002.6	14109.8	3724.43	2180.75	1749.36	896.515	1074.86	1635.2	2265.6	1083.97	956.604	697.689	491.666	1933.45	172.446	1567	274.233	201.012	794.212	1293.16	735.044	1233.29	803.009	1230.46	224.484	531.39	403.708	7.279	569.762	1194.6	445.514	701.389
3.56_261.9779m/z	Guanabenz;	12909	10613.4	3942.53	13769.7	6566.41	10888.5	7072.36	14113.4	16539.3	4405.11	19108.9	8392.01	17826	18532.6	11629.8	2617.07	669.253	981.27	1520.99	1174.68	522.957	2205.41	1100.85	1248.23	956.938	560.137	1518.22	2230.08	2279.24	1121.19	2164.45	2126.87	1961.77	898.985	2039.38	1353.45	931.657	1081.81	462.184	1955.42	699.735	805.553	882.36	601.171	686.286
3.56_308.0218m/z	2-Amino-4-oxo-6-(1',2',3'-trihydroxypropyl)-diquinoid-7,8-dihydroxypterin;	149291	122522	242733	139197	280289	160044	167069	145371	142683	221005	169158	162850	136347	165728	181632	350954	209692	250564	275146	336452	236154	235836	276040	229708	230233	273385	193096	252943	262787	317238	312619	258468	293106	320724	193556	151539	96196.5	33703.3	26072.8	37098.4	29165.5	27309.4	97779.3	279652	96062.4
3.56_347.9817m/z	CI Acid Orange 20; C.I. Acid Orange 20;	7922.55	6894.41	11738.4	8664.16	17614.3	10006.5	13964.8	10812.2	6323.18	8197.1	10497.1	10748.9	6225.39	7094.64	7733.49	22292.5	11658.2	12945.7	14921.3	13043.5	14632.2	12439.9	21192.8	14356.9	11606.3	16234.5	8019.71	12725.7	14028.2	14600.2	14855.5	14288.3	14443.5	20659.2	14266.2	8480.85	3851.63	42.4621	1217.73	609.93	859.136	556.08	4536.86	14517.9	4266.37
3.56_405.9947m/z	beta-Peltatin A methyl ether;	17952.1	18951.7	22593.8	19321.7	23317.2	22169.9	22435.8	18174.3	25024.3	22158.7	21255.6	23376.1	21881.2	19298.6	18753.5	22402	16201.6	26695.3	22665	32741.7	23729.8	23548	21424.2	17669	28982.3	22463.1	21705.7	21712.3	12357.6	19037	24068.1	21222.6	20083.6	21396.4	17452.9	20435	17136.8	8303.7	15426.6	7948.94	15211.4	12201.1	12580.3	18072.3	16356
3.56_427.1427m/z	Pimozide;	217474	212132	237158	227237	202913	189524	200118	195065	204234	224729	215901	297546	228645	227140	208682	129975	183409	176969	133385	131323	162591	191977	126044	130242	169682	115191	168340	168660	157429	149307	114465	159196	150269	129961	141128	206828	139873	166696	166569	109701	181492	210401	144443	202366	176996
3.56_498.9521m/z	4-Hydroxyphenylacetylglutamic acid; p-Hydroxyphenylacetylglutamic acid; 4-Hydroxyphenylacetylglutamate; p-Hydroxyphenylacetylglutamate;	10508.4	20553.4	16262.7	18473.8	28234.4	27965.3	26194.6	21318.4	14124.1	22467	15096.8	17735.7	22731.8	27740.4	20375.4	60965.9	34946.3	23388.8	33811.6	32513.1	35272	22575.6	44105.9	29745.8	29902.5	26576.3	20988.1	22404.9	36442.3	49542.8	50304.7	39433.2	47380.2	49685.6	42265.3	26847.9	28191.2	17112.5	17515.4	14156.5	20213.1	19166.8	31131	41503.2	20139.1
3.57_280.0820m/z	Nicofetamide; N-(1,2-Diphenylethyl)nicotinamide;	29379.8	16636.3	27948.8	7658.81	22368.5	4177.83	6256.83	13619.5	24682.7	13696.4	9217.05	8330.3	11141.3	7685.05	11269.9	4041.65	7877.72	3091.85	4885.96	4397.41	6222.23	6100.43	4737.69	4087.32	2446.29	3851.27	3136.88	5949.37	5652.23	4974.4	1243.47	4632.78	7346.34	3931.49	2043.35	20322.6	21387	1353.77	1030.14	608.316	2269.98	2964.83	5337.2	2374.05	72290.9
3.57_337.1128m/z	Daphnin;	142100	154971	187784	165256	143070	138137	126703	147744	131435	174373	133823	172292	147862	138142	131423	129296	203435	249131	205064	205103	206478	238914	142831	156378	219100	166026	234884	226262	144512	189037	143591	176847	165178	161910	169189	221536	195689	179856	191301	157774	192162	227473	206588	278046	248164
3.57_339.0703m/z	Nicotinamide D-ribonucleotide; NMN; Nicotinamide mononucleotide; Nicotinamide ribonucleotide; Nicotinamide nucleotide; beta-Nicotinamide D-ribonucleotide; beta-Nicotinamide ribonucleotide; beta-Nicotinamide mononucleotide;	41214.7	30935.9	49083.2	38124.8	48356.2	34572.8	33460.6	35352.2	47538.8	38959.4	38679.1	38453.1	30841.8	27845.5	39018.4	129164	66582.4	80211.6	58418.5	60699.1	64969.5	118716	144546	65857	77439.9	111534	62228.7	61572.2	98653.6	124059	39706.3	36041.7	40129.4	44619.8	55283.1	53582.7	44059.9	27674.1	43304.2	24121.5	44317.4	46171.7	42182	43172.4	45660.2
3.57_369.0279m/z	Magenta; Fuchsin; Rosaniline hydrochloride;	109289	121152	110568	126736	199252	143791	113866	158656	123588	117072	219930	97661.4	104131	85491.2	98952.1	116131	42257.8	80391.2	98784.8	112686	91518.9	31598.5	48161	82674.5	71542.1	116873	53603.6	46193.9	21607.4	65364.1	28816.1	21998.2	14754.4	36181	11526.3	16021.5	48572.4	15704.2	21614.9	72780	17428.9	63151.9	27311.4	22327.8	46862.7
3.57_371.0981m/z	Austrobailignan 1;	188584	157561	180432	224333	129758	167443	153986	172961	171512	153711	142892	203443	154847	153200	144104	170140	261723	201369	173441	233514	237822	233821	225410	197568	239292	145500	263799	268740	232803	204211	82796.5	106679	106062	95720.1	131740	142664	105637	120812	109943	107664	105882	114668	127002	113192	124480
3.57_439.0555m/z	Plantagoside;	59280.6	54948.7	59745.7	60776.3	50293	61683.1	70218.2	58113.9	59427.8	40347.5	61238.1	77052.7	60754.6	66969.1	63662.4	94724	53710.3	81901	44162.5	42710.2	57375.4	118264	125282	101469	94175.8	192947	48077.9	70384.5	102139	63289.2	45034.4	46370.2	43450.6	34325.7	63341.5	42519.9	54257	40276.5	47236.9	46875.6	53859.4	56389.9	49913.6	52619.2	65864.7
3.57_465.1017m/z	Salvianolic acid A;	64046.3	66686.7	72621.3	70957.5	65999.1	54769.3	71818.1	65955.8	62791.4	69117.7	69374.6	76933.4	77634.7	61634.3	65075.6	81385.8	65011.1	54227.8	46476.8	48520.4	43026.9	50429.5	94482.1	76074.1	38540.3	43296.3	45870.2	59818.6	87591	91348.4	50972.7	56346.1	53709.5	50472.7	60566.9	83690.1	60722.8	59125.3	62762.1	43370.1	59080.6	66896.6	72428.9	64315.7	74519.2
3.57_493.1133m/z	Catechol; 1,2-Benzenediol; o-Benzenediol; 1,2-Dihydroxybenzene; Brenzcatechin; Pyrocatechol;	90235.1	79754.9	80436.6	78635	72804.1	69170.4	59237.7	82351.5	77514.2	109266	70467.5	82362.4	71326.5	67669.3	69243.4	47980.7	69357.3	54620.5	45994.4	44842.7	56870.4	63127.3	53720.8	50460	61178.8	48274	50094.4	72299.1	83781.4	52059	42773.1	38216.4	38345.5	44290.6	47083.7	60043.7	47646.3	47799.7	48759.4	38819.3	55169.6	52440.8	59156.8	66507.1	55009.3
3.59_117.0552m/z	2,3-Dihydroxybenzoate; 2,3-Dihydroxybenzoic acid;	40043.4	30827	31445.1	34064	27685	27436.1	21811.1	32606.7	43692	42227.2	40111	27862.9	38384.6	33327.7	36546.3	2462.67	551.6	2981.26	3000.09	1752.47	2820.94	7658.79	3263.54	5126.49	3256.22	4741.01	423.18	2025.26	1466.46	3397.56	1097.48	1284.26	1022.6	1513.02	1552.7	909.156	1126.53	2911.92	1221.53	1077.07	1652.85	1897.04	1607.23	1549.18	1300.58
3.59_161.0449m/z	3-[(1R,2S,5R,6S)-5-Hydroxy-7-oxabicyclo[4.1.0]heptan-2-yl]-2-oxopropanoate; Epoxy-4S-H4HPP;	145828	117240	147262	122810	122239	109336	96853	116259	157681	142914	125640	109750	113676	100376	120918	38248	67929.1	100275	79794.8	100091	81889.7	204876	80943.5	66821.7	102544	112057	97801.6	104471	101428	53866.3	33802	60033.1	51457	38856.8	77314.3	97113.7	62326.8	61971.2	73122.5	28022.4	78241.1	81078.5	55546.7	80603.4	98189.8
3.59_199.0605m/z	Benzoin; 2-Hydroxy-1,2-diphenylethanone; Benzoin tincture;	8621.76	4657.82	8027.98	9367.84	11120.4	9153.05	11961.3	9172.45	1199.18	5153.23	11298.5	13232.5	15781.5	9309.6	8451.8	2626.33	22222.9	6493.16	13017	10847	28844.9	11074.6	15720.1	4598.1	13285.3	3001.06	25082.3	22231.8	7063.84	5999.99	376.629	930.982	3973.4	2561.1	3728.45	3404.77	1670.48	109.953	925.351	1302.81	4488.28	2193.71	1188.13	1298.72	1502.52
3.59_211.0751m/z	Buthionine sulfoximine; S-Butyl-DL-homocysteine-[S,R]-sulfoximine;	2777.71	2649.12	4601.24	5224.63	2393.16	2538.3	1995.54	1658.58	2628.02	1700.84	2248.8	2093.27	1136.04	1746.89	2398.39	8328.02	5699.66	18463.9	14586	11746.6	12267.6	44536.9	40178.7	13147.1	31171.1	28664.2	5460.88	15919.2	23336.1	18226.4	650.441	564.79	769.26	528.837	1507.57	1008.51	917.883	116.852	174.901	29.1402	91.4585	295.898	663.078	718.776	1980.82
3.59_329.1222m/z	Vomilenine;	22050.4	16586.5	21786.4	25838	12153.9	20654.5	25664.9	12802.5	12684.2	32866.8	10973.8	19676	16544	21063.8	14552.9	49750.3	97265.1	52396	56444.9	36468.1	63603.2	54385.4	101010	27913.5	115241	51082.9	101571	58977.1	66371.9	56984.5	21727.8	38728.7	31720.2	24872	41398.7	66133.2	27751.1	25060.4	46843.7	25109.4	43813	47575.8	38633.2	67698.9	31499
3.60_113.0241m/z	trans-Cinnamate; trans-Cinnamic acid; (E)-Cinnamate; (2E)-3-Phenylprop-2-enoate;	5343.48	6037.97	6769.67	6748.54	7059.7	10686.3	8268.06	10790	10789.2	8271.03	5114.41	3445.42	4297.81	4261.43	5165.8	2065.34	1213.81	1363.13	1219.16	1584.61	236.217	3942.74	4095.43	1989.85	400.7	585.756	1125.73	896.82	1170.09	1069.65	317.316	650.806	793.148	631.805	1104.3	2150.8	494.511	2329.37	288.229	293.188	1020.15	584.34	0.749692	665.77	1580.01
3.60_147.0446m/z	L-Phenylalanine; (S)-alpha-Amino-beta-phenylpropionic acid;	25633	8407.87	24634.3	7945.92	21176.9	6460.96	9159.13	23663.2	19404.5	30012.6	32766	12185	10876.8	7380.32	27526.7	14112.2	11512.1	10725.6	10540.4	7024.37	8647.55	12008.1	12704.6	17618	13796.9	9193.01	10118.3	10270.7	26934.9	11922.1	8009.21	12714.9	14034.7	6965.36	3465.52	6154.71	2508.75	2020.67	4969.43	4901.02	5928.25	6505.92	5650.86	5486.53	2902.61
3.60_266.0111m/z	p-Nitrophenyl-O-ethyl ethylphosphonate; Ethyl 4-nitrophenyl ethylphosphonate;	14943	8155.49	12069.2	6499.44	14704.2	6576.96	6241.42	10660.1	10248.1	15583.1	19937.7	7744.92	6919.94	9396.09	18971.2	12351.1	9394.25	5660.7	8103.85	9217.26	5788.31	7652.56	10482.2	13711.5	7884.12	7443.7	5772.76	6105.96	14728.5	4866.39	9044.65	6680.88	9490.82	7243.16	5425.49	4518.23	3630.05	2317.08	1614.03	2662.62	3676.26	2667.69	2015.17	6105.41	6511.52
3.60_294.0289m/z	Flurochloridone; Raiser;	26154.4	16086.8	25898.2	16450.7	26507.4	8677.7	13821.5	23057.8	25561.4	30211.6	43824.9	17768.9	20049.7	12797.5	35868.1	28583.5	21315.9	17908.3	17483.5	21106.1	18883.7	16470.9	18607.8	20536.8	21491	18652.5	23693.9	31963	42968.1	30979	16748.1	15442.6	16973.5	11304.8	3288.95	9241.47	7233.23	6088.19	8548.7	14411.2	7597.92	7904.69	7984.44	7106.09	10217.1
3.60_310.0013m/z	Pteleatine;	144280	66920.4	137522	50891.8	137155	52489.7	51902.6	120234	116538	143908	188179	86120	60575.1	64571.6	167060	134803	70305	68413.8	77400	71273.9	64190.2	82166.6	98649.7	134583	100874	88700.8	63256.3	71460.8	222095	115451	69542.6	88274	87434.6	60360.2	40866.8	28693	25186.9	29172.1	37559.4	56830.9	33892.4	34465.5	35885.8	46146.6	26803.6
3.60_325.1107m/z	7-O-Methylluteone;	103996	97790.5	104186	91956.6	106770	93234.6	85897.8	122860	139908	170586	94422.5	110205	110874	100543	114518	24423.6	16364	25093.3	31777.2	29843.6	30427.4	43815.9	47382.8	39973.2	47499	54434.8	22742.9	35466.8	40108.9	26351.1	20405.8	22894	19928.5	20811.1	22430.7	26697.2	23754.4	19487	25327	19672.1	29099.3	25521	24679.2	25209.9	31975.8
3.60_471.1709m/z	O-(1->4)-alpha-L-Dihydrostreptosyl-streptidine 6-phosphate; alpha-L-Dihydrostreptosyl-(1->4)-streptidine 6-phosphate;	330573	313374	472818	407400	287621	296675	269947	277152	426865	287224	285013	296475	275187	245902	224452	80608	190162	456276	291409	424761	254193	421980	182799	168239	398161	208132	390447	344370	225255	202440	113933	211339	176941	160661	159389	305178	214661	268757	295049	137027	302087	384501	132489	216206	359163
3.60_501.2670m/z	Clindamycin phosphate;	9114.73	8671.54	7208.25	10304	3619.55	4564.73	2661.19	8861.03	8915.45	6890.69	7968.54	3826.29	4529.6	4398.03	5684.56	158.014	2.35461	69.6521	575.515	190.395	2.20004	2755.88	1293.52	71.9782	30.2335	1179.89	201.791	10.3011	1001.38	107.768	122652	71432	88954.5	83454.9	41760.8	36156.8	98612.5	3388.68	45563.2	35808.9	38485.8	50209.7	132453	60085.9	90426.6
3.60_531.1913m/z	dTDP-glucose; dTDP-D-glucose; dTDP-alpha-D-glucose;	100845	88645.2	106140	102811	79517.9	62315.2	85249.2	87172.1	78450.4	125618	87019.2	75632.8	78732.2	88708.2	69023.8	117148	162883	149437	201572	114063	168432	259122	311753	208799	254400	251687	163351	259972	361509	172684	94424.4	112949	97021.1	104928	120185	173399	162436	131712	102824	90953.9	112242	131451	109693	104794	125270
3.61_318.1182m/z	1-(5'-Phosphoribosyl)-5-amino-4-imidazolecarboxamide; 5'-Phosphoribosyl-5-amino-4-imidazolecarboxamide; 5'-Phospho-ribosyl-5-amino-4-imidazole carboxamide; AICAR; 5-Aminoimidazole-4-carboxamide ribotide; 5-Phosphoribosyl-4-carbamoyl-5-aminoimidazole; 5-Amino-1-(5-phospho-D-ribosyl)imidazole-4-carboxamide;	94663.3	81777.9	102858	94770	89496.6	70498.8	88620.2	73631.4	88813	110804	77339.7	93308.9	74639.6	68564.1	72565	49412.5	108963	114672	85996.9	84999.6	87286	118364	102729	79216.6	80569.3	73887.9	106340	101050	40497.1	83987.2	75011.4	107506	101361	100381	94300.6	128971	108654	98423.1	154957	87767.4	161627	161969	87030.3	123116	133196
3.61_337.0580m/z	Tos-Lys-CH2Cl;	44679.1	47729	60953.5	52511.8	59362.4	47448.3	52766.6	50616.1	68710.8	64541.7	53600	59173.5	48871.3	50979.5	51786.7	114477	93904.4	91665.6	103335	100607	94528.3	88330.6	97525.3	100195	90448.1	89704.9	84795.9	85280.6	106831	101872	73649.2	84317.7	82283.8	84836.1	70884.8	72030.3	63636.1	41068.5	58058.9	47533.9	64105.6	60805.4	76720.8	94371.4	59128.5
3.61_456.0010m/z	Kalbreclasine;	3455.09	4284.19	3956.82	4730.88	4777.85	5047.63	4764.36	5277.22	5339.69	2601.36	5053.55	5188.37	6124.47	2588.76	2961.49	15034.7	24166.1	18744.4	21137.1	28129.4	27258.4	16330.3	9930.02	9886.05	16379.5	15578.1	29005.2	14294.1	9884.22	18173.1	5857.6	4081.68	4699.85	4413.01	6797.83	5282.79	5110.59	6271.26	4997.34	3499.11	6206.59	4954.77	3168.64	5471.01	5504.61
3.61_468.1178m/z	Biotinyl-5'-AMP;	80941.4	83182.7	99437.1	101829	93005.7	79380.7	94910.8	87839.4	92370.4	114774	99709.6	102522	94512.4	89188.4	77585.2	56304.8	99384.7	82608.3	77090	73884.1	89575	98887.7	85686.5	76285.7	81111.3	73276	84789.5	106000	116952	82292.3	47685.5	61594.4	57269.3	58454.1	62725.5	84816.5	69419.2	57191.2	59203.6	41331	68264	66846.8	63345.7	73178.8	74655.8
3.61_675.2114m/z	4-Hydroxybenzoate; Hydroxybenzoic acid; 4-Hydroxybenzoic acid; Hydroxybenzenecarboxylic acid;	24006.8	31960.8	45281.2	35727.2	27074.5	19470.3	21794.5	17408.6	18142.4	24839.1	17489.8	23478.9	18926.4	19602.9	15511.9	26150	216806	97141.1	79330.9	9158.91	94628	55830.9	63082.7	36720.4	66212.3	45202.4	126560	90125.2	59594.8	43705.2	11063.6	58893.6	32404.7	13056.4	18770.9	35230.1	23516.1	10478.6	15715.9	7112.45	13503.4	12796.6	31539.5	37584.2	27268.9
3.63_137.0240m/z	L-Proline; 2-Pyrrolidinecarboxylic acid;	102111	122937	116367	156101	74844.1	110628	153216	119780	96531.4	171490	75221	150522	115706	136400	94973.4	98488.1	426050	241050	267366	200795	353060	251196	192269	120867	285422	200431	442556	249830	176012	164953	187699	260929	237407	215672	299672	405260	273427	191696	364675	261479	343628	357835	337960	354137	279893
3.63_150.0317m/z	3-(2-Hydroxyphenyl)propanoate; 2-Hydroxyphenylpropanoate; 3-(2-Hydroxyphenyl)propionic acid; Melilotate; 3-(2-Hydroxyphenyl)propionate;	11021.7	9280.16	4368.49	14914.6	2194.36	8751.95	6259.92	9875.1	8121.54	7575.21	4181.41	7796.67	5732.26	6326.82	6714.77	50249.5	60607.5	48443.7	46209.8	37844.8	44085.3	33132.6	62537.1	74631.6	48794	37994	80970.2	71768.6	68705.2	73863.2	8504.93	16864	10654.9	2190.9	10658.2	24788.9	12507.7	5173.75	24725.9	3312.88	32930.2	31470.4	14523.1	37618.8	31090.8
3.63_173.0450m/z	3-Dehydrocarnitine; 3-Carboxy-N,N,N-trimethyl-2-oxo-1-propanaminium;	3391.36	5157.53	5754.91	4809.2	4022.82	3694.52	4210.03	2894.66	4480.73	5620.91	5077.84	3505.96	2788.87	1414.26	3418.24	2364.4	16866	12889.7	8221.07	14852.7	17776.7	14396.5	3811.12	3487.69	8968.83	6320.34	18790.1	8603.72	1445.48	4277.29	4660.11	1338.46	4925.06	4243.29	1306.15	3058.29	2239.53	2805.48	925.369	502.106	1061.08	3977.34	2333.2	2043.9	2258.58
3.63_195.0656m/z	4-(beta-D-Glucosyloxy)benzoate; 4-Hydroxybenzoate-O-glucoside;	282.359	1348.08	1255.28	967.86	373.311	1498.07	760.528	774.436	48.7692	1035.79	570.725	874.573	679.899	1157.3	696.777	11691.6	19804.4	14111.2	15217.5	10414	15476.8	12210.3	22882.7	14480.4	14239.2	5500.63	20496	18169.4	20507.4	12575.5	3106.75	2100.47	2735.23	2075.57	1425.99	1589.25	557.52	407.827	291.017	59.4511	159.451	646.58	591.922	2685.81	889.405
3.63_300.0842n	5-Amino-6-(1-D-ribitylamino)uracil; 5-Amino-6-(D-ribitylamino)uracil; 6-(1-D-Ribitylamino)-5-amino-2,4-dihydroxypyrimidine; 6-(1-D-Ribitylamino)-5-aminouracil; 4-(1-D-Ribitylamino)-5-amino-2,6-dihydroxypyrimidine;	556539	634955	628735	816239	409961	634221	858237	685504	544844	1.03025e+06	422287	842309	620941	767328	514224	386557	1.71063e+06	964185	992076	585067	1.13388e+06	1.11523e+06	966994	590015	1.3181e+06	832075	1.42558e+06	1.08156e+06	933984	699270	1.08471e+06	1.47503e+06	1.2789e+06	1.12711e+06	1.73194e+06	2.32145e+06	1.60459e+06	1.07283e+06	2.11974e+06	1.5297e+06	2.09347e+06	2.0092e+06	1.8047e+06	2.02542e+06	1.56606e+06
3.63_311.0766m/z	Sodium 2-O-L-rhamnopyranosyl-4-deoxy-alpha-L-threo-hex-4-eno-pyranosiduronate; Lepidimoide;	14223.6	11983	14894.9	12242.9	10946.8	9024.51	7527.27	11533.1	9847.96	13803.6	8976.68	8982.61	12189.6	10852.9	8564.24	55539.3	281781	154132	178073	196031	307520	123015	48376	45160.2	145797	123325	431716	149082	42060.5	76704.3	1730.08	2822.33	2897.98	2430.43	3063.58	4737.94	3657.85	2804.61	2700.19	1466.06	3327.93	3782.52	4205.92	3067.04	4199.88
3.63_345.0821m/z	Deoxyviolacein;	270716	290557	288694	366937	193394	285187	363961	300540	247369	413500	221642	361312	291553	339567	242311	190098	667808	405454	416693	256739	453323	460923	399733	253614	508184	339902	557291	434355	369690	301800	427081	571593	514605	461550	688838	881098	612914	435360	778864	587370	785509	762632	709823	780678	619247
3.63_362.0728m/z	Secologanate;	29491.5	38323.5	34322.8	42122	28401.6	42320.9	48407.8	41793.7	36470.9	44922.1	28273.5	44799.2	34290.2	37736	35484	28058.4	69498	41141.4	47326.1	34944.7	52929.6	49771.6	48638.1	34452.4	53705.8	40969.7	60763.2	48505.3	44009.4	37144.4	50350.9	67155.7	57672.5	51002.7	78644.5	102127	69181.1	48738.4	91863.8	65083.1	90067.7	92323.6	78568	93545.6	80183.8
3.63_411.1054m/z	Flubenzimine;	53053.7	46605.1	50650	50022.6	38550.2	45739.7	43723.9	47533.1	41273	44467.8	37815.6	47639.4	38420.1	33712.1	37148	151966	270556	182976	179383	169763	235979	163884	299455	240856	229873	164649	332437	264511	258006	218706	61776.6	100386	87564.9	60354.6	66382.2	74853.8	61880.9	44464	47833.5	39721.5	48311.2	50520.9	63016.9	90674.2	62776.3
3.63_621.2216m/z	NAD+; NAD; Nicotinamide adenine dinucleotide; DPN; Diphosphopyridine nucleotide; Nadide; beta-NAD+;	107079	95980.5	106949	102019	52659.5	59922.7	38724.4	88258	78634	96426.9	62487.6	42777.1	65547.3	72798	61009.4	1675.91	18292.3	13425	4110.33	6151.66	11067.9	42150.1	4694.78	5982.65	20265.1	10949.9	14714.4	15747.9	8974.71	5246.69	9530.42	21437.8	12814.6	16498	16139	50019.8	17411	35660.8	15071.1	9125.78	21340.8	25769.1	17658.7	20780.8	25329.3
3.64_313.1124m/z	Kievitone;	80863.9	68061.2	93221.2	71366.2	56870.8	38613.1	32698.8	56709.3	49723.4	76107.8	47665.5	24691.9	39813.4	35902	40129.1	16658.8	50063.7	28378.7	25142.3	29246.3	43284.4	43673.5	14896.1	13185.4	37405	28158.2	50836.6	30485.4	20283.7	25226.5	11337.8	13589.7	10761.1	11555.3	14343.7	27409.2	20093.3	14154.1	29333.6	9221.56	30832	37035.3	16010.7	27358.1	30262
3.64_355.9959m/z	1,2-Dehydroreticuline; 1,2-Dehydroreticulinium; 3,4-Dihydro-7-hydroxy-1-[(3-hydroxy-4-methoxyphenyl)methyl]-6-methoxy-2-(methyl-14C)-isoquinolinium;	481.745	1340.41	735.451	2425.34	4983.36	1557.52	2343.23	952.853	123.606	2876.34	732.753	620.854	395.643	1253.68	1254.89	20007.9	7453.42	9798.56	9482.39	15005.6	11849.6	6723.83	13764	14398.5	10754.3	16373.9	8496.9	6866.36	15499.4	14884.5	4678.02	2701.73	3589.37	4201.99	766.374	1679.22	2630.31	2464.57	317.438	1969.81	333.282	441.841	2625.85	648.506	1708.47
3.64_414.1729n	Benazepril;	1.56185e+06	1.24332e+06	1.7824e+06	1.37653e+06	1.07009e+06	893607	669019	1.22301e+06	1.02038e+06	1.71283e+06	1.03383e+06	721868	923495	899309	1.00217e+06	142950	338333	350217	293533	226296	278756	369355	235444	238447	302639	237240	304543	302703	281434	229498	253226	362049	318538	263056	312071	639081	282944	341900	378827	251369	392352	450990	300111	423587	356424
3.64_459.1707m/z	CB3717;	2.28143e+06	1.79436e+06	2.64789e+06	1.96621e+06	1.60795e+06	1.35345e+06	981563	1.81643e+06	1.49774e+06	2.52156e+06	1.5363e+06	951186	1.38734e+06	1.37638e+06	1.50691e+06	210104	405218	508798	432210	375048	388256	605649	365822	291519	536464	416806	418160	452703	461016	293577	364561	544846	487522	378876	525213	1.41591e+06	593285	597744	558143	369921	583366	660119	512204	657397	696584
3.64_513.0886m/z	Tremulacin;	541103	495164	568748	517982	448092	444868	432295	448203	396271	569997	452768	436838	455313	486691	453604	166206	211599	209918	212705	195035	206035	195546	185973	193138	217305	192202	201719	202455	191152	181380	369410	281932	345804	497358	364960	422759	413481	483780	309781	396774	323352	374326	560599	346335	341690
3.64_527.1535m/z	Metaflumizone;	335395	295056	346719	316860	239435	247852	253822	284842	272616	348660	284011	269104	275073	272221	266742	175811	328136	363895	310245	272470	301089	325263	214292	236626	303682	248204	309865	334096	254566	271379	194682	258328	234950	209046	216047	303318	208920	274461	265147	189986	259547	269822	217995	258695	257274
3.64_541.0918m/z	Novobiocin sodium;	290388	271637	304349	289193	242597	232048	213465	252963	245235	308549	242296	250783	256060	260781	241392	173991	260240	237708	210037	203024	229383	232038	209461	193264	239492	191106	259896	246164	221674	222390	153551	214703	199967	172353	193804	215493	184763	215028	180817	150842	198218	202057	200779	220371	234535
3.64_669.1824m/z	4-Pyridoxolactone; 4-Pyridoxic acid lactone;	148250	116570	143666	147087	148685	116584	146302	166550	156823	172465	120628	143789	118185	105908	111928	96651.1	132016	187788	170208	122596	189513	272911	220696	184074	132776	143997	126848	171539	141976	134641	141080	153212	157904	162864	241780	418273	210840	167536	312346	105452	296230	349832	148212	359357	283535
3.66_275.0760m/z	Irisxanthone;	167903	102958	45144.8	125066	33329.4	68844.4	48279.1	121705	117216	48625	119727	60338.4	90422	87881.2	88391.5	9181.04	11605.3	11692.6	11943.7	9800.99	10005.4	14125.1	11632.5	12593.3	10318.3	12905.8	13728.6	15470.1	13907.3	6217.49	10654.3	4308.71	8182.8	4777.02	4413.3	8082.23	3032.02	1305.92	1422.31	498.911	2524.91	2417.91	3647.02	7344.4	5285.47
3.66_481.1344m/z	Karakin; Endecaphillin A; beta-D-Glucopyranose, 1,2,6-tris(3-nitropropanoate);	220044	196496	232250	201368	160156	133054	108782	180913	146527	194513	164842	135792	139203	142333	158457	75259.7	122953	116638	103534	99912	110783	145522	119905	94347.1	135442	127537	110426	133139	148492	104626	87746.1	122628	102698	86318	96135.2	118995	90157	95994.8	97680.5	74389.7	113759	113223	102444	123253	128939
3.66_518.0627m/z	3-Methyldioxyindole; 3-Hydroxy-3-methyloxindole;	50678.3	47493.1	53558.7	56435.5	54341.1	53506.5	40908.5	45575.6	38726.8	38269.3	47685.5	52724.6	43585.9	58207.5	47302.7	70510.7	79980.2	76285.2	83347.5	79416.3	89652.8	67546.6	95719.4	74407.9	73930.3	77258.9	93313.3	104786	113415	87886.2	41461	48669.9	41790.7	38800.3	51479.8	61478.3	43027.8	40837.9	44671.6	37817.6	48197.3	52536.2	58808	61576.8	56385.4
3.67_162.0555m/z	Bowdichione;	1228.46	632.294	7503.19	1.10636	3644.38	1700.02	1647.76	4866.54	19.2481	6542.43	145.65	932.347	1304.46	439.455	21.8157	101.147	1457.83	2554.27	80.2738	0.703114	330.495	942.634	0.433639	2875.85	25.0607	248.472	930.825	2291.3	2083.9	1284.03	53174.6	30286.2	21412.5	10927.6	21668.4	5514.78	2812.24	4145.24	14068.4	3328.74	21652.6	21589.6	634.669	67681.6	1463.85
3.67_297.0404m/z	3-O-Methylquercetin; 3',4',5,7-Tetrahydroxy-3-methoxyflavone; 3-Methoxy-5,7,3',4'-tetrahydroxyflavone;	20429.1	20273.1	21304	26225.6	24038.4	17576	25626.5	21074.9	24743.3	22252.2	33374.6	37076.4	29900.4	28580.7	24128.5	13291.4	14928.1	18652.4	22619	11677.7	15295.8	20124.5	12156.8	15674.3	14055.1	12304.6	16140.1	18493.3	15550.3	15415.9	13561.6	16204.4	14838.4	15922.8	10017.7	8475.5	10195.5	8368.15	9176.67	10350.5	9828.62	11576.8	11881.9	12203.7	17278.7
3.67_315.0502m/z	(-)-Acanthocarpan;	42758.4	52117.9	51679.6	50058.6	44780.7	40919.1	71721.4	40743.1	46815.7	47960.4	96647.7	92315.9	60733.7	78938.3	58690.9	26308.3	25507.5	22943.8	40882	25210.3	25861.9	9771.74	12707.6	30776.1	14617.9	25829.9	18963.5	23355.2	14375.6	29516	16617.7	16167	13881.8	18379.5	14731.1	16975.3	21531.7	10667.5	20221.9	24409.4	20385.3	21775.4	23565.3	21357.2	30995.2
3.67_327.0505m/z	Tebuconazole;	60612.9	91264.3	51074.1	96820.2	74143.5	90212	126278	79315.9	110208	65903	133047	191070	119262	162773	118483	32602.4	13851	25348.3	26907.1	28718.5	14589.8	14157.9	21891.4	16847.1	14393.1	32318.4	10984.5	20942.3	10741.4	24746.1	5135.11	8023.74	7482.05	5667.61	6402.11	8960.6	13840.1	5554.36	8688.56	12406	10454.7	12540.2	13029.7	6774.31	20124.9
3.67_342.1170m/z	Quercetin 3-O-glucoside; Isoquercitrin; 2-(3,4-Dihidroxyphenyl)-3-(beta-D-glucofuranosyloxy)-5,7-dihydroxy-4H-1-benzopyran-4-one; Isotrifoliin;	19778.9	15351.9	15429.8	16842.3	14299.9	17584.8	15525.2	23140.4	20995.8	18692.1	13730.9	15975	16712.2	15166.2	15200.1	44642.6	37724	34730.3	31299	30259.5	32709.6	29604.7	41806.3	32693.1	27285.3	25050.8	28047.3	28330.7	38282	35501.3	75504.8	46405.1	66426.5	54707.6	123409	60910.1	31006.7	33852.6	74379	44130.5	87520.8	71322	24004.5	169759	29449.7
3.67_463.0853m/z	Leinamycin;	110508	148869	111922	147047	122305	140136	185858	133426	169661	122913	191336	254749	179202	230595	161847	102713	90912.1	100471	96584.5	105041	86488.7	78786.1	109668	93669.2	82620.1	97408.5	84066.6	83019.3	76744.4	102546	65661	72216.2	81643.3	61964	71152.9	75148.3	77871.2	62265.4	82559.3	70813.1	77086.3	83597.1	73036.4	69948.3	85759.4
3.67_641.1703m/z	UDP-N-acetylmuramoyl-L-alanine; UDP-N-acetyl-alpha-D-muramoyl-L-alanine;	322948	296118	301711	337924	292052	270965	323851	311304	331956	388097	342856	406111	314377	342351	313130	556704	473392	852245	437783	477908	578121	4.22257e+06	5.00381e+06	2.15069e+06	1.2399e+06	3.47726e+06	542235	1.08803e+06	3.44429e+06	772557	172098	221017	216762	185949	1.22438e+06	614018	217335	1.18251e+06	233757	216995	268086	354464	239319	408920	246589
3.67_749.1379m/z	N-Ethylmaleimide;	229077	255325	221557	241434	326893	216284	273396	177496	253133	270857	272130	564737	316468	359654	280747	168463	160155	405531	602672	211843	339574	529336	557414	467448	511964	789702	178522	399735	393875	248388	53501.4	76499.2	70706.6	52162	78515.4	123850	138757	43766.2	56032.4	25315.9	86209.1	123789	141142	128555	251326
3.69_342.0036m/z	Gentiopicrin; Gentiopicroside;	35902.9	34569.1	27712	30712.5	37393.3	34931.9	30216.7	40795.7	51860.9	19086.4	38965.4	33028.5	42337.4	39791.4	38365.7	11575.8	9745.48	3163.54	6135.07	3889.53	8527.15	2120.83	2837.75	7803.48	2200.9	4455.3	7680.82	8605.53	26880.5	8821.96	23272.2	18622.2	18456.6	23535.6	14148.1	19493.4	22551.6	20765.9	5341.87	6789.41	7382.22	9743.93	18353.7	12823.8	47399.1
3.69_453.1229m/z	Bis(1L-myo-inositol)-3,1'-phosphate 1-phosphate;	368047	314967	392168	330313	313213	234492	238696	308975	297376	377406	285404	282026	272523	269048	285283	314407	449056	376385	332888	340150	351933	386291	284675	312241	318424	283235	389424	755489	992590	365863	191958	291132	256417	221487	239339	256864	236652	217434	206465	180801	236419	259051	268433	305238	310134
3.69_741.1000m/z	1,3,8-Naphthalenertriol; 1,3,8-Trihydroxynaphthalene;	69560.6	64897.6	89887.1	73235.7	66747.8	44944.3	63396.3	54045.3	68806.1	101640	72082.7	85490.5	62420.3	71291.8	68118	52938.5	89791.9	154544	138533	68875.8	111284	363484	376264	184716	239616	345622	103381	161900	291340	105263	11491.8	28139.9	28132	19969	70982.2	74508.4	37195.4	54252.7	42570.4	16767.6	49082.1	53643.6	43535.2	89412.7	70976
3.70_317.0415m/z	2-O-alpha-L-Rhamnopyranosyl-D-glucopyranose; Neohesperidose;	12310.7	13986.5	7732.53	12497	12050.1	16017.4	11992.8	16021.7	10349.4	10622.2	8724.67	14807	14809.3	15901.4	16624	9836.51	11733.4	9590.87	9353.56	8809.02	9986.08	6110.98	13061.2	7141.8	9825.62	10193.7	7814.84	8681.87	11299.6	9012.07	6858.65	9329.21	7187.73	6866.3	4692.09	6891.81	7798.45	1204.9	5397.93	9211.83	5357.2	6377.88	8513.22	5607.53	12254.9
3.70_339.1089m/z	4-Chloroprogesterone; 4-Chloropregn-4-ene-3,20-dione;	147994	112640	129584	123389	96686.9	109993	103016	117317	114368	113824	102879	92228.4	107561	111366	109968	296082	209440	150267	174252	267016	238773	324231	303927	206815	260303	221226	257598	252764	309626	345325	112613	113421	112758	123517	141655	129868	151128	94520.6	119463	121262	126045	142871	160556	127234	147519
3.70_383.1546m/z	Brucine;	327816	252601	371774	261700	236617	168600	122826	240781	205456	321996	191452	129046	163510	169991	178499	52452.8	118538	144309	99384.1	116707	100851	153415	76566	58844.7	116895	116403	112083	103096	63086.5	79469.4	59991.5	83728.6	83591.4	68954	69050.6	107213	72997.9	85463.2	95240.7	59115.4	92990.1	105368	75344.9	98185	96851
3.70_429.1561m/z	12alpha,13alpha-Dihydroxyfumitremorgin C; 12,13-Dihydroxyfumitremorgin C;	1.69098e+06	1.40178e+06	2.00722e+06	1.47226e+06	1.32812e+06	1.06072e+06	881104	1.41069e+06	1.2978e+06	1.82583e+06	1.20398e+06	967216	1.02955e+06	1.06394e+06	1.11841e+06	721825	1.11926e+06	1.03253e+06	935790	882479	967688	1.14638e+06	867511	774996	1.06155e+06	1.00016e+06	1.01639e+06	907703	812983	801769	584215	762813	691237	614005	668918	841368	736009	665222	841788	562100	816725	863793	794664	748643	825088
3.70_447.0441m/z	1-O,6-O-Digalloyl-beta-D-glucose;	43908.5	45540.1	42912.9	36061.1	45563.4	45481.5	49310.9	37233.4	49464.7	38450.4	45368.4	43218.1	41873.3	42992.8	41842.6	47655.5	50868.7	54181.8	50110	48639	47820.6	42696.3	35958.5	48298.4	42721.6	45479.4	50963.7	45201.3	30962.3	53813.8	70078.8	68191.9	70160.4	71816.1	79766.3	84369.5	80892.7	69164.8	75393.3	68269.2	76679.8	78268.1	74998.3	90119.5	79106.6
3.70_584.1796m/z	Podorhizol beta-D-glucoside;	194184	189293	196175	213807	160627	154526	178240	198178	193597	192374	169401	222054	202832	194480	170641	145338	197565	225256	186809	185469	195306	198746	160587	188824	156070	177464	177748	199891	201874	168462	228306	203257	225402	236628	249733	269404	222823	230319	195912	190695	250768	275716	282748	250207	238779
3.70_613.1661m/z	3-Propylmalate;	240258	222548	294001	233399	275600	211948	238945	225189	252685	341056	258584	293518	257871	229785	224060	109405	263885	422084	264585	115030	206830	180242	144960	334203	154022	161902	179656	236973	122341	299591	173846	152622	145358	197759	163495	189609	222629	176991	181773	169427	177274	221156	208821	172173	268495
3.71_180.0327m/z	Dikegulac; Diprogulic acid;	23289.2	19863.2	20296.3	18684	10211.8	11301.9	13559.9	14511.8	11437.3	12890.2	17249.3	14468.4	14250.6	13978.2	14636.2	7370.91	7523.14	9333.23	4829.3	2489.32	6480.37	5516.18	5275.24	5275.99	7880.64	3539.16	6029.44	9829.79	7436.61	3808.42	9567.78	6926.46	6391.71	29196.9	6021.64	9033.81	3760.54	8259.69	11202.5	8424.16	9741.49	9892.71	7440.47	7314.16	7904.68
3.71_563.1589m/z	7(1)-Hydroxychlorophyllide a;	181990	166219	178779	184367	154410	146322	165186	153720	163943	168989	154637	177319	147866	162462	147489	367641	182776	195767	165480	182857	187369	222341	465924	509776	235846	338393	162446	202320	424468	398650	131639	178127	160454	128877	203038	230206	319419	164250	250205	157231	234321	233804	236994	302805	380351
3.73_359.0952m/z	Sparfloxacin; cis-5-Amino-1-cyclopropyl-7-(3,5-dimethyl-1-piperazinyl)-6,8-difluoro-1,4-dihydro-4-oxo-3-quinolinecarboxylic acid;	184901	189249	257997	224185	183898	189022	193250	159728	167174	246763	160678	211210	215821	181621	174399	90279.3	93871.7	143886	136186	70509.7	89310.5	155729	145816	128689	130047	156951	83003.4	95199.1	144672	81739.8	160211	162336	170685	142512	270147	325853	196497	212797	108922	114473	125078	121695	203981	232807	250549
3.73_461.1316m/z	Ingenol 3,20-dibenzoate;	468908	390276	508977	444654	343012	356988	329097	369686	408498	451331	363126	367283	361827	359076	356102	314785	599479	357360	310491	301206	401370	361868	350448	296424	345218	279729	503524	411401	341589	380045	257076	330375	300250	273621	300690	486734	363585	343366	439231	250758	416478	459220	313399	436662	510647
3.73_591.2127m/z	Gambogic acid;	83014.6	71833.8	53479.2	90271.6	28475	42644.6	31704	75979.1	53551	38039.7	43396.5	24770.5	48694.1	52923.8	38623	3693.78	9338.37	5207.3	4586.14	2907.28	6541.15	26828	4147.17	2293.16	16953.9	6702.72	10063.5	12015.9	4795.76	8039.93	2743.54	4300.14	6334.64	5563.78	10868.6	13824	11237.6	11876.9	11386.7	3748.88	10456.5	14659.3	7933.32	10030.6	9907.91
3.73_663.2692m/z	Vanillyl alcohol; 4-Hydroxy-3-methoxy-benzenemethanol; 4-Hydroxy-3-methoxybenzyl alcohol; 4-Hydroxy-3-methoxybenzenemethanol;	32768.8	22215.5	82906.5	26246.5	37024.1	9400.37	7673.24	13773.5	28032.1	47032	15997.5	6347.18	7533.9	7335.37	11074.9	2827.42	3373.64	6438.81	2460.53	81.9693	1088.59	11756.4	2834.2	92.2276	4700.84	3387.11	1892.9	1231.65	2256.1	1988.6	878.743	2122.95	1481.98	303.658	812.478	5877.7	855.306	1090.13	3559.06	316.59	2920.53	2996.99	631.062	2157.51	2225.56
3.74_153.0552m/z	Cys-Gly; L-Cysteinylglycine;	55146	38566.3	56946.2	44159	51332.1	43625.5	36752.3	34491.9	44346.3	41516.1	40557.6	34442.3	42900.4	30735.3	39983.1	20293	29542.1	40488.7	47683.5	24166.8	28532.4	56582.3	62567.4	29757.6	50611.8	61574.5	24850.4	19271.5	50420.8	21392.1	43128.4	59285.3	52641.3	36020.5	93373.7	117203	66912.9	49576.5	21918.5	26016.7	21927.7	24941.2	61829.2	68049	77768.8
3.74_177.0337m/z	2,6-Dioxo-6-phenylhexanoate;	15757.1	21008.6	9416.98	22989.2	7492.14	11370.1	12662.3	12697	9689.8	4330.74	11852.2	9130.55	7634.27	9309.25	8850.68	25817.8	23946.1	21555	21035.9	15823.6	15956.2	14878.6	21111.8	14086.4	10122.9	10272.3	16189.4	13881.8	12818.1	10871	427.486	2270.17	923.669	1992.43	912.912	2773.71	662.042	1930.91	854.627	332.678	1476.25	1261.08	1719.84	935.541	2594.37
3.74_279.1078m/z	1-Hydroxy-2-methyl-2-butenyl 4-diphosphate; (E)-4-Hydroxy-3-methyl-but-2-enyl diphosphate; (E)-4-Hydroxy-3-methylbut-2-en-1-yl diphosphate;	2.79003e+06	2.32427e+06	4.37208e+06	2.36679e+06	3.18655e+06	2.21452e+06	2.07433e+06	2.16964e+06	3.28652e+06	3.64412e+06	2.47325e+06	2.25899e+06	2.14153e+06	1.79835e+06	2.28517e+06	515695	1.43077e+06	2.75554e+06	2.24304e+06	1.86078e+06	1.64542e+06	3.64657e+06	706832	1.3407e+06	3.22468e+06	2.25055e+06	1.61897e+06	1.6289e+06	525043	760209	991930	1.36094e+06	1.27838e+06	1.36532e+06	1.24165e+06	1.7047e+06	1.31364e+06	1.42886e+06	1.95052e+06	813452	2.09185e+06	2.20765e+06	917275	1.58575e+06	2.0812e+06
3.74_296.9695m/z	Dantrolene;	19287.3	17212.3	23056.6	17241.5	20459.2	19278.9	13053.4	10814.5	17297	10510.4	16180.8	11476.1	17829.9	12558	15683.7	8730.59	10284.4	13870.5	15967.5	6741.39	9663.25	14751.5	28356.3	10554.7	17662.9	15436.6	5296.49	7898.36	17704.1	3447.68	19021.9	23418.7	17685.7	14864.8	38224.4	40012.9	21874.2	23072.7	8714.41	10572.8	4482.53	6633.1	24566.7	27178.1	25505.6
3.74_313.0559m/z	Etobenzanid;	49479.7	70976.2	54530.2	87581.3	69814.5	122985	91283.7	68675.6	78334	59635.4	95149.6	115283	97291	121457	95231.8	14918.8	9791.7	6608.53	7012.06	7448.84	9951.19	8161.79	13327	9666.76	6745.22	10183	7431.66	7962.9	20841.6	12017.2	7861.51	8787.16	8165.26	7984.44	9113.78	7651.53	9322.02	8640.1	6555.54	9633.45	5999.19	5097.98	6648.91	6541.67	11539.9
3.74_339.0701m/z	Quinoxyfen;	11137.3	16171.9	20648.2	15447.6	19349.7	19017.6	17679	16131.4	19406.2	17275.1	18198.4	17997.3	12642.7	13907.1	16187.9	44942.1	45178.2	37414.4	29751.8	48499.5	41766.9	48045.8	41861.2	29603.2	36374	39234.2	51005	45765.1	33429.3	51470.2	19363.4	26805.9	20404.3	19611.8	16821.1	19135.3	23776	22132.4	21595	23282.8	24340.3	24930.1	23312.2	15356.1	26160.6
3.74_341.9675m/z	Sedoheptulose 1,7-bisphosphate; D-Sedoheptulose 1,7-bisphosphate; D-altro-Heptulose 1,7-biphosphate;	10352	9768.07	12454	9515.95	12921.7	11675.7	8473.03	7604.46	11824.3	10051.6	13825.7	10647.8	17042.4	14254	10061.6	4388.49	7680.01	8678.63	3733.11	2254.32	5146.01	6426.29	18388.2	10171.9	11903	19525.2	6204.04	6346.24	20120.9	3905.75	12220.8	16086.6	14137.4	10862.6	26739.3	25914.3	14417.8	15339.1	7077.51	13712.5	7537.41	4223.03	25576.5	23992.4	17558.8
3.74_369.0030m/z	Urate D-ribonucleotide;	51783.9	47855.4	80104	49656.1	64638.3	53211.5	45945	50224.4	69486.4	68882	50586.4	42743.4	43308.7	37657.7	46170.1	10455.8	38406.6	41168.1	34387.2	32975.4	25380	51912	15559.4	32493.3	59733.6	42518.4	24319.8	23465.9	8283.67	11873.9	31149.4	31032.8	32310.7	29266.6	24637	32360.2	28254.4	37897.8	43641	14386.5	39045	40617.4	14211.5	30109.8	35933.6
3.74_475.1058m/z	6-Mercaptopurine ribonucleoside 5'-diphosphate; 6-Thioinosine-5'-diphosphate;	140879	153784	110832	158536	126325	151978	164666	143381	172809	113899	189945	224501	182335	203232	189508	213000	133246	127707	174332	156949	157800	125832	215407	171211	135682	167927	150543	163998	122557	223555	184375	155445	158127	178603	191687	224050	228679	124889	156081	141427	169439	161525	213090	282884	259404
3.74_529.1156m/z	Labriformidin;	440619	417881	456686	460894	381313	341184	375534	404566	409535	460843	406044	438693	387522	395222	375986	349185	485075	464784	482876	366198	456925	554250	544910	444194	539174	471588	452655	565435	579133	459131	328209	399541	374684	362606	390251	497675	431191	401683	406652	334508	407358	448591	401743	397266	450762
3.74_559.2214m/z	Kanamycin sulfate; Kanamycin monosulfate;	90552.3	66313.9	202490	63351.4	102706	54323.5	40734.8	57995.2	104999	131966	54175.2	50327.6	51464.3	38310.5	54500.6	2861.84	38271.9	63613.7	37364.9	25838.2	30554.9	142211	17372.8	24638.4	103759	61573	36158.6	33463.3	20682.8	13393.7	34589.6	52987.2	50769.8	46258.8	52250.4	76272	46704.1	43925.5	48346.1	17016.9	61506.4	79500.8	45683.5	61225.5	90023.2
3.74_590.2543n	Orcinol; 5-Methyl-1,3-benzenediol; 5-Methylresorcinol; 3,5-Toluenediol; 3,5-Dihydroxytoluene;	415964	404653	397691	422974	315449	293455	419999	340824	508982	349580	492168	465043	449180	441738	404377	169173	242651	244660	218236	182916	214353	172564	139942	195947	149033	158549	197471	203306	161771	209967	146764	211245	173888	178698	153234	245537	284629	125288	222194	148018	225714	248001	300893	267295	399012
3.76_123.0446m/z	3-(4-Hydroxyphenyl)lactate; 4-Hydroxyphenyllactate; p-Hydroxyphenyllactate; 2-Hydroxy-3-(4-hydroxyphenyl)propanoate;	25628.8	14197	25078.9	16018.2	22861.7	19724.1	14593.3	16098.5	16833.6	18562.3	19480	19137	20295.1	13477.3	18637	5865.95	15207.3	19019.1	23119.1	10148.7	10762.8	26893	27225.6	12198	23603.5	30113.6	10335.9	5830.45	23102.6	8777.75	24338.4	29891.3	27011.5	16969.5	47600.1	60933.4	32082.7	23548.1	10141.5	10389	11466.3	11732.2	32186.1	33330.5	38205.3
3.76_230.0123m/z	4,4'-Methylene-bis-(2-chloroaniline); Methylenebis(chloroaniline); MOCA;	25563.4	23976.7	29073.5	27923.9	20664.6	13636.3	17114.7	31867.4	31534	27355.7	18520.8	25822.4	23022	19392	17769.4	14994	74160	56984.5	35609.6	25556	47185.7	39757.5	19687.1	27860.8	22967.5	21038	69290.8	35675.4	44044.7	19251.9	12625.2	18640.4	17660.2	15877.1	18450.2	15580.7	14750.8	29029.5	14738.9	14920.8	13628.4	19109.7	19338.7	17356.8	23591.3
3.76_545.2423m/z	Isobrucein A;	49044.5	39811.8	118053	33105.4	49969.4	29429.3	27371.9	25506.7	51098.3	60283.7	25454	27669	26099.7	16877.4	27465.4	671.538	21289.6	126711	77067	40853.6	33015.8	148080	2726.42	10234.1	94572.3	41425.1	42981.5	41609.3	5316.83	5132.51	13003.7	16524.6	15713.1	15775.9	14729.7	26438.4	14229.5	21644	31818.7	5811.74	35540.8	39899.2	8937.51	21393.1	34977.6
3.76_709.1536m/z	5-Methyl-5,6,7,8-tetrahydromethanopterin; 5-Methyltetrahydromethanopterin; 5-Methyl-H4MPT; 5-Methyl-THMPT;	71335	67511.9	74631.8	77894.1	78441.9	43628.2	47569.8	57314.8	87773.2	74166.9	77786.9	91174.9	59784.7	56888.8	62219.3	120614	77422.4	100424	84542.3	81770	87429.5	147610	141853	127735	103344	151298	82613.5	104965	132738	127210	42012.2	78281.8	104995	95355	148622	124807	78321.4	86686.6	81841.6	87729.1	108438	174372	92591.3	191514	110710
3.77_111.0445m/z	4-Methyl-2-oxopentanoate; 2-Oxoisocaproate;	3937.24	3116.53	3062.18	4491.97	6735.25	4328.39	2042.44	3819.75	5449.04	3044.56	1681.41	2691.59	2997.82	2791.34	1850.48	12158.4	11078.5	14232.1	14503.1	17362.9	16050	30614.5	25440.1	12941.5	19182	23302.6	9824.79	13815.3	31099	10671.4	3031.45	2479.18	3315.94	2760.89	1137.34	2144.91	1225.05	2495.37	2307.02	1942.47	2194.1	2733.33	580.542	2041.43	1539.15
3.77_129.0553m/z	Phenyl acetate; Acetylphenol; Acetic acid,phenyl ester;	7754.92	4200.74	4589.31	7188.72	6035.32	5316.86	2776.73	9394.99	11778.6	5768.82	5769.69	5750.83	5139.21	3137.57	6309.38	29665.8	20004.9	28422	29569.6	33614.7	29375.9	64163	56116.3	29651.5	46105.6	51507.9	19971.8	30085.7	69462.6	25211.8	1306.19	4132.33	2628.85	862.44	1843.13	1105.19	7468.85	2914.52	1199.98	514.747	3277.19	3120.85	462.212	725.975	292.547
3.77_135.0448m/z	alpha-Oxo-benzeneacetic acid; Benzoylformate; Benzoylformic acid; Phenylglyoxylic acid; Phenylglyoxylate; 2-Oxo-2-phenylacetate;	9655.25	11655.1	11538.6	9979.3	7976.97	10293.4	9484.94	8828.89	11371.3	10742.2	9502.9	11815.1	9719.5	9506.86	8814.41	6520.92	6210.68	6169.89	8844.56	44.8819	10201.1	6767.48	12343.9	8924.41	4660.6	14113.1	6368.64	9741.6	13123.4	8634.14	4296.26	7729.13	2513.62	7077.92	13223.3	20640.1	13060	6093.88	5459.3	5074.31	11370.6	14454.2	11488.1	21689.5	26326.8
3.77_272.9695m/z	Sedoheptulose 7-phosphate; D-Sedoheptulose 7-phosphate; D-altro-Heptulose 7-phosphate; altro-Heptulose 7-phosphate;	27002.1	24168.7	21584.2	22676.1	28446.6	22663.8	17817.4	25563.4	23456.5	20215.7	26132	18607.3	22930.1	20572.4	21340	68376	48972.5	52456.8	54814	70731.4	53886.5	77450.1	83817.9	49276.4	66512.5	76234.5	39720.7	48252.8	99435.4	51292.6	25366	24006.7	27904.9	25696.5	24516.8	19612.6	18978.5	27925.3	20330.1	26190.7	20282.7	20328.2	16844.8	22056.3	15369.8
3.77_289.0342m/z	Bicozamycin; Bicyclomycin;	41235.4	37784.6	45276.5	46150.3	41105.1	32864.3	41604.9	37043.7	33885	48664	52045.5	49144.6	39931.4	47141.2	36686	28929.7	22827.9	33737.6	45287.2	33870.8	31656.5	22415.7	20833	24364	39973.4	31312.7	26471.7	28362.2	26493.2	34254.4	24907.7	20864.2	24364	21114.3	18639	25132.8	48287.5	13033.5	24402.6	23206.4	26171.9	27575.3	42406.1	22128.8	51490.8
3.77_301.1041m/z	Olanzapine;	46370.9	44391.8	70297.3	43094.4	56223.2	45787	46046.7	36562	57774.2	59356.3	46110	47518	43318	39118	42741.2	32183.6	61128.4	140622	116140	132256	88108.8	113716	31213.7	60860.3	127697	73493.8	107386	86382.3	29950.4	44265.7	28874.1	35556.1	32064.5	31049.8	24774.3	42072.2	35209.3	45299.8	48866.3	27282.3	54058.2	53289.2	24869.6	36245	45127
3.77_311.1340m/z	2-(4-Chlorophenyl)-3-phenyl-3-(2-pyridinyl)acrylonitrile;	754521	740123	1.45577e+06	709113	986869	753400	755770	554229	982530	1.08885e+06	674138	866626	663692	524749	702845	391146	963330	3.29229e+06	2.87333e+06	2.86797e+06	1.726e+06	2.71459e+06	374702	1.05808e+06	2.39933e+06	1.51008e+06	1.99803e+06	1.64853e+06	428515	664033	474642	630992	557981	645232	563638	879308	736215	841113	1.05111e+06	419713	1.09823e+06	1.14756e+06	481771	842593	1.05695e+06
3.77_360.1410n	Antirrhinoside;	727330	769156	885989	795596	881074	714364	840508	846801	995598	861160	583343	1.01693e+06	755295	822288	636739	1.40469e+06	1.05922e+06	1.59519e+06	2.19137e+06	1.14769e+06	1.71601e+06	1.35263e+06	979172	2.11972e+06	1.11419e+06	1.96827e+06	1.37905e+06	1.88814e+06	1.13963e+06	1.74624e+06	2.30673e+06	1.92205e+06	1.95328e+06	2.35173e+06	2.51567e+06	4.07723e+06	3.94483e+06	1.37582e+06	2.28985e+06	1.34079e+06	2.67099e+06	2.73087e+06	3.12072e+06	4.76661e+06	5.44645e+06
3.77_396.0295m/z	Clavamycin B;	12549.6	13145.6	15133.8	19043.7	14595	12541.1	14664.5	15412.7	15814.9	14969.8	15398	9227.62	12734.8	10835.3	12107.1	16526.5	12555.5	12382.8	15145.4	14051.1	7930.95	14101.8	11166	9350.19	17331.5	16123.7	8455.02	7312.25	11512.1	14835.9	13785.9	18100.8	18278.9	19880.1	16370.1	14928.5	10020.5	15709.5	12560.5	18745.3	16273.4	16282.7	15955.6	12799.2	11446.4
3.77_422.1300m/z	Chlormadinone acetate;	358693	363059	365189	360475	361805	342538	373398	386778	390819	339754	274268	388253	337070	370403	316163	642299	496112	538996	709570	483141	679467	461533	491773	845603	459696	702049	560631	702516	567774	829035	948173	780631	809013	948466	1.05814e+06	1.35871e+06	1.30781e+06	663096	893844	578039	986033	969731	1.06555e+06	1.49857e+06	1.46981e+06
3.77_439.1427m/z	4-Benzyloxy-2'-hydroxy-3',4',5',6'-tetramethoxychalcone;	110524	98305	139365	105138	99409.8	94029	80918.8	82400.2	114465	126998	91631.8	117279	90770.5	65190.6	89745.7	11184.1	33111.9	35233.3	20984.5	23969.6	20883.3	41296.7	14444.9	18540.7	34529.2	24825.9	31708.6	31141.4	16851.3	19991.6	21224.8	30129.7	31758	33462.7	29212.2	45757.8	30802.4	38626.6	46231.1	16228.9	48589.9	45150.4	32172.4	39955.8	40071.6
3.77_449.1632m/z	CI Acid Orange 3; C.I. Acid Orange 3; 2-Anilino-5-(2,4-dinitroanilino)-benzenesulfonic acid;	64854.3	57463.9	73337.6	66203.7	60031.1	48187.2	47603.9	64255.4	66880.9	78821.8	40636.8	66645.4	51070.8	64260.2	51424.7	78941.7	81205.7	98872.7	104988	76112	96590.4	91739.1	71954.5	109461	81509.3	96108.5	94937.3	113346	75475	99845.5	130453	125657	115510	127055	133599	206210	186631	92699.4	131341	81605.1	145748	158787	153891	233748	230917
3.77_525.1022m/z	dTDP-3,4-dioxo-2,6-dideoxy-D-glucose; dTDP-3,4-didehydro-2,6-dideoxy-alpha-D-glucose;	127091	126064	138721	134420	119529	125464	125787	114785	136941	117304	114205	139561	125758	107178	107569	104555	148097	116423	111128	111908	131513	109659	110860	116778	103828	104148	130176	127291	111332	129533	129022	145385	142699	132233	127607	151629	162460	138737	153467	110151	164134	158175	144514	149363	156401
3.77_527.0460m/z	5''-Phosphoribostamycin;	21771.1	23638.2	18368.3	16333.3	23002.1	21000	18399.5	23577.3	21921.4	23022.9	18631.8	29638.3	22381.7	26294.6	22593.9	45107.8	41410.8	29433.6	36982.5	36190.5	44954.3	23993	22990.7	36323.6	27298.5	36367.1	44094.8	41284.3	24355.3	42753.9	42870.6	33960.8	32749	41370.4	48164.7	49746.6	57711	30816.7	44786.4	38620.5	50769.8	47463.3	53686.7	59978.1	56944.5
3.77_573.0483m/z	UDP-2-acetamido-4-amino-2,4,6-trideoxy-alpha-D-glucose; UDP-4-amino-4,6-dideoxy-N-acetyl-alpha-D-glucosamine; UDP-N-acetylbacillosamine;	35131.8	34675.5	35167.2	43293	41640.8	43940.3	37221	32170.4	42715.5	34841	40015.7	41837.4	46119.9	40925.9	28619.8	109747	154611	81853.5	86743.5	95103.9	144006	73583.1	52801.2	84138.7	80557.9	76073	158236	106342	72269.1	104985	69059.6	58613.1	68045.6	77889.8	95507.3	95414.5	97161.6	59766.5	83065	71939.4	81381.9	77322.1	87479.1	109295	100359
3.77_675.2106m/z	Icariin;	76754.7	86473.6	121927	92485.7	77706.5	68437.8	90026.6	78030	72323.3	208260	74166.5	136228	84228.2	93206.5	75203.5	77213.8	38972.2	60293	58132.2	29628.3	52928.2	73057.8	46705.8	70655.4	43918.8	69815	39119.9	46947.7	61746.7	82537.1	77685.4	55367.7	56949.7	59603.2	68665.5	104051	75642.3	54234	78835.8	28387.6	103701	94826.6	80971.5	208554	140295
3.77_711.2126m/z	Delphinidin 3-O-beta-D-glucoside 5-O-(6-coumaroyl-beta-D-glucoside);	459173	427336	418993	534955	391468	415153	449545	403081	428159	516565	452249	534238	489582	512391	439028	3.52227e+06	2.00359e+06	1.93631e+06	2.48065e+06	3.59579e+06	2.59791e+06	5.16057e+06	5.20827e+06	2.64289e+06	4.34061e+06	3.58249e+06	3.05969e+06	2.99588e+06	4.46158e+06	4.12728e+06	166187	243875	258149	222659	519898	517671	518592	245289	265716	330171	360577	365006	566665	519294	629306
3.77_772.1824m/z	Pradimicin A;	126478	147674	174869	157084	117872	95984.5	100230	110674	147713	162329	143688	172839	128119	132615	113624	131780	110022	204648	221037	96166.4	159383	257609	260491	202234	175019	267357	109620	182229	223880	211138	130929	104614	101320	131778	214009	337634	257908	78117.7	134454	62794.2	176354	186178	229450	409004	449323
3.79_165.0525m/z	Glyphosate-isopropylammonium;	8296.11	6936.44	6317.68	6597.23	5920.13	4658.64	6338.22	7034.52	9732.8	7054.25	7021.73	10623.2	9442.85	5734.8	5747.16	9777.71	10394.7	8689.8	8548.4	11145.1	8393.17	10916.7	8452.91	10304.8	13078.9	18571.8	13702.5	13861.4	4991	12685.8	3280.94	7098.36	6165.15	6226.08	12442.3	12914.2	9198.53	1740.27	6234.3	5718.88	4980.57	8464.05	8471.34	13241.2	20622
3.79_331.0676m/z	Steroid O-sulfate; Phenolic steroid O-sulfate;	87342.1	82493.5	108728	83388.3	71776.3	68691.6	75730.5	73924.5	88896.4	100545	81611.3	91225.5	72606.8	77415	75178.6	75746.4	120147	113236	103999	84377.4	97414	88225.9	89330	91939.7	68136	72257.5	113499	100958	74859.9	112419	102782	106029	114183	106249	135779	117912	87849.8	66573.7	171482	184142	198145	180333	96328.6	132831	107913
3.79_381.0979m/z	Oxaziclomefone;	122943	117780	139631	119253	123260	121975	124936	111415	129276	158788	125325	134462	121832	126817	130879	136153	176912	219507	180681	217283	167159	209113	143216	151188	210239	168451	189733	170557	111551	159320	95608.5	113166	106186	109998	121791	139929	118520	135423	145739	103955	139755	144873	109043	131968	136861
3.79_410.0508m/z	Quinapril;	67547.5	84150	101611	71781.1	94480.5	80158	92637.3	72444	92248.5	99379.3	83330.9	94091.4	88978.5	83647.4	90316.5	92809.8	98708.2	175485	170441	191988	129916	157860	91558.3	112065	177106	124722	143694	133577	90370.4	119071	78505	90024.6	84854	90366.1	86462.8	95585.9	81221.6	86140.9	121674	98200.5	121508	121674	72264.5	94715.6	96801.9
3.79_480.1720m/z	Demethylalangiside;	68541.7	53067	71683.2	65344	44404.4	40881.5	37603	61796.7	36810.8	71975.7	37655.3	36617.7	41986	38685.6	38993.8	24224.6	65841.5	41466	32352.6	39595.8	46339.6	52981.3	38174.2	27063.1	39290.3	32016.1	62357.4	59626.9	39287.6	38280.9	45997.3	85949	79561.8	59898	51697.3	80177	51933.5	68994.6	63343.7	50810.1	76136	74308.9	39865.9	102034	58332.5
3.79_635.1684m/z	Rescinnamine;	174304	166096	164128	185519	150396	129684	122839	148486	152891	174295	153522	172319	153737	141263	145692	203997	241831	270489	348644	210315	259340	192116	142852	308019	180858	216762	227009	227228	268754	244939	101399	144824	133006	111819	165722	208350	144840	98453.2	175796	140468	222273	225392	164444	234903	208591
3.80_493.1374m/z	Fumitremorgin B;	1.22134e+06	1.0983e+06	1.193e+06	1.15823e+06	963432	1.01909e+06	961100	1.05053e+06	1.05436e+06	1.15111e+06	1.01684e+06	1.09814e+06	1.0103e+06	967197	980493	1.68562e+06	1.58321e+06	1.19758e+06	1.25108e+06	1.45539e+06	1.47686e+06	1.9942e+06	2.34747e+06	1.53586e+06	1.6925e+06	2.02959e+06	1.53067e+06	1.62778e+06	2.2815e+06	1.71833e+06	812781	997886	949951	849688	1.06954e+06	1.18697e+06	1.03928e+06	1.04052e+06	1.07773e+06	931887	1.04455e+06	1.11718e+06	1.06791e+06	1.15125e+06	1.14825e+06
3.80_533.1502m/z	N-Acetyl-N6,N6,O-tridemethylpuromycin-5'-phosphate;	88228.3	89302.6	96317	95243	83251.1	91033.2	82643.2	83294.5	87264	116949	81322.7	91528.6	82390.2	87796.5	72842.9	88962.1	140859	269467	242620	119985	210341	420303	210518	229765	280556	296056	145990	258020	161500	230940	270847	334341	351284	318469	331721	565181	1.0759e+06	279349	617682	218825	632522	597173	699173	560342	1.04945e+06
3.82_257.1131m/z	Biotin; D-Biotin; Vitamin H; Coenzyme R;	250.515	808.429	112.895	1649.6	556.235	359.143	270.181	1079.33	272.742	11.9606	1007.25	488.227	1118.29	2623.83	1587.03	579.769	2113.04	2869.2	3817	59.417	1327.4	365.411	667.522	1256.08	383.293	129.136	710.836	1459.07	9912.66	3429.55	10303.7	15335.7	18251.3	15346.5	15770.5	3437.04	4044.46	236.236	1971.2	4396.47	10716.9	12062.7	17497.6	20955.5	20048.5
3.82_279.0587m/z	Thalassemine; L-Thalassemine;	71317.2	56006.1	66576.4	47654.7	74084.5	53059.9	51091.5	63569.2	106212	81459.3	45093.5	49421.1	52918.6	45452	52932.8	70960.8	79064.2	80526.2	75535	45392.5	66763.5	60498.1	54228.9	97296.2	75017.5	60571.5	57934.9	63293.8	62817.7	62034.4	19872.3	25655.4	18556	21130.5	29576.4	47810.9	36797.2	18939	38184.7	16166.9	47010.6	44700	20456	22933.5	62582.1
3.82_297.0974m/z	Atropine; dl-Hyoscyamine;	20127	20403.5	17500.8	20611.1	15883.2	20613.8	17617.7	14142.9	23473.9	17141.9	16721.3	18936.8	19143.9	18344.6	16849.9	48027.9	156496	29477.7	24936.4	50712	57527	27455.4	28294.9	23554.2	26590.7	26623.9	110912	74947	33636.7	62649.4	24657.1	17187.3	24877.4	26231.1	20448	35849	62065.3	18365.2	50440.9	29102.5	44198.9	48385.8	47603.6	25085.9	66147.8
3.82_324.1368m/z	Digalacturonate; Digalacturonic acid;	38380.2	30554.3	30200.5	39486.7	25709.9	32995.2	30603.1	31278.9	25632.9	26707.7	15106.5	28839.5	34145.4	25494.4	23863.2	18349.2	46529.2	36800.1	30228.8	28859.6	32420.7	21651.7	17913.7	14759.8	9325.83	19329.5	20506	29115.1	15990.1	15040.8	28136.8	37093.6	30998.4	13522.4	14725.9	24403.2	16795	37539.8	39117.9	17327.9	33218.4	52264.8	14558	31372.5	22564.9
3.82_369.0697m/z	Boc-Asn-OPhNO2;	137999	123291	122616	133112	148563	116912	123617	130650	157844	123129	161567	124959	123348	120901	114135	151325	117095	124768	120408	129057	125130	136430	157906	112788	139553	133050	114824	124352	120727	155133	82244.9	89594.5	94152.6	87663.3	100477	103899	98920.9	90736.6	103766	92919.1	99845.1	101879	97036.9	94488.2	103748
3.82_388.0882m/z	Rosmarinate; Rosmarinic acid;	1.74764e+06	1.82351e+06	1.55081e+06	1.8281e+06	2.33314e+06	2.03638e+06	1.80863e+06	2.05391e+06	1.92591e+06	1.47062e+06	1.96974e+06	2.04648e+06	1.9403e+06	2.02182e+06	2.05443e+06	2.65118e+06	1.19569e+06	1.51657e+06	2.41508e+06	1.97198e+06	2.08571e+06	2.398e+06	3.30705e+06	2.42443e+06	3.21864e+06	3.09412e+06	1.50886e+06	1.75643e+06	3.07755e+06	2.53441e+06	1.09635e+06	1.32804e+06	1.32933e+06	1.06264e+06	1.64822e+06	1.39892e+06	1.5909e+06	356032	1.17145e+06	1.5751e+06	1.2825e+06	1.09688e+06	1.69075e+06	1.73775e+06	1.71355e+06
3.82_449.9603m/z	Temefos; Temephos;	17828.6	22895.5	18925.7	24716.2	35431.7	39104.7	25707.7	30196.7	26164.1	16942.1	30903.1	34468.8	40236	43386.3	37533.8	46957.9	13988.3	20097.3	29883.5	33389.6	27898.9	29281.5	46482.4	36236.2	33707.5	31647.7	24635.7	27371.9	45516.2	37738.9	19196.5	23635.8	26924.1	21752	30305.1	17631.2	16234.5	2374.33	16332.4	36493.4	17221.5	13601	26333.3	25201.5	19419.7
3.82_513.1248m/z	Oxiconazole nitrate;	223758	212600	195207	268437	208003	268767	261736	252331	271826	230009	236363	254110	342681	239594	222610	431222	182340	193048	203642	193708	182623	174826	297638	416658	149555	174234	163767	174679	951330	424565	148626	174021	155277	163693	139276	143629	153666	146257	146965	168841	136807	151185	171682	148440	166795
3.84_325.3795m/z	4-O-beta-D-Glucosyl-4-hydroxycinnamate;	10528.1	11154.1	1715.46	5475.94	45974.3	11158.3	6426.33	10968.5	8750.04	27433.1	16909	20444.6	5332.42	14734.7	13363	22529.4	16106.6	6574.67	64857.2	7945.2	4795.16	58976.9	141867	100234	113418	197623	35691.7	17901.5	161847	13407.4	36515.9	26008.7	23223.8	20669.7	1858.17	889.85	3808.74	27892.2	38711.6	1620.25	38482.7	39909.5	15797	59071.2	18413
3.84_393.0808m/z	Asperuloside;	284079	300783	293749	298974	385988	321685	302859	320880	322012	265062	299323	342785	316798	322566	316449	412903	266111	309443	453609	357291	385478	444091	576365	454433	555738	549198	288385	334428	557141	430177	226287	269051	254844	235135	297969	277675	294987	131441	268494	289908	289659	270556	336542	325907	342598
3.84_414.9920m/z	Lactitol dihydrate;	180477	210111	210815	180624	215365	219715	221193	197047	178491	298826	240647	253464	213839	254735	243673	190304	120355	132446	166623	165254	152879	157436	179452	158117	212265	170716	126847	123449	163664	187338	132969	126110	123642	128126	139015	121053	120012	91333.7	133419	146336	131680	111169	125912	155902	122751
3.84_439.0843m/z	Paederoside;	232714	247764	244217	235799	276740	250388	238769	242960	286637	267296	264103	306330	253623	244245	253199	202262	184759	224775	246740	194188	208762	219444	268163	262543	266160	246049	182533	187768	252781	218301	122915	139012	137370	124951	164778	157962	156940	96278.8	149343	156780	150006	153980	166074	171295	173532
3.84_463.0861m/z	Tetracycline;	633712	798601	600169	772490	672327	888100	1.01799e+06	681159	875467	670949	1.1945e+06	1.35462e+06	985780	1.18285e+06	1.06188e+06	596553	273604	451883	547799	531810	403480	325845	478415	407824	389162	518735	272497	395400	309412	475994	250662	199407	226122	231384	220869	250803	405802	176244	304270	329978	293147	325789	334665	235499	428199
3.85_143.0345m/z	Betaine aldehyde hydrate;	8296.14	8611.87	1822.76	2482.55	1464.11	3662.66	1288.39	4738.48	6693.02	6156.38	5364.39	2310.11	10181.5	964.853	3292.45	81513.3	3015.12	3167.5	1719.02	1643.66	3234.78	23.8639	10551.2	31232	4779.35	8742.83	3176.66	3688.7	39400.6	22418.2	8683.36	4125.89	6081.29	2257.5	3552.18	833.024	2511.73	439.958	2870.62	4479.35	5674.28	3033.37	6169.61	1980.74	2660.14
3.85_155.0708m/z	Piperazine adipate;	13930.4	12827.4	3712.06	27033.3	3537.03	13177.5	7835.52	20657.4	11351.9	5275.43	15383.5	11420.6	17764.8	20701.8	10386.4	31876.9	5748.35	14147.8	18121.8	13569.1	8108.78	12248.4	47341.8	24698.3	15418.5	16451.9	7745.44	5704.11	21548.1	21423.4	1827.84	259.494	1551.65	910.148	2716.74	3029.76	1316.88	1222.87	2751.4	2717.56	3294.99	2840.89	584.17	3638.36	2515.69
3.85_335.0867m/z	Loganin;	61613.9	48759.7	57675.9	51282.6	63419.6	44812.9	46809.4	48905.5	51420.3	51132.6	57655.4	51886	52156.9	45948.5	54598	80272.2	97490	51522.1	59920.2	69407.4	73705.8	59223.6	63381.8	51597.6	46367.8	63020.5	77608.8	60967.9	56353.8	73791.1	31402.6	40794.1	37710.5	36455.2	38783	40793.1	36188.6	36752.4	37018.7	36504.1	44248.2	46798.4	40152.4	40290.2	44654.8
3.87_117.0555m/z	N-Trimethyl-2-aminoethylphosphonate; 2-Trimethylaminoethylphosphonate;	25726.9	18497	15280.4	18227.9	12446.3	14155.6	13261.3	18938.6	24245.2	16564	21657.3	12971.5	19919.5	16734	17801.3	6208.34	4308.72	7252.37	4076.01	3591.99	4968.51	6475.14	6629.98	8281.3	4422.91	4003.21	3551.19	3723.1	4551.51	3046.36	4575.08	5000.03	4363.62	4970.49	7822.68	5802.28	3747.68	3342.78	5731.93	4224.49	6556.69	6784.27	5211.64	3438.34	4785.67
3.87_259.1290m/z	Encecalin; 1-(7-Methoxy-2,2-dimethyl-2H-1-benzopyran-6-yl)ethanone;	2894.2	231.478	4.50784	369.711	282.536	3483.27	85.0187	3415.26	24.5379	428.797	353.36	615.428	319.71	34.4979	2089.86	54556.8	23491.6	14141.3	2628.95	10920	22384.3	55991.4	33270.5	7129.49	39379.9	28651	22264.2	29198	34866.6	49811.2	19224.9	27946.4	18776.4	15982	9561.85	9662.75	2436.32	6543.81	3421.92	20990.4	4435.07	9227.88	5202.32	9890.22	1932.9
3.87_267.0783m/z	Buprofezin;	33893.4	28962.2	47884.7	40574.1	35062.7	36151.2	34216.3	34078.2	38946.8	25734.6	23809.1	26721.5	24285.3	31078.8	34285.3	29356.5	53620.2	41820.9	29617.5	36835.7	37192	44709.3	36001.9	33823.5	34699.7	25468.5	38971.5	35645.5	33798.8	40073.6	17862.3	17009	16596.9	13987.5	18413.8	21975.1	26716.7	23343.4	20408.7	12137.6	20723.7	17398.3	22181.6	19223.6	27664.9
3.87_304.1504m/z	Penicillin V;	4478.24	2605.04	6748.36	6677.05	1794.36	5254.19	95.5584	6736.43	6832.4	4327.07	6925.24	823.348	452.073	1156.59	4956.77	12934.2	2817.89	6149.74	6989.06	15931.3	7556.44	12691.2	4352.88	2095.24	9377.57	11401	5967.8	7780.45	4178.3	9630.73	5108.79	2192.83	1859.64	3865.6	603.662	42.8007	905.988	608.17	515.189	3925.64	40.972	563.135	1546.31	871.952	1346.2
3.88_113.0239m/z	2-Aminoethylphosphonate; (2-Aminoethyl)phosphonate; Ciliatine;	4262.14	1028.75	3781.87	3560.04	2945.89	991.043	2534.21	1110.77	2095.97	3244.63	2620.85	3960.12	2539.73	3154.67	1073.37	24272.5	7806.19	10679.5	14978.3	16023.9	12109.7	8760.1	19178.8	19152.4	9928.98	16231.4	8881.9	10651.2	15459.2	19924.5	12543	12352.2	13152.4	13331.8	11043.4	10895.8	14282.7	5585.87	11587.7	13989	10885.3	11138.9	11182.2	10772.2	11828.9
3.88_124.0161m/z	cis-4-Carboxymethylenebut-2-en-4-olide; 4-Carboxymethylenebut-2-en-4-olide;	35537	41764	36685.6	47260	64032.8	47494.8	42278.8	53396.4	45493.2	85601.2	43265.1	91419.8	64560.3	56198.8	46717.2	1.36179e+06	381634	542257	775035	858166	637049	430243	1.1156e+06	1.1685e+06	419978	893598	408400	645035	997804	1.17963e+06	698422	670427	687137	655331	647574	557020	681508	155176	581304	741123	614721	562985	748075	589572	593023
3.88_139.0033m/z	2,3,5-Trihydroxytoluene;	4285.07	5305.99	3429.09	7563.36	6931.26	6122.78	4579.37	6312.83	5511.2	8923.68	4790.62	7066.15	5474.16	7933.67	5481.93	71459.8	26165.4	28648.5	40292.5	45738.9	38892.8	24400.6	59399	58646.5	24624.2	47543.7	28193.8	36333.9	55322.9	66142.5	34516.9	34836.6	38320.3	35569.3	36242.6	31968.6	37321.1	14110	33554	40459.5	35693.5	34970.2	42079.5	32261	35336.1
3.88_207.0505m/z	DIMBOA;2,4-Dihydroxy-7-methoxy-2H-1,4-benzoxazin-3(4H)-one;2,4-Dihydroxy-7-methoxy-1,4-benzoxazin-3-one;	37775.5	28647	32774.8	38878	32416.3	32286.6	27557.1	38331.4	37434.2	45096.6	36990.2	41704.7	30646.5	31128.9	28896.1	285505	106746	123627	164485	186748	148476	111949	223770	232287	102043	169088	102967	152153	216340	246362	140400	140235	138260	131557	142804	119650	146352	48219.9	105474	140292	113530	116750	149248	124003	129762
3.88_210.0406m/z	Chlorfenprop-methyl;	15243	13298	11179.9	16903.7	12377.2	12556.6	13643.1	10944.4	11944.5	10555.6	11290.2	15824.4	15654.2	13128.9	13483.2	20655.9	14718.6	34749.1	30553.5	17519.3	18574.6	25686.2	31667.3	22279.6	23254.8	27845.7	15154.7	25819.8	30808.4	26632.9	10518	13039.9	11135.5	9633.91	12379.7	12822.5	10713.7	10283.3	10690.6	9908.72	10826	9450.06	9540.14	8964	9534.35
3.88_284.9700m/z	Testololactone; 3-Oxo-13,17-secoandrost-4-ene-17,13alpha-lactone;	1246.45	724.089	634.905	740.149	1821.14	1225.88	2100.23	427.817	993.791	0.208696	311.955	1482.7	1193.81	2392.48	1640.59	14695.6	5797.4	4808.86	6866.18	11119.6	8974.64	3316.16	11078.9	10278	3998.05	7773.32	5024.83	3868.08	10291.4	11159.6	8519.22	5883.42	8116.05	7585.05	7270.16	6843.79	5102.1	2706.72	7447.77	8433.03	8767.41	6812.48	8327.18	8721.17	5939.82
3.88_302.0997n	6-Methoxytaxifolin;	594132	708727	706100	833125	928650	751901	741086	939899	900061	1.58314e+06	815874	1.48765e+06	1.01755e+06	975344	807030	2.64565e+07	7.27567e+06	9.89626e+06	1.40832e+07	1.61308e+07	1.16443e+07	7.97793e+06	2.02017e+07	2.11019e+07	7.4622e+06	1.57857e+07	7.2929e+06	1.18266e+07	1.83491e+07	2.12719e+07	1.28646e+07	1.26079e+07	1.29543e+07	1.23158e+07	1.24019e+07	1.02819e+07	1.25017e+07	3.01677e+06	1.06726e+07	1.38824e+07	1.11422e+07	1.04918e+07	1.35411e+07	1.0395e+07	1.0796e+07
3.88_334.0704n	beta-Cotonefuran;	60650.3	79590.6	62117.4	87189.2	90618.1	88555.4	95767.5	96356.2	98894.5	73600	125373	98146.1	74506.2	84647.8	78871.4	57061.1	45327.8	40026.2	41913.6	45682.5	37902.6	29407.9	34948.6	36784.9	32469.7	44903.4	36734.8	41876.2	24570.6	41767.8	16771.3	17451.1	14053.8	15590.3	24985.7	25636	29151.4	17129.9	20603.2	23931.1	25150.9	27004.4	19523	24580.5	27447.5
3.88_364.0875m/z	Mefloquine;	215259	242946	239955	289086	343319	323171	281260	345529	316243	391074	280070	406292	359255	356628	299213	1.63505e+06	963042	950179	1.20524e+06	1.43845e+06	1.17438e+06	864623	1.55649e+06	1.3387e+06	1.02169e+06	1.30055e+06	1.00966e+06	1.09302e+06	1.47189e+06	1.47354e+06	1.17816e+06	1.08573e+06	1.0661e+06	1.13308e+06	1.20276e+06	992441	1.12629e+06	580645	1.10515e+06	1.26437e+06	1.07051e+06	1.00538e+06	1.03689e+06	972080	909509
3.88_377.1058m/z	Azothoate;	114459	98296.1	125756	108099	97339.4	83342.1	89258.3	98193.9	107119	128811	95365.8	118913	94744.7	90584.8	103604	158494	191152	167236	163509	195610	185985	179494	159337	121516	192944	168041	209997	202586	169994	173724	140222	151153	145081	127645	157655	205560	165467	126739	243162	154601	233679	248171	147336	251792	201611
3.88_399.0188m/z	4-Demethylpremithramycinone;	22250.2	28406.9	29481.3	26040.9	34857.7	32468.5	30613.8	32972.3	29136.7	39616.3	22669.7	35614.3	35277.8	33228	30538.2	153334	78996.9	89166.5	106082	124622	101662	68843.5	123566	117490	74826.7	105936	81764.3	88586.8	122454	137074	106168	94810	98423.6	99638.6	109641	102007	90369.7	66865.1	109167	116762	117649	115344	90753.8	103032	74357.7
3.88_399.0695m/z	dTDP; Deoxythymidine 5'-diphosphate;	74602.1	66801.8	62708.3	82863.6	76827.8	88118.9	87678.5	88902.9	102775	87995.7	98352.3	124853	100388	108746	94355	491277	211786	225440	294316	350200	279472	215443	410309	413320	230124	334582	223161	284585	357478	416162	295339	296909	304850	292013	309646	264947	291096	151462	284328	351057	295382	275239	296236	258897	257863
3.88_417.0620m/z	Cyclomorusin;	58114.3	77725.2	63196.8	69008.8	71475.2	74349.6	74233.3	70825	68379.6	82237.9	79144.7	103527	84511.9	91654	85623	414904	209352	223310	254150	334844	248643	238455	384319	292307	241617	310786	203989	240135	345326	343002	288029	259367	269413	286191	284219	233349	248743	146096	256112	307915	244506	230963	247862	229895	203070
3.88_440.9784m/z	GDP; Guanosine 5'-diphosphate; Guanosine diphosphate;	4565.93	6862.08	3297.8	8197.13	12836	7361.26	10288.1	7905.6	6705.48	16288.3	4010.28	14783.5	11486.7	11548.6	8245.6	114569	56069.6	65233.1	83961.5	93471.2	73462.6	52199.2	98003.6	96681.3	64455.8	82718.2	68952.1	61602.4	84805.1	99827.2	77269.4	71263.4	70811.9	77528.2	68916	61854	72468.8	31316.8	68137.3	81211.7	63756.4	65411.7	68507.7	65090.5	54516
3.88_457.0150m/z	4-Aminoanhydrochlortetracycline; 4-Aminoanhydro-7-chlorotetracycline;	3703.54	4280.03	2692.14	1829.78	1568.93	4454.52	2805.03	2576.57	1978.26	2335.74	2257.83	3794.5	3807.32	4157.64	4212.18	19903.5	12084.8	11777.5	12859	14865.9	13229.9	14014	17178.1	17041.4	13813	11885	6364.92	11051.5	16701	22811.9	13868	9939.37	12085	12779.3	11589.3	9638.92	12612.3	7209.48	12851.2	14974.2	12397	12580	13970.1	12579.1	12707.5
3.88_469.0058m/z	Quercitrin; Quercetin 3-L-rhamnoside; Quercetin 3-O-alpha-L-rhamnopyranoside;	84098.4	87880.3	83877.9	94505.3	144603	124152	123535	127127	127414	117898	134206	125081	128863	120952	143343	154182	100581	110743	160127	161754	148500	148985	198450	147155	215446	169271	126077	129369	179565	153195	119446	112275	128742	124511	162555	141679	157901	80415.5	149601	179984	146345	125324	155272	164852	162682
3.88_483.0707m/z	Exserohilone;	27488.5	20564.9	15706.6	24504.5	22643	22705.1	27200.3	18468.8	26784.4	20168.5	25809.3	28808.3	26351.5	25335.2	23138.9	34877.7	51285.2	177252	103029	38501.6	47862.1	26954.6	25666.2	220681	33222.8	32804	40931.8	32623.1	25931.6	56072.1	16388.5	14472.5	11073.5	16896	14643.5	13512.9	24278.1	17837.3	23013.9	21299.2	15601.5	17261.8	18727.7	16462.1	16793.3
3.88_485.0650m/z	1-(5'-Phosphoribosyl)-5-amino-4-(N-succinocarboxamide)-imidazole; 1-(5'-Phosphoribosyl)-4-(N-succinocarboxamide)-5-aminoimidazole; 5'-Phosphoribosyl-4-(N-succinocarboxamide)-5-aminoimidazole; (S)-2-[5-Amino-1-(5-phospho-D-ribosyl)imidazole-4-carboxamido]succinate;	41985.3	42994.5	31584.1	37372.5	32637	47398.2	53961.2	40566.2	48919.9	32025.1	46142.1	57078.9	57155.3	56718.3	49261.6	73736.8	63993.6	176274	105688	64315.4	66239.2	42352.6	72244.1	224064	52812.4	57766.8	51381.1	56161.5	65413.1	74864.1	52318.5	41564.1	42102.9	41612.1	40069	49000.1	48030.6	32967.9	44178.2	48914.5	42860.9	40621.1	46671.2	35316.8	44572.2
3.88_514.9219m/z	dTDP-beta-L-rhodinose;	1653.22	25.8743	13.7091	2389.78	344.477	1195.22	3670.42	833.654	861.29	664.549	5038.38	6293.69	9281.13	3753.34	683.844	7498.37	3642.13	6315.43	8991.19	10077	9084.74	5837.71	5590.22	4948.94	7488.53	11426.5	8587.25	9332.51	22399.2	17523	6183.99	4203.65	6361.7	11978.5	14360.1	7631.17	8018.45	3624.01	7302.77	14545.9	9675.19	11529.1	14484	19425.1	4452.41
3.88_702.1087m/z	Cyclic GMP-AMP; Cyclic Gp(2'-5')Ap(3'-5'); cGAMP(2'-5');	77232.3	87330.7	71830.2	101134	131051	102327	104972	115164	104307	116823	115332	121908	122368	109307	94068.4	2.15808e+06	544797	785170	1.11396e+06	1.35863e+06	968357	586885	1.62057e+06	1.68262e+06	610316	1.2195e+06	528476	906421	1.45376e+06	1.76187e+06	1.12449e+06	1.0721e+06	1.1374e+06	1.15141e+06	1.1291e+06	882054	1.04088e+06	209335	904403	1.23081e+06	957705	871135	1.14079e+06	846771	848475
3.88_709.0701m/z	3',5'-Cyclic diGMP; cdiGMP; 3',5'-Cyclic diguanylic acid; Bis-(3',5')-cyclic diGMP; Cyclic di-3',5'-guanylate;	27906.4	32779.9	19194.3	26240.3	27822.6	25522	43512.4	29737.2	36597.9	25648.8	36062.8	47064.5	34217.6	29783.7	27919.4	224311	74493	100293	138215	141755	114256	85258	203990	197593	75368.1	155067	80922.5	121171	182348	197774	150303	122416	120000	119678	136688	85860.3	130112	25010.7	94283.8	110593	101961	107032	129862	107307	92027.5
3.90_153.0552m/z	5-Hydroxy-L-tryptophan; Oxitriptan;	39676.7	31554.4	47626	38351	32385.3	31923	33070.2	28932.8	33642.2	46057.1	35791.8	34467.7	31368.1	28352.7	33696.1	47501.8	76092.4	78914.2	84688.5	79711.9	78163.2	83794	76519.4	56541.2	93091.1	69750.4	94806.3	85188.5	57737.2	58232.2	43097.7	64586.7	52848.5	45657.1	62022.3	98478.5	85581.6	44524.4	106472	49365.4	98023.5	96828.4	59578.1	125498	116508
3.90_369.1378m/z	Nafcillin sodium;	69700.8	55484.1	70256.6	66268.6	42384	43955.1	33335.6	50664.1	42017	53957.4	42169.8	29752.8	37494	38358.1	38224.4	35131	46381.3	35574.1	22172.2	36300.2	36378.3	42779.1	39467.9	27427.8	35537.7	30574.3	32975.3	33616.7	25706.9	38591.8	12419.7	31437.1	22578.5	29005.4	35376.1	37243.7	27938.5	35741.8	34748.5	29363.9	33949.1	35939.1	21327.3	27053.5	27484.2
3.90_557.1622m/z	Noviflumuron;	154888	142383	148405	150078	128651	134930	135996	145223	161296	155562	138004	159042	139145	146801	134837	145101	208740	241118	219935	157639	195653	177221	181671	164934	200476	167241	198156	206365	167816	186247	131221	172689	163112	137885	161837	190283	184536	166818	174842	139204	175235	186094	187784	201276	192810
3.90_589.0956m/z	Heme; Haem; Protoheme; Heme B; Protoheme IX;	167361	242801	177243	225962	301547	238684	482550	234019	337392	259972	471750	569428	369126	442662	336715	105857	72292.1	153431	289960	123549	162774	40064.9	52907.7	170068	53815	122986	55346.3	77174.5	33954.3	82518.6	45884.6	34420.6	27193.4	36442.5	32755.4	43531.4	76455.8	44555.6	47156.9	60787.5	39500.5	61208	72368.6	31583.5	86555.2
3.91_108.0211m/z	L-Aspartate 4-semialdehyde; Aspartate beta-semialdehyde; L-Aspartic 4-semialdehyde;	5050.05	8328.38	5337.44	4049.34	3553.75	1872.61	1889.85	2845.44	2953.85	3290.88	644.719	843.825	3244.08	2978.29	801.238	2656.06	37820.7	7085.45	2321.03	3982	2739.13	1937.93	1170.27	4486.87	6698.53	4343.6	11762.8	4600.24	1755.2	5865.58	7514.43	8107.62	3903.52	1582.13	3686.68	5814.58	2974.08	383.636	6518.06	8584.64	9818.12	7391.06	1094.94	5925.18	9160.95
3.91_189.0187m/z	Zeatin; N6-(4-Hydroxyisopentenyl)adenine; (E)-2-Methyl-4-(1H-purin-6-ylamino)but-2-en-1-ol; trans-Zeatin;	6951.64	6580.18	3586.15	7365.31	5023.79	5749.24	9660.31	8868.24	8098.52	4915.66	9406.01	9395.17	7049.06	8896.84	7616.1	2557.09	1731.62	5683.7	4767.21	784.005	5145.64	3941.11	2854.84	11152.1	5096.65	10539.9	1199.42	1203.62	3509.59	4468.36	633.52	1161.85	855.412	813.636	479.136	587.277	2501.46	221.523	574.824	1135.29	1410.52	1624.69	3171.73	733.176	3459.34
3.91_272.0229m/z	(-)-Vestitone; Vestitone;	15322.8	13971	18706.6	15837.4	23084.4	20923.7	18313.1	28803.1	9867.58	17434.3	14762.3	11322.3	13185.7	11372.2	19286.7	7283.3	8176.74	3494.13	2896.34	5754.18	9319.05	7671.37	9288.89	4623.26	5283.57	4684.3	6449.37	6308.31	4160.8	7019.54	7346.7	6913.39	6508.95	10303.1	17443.9	16932.6	11053.4	13962.5	7763.57	4322.54	4707.47	4212.29	6105.97	9868.45	5243.6
3.91_375.0920m/z	Dihydroanhydropodorhizol; Yatein; (-)-Yatein; (3R,4R)-4-(1,3-Benzodioxol-5-ylmethyl)-3-(3,4,5-trimethoxybenzyl)dihydrofuran-2(3H)-one;	118527	103936	104006	112402	93124.9	97722	103928	105087	114601	95404.1	112039	121718	111969	101218	101041	386085	355660	195936	343896	284817	323439	250903	188554	272931	233735	240382	342933	337558	817453	383387	95200.5	111250	116413	101961	121408	153127	112937	82951.3	147039	108834	135507	145577	116238	143132	141265
3.91_399.1419m/z	Lancerin; 4-C-Glucosyl-1,3,7-trihydroxyxanthone;	520903	473474	547056	570596	438131	472540	469078	515280	519565	610612	474028	508362	498904	516681	488989	875370	827479	789752	680008	757521	756408	749804	865746	764811	747740	722442	796511	788458	825510	821498	572165	674197	646700	579183	676797	696589	660696	561472	630966	562618	654645	662744	609502	648099	721015
3.91_425.9581m/z	S-(1,2-Dichlorovinyl)glutathione; DCVG;	2545.21	3272.28	1875.58	2410.75	3942.96	4589.29	4604.44	3154.08	3200.7	6887.2	5261.5	5234.34	7331.79	3662.6	2214.65	10986.5	12020.3	5605.08	7603.84	10005.8	8806.03	5449.22	5792.87	4163.78	10408.8	7814.98	13349.1	9015.04	11274.1	8836.13	16298.8	13794	7961.78	17599.8	17753.1	10590.3	10315.2	17969.6	11740.9	17818.2	15436.1	9939.92	7346.22	9521.27	5367.9
3.91_443.1165m/z	Clindamycin;	169790	147972	164384	169068	129531	142978	156112	176258	157661	182941	169152	169101	171774	146548	155541	186327	195378	150286	145378	161918	168803	182766	245458	154354	225969	174960	191694	202274	222588	186736	166369	180291	166005	151572	195453	248298	238130	170233	275338	182027	259062	258363	227410	238514	267213
3.91_475.0169m/z	2'-Deoxy-5-hydroxymethylcytidine-5'-triphosphate;	30139.2	31034	32907	40837.9	44562.7	34544.2	39421.2	31289.5	35542.7	34176.1	40896	46648	42741.6	38872.3	40676	71462.2	145519	102980	88090.3	79896.1	90062.7	76378.4	72182.5	94757.8	115249	78111.1	103475	74240.2	98550.2	76789.7	64176.9	72161.2	72808.9	59784.2	94136.2	98382.8	60500	38267.2	104583	96371.6	105431	96999	67928.8	103375	70275.1
3.92_133.0290m/z	5-Amino-4-imidazolecarboxyamide;	216.36	707.675	499.598	1124.08	1199.08	76.7107	2273.71	3189.31	3298.97	1722.71	2103.5	742.695	538.088	1111.96	1172.36	6329.53	7062.39	7795.68	3984.02	6990.81	10659.1	51286	52939.6	27953.1	10735.6	13570.1	4059.88	5780.59	14294	7141.01	881.733	390.468	296.47	755.995	4379.36	6753.45	2270.87	3430.39	3514.76	484.45	577.084	1623.05	739.339	1735.44	2171.75
3.92_208.0973m/z	Euxanthone; 1,7-Dihydroxyxanthone;	121423	127321	105574	152948	158339	161427	187217	145342	148250	108667	133339	178211	159025	178987	153462	280889	112778	201864	196536	101732	141727	118676	277774	249122	145967	198267	118669	113448	247251	258720	107593	78531.2	95426.6	106538	41994.5	30243.5	13618.6	6249.69	361.399	731.882	572.295	1487.12	20132.7	72009.6	11236
3.92_227.0352m/z	Ac-Tyr-OEt; N-Acetyl-L-tyrosine ethyl ester; Ethyl N-alpha-acetyl-tyrosinate;	42084.1	35284.5	36444.1	46916.1	30006.8	37754.3	39708.7	45015.9	43724.2	29367.4	39302.2	41822.9	39358.2	44334.8	45815.3	72123.7	46503.3	48710.9	47970	48696.9	54271.7	74264.6	92986.9	53258.8	63663.3	80664.3	46202.6	46982.8	81122.3	58368.8	27922.1	25278.6	27137.8	27803.8	34368.6	36138.4	26481	20394.8	24579.3	26390.5	29090.7	22971	25366.1	28172.7	27721.3
3.92_250.1079m/z	Tetrodotoxin; TTX;	119524	118712	84229.6	149528	135315	143879	158719	125593	144718	89657.4	126040	162469	147017	171058	140273	293376	96879.7	220266	199058	70971.2	128327	113633	253423	336951	141035	185780	108787	102377	271598	279516	74962.8	63955.4	61531.6	66482.4	35984.8	16187	4184.79	11627.2	1359.2	3670.87	1433.25	4077.32	14811.2	45643	3746.3
3.92_321.1181m/z	Timolol;	30469.8	26767.5	44550.5	36474.6	36522.9	24165.6	27799.3	27618.2	26660.5	85003.2	29285.3	43096	39791.9	29404.4	30445.9	39982.9	53200.9	171652	93544.9	66562	51652.3	218948	102449	131244	109638	94643.4	51747.2	111357	56345.3	53175	22978.8	92782.2	53763.4	21524.6	20583.1	43524	52150.8	35152.7	40394.2	11340.2	43409.8	53188.4	36005.1	58958.8	80380.4
3.92_418.0996m/z	6-(Dibromomethylene)-17beta-hydroxyandrost-4-en-3-one; 6-(Dibromomethylene)testosterone;	184634	147621	171059	192162	131127	151359	144912	137925	137021	158036	148512	144931	121282	126268	160241	185988	226356	164680	103320	157792	163766	343605	379215	178245	230262	267164	196057	230171	292908	185609	102641	95564.3	93247.9	84147.1	109633	128681	147763	76875.5	136215	108656	120023	120930	115909	103722	153551
3.92_503.1416m/z	Coumermic acid;	320666	298950	366389	298515	234631	243580	254089	288667	283207	371112	259078	299812	282588	271642	261062	1.81735e+06	2.51868e+06	2.01351e+06	1.72197e+06	2.28662e+06	2.2e+06	1.78611e+06	1.4013e+06	1.51913e+06	1.99859e+06	1.37082e+06	2.95125e+06	2.45781e+06	1.95503e+06	2.09851e+06	306604	340343	347532	335346	389995	484800	714271	408169	635437	354974	558921	609146	532061	563339	798345
3.92_589.1573m/z	Bruceantinol;	483398	508668	445750	522673	547059	476998	608419	483248	617150	553829	573612	762780	561933	626420	530041	3.45996e+06	885920	1.5994e+06	2.51558e+06	2.22173e+06	1.97616e+06	636858	1.42984e+06	3.22041e+06	807393	1.72581e+06	951901	1.53208e+06	1.41283e+06	2.98546e+06	998074	1.01611e+06	848063	834938	344432	729777	1.53033e+06	298999	825456	1.20402e+06	737366	888232	1.55542e+06	494242	1.61279e+06
3.92_647.1869m/z	6'''-Deamino-6'''-hydroxyparomomycin II;	255343	236905	222093	245688	214100	205232	221082	228823	269270	241370	253407	246111	251677	233413	213311	218035	214780	193189	189335	197187	218563	182707	176164	235404	182338	186287	201269	213601	188061	211634	231337	251859	233299	226267	204610	287935	338257	201206	294616	251685	267410	294240	330851	270424	367787
3.94_345.1185m/z	Ziprasidone;	743418	602057	593863	769688	442551	631368	642173	697368	594845	615991	602765	721946	662432	633274	631194	324898	797697	513128	499643	435630	609468	549298	550498	374536	675600	511999	752348	583013	482186	409158	481779	657735	579550	455214	742362	982564	719653	485879	804566	603066	832391	836369	688883	780206	758480
3.95_367.1034m/z	Hyoscyamine methylbromide; Atropine methobromide; Atropine methylbromide;	388186	362253	384434	375763	302092	288678	247285	358608	309882	394129	319896	315329	289101	283667	301780	226360	208723	227826	265661	208572	225898	329336	369968	264917	358369	308105	209869	251959	393347	239810	201520	286796	288718	201517	292505	258431	329082	153354	340106	337775	351552	310113	303210	344046	435071
3.95_526.0849m/z	dTDP-4-(methylamino)-2,3,4,6-tetradeoxy-D-glucose; dTDP-4-(methylamino)-2,3,4,6-tetradeoxy-alpha-D-erythro-hexopyranose;	57377	76787.1	65035.2	70519.4	64132.2	80277	93128.3	68012.5	86617.8	75151	110722	146175	108941	125199	111434	39532.7	28012.5	61145.3	58461.2	43845.2	35850.6	22701.1	32860.3	135772	36105.4	46545.7	24254.3	31060.2	26675.1	39343.1	19888.9	18182.8	16255.4	18666.7	24479.9	21497.8	29864.1	28508.6	35832.5	27268.9	22697.9	30435.6	29203.7	27452.8	35323.5
3.95_765.1891m/z	3,4-Dihydroxyphenylethyleneglycol;	31351.5	18373.7	22744.9	20936.8	23975.7	22257.7	15611	30871.2	25374.9	30427.2	29775.6	31731.4	26870.1	25824.1	24886.2	108128	38159.8	58598.4	64303.6	73748.8	58642.1	91675	98038.8	79464.1	107735	100343	49545.7	78459.8	71144.3	102134	34741.8	35928.1	26170.6	33092.4	61522.6	47846.7	55960.2	27441.9	45462	39304.9	43421.9	35323.6	107376	121952	47364.9
3.97_213.0550m/z	Cyperaquinone; 3-Methyl-6-prop-1-en-2-ylfuro[3,2-f][1]benzofuran-4,8-dione;	12902.8	7843.88	10165.9	13410.4	7328.61	9465.29	11887.5	10754.4	10168.7	7618.04	8529.41	11734.5	13024.1	7591.88	7861.83	13759.6	11939.8	7606.29	7702.66	9896.58	12206.9	14133.3	18783	8648.24	11317.9	14790.7	11970.9	11686.7	21340.4	14775	12057.6	22738.3	15540.3	15835.5	15641.5	25495.1	15892.2	23878.3	24816.9	20572	27676.8	30441.8	16331.2	16632.6	16935.4
3.97_241.0502m/z	Metaxalone;	39190.8	26633.1	37775.3	45508.5	27489.7	40273.4	29535.3	42392.6	35088.3	33781.2	28556.2	40726.5	31695.2	30209.3	25506.2	38239.9	38882.4	21762.5	30809.8	28524	40134.3	38819	43352	36389.2	34914.1	27210.8	42082.2	42947.9	45377.9	40966.8	39787.2	72125.4	60452	48623.1	58628	84908.6	47973.7	75950.3	79594.4	70272.7	86868.7	85380.4	51918	63718.8	57141.4
3.97_276.0164n	Treosulfan;	3767.69	3484.07	3043.85	3368.38	2522.28	2556.16	2435.81	1884.47	1781.24	1750.53	1565.88	1665.61	2360.17	2469.07	1830.41	30003.4	9129.49	89873.9	105148	7577.59	26692.3	2105.66	4892.68	196876	2624.88	12592.5	5011.09	11298.4	20757.7	35865.3	1950.99	1726.04	2343.75	2081.6	1905.87	1354.61	1202.59	1346.82	1524.85	1441.25	1492.8	1216.16	1203.65	1497.61	1398.91
3.97_278.0136n	5-Hydroxyindoleacetylglycine;	645.676	672.52	409.017	673.659	286.077	707.326	309.806	394.543	559.751	525.397	541.928	366.65	294.808	346.255	538.763	16087.5	4386.98	46979.5	56732.5	3327.57	14870.8	885.745	2057.06	111210	1677.14	7446.23	2179.84	5661.06	10857.4	16843.6	1003.51	864.916	553.265	648.102	571.28	557.434	1092.43	692.72	474.791	435.309	766.371	524.588	501.101	796.517	754.991
3.97_283.0471m/z	Dihydrokaempferol; Aromadendrin; (+)-Dihydrokaempferol; (+)-Aromadendrin;	40444.6	36881.4	22808.5	31452.5	33012.5	30839.4	25937.1	37697.3	59407.9	24265	52061.5	37727	43358.8	38942.3	55177.6	12808	16884	12898.1	13341.4	8899.62	10731.3	11618.5	14249.7	11204.4	8677.94	10854.7	9254.8	10844.8	18135.5	15888.6	5464.49	8897.89	7103.7	9670.43	8614.15	9156.28	10969.3	3343	5344.46	9621.34	6258.21	9807.31	8978.78	4758.81	11051
3.97_287.0560m/z	Glucovanillin;	42967.5	77423.5	61586.2	66239.7	71778.5	93244.9	95626.6	68611.1	71478	59018.3	104201	77439.9	78154.5	82807.3	84892.8	61147.6	14717.1	28802.4	40127.7	73546	34229	11690.2	25693.4	25573.6	23744	19368.7	17120.6	16388.3	9689.5	37275	21254.3	13364.1	12890.4	20714.4	5391.52	8460.89	32216.7	8151.88	10893.2	44709.3	7418.76	15230	23516.1	8620.52	23212.9
3.97_314.9801m/z	Luteolin; 3',4',5,7-Tetrahydroxyflavone; 5,7,3',4'-Tetrahydroxyflavone;	5346.93	179.92	137.811	82.7664	165.45	315.686	146.323	277.055	22.2805	170.509	5065.46	5152.85	166.588	157.704	227.743	10912.3	2309.07	32778.7	40704.5	1426.71	9596.41	40.3344	768.546	76326.3	660.189	4646.16	1281.77	3179.99	6409.74	10805.7	7.74762	213.498	227.425	68.9708	433.463	43.5732	84.4639	21.1072	76.18	81.3301	66.5404	179.695	6138.75	84.0533	4483.95
3.97_322.0919m/z	Terbufos;	36550.4	38173.2	50095.8	48432.3	37052.2	37056.9	30589.1	37768.1	35766.7	97547.9	34365.7	55358.6	37773.7	41585.5	40625.4	99670.6	75563.4	410492	372176	58785	108788	201431	115706	782533	109907	88960.8	58668.6	128791	82472.3	126646	22883.4	101036	65147	26975.9	22751	32850.8	33919.5	25211.3	34839.4	13809.3	31972.9	34021.9	20001.8	44185	42671.9
3.97_359.0980m/z	Hypoxylone;	234217	208565	225981	220451	204979	198134	218732	219841	252680	229740	194356	227740	220747	188088	196442	182433	290766	282719	272627	185783	300302	294607	327459	282740	330004	313070	286408	287537	258428	217687	251665	249481	225101	216411	328720	479169	344559	251100	365839	204497	403061	393305	227656	413837	408812
3.97_374.9338m/z	O-beta-D-Glucosylzeatin; O-beta-D-Glucosyl-trans-zeatin; trans-Zeatin-O-glucoside;	5.28492	16.4506	11.6729	8.14817	11.8138	8.72619	14.9961	16.2547	21.8258	6.40679	37.0275	12.8632	10.1942	11.537	19.2699	1806.68	435.53	6401.6	6938.23	234.726	1619.83	15.7783	167.596	16672.3	39.6721	715.713	154.314	420.653	628.783	2394.15	29.5406	22.0219	32.2462	12.0034	7.02575	2.82071	1.08223	0.00139166	19.2564	20.4408	8.95807	16.0442	11.6276	3.77653	2.34396
3.97_380.1557m/z	Chlorflavonin;	1.66782e+06	1.62603e+06	2.24415e+06	1.7672e+06	2.4035e+06	1.58379e+06	1.7692e+06	1.83545e+06	1.26908e+06	1.95573e+06	1.65245e+06	1.83928e+06	1.93328e+06	1.85901e+06	1.8593e+06	214897	289709	335452	326584	277414	268595	335553	357231	370529	270383	352343	248729	379074	169397	255248	1.10472e+06	1.26967e+06	1.19447e+06	1.24132e+06	1.15273e+06	980565	1.32644e+06	1.07289e+06	855180	857557	835403	961801	1.85002e+06	1.26106e+06	1.44416e+06
3.97_421.9294m/z	N-Benzoyl-D-arginine-4-nitroanilide; Bz-Arg-p-nitroanilide;	1.90897e+07	2.06186e+07	2.20821e+07	2.47552e+07	2.62736e+07	2.86905e+07	3.09115e+07	3.16412e+07	3.33662e+07	3.31201e+07	3.40572e+07	3.48701e+07	3.35927e+07	3.36571e+07	3.2653e+07	1.23181e+06	248001	4.09297e+06	4.84768e+06	78792.1	1.20148e+06	2.96762e+07	435.032	1.04453e+07	1281.81	277537	48083.8	406222	331472	851873	2.07846e+07	2.31599e+07	2.42984e+07	2.59018e+07	2.67144e+07	2.9546e+07	3.38345e+07	3.02303e+07	3.41952e+07	3.25855e+07	3.44433e+07	3.48799e+07	3.65615e+07	3.51085e+07	3.50092e+07
3.97_479.1397m/z	Cycloprothrin;	176691	171650	195103	178982	176876	159253	148552	170118	161443	185856	162773	183270	166883	173564	181021	183372	205469	150444	144867	167555	222261	126855	164353	192938	111804	143602	247842	175182	170281	207665	129533	163716	151873	140911	137316	148441	151081	138041	153398	141456	148311	161297	174815	153390	177986
3.97_481.1700m/z	(S)-N-[3-(3,4-Methylenedioxyphenyl)-2-(acetylthio)methyl-1-oxoprolyl]glycine benzyl ester;	639816	516652	616679	674516	448824	539748	499062	570716	526284	578563	474252	574888	520390	426074	454333	489650	579068	464702	392048	410988	479103	511905	571230	459278	520411	345746	579509	541431	543900	507276	654911	1.26659e+06	932193	680667	796866	1.11835e+06	713275	997723	1.17418e+06	992272	1.21112e+06	1.34446e+06	819354	1.03487e+06	845187
3.97_503.1003m/z	Deoxyloganic acid tetraacetate;	76838.3	90764.8	87345.9	97714	97952.5	89661.5	74214.5	75144.9	82440.1	73489.1	67164.2	81710.9	84252.7	83028.9	87587.4	211671	111024	115843	77692.3	79082	124917	34765.4	127931	211345	64524.3	78406.6	121099	124558	156956	173761	140858	127201	150535	150010	145220	169253	167337	155129	222924	175786	230754	203088	207634	256783	207203
3.98_375.1284m/z	L-365260; N-[(3R)-2,3-Dihydro-1-methyl-2-oxo-5-phenyl-1H-1,4-benzodiazepin-3-yl]-N'-(3-methylphenyl)urea;	248831	218303	223972	226732	199692	204609	225338	236282	270441	221748	205699	238591	226710	216128	200436	908855	668081	349697	831982	629391	763324	545024	435463	688007	512588	592891	772521	766966	1.98381e+06	864572	134299	162803	150148	143213	168860	231716	164997	156691	173923	117794	167488	179961	164029	225506	211200
3.98_397.1708m/z	5'-Butyrylphosphouridine;	208539	136173	283394	143127	199404	100630	66453.9	144660	132536	209941	118563	67041.8	89707.4	79491.8	109264	11743.5	41205.9	49532.2	34228.6	38178	33174.7	52751.7	15054.8	17928.3	38528.8	27597.8	43418.3	34441	15209.2	20373.4	20946.2	33718	28681.2	23772.7	24302.2	46036.7	22507.6	39564.7	48004.4	20419.1	50033.1	54447.9	22725.3	40264.1	33129.6
3.98_745.2473m/z	Scytalone; 3,4-Dihydro-3,6,8-trihydoroxy-1(2H)-napthalenone;	64196.8	53545	101707	63226.4	41434.5	39402.7	58377.5	44691.4	59984	86957.3	57158.6	57467.2	63586.6	34159.2	50570.9	103862	174019	198052	113203	51733.4	155754	85754.3	82183.4	232515	50320.9	80572.7	102986	240973	105986	164389	37005.8	59404.6	44714.9	33413.6	77152.5	101258	43561.9	73202.4	71472.5	39335.5	94161.8	85038.7	53135.6	75982.8	74915.9
4.00_193.0503m/z	Apiole;	41751.7	52007.5	41445.3	60219.1	26621.2	54485.5	59092.8	44682.7	41718.1	40762	47277.8	71050.7	66452.6	51726.6	49022.3	16953.4	18116.7	15664	17185.2	19246.5	16218.8	18619.9	25403.6	11347.3	16774.7	18587.1	22404.6	18128.2	15728.9	20693.7	10573	13516.5	15412.5	11943.9	14381.2	17459.6	14521.5	11914.6	14312.7	10475.1	14118.5	16672.6	15776.8	16728.3	18192.7
4.00_221.0818m/z	Acadesine; AICA riboside; 5-Amino-1-beta-D-ribofuranosylimidazole-4-carboxamide; 5-Aminoimidazole-4-carboxamide-1-beta-D-ribofuranoside;	20147.5	17328.1	12955.9	15561.2	7463.51	7026.05	15100.1	17076	53145.8	11023.3	41193.9	17445.5	15325.3	11639.7	21926.9	9140.09	6531.63	6755.44	2811.04	3667.15	6562.86	8883.3	5566.52	1840.33	8429.83	5782.42	6490.97	7740.2	6949.43	9107.24	2427.53	6716.02	3111.58	4944.91	3210.78	3327.19	3355.23	2973.95	2454.14	4906.14	2508.27	4219.27	6247.26	2380.77	6055.2
4.00_451.1250m/z	Dracorubin;	420782	544193	531554	537341	629255	502893	726559	527333	599044	903265	767110	1.10291e+06	782600	763415	664845	170047	138540	190452	231620	178014	153522	105831	123128	168221	136524	144760	140143	138572	98474.8	158885	167053	161896	148971	126863	160872	181821	325626	93969.2	187824	218071	173487	225941	264616	182400	365769
4.00_601.1393m/z	beta-Cymaropyranose; D-Cymarose; Cymarose; 2,6-Dideoxy-3-O-methyl-D-ribo-hexose;	86504.2	76202.8	84994.9	81072.2	65178.4	58844.7	72818.2	76604	82371.4	80335.8	71562.1	92337.4	74162.8	69115.4	74734.8	55524.3	67745.2	76884.5	61569.2	50346.1	62065	72218.5	60598.4	67249.6	69588.9	65950.7	68438.7	62330.9	54108.4	64797.7	98024.9	118950	109644	96473.1	103582	128224	126225	101693	105623	103062	126527	124379	128736	139977	147842
4.01_161.0815m/z	(R)-(Homo)3-citrate; (R)-2-Hydroxy-1,2,6-hexanetricarboxylate; (R)-2-Hydroxy-1,2,6-hexanetricarboxylic acid;	35410.3	42999.6	18392.8	45104.2	36678.3	38574.2	47239.9	44685.9	56702	27663	62388.3	78318.6	72552	55171	67922.1	104567	19876.2	26214.9	38589.4	42783	40665.6	95324.8	179273	94838.6	67746.4	105420	18011.9	53400.1	119484	70980	8026.93	3229.22	3139.5	6656.24	5461.45	8232.98	9401.59	8647.67	4166.53	2710.31	5098.83	3663.84	12517.3	4135.92	8812.01
4.01_233.0661m/z	Prednisone;	31227.9	20288.3	30203.3	22157	22204.4	19394.1	8220.87	31539.1	32811.9	33402.8	29186.5	14978.2	16234.6	13412.7	27645	2452.62	4052.46	3142.73	1262.81	2166.08	1805.62	4366	2016.41	1200.21	3367.02	2341.5	3187.91	2517.87	1607.14	2738.4	348.345	1194.99	622.819	1896.71	976.35	1927.85	1001	2979.42	1343.03	987.027	1038.2	1791.9	1302.67	503.801	2007.24
4.01_473.1862m/z	Sertindole;	524092	394247	675996	381165	489140	341770	294254	464844	400600	603929	331887	323637	289028	270583	351875	57645.3	271141	230131	125721	219710	213586	271848	103003	80719.5	232228	137465	322760	227543	110556	96740.9	184754	228452	210688	185754	1.17329e+06	1.63514e+06	558636	1.33504e+06	1.24499e+06	536796	1.23027e+06	1.36051e+06	386618	549907	881893
4.01_675.2108m/z	Dexylosylpradimicin C;	461148	444869	389194	468881	384138	441409	415086	436505	525686	403919	432276	497867	438051	451804	395090	790912	478765	681093	757533	650947	698378	1.35455e+06	972137	1.00992e+06	757641	1.31214e+06	486939	819858	904827	809863	1.90042e+06	1.82625e+06	2.73941e+06	2.73706e+06	1.11586e+07	5.48707e+06	1.2483e+06	1.62257e+06	2.70209e+06	1.73347e+06	3.75623e+06	2.81357e+06	2.01099e+06	5.2379e+06	1.31377e+06
4.01_694.2016n	Flavonol 3-O-beta-D-glucosyl-(1->2)-beta-D-glucosyl-(1->2)-beta-D-glucoside;	246628	264451	222133	248641	235092	211638	258042	233593	313641	242366	271911	321403	278012	281195	257098	461754	336491	243147	288494	311299	318996	324523	345130	302974	234180	353584	292367	321687	329764	406153	302458	326645	418373	362137	1.06279e+06	642166	353422	274070	442264	321435	507296	409145	358502	588553	371690
4.02_445.1337m/z	5,10-Methenyltetrahydrofolate;	879575	813842	927187	922464	764213	813207	823144	854608	854539	817404	816326	949902	852157	890519	820244	1.81065e+06	1.86326e+06	1.25757e+06	1.26485e+06	1.52643e+06	1.68455e+06	1.64262e+06	1.82764e+06	1.16129e+06	1.36642e+06	1.55668e+06	1.77904e+06	1.50428e+06	1.51515e+06	1.69927e+06	543287	731343	665946	593345	670472	821307	807581	771507	732852	593249	754831	757109	804632	899229	922937
4.02_491.1352m/z	dTDP-4-dehydro-beta-L-rhamnose; dTDP-4-dehydro-6-deoxy-beta-L-mannose; dTDP-4-oxo-6-deoxy-L-mannose; dTDP-4-oxo-L-rhamnose;	184876	174615	249077	194890	170560	136320	135763	146621	163023	250997	183843	229701	172513	162974	171306	159970	266875	216700	175530	145848	202930	190461	240416	204402	161858	163401	201014	169803	201788	193996	121248	176709	151412	116156	155271	238775	162986	132705	147297	105388	145895	164392	142103	186412	208876
4.04_163.9406m/z	Canavanine; L-Canavanine; 2-Amino-4-(guanidinooxy)butyric acid;	12968.7	14685.7	8147.65	14142	14387.2	16447.9	11881.4	14090.4	6861.34	10461.9	12262.1	11157.9	15204.4	19165.7	19404.5	26119.6	13940.9	16999.6	14498.7	22387.9	12923.5	16202.3	30125.5	21612.3	23394.5	20958.4	20813.3	22148.1	27986.8	30651.6	21121.4	19250.6	15262	19120.4	16117.2	13782.8	16436.7	22934.6	17232.7	25181.2	19653.4	15619.4	17256.8	12013.6	9453.89
4.04_369.1375m/z	Hydroxyzine;	250288	240300	245001	259561	167567	186729	159055	226449	190804	292866	205801	231585	209239	209421	210358	155955	112338	97420.5	101332	91395.1	105899	147667	234262	158983	150845	181878	114377	116377	238720	142967	65473.9	85822.9	90329	64272.3	84540	115900	80345	85820.6	88322	65098.5	94027.2	101301	81738.6	104478	96036.3
4.04_374.1795n	Crinasiatine;	1.20383e+06	973943	1.02613e+06	1.20432e+06	671976	933615	709844	1.02406e+06	875280	736599	729607	942865	836110	708129	766736	523864	647416	467130	346155	358624	447542	550131	631015	427638	538411	328496	624294	509329	612374	549058	510444	938980	734572	545438	786389	1.15794e+06	626366	751560	735054	627738	712275	807960	628992	770684	709248
4.04_455.0412m/z	2-(2,4,5-Trimethoxyphenyl)-5,6,7,8-tetramethoxy-4H-1-benzopyran-4-one;	7455.08	5554.1	6021.71	8040.24	7858.04	9005.2	11050.6	9239.35	9070.75	10191.3	13043.6	12277.3	5985.06	10847.2	15322.9	18254.5	7045.74	23310.7	25040.4	14530.5	18575.2	25032.5	29015.4	35220.7	29683.9	30466.8	7419.82	21346	46806	26960.8	12495.7	13087.8	18479.1	11010	19294.6	11722.6	14410.8	6121.17	5527.58	16830.2	17006.4	9335.15	29214.5	16957.3	22538.8
4.04_541.0641m/z	SN38 glucuronide; SN-38G;	41521	45375.8	27085.4	43325	65644.1	58307.5	65589.5	55232	58818.7	43803.8	57019.4	93507.2	82278.1	84581.7	64997	20943.3	22869.6	8453.51	13118.8	20027.6	23450	17983.8	44429.4	41451	51294.4	28885.2	22598.8	19169.7	64953.7	12117.5	48993.1	43024.3	44623.2	40332.9	47435.9	25183.2	59178.8	23882.1	42304.3	53784.7	37246.2	30793.3	87159.7	41750.1	64946.4
4.04_711.2131m/z	Kuwanone G;	4.4198e+06	4.60653e+06	4.36256e+06	5.53462e+06	4.51365e+06	4.60725e+06	5.35947e+06	4.41283e+06	4.32679e+06	5.59087e+06	4.89306e+06	5.86161e+06	5.05112e+06	5.68501e+06	4.82034e+06	6.33012e+06	6.02331e+06	5.82387e+06	6.30622e+06	8.40629e+06	6.99614e+06	1.13358e+07	1.04954e+07	5.83963e+06	1.06206e+07	8.40517e+06	8.76805e+06	8.01148e+06	9.27594e+06	8.06801e+06	2.9922e+06	3.32902e+06	3.48577e+06	3.28882e+06	6.88728e+06	6.19429e+06	7.04207e+06	2.81837e+06	4.51664e+06	4.95321e+06	4.99523e+06	4.78158e+06	7.1545e+06	6.04768e+06	7.10623e+06
4.05_181.0500m/z	9-Hydroxybenzo[a]pyrene-4,5-oxide; 9-Hydroxybenzo[a]pyrene-4,5-epoxide;	16228.8	21301.5	15088.2	19799.4	13097.8	18886.8	18447.3	17683.1	16501.4	12496.8	19309.5	21542.7	24648.7	19824	17319.5	6510.29	15549.1	9822.57	11765.7	7959.28	16184.8	9758.97	2892.31	8188.92	11036.1	7022.66	12074.3	13963.2	10811.4	10862.7	5374.89	6714.67	7074.41	7116.53	7394.98	9165.06	5281.29	3883.17	3577.08	1959.66	6848.99	6885.7	5877.28	5136.97	7642.92
4.05_573.2533m/z	Butirosin A;	100012	95309.6	222283	115132	175069	90702.9	91843.5	94102.8	79422.7	166652	67672.4	89277.1	69110.1	70714.4	74623.4	133086	447714	289166	246899	775800	468742	608766	146001	104683	503246	419478	572512	542020	120511	232112	191662	248840	227692	208892	188955	236085	174145	297196	253024	211454	240349	318600	204741	270987	193569
4.05_590.2445m/z	Cancentrine;	6297.01	2654.19	22566.6	5359.27	11035	4715.69	3629.49	9381.03	2965.39	15656.3	3954.29	3925.49	573.295	3938.86	3631.81	9964.18	66994.2	30821.1	25220.6	97734	61559.2	73774.2	13433.7	3839.96	65686.3	48173.4	65383.2	56829.5	12189.5	17138.5	19627.4	19842	17121.6	15091.8	17732.5	25977.9	19553.1	32577.5	19633.6	17019.8	16888.4	21051.5	23814.4	24196.3	10879.6
4.05_849.1985m/z	Pteridine;	356466	208954	157087	279669	154300	165195	327637	221289	449073	199277	261415	464025	327162	292935	247894	133908	176206	189143	196419	88536.4	177697	252618	163258	128828	190724	269627	124569	236869	144353	154437	47818.1	64112.5	70474.8	48896	56424.1	131330	123070	24224.7	77948.5	53804.1	110367	133026	183479	116517	229129
4.07_151.0397m/z	4,8-Dihydroxyquinoline; Quinoline-4,8-diol;	111705	98352.4	82917.2	93457.5	69431	68461.5	73743.6	87987.3	84122.9	70525.3	84340.3	69109.5	81511.5	86305.3	93853.6	22017	11100.4	8109.09	11170.8	7514.39	9828.56	5782.17	9873.1	7229.24	6416.09	9154.5	10959.7	8291.87	58526.5	15254.4	32907.9	47905.4	41485.3	35571.7	41081.7	42160.5	31436.9	50832.9	19594.6	42738.8	24586.5	27263.4	37990	22468.6	48468.9
4.07_160.0399m/z	Carpacin;	482504	475789	688441	460331	532854	417674	484005	471080	386515	686655	448289	422789	502024	504139	470968	84428.7	148162	208695	286597	205133	171205	272058	169100	178225	398362	268428	156266	240091	304761	94961.5	6916.11	8975.13	8080.28	8033.02	11726.8	10123.2	9054.98	12929.9	12991	7799.53	11586.5	11990.8	9894.67	10648	17074.5
4.07_191.0708m/z	L-Tryptophan; Tryptophan; (S)-alpha-Amino-beta-(3-indolyl)-propionic acid;	9809.89	9416.28	7879.29	10135.7	7170.24	8835.47	9255.9	6326.94	8118.93	6994.92	6996.74	9182.84	9480.12	6219.7	7927.76	103735	34956	15197	13601.7	16120.3	22862.1	28784.8	63110.9	21747	23022	33834.6	21614.9	23493.5	70979.6	120190	6950.81	8373	11455.7	8613.81	9521	11185.9	17558.3	4538.38	9519.87	5916.09	7662.83	9991.79	19469.5	8771.68	16736.8
4.07_203.0821m/z	Xanthurenic acid; Xanthurenate;	410866	257187	122216	205861	86124.7	133271	83063.8	281950	305741	72053.2	321188	134622	112957	155867	259581	167101	169338	108344	81886.4	47644.5	116583	464444	210001	345613	390081	378951	135290	103529	1.02806e+06	148943	142430	329468	458167	51278	50462.6	52809	63481.7	22804.3	31877.1	46897.8	37884	35707.8	76598.4	37995.1	79570.2
4.07_348.9523m/z	Clorazepate; Clorazepic acid;	14074	14954.7	22292.2	15479.1	17290	12528.1	14247.1	12940.7	9976.31	18673.1	12549.1	11070.5	17065.5	16579	15647.4	1926.59	2517.61	6828.17	10751.5	5197.05	2788.12	6188.09	3678.76	3678.98	12597.7	7096.64	4202.07	5123.4	8942.69	680.336	24.8585	2628.09	2608.61	3.69821	2578.48	279.227	4138.82	4258.46	0.271158	4050.51	2437.85	3354.67	2.13427	2949.47	4137.87
4.07_407.1922m/z	Nafcillin;	48607	36165.3	59471.7	43163.5	35331.9	26387.2	32280.7	33641.1	41338.9	51489.4	29290.3	33127.8	28157.7	27421	27637.1	38091.1	71058.2	107438	74764.2	66123.7	57724.7	74432.7	42988.6	44186.4	65320.4	53005.7	85007.6	76927	60436	48535.6	35617.8	45124.8	35945.7	39284.4	41841.3	93584	55879.5	34924	85992	39992.7	95696.4	98852.5	33845	84280.8	79654
4.07_509.1526m/z	Aurasperone D;	1.40802e+06	1.61071e+06	1.59972e+06	1.9028e+06	1.66162e+06	1.74606e+06	1.56639e+06	1.59201e+06	1.46521e+06	2.15132e+06	1.57194e+06	2.58868e+06	1.90446e+06	2.17413e+06	1.72744e+06	1.57172e+06	1.31956e+06	1.15575e+06	1.13825e+06	1.45921e+06	1.30906e+06	1.09731e+06	1.59001e+06	1.35575e+06	1.00927e+06	1.11941e+06	1.29759e+06	1.42186e+06	1.59448e+06	1.74475e+06	1.12514e+06	1.53897e+06	1.35292e+06	1.12028e+06	1.07117e+06	1.19348e+06	1.07277e+06	1.28591e+06	1.11473e+06	1.04796e+06	1.16348e+06	1.2154e+06	1.18448e+06	1.17348e+06	1.26432e+06
4.07_870.2203m/z	Thienamycin;	131030	99801.9	102242	130710	110624	69244.3	122785	119757	162333	108460	152650	165550	130273	100887	117821	52841.7	74418.1	80846.7	91206.3	93511.2	65249.1	151769	55561.5	81277.4	81904.2	111454	60672	105412	119392	58491.1	18801.4	30007.3	30717.2	43040.7	31493	106195	73875.3	17758.8	51622.3	18967.1	54946.8	68065.8	63698.7	81144.3	135067
4.08_321.1172m/z	Hallactone B;	18757	14045.9	16767.8	19103.8	12480.6	26071.9	13773.8	18263.4	13797.3	17505.5	10144.6	16148.3	20837.7	14597.9	13952.3	15684.6	26436.9	24427.5	15207	13178.8	16196.9	26279	10801.9	18366.9	16248	13627.5	26058.2	20608.3	36030.6	15778.4	10819.6	16156.2	15383.4	22281.3	50198.3	27807.7	18361.8	93268.8	17522.3	8503.63	21000.2	20964.6	20342.6	16293.3	16745.9
4.08_439.1042m/z	Proteacin;	341681	194397	370864	156266	392515	137142	162549	220967	441867	311458	216645	172849	179424	143225	193155	93412.1	101182	109810	108358	92598.3	108571	119274	109771	92723	120366	101855	98108.5	112169	81314.4	105319	77174.2	88357.3	91375.3	89108.6	101479	160167	199884	87397.3	100956	86594.5	102435	100751	116458	96211	312622
4.08_472.1488m/z	Kanokoside A;	402093	296697	341609	316324	341416	301414	294447	417885	452887	379539	283012	312963	296395	249098	300040	207329	468831	325652	252295	289697	400813	346005	258985	181759	311001	231824	448504	328930	261547	218045	212404	286730	260451	221562	638771	816629	359110	464224	626405	271062	618756	657148	232966	359659	415430
4.08_538.1771m/z	Satratoxin H;	603879	679015	537411	733635	493381	662665	636826	439055	716130	688374	609337	955315	726671	655255	599150	194609	359369	519030	387827	221550	359932	442894	356464	414902	431621	312875	274932	274336	315120	282273	1.02259e+06	1.02497e+06	1.08324e+06	982927	772348	865766	748978	727829	2.01299e+06	1.47433e+06	1.9932e+06	1.90716e+06	636220	1.04017e+06	954180
4.08_563.2100m/z	4-Hydroxyprotoasukamycin;	65426.9	50491.5	42412.1	35732	27163.9	26477.2	20080.7	48942.3	96840.3	38830.1	42818.1	24198.2	42787.8	25828.9	38073.4	7461.15	32133.5	20169.5	13329.4	31365.5	25604.2	31762.7	17144.8	9572.99	33185.6	22322.2	40929.7	29367.5	18630.9	18497.1	19001.9	24321.2	25316.7	17211.6	15341.7	23456.7	13801.7	20762.4	30549.5	15168	32202.5	35933.3	12075.9	29137.3	20345.8
4.08_689.1708m/z	2-Succinylbenzoate; o-Succinylbenzoate; Succinylbenzoate;	492665	533329	482512	563491	378035	472809	515666	472442	539204	523306	534240	598634	540836	534751	493273	474751	367181	432516	432625	407549	401480	461241	430703	389813	439236	491007	347997	417447	386138	473538	353587	401121	479100	431196	827355	579681	488126	558844	537970	434336	604395	589834	523424	591070	546038
4.10_435.1495m/z	Kinamycin D;	338012	306881	310166	288684	225936	231581	191819	336188	281426	255873	210049	216422	206350	202887	224329	393296	360295	208549	184941	213595	271811	238548	238294	197143	206941	234433	349819	284298	242573	370674	179100	224347	201085	200763	214719	704452	381263	207184	428001	154773	467335	505593	189501	545643	610068
4.10_725.2278m/z	Lacto-N-tetraose; beta-D-Gal-(1->3)-beta-D-GlcNAc-(1->3)-beta-D-Gal-(1->4)-D-Glc;	99660.7	89082.2	91702.2	105203	99837.8	91394.9	103892	97369.6	101557	123219	76207.9	105429	96167.1	104358	83084.6	4.08549e+06	4.23639e+06	537633	747865	4.03334e+06	3.3973e+06	1.12744e+06	1.04224e+06	656337	956694	912954	4.02745e+06	3.22561e+06	1.16984e+06	3.39819e+06	126124	105878	125076	173239	260202	259929	278386	164884	172981	176380	197657	225605	280370	215440	255017
4.11_550.1838m/z	Esmeraldic acid;	47889	47276.2	73441.6	54078	41281.8	36592.8	40925.8	47606.9	39006.9	61426.2	41387.2	48322.7	36555.5	39181	44283.5	94500.9	96292.7	284782	140782	63533.9	106046	90770.7	116463	291363	80438.1	101343	80401.6	153450	210762	190307	82090.5	134492	116087	98984.3	118779	242755	210258	118462	199811	107963	215286	217048	162541	324501	316229
4.11_555.1326m/z	Leukotriene F4; LTF4;	23883.8	22644.7	18053.4	20892.5	13712.7	16493.3	19053.8	15010.3	17232.4	21096.3	13115.6	13932	17951.4	15060.6	16968	24825.8	40204.2	23286.9	28053.4	12565.5	24260.3	15952.4	34783.1	29698.5	23379.6	14332.5	25570.7	25527.7	24210.8	18948.4	51764.7	69109.6	74876.4	48875.8	49132.5	72200.9	45894.7	21717.8	49941.7	29887.9	60952.3	52662.3	26788.2	76649.5	52932.6
4.11_603.2487m/z	Glucosyl-limonin; Limonin 17-beta-D-glucoside;	58860.5	61172.2	63591	70553.8	37479.8	43553.5	36513	59360.7	42307.8	48413.1	46112.5	32631.7	51140.9	42515.2	44029.6	2084.57	11121.6	6845.45	1647.73	3655.42	3993.39	14064.6	3592.21	14879.4	13692.2	1318.56	7862.02	4769.93	4096.31	4395.21	15959.7	31558.4	27736.4	20715.2	19920.8	37060.2	18326	45484.9	30595.9	22005.3	39055	40790	20484.6	26501.2	26998.9
4.12_555.0817m/z	N-Acetyl-N6,O-didemethylpuromycin-5'-phosphate;	129868	129024	127534	123228	130959	102986	124538	117250	124033	150212	120464	139906	126724	114041	126143	130318	133272	140964	116174	128587	126605	135980	144953	152334	141233	134050	131098	131242	132901	158892	211535	220144	234086	226934	203878	240233	256047	172272	227561	203230	251451	233114	255991	298326	250538
4.12_599.1384m/z	Ginkgetin; Amentoflavone 7,4'-dimethyl ether;	277784	296851	323814	313270	319184	267093	273721	271253	299410	327023	310465	315047	300981	297525	273269	228584	263607	246972	241012	201608	247554	222239	227352	243113	242630	206785	262830	246279	307820	243232	405996	418805	361325	422415	345657	403856	548772	441320	444026	456400	441341	452916	581407	441035	452536
4.14_135.0448m/z	3-(4-Hydroxyphenyl)pyruvate; 4-Hydroxyphenylpyruvate; p-Hydroxyphenylpyruvic acid;	14593.4	15313	14287.8	16649.5	13129.3	14235.5	21188.2	15655.3	16485.6	14895.4	19646.3	18547	16322.7	14996.9	14687.4	11268	7166.11	23514.9	21080.7	8218.14	10288.9	18258.2	13942.3	18100.9	8528.45	15404.9	7349.9	12450.9	10110.5	13138.6	69149.1	65378.8	68935.9	65199.9	84786.4	98439.5	108778	9633.37	87764.6	44368.1	84133.1	70431.8	63745.2	140128	131320
4.14_381.0920m/z	Tuberonic acid glucoside;	34741.1	35767.7	35630.3	32839	38727.7	29761.2	33363.5	33992	34520.1	38302.7	29710.6	38637.2	39707.9	33308.5	39245.2	42509.3	53712.5	45799.6	41840	54823.2	48321.3	49563	41094.8	29315.3	53886.7	36261	57757.8	47242.2	38418.1	43537.8	30357.8	26844	29405.7	24806.4	34672.4	39751.9	39964.6	35129.9	37319.7	26438.9	35723.4	40199.6	35154.2	32174.1	47278.4
4.14_387.1655m/z	Fortimicin KK1;	10566.1	7803.08	13246.5	22818.1	5627.46	18530.5	24911.3	15199.7	13302.2	22738.4	5848.16	12460.6	15344.2	24458.1	8866.15	11604.2	24443.2	10798.5	5470.99	7098.67	16407.3	17968.4	30387.8	3845.07	33238.7	8402.51	24512.3	13972.3	11834.6	17858.4	2656.73	16903.9	7385.27	4042.39	9242.94	24133.7	5211.4	19275.4	6883.49	3178.36	5272.02	8084.75	5045.62	9007.83	5878.09
4.14_405.0838m/z	Secogalioside;	42634.1	39275.8	37369.4	33552.6	31684.7	30861.6	35492.2	32006.8	34174.4	29041.6	45100.1	37308	33674.4	39277.2	36514	37918.5	28508.1	31612.3	36177	38349.5	31444	28551.8	30263	28555.4	29889	33559.2	28180.9	26079.4	27471.6	37094.4	34360.3	34232.3	36374.7	28036.4	37961	42759.6	45167.8	20038.6	41196.1	36080.5	38012	37195	42252.3	50381.3	56545.5
4.15_119.0497m/z	N-Formyl-L-aspartate;	6228.1	5809.46	10106.2	3905.35	6919.6	2482.7	1874.15	2045.81	3004.52	19953.6	2427.97	6417.65	7335.78	2318.33	257.888	97852.7	39401.6	41060	50703.5	40371.3	58130.1	81442.7	79440.4	65670	85943.5	56411.6	36448.1	62951.8	58170.5	131372	241684	186530	220593	244805	200646	182659	235244	123159	251500	187193	248824	225420	267455	238987	216131
4.15_304.0542m/z	Azatadine;	150397	151505	137866	142519	106140	114838	112912	107849	116963	143297	130967	138708	132479	122925	132005	127587	127701	155724	150895	158325	110190	115676	100300	109237	102202	116219	111655	121927	146114	139981	100201	98554.9	104857	96333.4	149019	119439	169707	83717.9	100696	98987.7	99540.4	112022	195115	163358	178148
4.15_393.0821m/z	Biocytin; N6-D-Biotinyl-L-lysine; epsilon-N-Biotinyl-L-lysine;	92454.7	83330.5	85215.2	100154	71172.5	81060.2	72000.3	72503.6	69615.3	74310.1	74928.1	82790.3	83509.3	79411.8	71940.1	118680	113753	111286	108100	98122.1	103770	174035	218712	122515	156707	127696	96804.4	114978	137107	153792	228853	205937	232112	225845	234279	222579	201567	144191	239937	226188	238261	211408	234542	241679	200348
4.15_435.1101m/z	Holyrine A;	945471	1.0133e+06	720967	1.02542e+06	834524	934010	1.19331e+06	1.07314e+06	1.07995e+06	754693	1.00326e+06	1.23356e+06	1.07903e+06	1.22454e+06	997205	1.89318e+06	1.03474e+06	841850	1.06658e+06	1.32329e+06	1.12751e+06	857992	1.03488e+06	1.16444e+06	980319	1.06605e+06	1.04221e+06	1.13624e+06	835525	1.55768e+06	531718	521254	515498	540458	534467	1.04937e+06	954534	443456	812704	531598	826758	880512	814805	924116	1.17795e+06
4.15_450.2091n	17beta-Acetyl-1,2,3,4,6alpha,7alpha,10,12,13,14alpha,16,17-dodecahydro-3beta-hydroxy-10beta,13beta-dimethyl-5beta,8beta-etheno-15H-cyclopenta[a]phenanthrene-6,7-dicarboxylic anhydride acetate;	1.12651e+06	916276	1.25231e+06	921122	764618	644751	551573	789738	749328	981665	632661	637796	601430	638602	608031	601497	936499	2.16497e+06	1.57984e+06	802240	1.17894e+06	3.64149e+06	2.06886e+06	822228	3.27705e+06	1.82212e+06	1.07622e+06	1.0125e+06	1.20663e+06	918630	420572	645193	549042	473323	557838	834431	489004	577200	568996	338313	603414	650768	444063	904371	670297
4.15_451.2171m/z	5'-Butyrylphosphoinosine; Inosine 5'-phosphobutyrate;	638612	489910	768138	489868	486460	326142	314657	409531	451418	602808	348155	326848	367429	310082	335436	141545	469736	604414	390795	348159	341327	671408	287237	180323	562691	348962	444241	393885	250254	238943	392716	470866	446718	443172	457272	705164	471436	437093	779567	399263	799661	838393	376145	737293	688732
4.15_466.0201m/z	Aztreonam; Monobactam;	7005.39	6543.31	6996.13	4898.88	5418.59	10153.7	5456.5	6767.78	5721.35	4859.87	10046.7	4620.53	3562.74	1956.38	3866.4	15982.2	10482.6	11789.2	13787.7	9298.68	9073.83	29911.9	25761.4	12995.3	23004	12178.2	8663.43	9053.97	10468.3	29515.8	60821.4	52706.1	58412.8	64936.1	64378.3	52778.4	45564.6	42034.5	74146.7	63158.9	74703.5	57315.5	54682.7	56655.9	42418.5
4.15_470.0171m/z	Sporidesmin;	11221.3	8353.36	12471.7	10340.3	9087.57	10342.3	5880.92	7465.12	9721.86	14279.9	14617.9	16198.5	7393.54	10576	8987.19	31219.7	63357.1	83965.9	70584.2	25188.4	60726.3	89738.1	99735.3	173457	113061	80632.8	43633.8	70006.5	65054.4	87860.3	273497	189034	231440	241717	266169	209669	179957	153799	267182	206675	262766	202254	146812	190929	127176
4.15_472.0418m/z	Difenacoum;	23893.6	21247.8	25491.9	22301	19808.9	20226.4	17996.8	21725.6	18988.7	20359.2	25097.5	18998.4	16961.1	14305.5	26736.5	128190	75353.7	195624	143626	62151.9	78283.4	59624.8	96346.3	441339	62559.3	66018	70049	68760.5	126096	171463	54175.5	46785.8	50774.7	41028.2	61769.9	55099.3	44069.7	30611.8	53920.2	52934.8	48663.6	39213.3	48966.3	50214.1	42911
4.15_479.1436m/z	Microlenin;	129090	115037	130249	133748	98085.8	110399	101030	120949	119727	113531	112275	119125	106214	108333	101628	192435	175313	139029	130190	132210	137906	139181	154650	170632	123617	133393	157251	159992	217896	196036	111419	153041	145750	108990	144182	173048	126264	119273	151439	112429	155311	153697	114274	151024	158385
4.15_493.2271m/z	ITP; Inosine 5'-triphosphate; Inosine triphosphate; Inosine tripolyphosphate;	8700.44	8118.2	14417	9193.65	3053.77	5180.23	5025.76	9086.54	7077.69	10158.2	3663.33	3214.22	1915.27	2178.5	5933.75	2592.17	15007.3	30220.1	23239.7	9069.2	22161.2	58421	29434.3	7932.74	48134.6	21843.3	19845.5	15494.8	15247.4	12957.8	2717.15	8938.03	5708.83	2947.67	5924.76	14326.3	5446.75	4708.94	9482.72	1668.5	8912.2	11437.6	2465.09	8174.44	10166.6
4.15_506.9767m/z	Harrisonin;	136.046	324.974	65.871	137.314	192.422	185.23	51.0333	2476.93	4410.28	1.34792	9.78433	3444.68	193.311	78.5524	188.713	3126.03	808.21	20792.9	9611.01	433.08	3556.31	425.325	358.462	66905.9	727.666	1078.42	1354.36	3054.86	10237.8	9527.81	148.734	127.243	119.239	220.395	47.9758	248.395	86.4532	12.2402	120.033	70.0439	46.4366	87.0126	266.63	139.446	4600.25
4.15_570.9488m/z	N-Demethylansamitocin P-3; N-Demethyl-AP-3; PND-3;	4248.11	3860.37	3657.51	7109.38	5497.24	6197.93	121.912	9209.67	11023.2	9846.93	9168.83	7965.85	11002.6	9995.95	14097.5	89.8786	1425.05	4021.18	4720.05	253.321	3007.72	7392.62	7193.53	23377.9	11449.9	79.0053	4854.88	265.944	144.948	6781.84	20640.2	19644.5	28146.6	29156.7	32843.9	17290.1	15553	19003.4	31552.7	27157.8	27752.3	18983.7	13922.5	15576.6	10556.2
4.15_619.2424m/z	Kanokoside C;	64882	66722.1	112688	60516.5	51916.5	35647.8	27548.9	39207.7	40195.4	91988.2	48127.3	58692.9	40323.5	37547.5	44254.6	53160.8	10116.5	112838	127154	33681	18366.4	30973.6	53207.7	74352.9	36836.2	70311.3	11156.4	17474.3	15708.8	54741.5	29685	31656	29375.5	23072	24269.9	35971.5	112747	26518.4	33066.5	41497.5	40518.2	50259.8	140095	48334	165785
4.15_655.1837m/z	Benzyl violet 4B; Benzyl violet;	1.08219e+06	1.05312e+06	1.03821e+06	1.10829e+06	960678	939597	1.00267e+06	932414	1.0014e+06	1.07552e+06	1.0903e+06	1.13865e+06	1.03827e+06	1.0712e+06	993355	991659	999219	968933	899451	906750	976637	1.15843e+06	1.33002e+06	1.10798e+06	919263	1.05636e+06	990586	979072	1.36919e+06	1.03727e+06	855949	1.02252e+06	958045	946202	2.13454e+06	1.69987e+06	1.13447e+06	2.2136e+06	1.15632e+06	1.01418e+06	1.21968e+06	1.33014e+06	1.1566e+06	1.58457e+06	1.29509e+06
4.15_827.2426m/z	Gabaculine; 3-Amino-2,3-dihydrobenzoic acid;	94628.4	74800.5	85272.5	63240.8	63171.4	55644.6	46000.8	66389.4	74745.4	85436.4	88492.6	71355.6	65228.2	79751.7	81094.2	76372.4	106675	96779.6	84435.2	38050.9	75724.1	109772	73020.8	71391.8	76590.4	84348	116661	127043	107257	94094.8	82659.6	67781.7	62114.5	61064.4	64830.9	116576	180251	49052.2	102271	47534.7	110608	146785	219204	164367	197452
4.18_161.0815m/z	Cucurbitine;	7782.7	7981.04	6003.99	7699.87	7711.84	6163.85	5803.45	6735.57	6062.99	5085.84	6355.68	6646.18	5480.45	5851.68	7931.73	10848.2	7972.8	5840.55	6010.06	7892.69	7058.44	10861.2	6347.68	8201.37	10435.9	7476.87	7836.15	11441.9	12140.1	10864.6	18848	20004.4	18876.4	14888.7	16784.1	15061.4	10197.5	10529.1	11942.5	14272.5	12188.9	12668.5	17229.2	13581.6	10385.3
4.18_165.0444m/z	2-Aminobenzimidazole;	16155.7	13663.9	21415.9	17150.4	14807	11144.7	12041.1	11000	12638.3	20298.4	22890.9	18025.5	8747.96	8054.63	14175.9	21084	31240.6	25938.7	25071	9602.73	22397	48312.5	36725.3	30316.5	25058.5	36416.8	20770.1	30158.8	29402.2	37988.5	27413.4	29703.8	34421.3	35726.3	41300.4	55156.7	34852.6	31074.3	42830.4	42772.8	48260	46656.2	39784.6	33725.8	48545.1
4.18_413.9365m/z	Losartan;	45609.8	73944.8	55500.8	43680.9	62263.8	60339.8	70205	48351.4	42660.5	72345.9	79746.5	69011	68192.4	48724.5	49698.3	34805.5	3353.61	29202.2	51260.8	29722.4	23678.7	4413.59	12353.2	43398.7	42009.1	42396.9	1828.1	8659.99	9809.21	14905.2	23425.9	6090.41	3618.12	13748.6	856.977	3200.24	28407.1	1040.31	13200.9	73775.5	4314.9	17930.8	16583.2	34.3681	21825.7
4.18_815.2042m/z	Rindoside;	350630	324794	335582	329751	282792	249820	301396	261467	343304	369627	330859	409299	345911	342770	301654	192984	310213	350098	294558	253901	309869	460589	270453	211629	359611	304782	322968	404445	237332	278676	111364	198275	230682	180348	250522	332768	339150	182923	271797	218026	303220	325251	309845	291502	389534
4.19_139.0392m/z	Tolylacetate; p-Cresyl acetate; p-Tolyacetate;	18377.8	21332.1	17358.2	21164.1	22533.3	25578.9	24579.8	22946.3	17352.7	18866.8	22792.5	22912.2	23111.4	23861.3	20684.8	4014.15	1235.63	2648.31	3812.44	3483.42	1929.75	1659.27	1781.18	3452.1	1564.47	2917.85	1020.13	2275.4	9729.72	1326.69	4248.08	6212.01	6342.71	3213.77	2765.39	2809.43	4299.45	2248.42	1637.55	3926.9	1364.39	2841.44	2930.11	494.411	5515.65
4.19_152.0407m/z	ortho-Anisidine; o-Anisidine;	6912.07	9400.58	7496.59	7012.9	6163.51	8549.95	7628.83	5119.8	6659.75	5285.93	8702.08	8179.35	6368.13	7493.68	4954.81	3036.87	4440.38	2505.19	5487.26	4047.76	3258.01	3443.05	2019.97	1102.06	2904.11	1047.18	3239.53	2532.09	2106.82	2306.66	83.3801	2537.56	872.328	1357.38	600.844	1851.36	3071.13	1294.15	2311.48	1858.97	2226.52	2632.12	2026.84	1060.92	3416.39
4.19_160.0496m/z	cis-1,2-Dihydronaphthalene-1,2-diol; (1R,2S)-1,2-Dihydronaphthalene-1,2-diol;	12616.1	15568	16340.8	17802.6	23736.1	29789.8	29639.6	23689.7	29542.3	30274.6	25195.6	27789.6	23706.8	22898.2	29555.3	1886.87	1899.25	7507.67	12127.2	5979.64	6714.39	3941.72	3930.51	8767.49	5903.16	5770.71	3122.45	4069.89	5329.82	4893.85	2124.11	1843.16	2856.06	2335.4	2080.61	1109.29	6651.13	2154.88	2494.83	3863.28	2974.08	4141.36	2478.11	3318.83	12453.3
4.19_175.0395m/z	Ethyl cinnamate; 3-Phenylpropenoic acid ethyl;	43677.7	48029.7	48271	44824.4	60937.8	50827	64187.7	52180.4	54819.8	92911.5	56168.2	64315.2	56174	56594.6	49731.1	20445	11419.5	19379.2	21843.9	19816.5	18179.9	11581.3	11456.8	19278.4	13609.6	15407.7	15076.1	16638.4	13666	14622.7	4813.03	6296.86	6531.58	7215.62	8760.58	7827.8	21115.9	5452.29	11059.8	11370.9	8062.97	11471.7	17627.8	9075.99	22116.9
4.19_175.0757m/z	Vermelone; 3,4-Dihydro-3,8-dihydroxy-1(2H)-naphthalenone;	31053.5	39647.4	29188.2	37312.8	33471.1	39178.1	51597	47235.2	43431.6	33052.2	43745.6	45095.3	50088.6	45410.4	35105.2	11221.6	2005.35	13183.9	13689.4	6452	7037.39	3589.11	3143.34	10131.1	3432.23	5474.88	3248.52	3806.47	6063.64	7798.06	1139.27	1424.79	3496.2	1052.04	665.738	541.054	10905.1	25.3285	1218.16	3508.44	1175.38	2355.7	9103.01	1347.96	9877.3
4.19_177.0551m/z	1-Hydroxy-2-naphthoate; 1-Hydroxy-2-naphthoic acid; 1-Naphthol-2-carboxylic acid;	28538.7	36603.1	30242.3	36748.1	30941.8	42457.9	54603.9	33604.7	45641.7	34475.4	46472.1	50125.2	39883.8	45661.5	37784.5	4512.37	1133.44	13037.9	16359.7	5193.44	3992.49	1889.51	2798.76	10102.9	3395.78	7032.66	1779.95	4536.38	1530.86	5325.31	1217.53	1214.6	927.729	1546.69	2122.98	2370.97	13900.4	526.696	2471.77	5546.87	1239.61	1091.37	9675.36	2706.55	13124.2
4.19_188.0463m/z	N-Carbamyl-L-glutamate; Carglumic acid;	31666.5	40743.8	30763.7	41611.7	40453.6	51176.1	73562.9	46237.9	54705.4	44791.6	60236	58989.8	48005.1	50442.7	48513.8	4553.56	2895.32	11284.5	19861.6	6667.92	6345.98	798.858	630.292	6928.24	4047.34	7531.55	540.23	2880.13	3259	3720.39	966.357	2384.47	921.686	739.967	3389.7	3332.81	18499	3995.93	2670.24	1579.53	788.893	1098.58	10817.7	2480.03	14110.9
4.19_192.0630n	(+)-(3S,4R)-cis-3,4-Dihydroxy-3,4-dihydrofluorene;	18890.1	18133.7	18461.1	20041	20609.1	22080.5	27860.3	18968.7	24644.4	16832.1	22587.2	31427.4	24429.8	27279.1	25500.5	66215.5	123950	42573.5	55019.2	102576	119195	44696	32460.2	21830	34372.1	43257.5	135612	85925.9	46273	76080.5	6540.06	5892.25	11822.1	8837.53	13651.2	9773.56	13149.5	8394.57	7634.18	6215.71	10048.2	9152.93	15580.7	11014.5	12488.9
4.19_199.0756m/z	(-)-Sympatol; (-)-Synephrine; (R)-Synephrine;	18262.9	18397.5	18052.3	19689.1	18042.7	20458.3	29663.9	18340.1	22001.2	20388.6	29727.1	27746.1	22966.3	24212.8	22287.2	9054.29	3341.92	12046.4	8480.35	6257.45	2674.16	2675.53	1650.47	7809.59	2993.48	5360.73	3059.61	3889.29	3152.44	7684.51	1035.68	2151.07	2060.2	1786.62	3690.1	2425.7	6146.79	2737.3	1599.51	5064.89	1886.79	2847.57	6356.63	1547.61	5950.17
4.19_202.0630m/z	3-Butylidene-7-hydroxyphthalide;	39446.9	51720.2	40174.6	49003.1	61699.5	70830.6	96099	63753.8	74766.8	62834.5	62685.5	80835.8	68696.8	72074.8	64074.7	10410.2	10322.3	19115.4	23921.7	9557.3	12008.3	3293.06	10616.6	16615.4	8150.2	14644.8	2343.98	8119.18	641.372	4113.75	2179.06	439.429	7997.4	1146.46	6211.08	2428.59	26822.8	7340.91	2585.42	4024.14	33.282	7392.42	12116.1	720.941	19560
4.19_203.0708m/z	N-Isopropylammelide;	222117	291556	211280	269613	249074	308103	421649	281395	336239	264658	385168	389585	351019	366707	320277	69292	16247.7	96688.9	130705	75272.4	52096.4	17295	28087.7	76512.5	37504.1	66892.6	20560.6	36617.8	17966.4	45760.3	24827.8	6316.88	9081.99	19819.6	2933.27	6894.96	106783	939.352	11121.8	54537.7	9773.97	24651.1	77181.9	8984.67	90588.6
4.19_205.0500m/z	Deazaflavin; 5-Deazaflavin;	155267	214484	156176	190740	177998	215690	287340	186892	231015	184143	270772	274757	242031	252041	233261	64895.9	32537.7	81275.4	103693	63581.5	60275.3	27987.6	29853.6	59119.3	34248.2	54154.5	40004.6	48917.5	28170.6	58444.7	37224.2	24157.4	27123.4	30420	21249.1	27159.5	92437.9	11593.5	26837.4	47372.6	28990.4	37392.9	71172	21362.8	85123.7
4.19_212.0476m/z	1,2-Dihydroxydibenzothiophene;	35609.9	28820.3	32772.4	30976	31725.4	31375.2	42571.5	39610.8	41429.5	35586.5	33092.3	36442.6	37018.1	38786.2	30621.6	22010.3	18039.2	27801.1	25813.5	28178.1	24739.7	28455.5	19323.1	23949.7	24413.4	26364.9	26236	28228.1	24771	21112.2	19076.9	26146.2	18024.6	24803	14916.6	20538.5	19803.2	15589.7	14253.9	12442	14711.7	22555.9	19475.5	16038.5	30475.2
4.19_215.0171m/z	Dihydroeuparin; 6-Hydroxytremetone;	20347.3	20192.2	17292.4	23860.1	20402.8	23879	24798	21423	22087.7	20802.5	22808.5	26606.4	23272.1	25536.3	21033.1	8812.7	7423.74	9591.93	15178.9	9317.03	7718.28	5942.54	10529.7	12240.5	6170.14	9848.91	11369.2	7694.42	7939.95	6629.63	8145.47	5433.72	6004.58	11124.1	4733.96	2878.51	17541.3	3266.55	8682.69	8407.99	7634.83	6781.71	10807.4	5784.67	12323.1
4.19_219.0652m/z	Sinapate; Sinapic acid; 3,5-Dimethoxy-4-hydroxycinnamic acid;	50944.2	52575.6	45678.7	51185.9	38149.1	46453.9	52106.8	50238.1	55937.7	50911	58829.7	57391.2	55525.9	54267.5	51851.9	36688.3	38932.4	37610.7	38385	35611.2	32107.3	30629.6	25843	24893	33397.9	24282.7	39662.7	36146.1	35613.1	33105.1	24140.1	23935.9	19502	21831	25107.1	37372.8	37031.2	28328.3	30987.7	23414	31108.7	31350.5	41090.5	26963.7	39187.1
4.19_223.0623m/z	Resveratrol; 3,4',5-Trihydroxystilbene; trans-Resveratrol;	80649.2	87315.7	49404.4	92299.8	45826	54714.2	48512.9	157317	80184.7	41447.1	52006	46823.9	116180	97953.1	47290.8	81577.3	63594.3	51647.6	49999.6	41548.3	46200.4	35812.3	55601.5	75262.4	35678.9	35441.3	43787.5	47317.5	72279.3	82966.2	25016.1	45555.3	45454.6	29059.1	22846.4	28316.2	22658.5	27770.2	28528.7	29684.2	23853.9	26519.7	28942.3	22476	31827
4.19_231.0293m/z	(-)-Columbianetin; (R)-Columbianetin;	41214.7	43709.1	34420	35636.8	45717.8	42769.3	60680.7	44563	55339.2	42412.4	62989.9	54937.4	59687.8	54920.7	43164.6	26425.4	26518.7	23449.1	25889.3	16767.6	23532	25449.5	18642.4	21789.5	18145.7	21051	14754.2	17450.1	23982.4	19985.5	16624.5	12513.6	14762.3	15120.6	23391.3	21491.7	29630.7	11344.6	11318.6	14210.8	14962.5	20545.5	28919.1	16014.4	21802.9
4.19_245.0815m/z	Perseitol; D-glycero-D-galacto-Heptitol;	1.28751e+06	1.73701e+06	1.26575e+06	1.59576e+06	1.47243e+06	1.7826e+06	2.46486e+06	1.58292e+06	1.95766e+06	1.54282e+06	2.27633e+06	2.34977e+06	2.05995e+06	2.19516e+06	1.96199e+06	372636	64911.5	558825	738080	431204	295326	79146.3	148301	408941	215043	372451	88778.3	201806	74448.3	238713	150159	38891	45749.8	96325.3	21132.2	49424.5	600928	15231.8	70734.5	303271	54385.7	130893	450833	47850	553244
4.19_247.0609m/z	4-Cumylphenol; p-Cumylphenol; 2-Phenyl-2-(4-hydroxyphenyl)propane;	147591	190038	144952	178533	171569	193274	250485	180362	206839	168717	231110	231453	210008	216698	206350	52645.8	36387.8	74198.9	85163.7	57061.8	52580.5	30405.9	36283.3	59292.1	36990.7	46915.8	30791.8	38970.3	42584.9	49435.3	32343.1	31265.6	28153.1	32419.3	26822.6	31388.1	74252	21438	26424.6	48926.2	21866.9	33075	63393.9	24224.6	77194.8
4.19_247.0889m/z	1D-1-Guanidino-3-amino-1,3-dideoxy-scyllo-inositol; Amidinostreptamine;	25810.8	35177.9	22672.4	27748.3	25000.2	31357.9	42007.6	33359.5	38069.2	28855.7	40702.5	42574.9	42191.1	41274.3	32997.5	12914	7177.63	11549.6	14749.8	11522.8	9033.53	5528.88	4236.86	11805.6	7217.78	10368.2	8777.12	8480.49	6748.09	8404.37	4283.59	4209.11	2217.21	4241.08	3837.19	5185.54	14769.6	3262.58	2959.42	9224.41	5079.09	6201.65	13038.6	4979.82	11699
4.19_261.0625m/z	Naringenin; 4',5,7-Trihydroxyflavanone; (2S)-Naringenin; (-)-(2S)-Naringenin;	31383.3	35899.5	35043.3	37598.5	33032.7	33388.4	35130.9	39810.1	43600.8	31519.5	45140.3	45031.7	41129.2	47673.8	37313.6	30873.6	27375.1	28032.2	27148.7	27498.8	27695.8	34839.3	29837.3	27727.5	19381.6	26018.9	32157.4	27326.6	24301.3	37626.6	19781.1	22557.4	17578.8	15782.8	16499.4	18741.1	25943.2	16762.3	21573.7	19140.8	21113.8	16720.4	32159.4	18082.6	31780.3
4.19_327.0469m/z	Altersolanol A;	199203	246241	174360	223645	211265	246731	284317	223414	277219	182444	290813	297768	259454	291282	267080	79830.2	32024.9	75545	102178	80090.1	58425.4	39269.7	39894.6	64834.9	45266.4	73796.4	30101	44463.5	25496.1	50444.8	25898.1	9677.26	10658.4	20914.6	5070.4	8971.47	79887.3	8908.11	18465.3	52653.7	13363.3	26822.3	64661.6	12670.5	71557.3
4.19_345.1180m/z	Pergolide;	152186	143637	177339	136944	124240	89320	82548.2	120748	110509	126178	92582	98706.3	96326.3	93775.8	121152	55738.9	132142	125829	140346	140371	104744	132131	93212.6	93717.6	110615	86903.3	135750	116356	102214	95944.2	107033	150053	140498	117960	134380	178595	146197	83383	156531	123712	164762	171163	135088	176699	201404
4.19_352.0672m/z	Thiodicarb;	477280	571857	468703	517021	536793	606060	668350	548113	571987	512091	613218	621851	612772	644179	618335	220552	63497	262721	328645	257294	180100	68367.3	101534	235421	152452	241849	71997.7	133029	66002.6	151003	116965	48191.8	51703.5	87196.3	35768.2	49068.4	285019	40657.5	63454.5	226350	51621.2	90453.1	222798	42951	232360
4.19_356.9703m/z	Dinitramine;	28569.8	31708.4	24027.5	28470.3	28441.9	31318.1	33064.9	27568.3	31405.4	22136.2	31571.8	28355.6	29595.9	28726.3	29160.7	9995.52	309.285	15269.7	19540.1	16491.8	8053.12	1425.21	4406.59	15989	6047.87	10533.8	1614.7	5310.61	2396.82	9003.9	6458.95	500.056	975.651	2175.14	5812.06	628.798	16988.4	320.277	1471.24	13086.9	997.542	5137.87	13515.9	7641.85	12362.6
4.19_357.0587m/z	Olopatadine;	550305	670608	524094	599348	608935	712084	808647	640410	697224	583313	750150	728801	720446	756451	712352	293006	100602	313712	405370	290628	205379	82781.7	144371	271603	170490	255468	95096.9	151228	99773.9	203293	120712	38497.8	50631.1	81599.6	34910.9	47190.9	340133	21240.2	59428.3	213754	51083.1	93541.1	262499	44917.1	277131
4.19_372.1394m/z	Griseophenone B;	13035.9	9289.33	9517.7	13995.7	8011.78	10815.8	8449.34	10952.6	6157.21	9465.29	7846.23	9085.22	9410.27	8505.92	5787.77	25285.7	28250.1	25508.8	31631.3	26013.8	33229.9	50561.9	58048	38978.6	38010.2	33906.4	21978.6	32019.9	30806.7	20998.8	25059.5	24899.1	28971	20860.9	20077.9	28317.5	33992.2	16653.5	32705.7	17968.9	26507.6	26164.6	23842.4	23157.2	29392.9
4.19_379.0627m/z	4-Methylumbelliferone glucuronide; 4-Methylumbelliferyl glucuronide;	12652	12648.4	10786.1	15656.4	15294.6	14638.3	14737.4	12058.7	14594.5	18202.6	15373.9	15214.2	14192.4	13755.6	15078	44952.5	94132.4	34241.4	47018.5	79024.1	98663.4	51395.7	43661.2	21874.3	69460.6	49657.8	131363	61940	39068.2	49869	4433.49	5535.41	9507.82	3859.91	3670.61	10160.8	15981.2	2388.99	8299.18	6460.92	6384.75	5270.94	5120.96	11391.8	10961
4.19_387.0483m/z	Melarsoprol;	103454	133290	107780	120893	128143	140952	170623	125895	143061	113904	156029	152924	139781	150678	139700	40614.6	15965.9	58055.6	75279.8	56128.5	35278.9	17354.6	29233.7	51184.9	29705.2	47790.6	16226.8	28917.8	17501.7	32716.4	19930.7	8051.6	12491.6	10301.5	11422.8	13605.8	55527.7	16112.2	16602.1	37149.7	13378	20744.9	43064.5	13000.9	44202.1
4.19_398.9874m/z	Bis(glycerophospho)-glycerol;	18162.6	18554	21089.9	21727.1	25831.5	26000.7	31716.7	24504.3	21547.9	19834	29854.9	25748.7	25066	28515.1	27784.8	16848	5577.28	16976.7	21987.1	20775.7	10656	5912.41	5606.51	13307.3	4590.94	8261.01	3636.13	6755.59	4457.82	13998.3	3403.45	2233	3209.23	4229.88	3412.9	3586.62	15778.1	432.573	1616.79	8740.49	801.823	689.431	10889.2	341.063	9108.03
4.19_405.0430m/z	Tetraconazole;	34679.6	36457	33225.2	32778.1	40721.7	41583.2	43208.9	34031.6	39625.8	34995.9	43786.7	39363.2	41598.6	47016.2	38635.3	26022.1	8115.14	20716.9	25900.1	27898.9	19368.2	10399.9	12764.9	24083.8	22631.4	29330.4	14349	18145.1	8804.21	22385	14459.4	6397.65	6493.05	10494.7	4459.73	10336.9	31864.5	8792.09	12440.9	18591	8396.21	9010.92	24142.9	7737.86	20782.9
4.19_411.0017m/z	SC-58125;	1578.57	1433.95	1478.03	846.363	881.727	1149.52	2635.07	808.997	590.247	990.485	2967.56	1333.81	1174.98	2994.2	2867.64	22669	69114.2	20583.7	22869.8	44717.6	65320.5	32152.4	19348.6	6920.67	43798.5	24988.7	94279.4	40163.6	28671.5	32196.2	645.753	279.465	578.375	509.171	584.985	442.867	1135.26	513.802	398.922	780.631	807.231	305.208	650.607	274.266	221.482
4.19_451.0455m/z	2'-Deoxy-5-hydroxymethylcytidine-5'-diphosphate;	40076	46455.9	31963.4	37587.8	40496.6	46431.7	50690.3	38498.8	39916.5	32167.5	50377.8	46032.1	46792.5	49797.5	52394.2	32803.4	12815.6	29133.2	34193	39180	23483.1	16327.7	12860.8	27652.3	22809.7	32413.3	18012.3	18929.1	8425.68	23334.4	16785.1	4244.43	6066.83	9787.58	2219.32	10884.7	22821.5	4362.03	13377.8	21922.3	7963.18	10923.6	21716.5	4947.15	25431.4
4.19_518.9601m/z	Decuroside III;	23451.7	23519.4	21967	21562.3	27869.9	29291.7	28775.6	23544	29751.6	22940.1	26899.3	25782.9	24135.3	34671	26130	25253.1	5682.24	15630	20636.4	22415.3	10023.5	6483.82	14689.4	19118.9	15504.5	23721	1500.35	9113.43	12497.9	12499.4	4646.41	940.392	1278.71	3368.6	3135.86	2253.49	21282.1	637	9593.99	15720.3	6995.89	4561.22	19808.5	7536.72	13278.2
4.19_574.0415m/z	Gambiriin A1;	6611.57	8256.5	7731.51	9531.02	8134.32	9234.93	7104.47	9233.02	6531.69	7195.25	7079.76	7470.41	7487.17	7922.62	7814.18	2772.44	1204.54	239.007	89.5066	922.339	47.9887	1503.7	3050.81	902.598	1456.59	719.019	4662.4	895.031	3457.73	1427.42	1540.22	1851.03	652.227	1507.42	1518.54	757.941	1011.13	827.666	106.318	2170.53	1185.26	977.482	680.981	209.355	889.496
4.19_593.2022m/z	Amaroswerin;	37673.2	27206.3	33245.6	40634.3	18761.7	32583.6	28425.1	41621.8	21076.2	22988.6	25073.5	33460.7	36860.1	28664.9	31347	17999.5	28994.1	27823.9	18295.4	17842.4	28880.1	21428.6	24107.3	19903.5	26406.1	20484.3	35881.6	27900.5	26325.9	22622.1	24510	51112.5	39229.6	28196.1	47732	56469.4	42265.8	50659.1	44312	20664.1	51568.2	37298.7	37597.4	53602.8	51814
4.19_643.0557m/z	Coenzyme F420-1;	12904.5	14037.6	13228.4	14895.2	20347.8	23422.3	22202	17772.9	16633.2	10598	16585	15268.2	18351.9	16786.7	14958.9	2494.25	1816.36	7438.23	10489.6	6070.52	4563.93	2738.76	1887.67	4607.14	2533.82	4689.75	2251.22	2416.73	2645.57	2687.26	4648.45	1462.7	1197.39	2886.28	204.496	2195.64	5749.88	60.5685	1384.72	3895.65	1532.28	1405.7	3235.88	1005.17	2453.29
4.20_155.0345m/z	Ammelide; 2,4-Dihydroxy-6-amino-1,3,5-triazine;	6973.14	4000.63	2140.48	2102.82	8987.59	4725.44	5037.66	6170.19	11052.5	3151.97	2199.07	4264.35	8514.56	2912.09	4003.57	5439.89	8470.05	4778.18	7654.06	8564.72	13623.9	8129.73	9197.92	2906.78	8511.15	4907.88	12809.3	4813.46	6520.58	5676.31	1001.11	1996.9	906.368	10551.7	1906.07	692.151	1234.17	12285.9	1468.9	2361.12	1309.54	7355.67	1583.23	493.421	842.729
4.20_167.0709m/z	Nepodin; Musizin; 1-(1,8-Dihydroxy-3-methylnaphthalen-2-yl)ethanone;	68181.3	65165.3	172272	53261	125039	44193.3	38127.9	36568.9	65475	216882	70098.7	122565	52367.6	33124.4	57563.3	444824	92488	481558	499663	212883	185987	635010	1.52766e+06	702276	520710	732801	78446.7	149773	597608	413155	249219	317509	293887	216497	503159	819897	594307	93223.7	227893	198536	220711	231858	501102	452248	659140
4.20_330.1310n	(S)-N-[3-(3,4-Methylenedioxyphenyl)-2-(mercaptomethyl)-1-oxoprolyl]-(S)-alanine;	571599	480631	1.07418e+06	451748	763515	392780	365826	353463	627297	1.27436e+06	486428	746932	434905	302613	421009	3.13262e+06	995175	3.15687e+06	3.32193e+06	1.6087e+06	1.5356e+06	4.16873e+06	9.56843e+06	4.59567e+06	3.47038e+06	4.69028e+06	947595	1.31589e+06	4.76515e+06	2.86529e+06	1.57695e+06	2.0138e+06	1.87237e+06	1.36412e+06	3.20927e+06	5.26066e+06	3.68867e+06	627940	1.56626e+06	1.26396e+06	1.4728e+06	1.57052e+06	3.2304e+06	2.91081e+06	4.14391e+06
4.20_543.1130m/z	Magnesium protoporphyrin; Magnesium protoporphyrin IX; Mg-protoporphyrin IX;	34741.7	33095.1	30618.7	37731.8	32218.1	34707.7	39376.4	29687.3	37159.3	37794.8	43094.2	46702.2	39373.4	39691.8	39372.6	47819.8	38391.9	59586.3	45130.7	41416.3	38322	60640.7	86960	64120.3	60576	71307.9	38440.8	38345.1	51386.1	48140.2	35360.6	33765.2	40513.5	41688.2	53670.8	65240.8	48211.9	36544.5	39006.2	41857.3	42791.6	39144.7	54272.1	60016.9	47757.5
4.20_619.1984m/z	Elloramycin A;	582348	595374	701117	577866	599111	501735	528747	515892	635527	831195	567028	744780	542494	510230	505854	444316	289399	739634	820761	352011	306035	297976	553541	723580	398600	683839	231328	281531	258112	361939	302023	286315	274262	261706	327515	383135	960210	323736	319911	333888	319770	371331	751396	358545	1.06934e+06
4.20_991.3015m/z	Procarbazine hydrochloride;	90706	72816	53172	76432.7	55589.1	52197.7	66559.8	49726.8	82215.1	81597.7	45527	110009	78133.2	71257.8	47071.7	4843.84	157536	74091.2	37465.9	98992	93799.7	133139	26328.5	28609.3	18901.3	65227.9	262870	92834.5	29859.6	83183.1	8252.87	29271.2	6010.04	6989.21	86362.6	52826.1	84051.1	6527.13	47765.4	17573.4	44447.3	55084.4	135968	74780.6	147518
4.22_273.1241m/z	(-)-Glyceollin I; Glyceollin;	21190.9	18441.8	21640.6	18763	15677.4	15191.9	15554.7	20931.7	16223.9	19015.7	16831.6	12401.3	14085.4	9725.16	16186.2	15968.2	36025.5	53684.2	41202	27481.9	30740.5	35093	26486.8	32052.9	34390.8	26040.7	36094.9	36510	45263.7	23220.5	6568.83	8935.55	8720.42	8180.22	15273.7	35414.3	20712	14523.2	34048.3	12188.5	32922.1	31277.4	13120.4	34995	25079.8
4.22_337.1099m/z	8-Epiiridotrial glucoside; Boschnaloside;	146679	143490	126868	151157	111040	123383	126647	142795	139203	137651	149639	144741	166574	162144	131456	122494	156056	150508	210832	195984	176919	277958	187017	131363	117227	161838	146450	172879	128233	134120	60549.3	88151.1	81154.7	73165.3	108518	115251	89441.2	94595.3	95467.6	65331.2	92512.6	91335.1	99839.6	80412.9	101373
4.22_379.1147m/z	Tetracenomycin D3;	2.23502e+06	1.80036e+06	2.47818e+06	1.91425e+06	1.77434e+06	1.63894e+06	1.47484e+06	1.87496e+06	1.67361e+06	1.998e+06	1.73386e+06	1.37207e+06	1.48911e+06	1.39972e+06	1.62367e+06	1.33225e+06	2.28196e+06	5.08736e+06	3.96274e+06	2.22306e+06	2.51976e+06	2.60668e+06	2.34968e+06	2.70485e+06	2.55372e+06	2.32925e+06	2.79239e+06	2.97062e+06	3.81336e+06	1.76396e+06	697708	1.01705e+06	876928	690109	1.86219e+06	2.87714e+06	1.97374e+06	1.75495e+06	2.97248e+06	1.35856e+06	3.08256e+06	3.02767e+06	1.29983e+06	2.51744e+06	2.85448e+06
4.22_415.0236m/z	Halosulfuron-methyl;	9559.92	11999.4	19537.3	10473.1	13543	13309	7910.02	11396.3	11752.6	10294.8	6490.37	7117.43	6251.69	7802.74	7143.97	10802.1	18010.9	31778.3	29576.2	17916.4	23394.6	15557.5	16931.5	17431.8	17157.7	15268	16640.8	19277.6	25673.4	9193.08	8426.96	4334.87	6708.7	5048.13	14442.4	20871.8	15243	9273	24540.2	9949.07	20664.3	20681.6	8740.42	17363.5	17716
4.22_445.0924m/z	Provincialin;	55883.5	54809.9	58563.7	58667.2	59989.5	48422.5	56878.9	53159.4	67127	57273.7	61719.2	61896.4	67512.4	64686.4	63316.3	82001.5	77297.6	83682.5	75881	79707.6	69486.9	92160.7	149372	119851	89465.6	99109.6	63669.1	63718.4	90496.1	83616.2	65529.2	72362.2	64224.4	62583.8	78207.8	95345.6	75131.6	59311.6	72131	68593.4	63277.2	57999.3	71776.3	74636.9	74760.5
4.22_728.1073m/z	Cinnamtannin B1;	23521.7	25211.1	15790.8	19198.6	22833.7	20375.9	18824.3	22465.2	28123.4	16584.4	25232.4	24622	24318.6	24076.2	25940.4	55190.3	11385.8	26868.2	55744.4	47399.1	42515.4	9407.32	20739.3	93340.2	28203.6	31168.8	15550	28649.8	15432	37945.5	8647.97	5083.22	6235.72	7011.15	8241.84	7341.44	20336.6	3108.59	10342.6	11876.8	8863.14	10127	17958.6	7488.69	16803.2
4.22_863.1804m/z	Mycothione;	3.4203e+06	3.59346e+06	2.47826e+06	3.85978e+06	4.04973e+06	3.23288e+06	5.73182e+06	3.08641e+06	4.94227e+06	3.72441e+06	4.37412e+06	6.54216e+06	4.47364e+06	4.79734e+06	3.79908e+06	924924	1.28668e+06	2.12712e+06	2.63919e+06	872470	1.43143e+06	1.36362e+06	940764	1.98898e+06	861346	2.08169e+06	934407	1.63473e+06	894073	1.08899e+06	574062	757503	711669	654154	938033	1.31612e+06	2.02476e+06	677057	941785	666999	1.07646e+06	1.21995e+06	2.08471e+06	1.11885e+06	2.66459e+06
4.23_117.0341m/z	Mandelonitrile; Benzaldehyde cyanohydrin; (R)-Mandelonitrile;	66152.8	63134.2	59766.6	68958	83419.9	61597.3	66196.8	65617.2	74267.6	80535.5	60466.9	75411.1	77076.9	64329.5	65708.3	798649	271972	99251.1	216108	421994	323767	196483	323353	270033	225077	165210	299526	313821	345422	710783	93739.7	70516.9	81349.2	107578	126792	114402	196802	54632.2	113964	123798	120031	114815	236215	152733	169054
4.23_180.0645m/z	N-Benzyloxycarbonylglycine; N-CBZ-glycine;	14452.5	12942.3	12418.3	15466.6	11228.8	7985.26	7926.51	21643.4	11830.1	9689.2	7318.59	9908.1	15518.7	11464.1	9005.83	6843.52	8840.73	10035.5	11224.7	5370.69	9900.17	6457.04	6431.28	6577.27	6686.76	3398.5	9950.89	8812.98	8819.35	6318.44	3127.96	10000.5	7753.75	4485.73	4377.44	5325.4	4427.19	3189.04	4412.47	5760.07	7170.6	4211.33	4487.99	5538.28	3877.83
4.23_208.0610m/z	2-Oxo-3-hydroxy-4-phosphobutanoate; alpha-Keto-3-hydroxy-4-phosphobutyrate; (3R)-3-Hydroxy-2-oxo-4-phosphonooxybutanoate;	379251	353139	501780	412160	500394	367228	324408	381209	379138	429613	325369	363338	365076	312769	332481	1.24472e+06	1.31786e+06	861222	1.22569e+06	1.83583e+06	1.35355e+06	795991	927015	1.02231e+06	828179	838495	1.5948e+06	1.51363e+06	1.53046e+06	1.16713e+06	668516	859131	900801	799944	331142	365769	278311	73378.7	82455.8	73688.1	97112.6	104476	259453	509579	331697
4.23_307.9861m/z	Hymenoxon;	7407.76	6609.64	7124.17	3908.1	12151.3	3945.5	4969.23	4056.19	6215.65	3857.85	3842.8	6752.94	4546.26	3465.52	3157.96	48909	51154.4	29422	35179.6	77114.7	52577.8	35196.3	58240.6	50937.8	50827.8	39486.2	61430.8	57482	87548	50911.5	38533.9	46601.5	48946	46151.2	19163.1	17411.9	12951	4395.23	6308.48	3669.14	6860.84	3050.16	10720.1	21431.4	8662.11
4.23_339.1084m/z	Norethindrone acetate; Norethisterone acetate;	3.31699e+06	2.97374e+06	2.36717e+06	2.77628e+06	3.65118e+06	2.37768e+06	2.07515e+06	2.95892e+06	3.6917e+06	2.46736e+06	2.36622e+06	2.65441e+06	3.12578e+06	2.60786e+06	2.72934e+06	7.71205e+07	2.05492e+07	6.71217e+06	1.60026e+07	3.49045e+07	2.40983e+07	1.25064e+07	2.69705e+07	1.93277e+07	1.5067e+07	9.31013e+06	2.02378e+07	2.08736e+07	2.55484e+07	5.85914e+07	2.09018e+06	1.71607e+06	1.84392e+06	2.13699e+06	4.503e+06	3.77484e+06	5.92328e+06	1.21262e+06	3.35612e+06	3.57625e+06	3.65645e+06	3.15334e+06	6.71683e+06	5.45027e+06	5.69048e+06
4.23_339.3471m/z	Angiotensin (5-7); Angiotensin-(5-7);	7.8774e+06	1.23209e+07	1.77311e+07	1.79817e+07	5.9904e+06	1.8626e+06	752261	781305	2.24598e+06	7.99729e+06	2.69165e+07	3.10211e+07	2.25463e+07	1.57039e+07	1.35898e+07	376091	674232	326134	313226	475.719	132693	35498.7	65130.1	166788	1.80622e+06	956516	2.10267e+06	1.73874e+06	1.34214e+06	67317.4	1.08956e+07	1.7333e+07	1.94513e+07	8.67822e+06	2.62717e+06	934970	699028	1.37509e+06	5.41234e+06	1.63716e+07	3.12833e+07	2.63616e+07	1.90546e+07	1.4204e+07	1.73071e+07
4.23_375.0822m/z	Sinensetin; 5,6,7,3',4'-Pentamethoxyflavone;	61001.3	66890.8	55306.4	57749.9	54230.5	56682.2	59646.6	48023.2	60638.4	59745.3	61159.5	71071.2	61221.4	61140.5	64351.4	192062	128341	103254	127575	177945	144379	140327	134531	113369	143590	118896	152358	144969	127832	210213	116625	120949	135910	132738	128611	131132	93860.4	104266	159274	182661	168785	158254	91179	109752	104543
4.23_407.0938m/z	S-Adenosyl-4-methylthio-2-oxobutanoate;	107189	108707	98888.7	100888	102303	97309.9	112345	92435.5	121376	99719.1	95915.1	115477	121351	114666	101060	698267	258427	238519	299655	345238	315004	182799	328680	616680	212856	189197	270337	288439	413345	663999	83186.7	67731.7	69443.4	71479.9	92602.6	84661.9	126860	57333.5	91991.7	95464.7	87564.7	80879	126847	86858.5	124573
4.23_433.0793m/z	3-O-(3,6-Anhydro-alpha-D-galactopyranosyl)-D-galactose 4-O-sulfate;	158772	160088	140846	145974	126201	151845	112099	144983	185479	123200	198727	168873	148415	146010	177528	114005	115792	230970	197806	136539	138757	144627	146505	154609	138764	127231	134160	147063	210376	133549	60479.5	69590.3	71456.6	61679.8	109647	150208	122162	109832	161493	100777	168137	150116	94395.9	129743	147725
4.23_469.1940m/z	T 0901317; T0901317;	926498	855477	1.17701e+06	873391	867770	678914	647725	786835	811344	1.11849e+06	706579	693266	761181	672977	695435	266432	376630	506157	366708	398750	371596	477994	300242	283575	434700	339995	413459	390419	418526	310751	693931	880949	811968	773871	613125	805354	600870	928316	911673	520668	965978	960070	519952	1.09386e+06	791160
[truncated: 1,180 more rows]
