# Supplementary material for: Comparative metabolomic analysis reveals the variations in taxoids and flavonoids among three Taxus species
Source: BMC Plant Biol. 2019 Nov 29;19:529. doi: 10.1186/s12870-019-2146-7 (PMC6884900; doi:10.1186/s12870-019-2146-7)
Supplement: Supplementary file 3 — Additional file 3: Table S2. The KEGG annotations of 747 identified metabolites. [file 12870_2019_2146_MOESM3_ESM.xlsx]

## Sheet: Sheet1
Table S2 The KEGG annotations of 747 identified metabolites.
Sample	Description	Class
0.58_104.0347m/z	5,6-Dihydrouracil; Dihydro-2,4(1H,3H)-pyrimidinedione; Dihydrouracile; Dihydrouracil; 5,6-Dihydro-2,4-dihydroxypyrimidine; Hydrouracil; 2,4-Dioxotetrahydropyrimidine;	Amino acid metabolism
0.58_113.0351m/z	L-Asparagine; 2-Aminosuccinamic acid;	Amino acid metabolism
0.58_187.9646m/z	Phenylheptatriyne; 1-Phenylhepta-1,3,5-triyne;	Amino acid metabolism
0.58_200.0048m/z	Proclavaminic acid; Proclavaminate;	Amino acid metabolism
0.58_201.0879m/z	Amifostine;	Amino acid metabolism
0.60_127.0508m/z	L-Aspartate; L-Aspartic acid; 2-Aminosuccinic acid; L-Asp;	Amino acid metabolism
0.60_132.0298m/z	L-Glutamine; L-2-Aminoglutaramic acid;	Amino acid metabolism
0.60_209.0803m/z	beta-Alanyl-L-lysine;	Amino acid metabolism
0.60_216.1347m/z	5-Hydroxyisourate;	Amino acid metabolism
0.60_317.9695m/z	1-O-Vanilloyl-beta-D-glucose;	Amino acid metabolism
0.60_332.0174m/z	sn-Glycero-3-phospho-1-inositol; 1-(sn-Glycero-3-phospho)-1D-myo-inositol;	Amino acid metabolism
0.60_354.9256m/z	1-(5'-Phosphoribosyl)-5-formamido-4-imidazolecarboxamide; 5'-Phosphoribosyl-5-formamido-4-imidazolecarboxamide; 5-Formamido-1-(5-phosphoribosyl)imidazole-4-carboxamide; 5-Formamido-1-(5-phospho-D-ribosyl)imidazole-4-carboxamide;	Amino acid metabolism
0.60_369.9140m/z	Diphenadione;	Amino acid metabolism
0.60_427.0555m/z	Furconazole-cis;	Amino acid metabolism
0.60_504.9882m/z	10-Formyltetrahydrofolate; 10-Formyl-THF;	Amino acid metabolism
0.60_731.1154m/z	L-Alanine; L-2-Aminopropionic acid; L-alpha-Alanine;	Amino acid metabolism
0.60_88.0396m/z	N-Nitrosodiethylamine; NDEA; Diethylnitrosamine;	Amino acid metabolism
0.61_101.0716m/z	Hydroiodic acid; Hydrogen iodide;	Amino acid metabolism
0.61_171.9087n	Diphosphate; Diphosphoric acid; Pyrophosphate; Pyrophosphoric acid; PPi;	Amino acid metabolism
0.61_197.8074m/z	Chloral hydrate;	Amino acid metabolism
0.61_232.9004m/z	CGP 52608;	Amino acid metabolism
0.61_253.0557m/z	Phosphoramide mustard; Phosphamide mustard;	Amino acid metabolism
0.61_254.9618m/z	3-Phospho-D-glyceroyl phosphate; 1,3-Bisphospho-D-glycerate; (R)-2-Hydroxy-3-(phosphonooxy)-1-monoanhydride with phosphoric propanoic acid; D-Glycerate 1,3-diphosphate;	Amino acid metabolism
0.61_272.9310m/z	3-Deoxy-D-manno-octulosonate; Ketodeoxyoctonate; KDO; 2-Dehydro-3-deoxy-D-octonate; 3-Deoxy-D-manno-2-octulosonate; 3-Deoxyoctulosonic acid;	Amino acid metabolism
0.61_273.0371m/z	N6-(L-1,3-Dicarboxypropyl)-L-lysine; Saccharopine; L-Saccharopine; N-[(S)-5-Amino-5-carboxypentyl]-L-glutamic acid;	Amino acid metabolism
0.61_334.9326m/z	Pyraclonil;	Amino acid metabolism
0.61_350.9577m/z	Cefadroxil;	Amino acid metabolism
0.63_321.9225m/z	Corniculatusin; 3,3',4',5,7-Pentahydroxy-8-methoxyflavone;	Amino acid metabolism
0.63_368.8306m/z	Neostigmine methylsulfate;	Amino acid metabolism
0.63_369.0869m/z	Aristolochic acid; Aristolochic acid I;	Amino acid metabolism
0.63_376.0224m/z	Monuron-TCA; Monuron TCA;	Amino acid metabolism
0.63_419.0664m/z	Epithienamycin F;	Amino acid metabolism
0.63_521.9600m/z	Biochanin A 7-O-(6-O-malonyl-beta-D-glucoside); Biochanin A 7-O-beta-D-glucoside 6''-O-malonate;	Amino acid metabolism
0.63_619.0342m/z	Canaliculatol;	Amino acid metabolism
0.63_957.2599m/z	2-Oxobutanoate; 2-Ketobutyric acid; 2-Oxobutyric acid; 2-Oxobutyrate; 2-Oxobutanoic acid; alpha-Ketobutyric acid; alpha-Ketobutyrate;	Amino acid metabolism
0.64_101.0238m/z	D-Glycerate; Glycerate; (R)-Glycerate; Glyceric acid;	Amino acid metabolism
0.64_105.0187m/z	Glycolate; Glycolic acid; Hydroxyacetic acid;	Amino acid metabolism
0.64_110.9847m/z	D-Erythrose;	Amino acid metabolism
0.64_134.8942m/z	D-Arabinono-1,4-lactone;	Amino acid metabolism
0.64_147.0296m/z	D-Xylonate;	Amino acid metabolism
0.64_181.0698m/z	D-Gluconic acid; D-Gluconate; D-gluco-Hexonic acid;	Amino acid metabolism
0.64_201.9804m/z	D-Glucarate; D-Glucaric acid; L-Gularic acid; D-Saccharic acid; D-Glucosaccharic acid; Glucaric acid; Glucarate;	Amino acid metabolism
0.64_209.0296m/z	Ascorbate; Ascorbic acid; L-Ascorbate; L-Ascorbic acid; Vitamin C;	Amino acid metabolism
0.64_211.0007m/z	D-Glucose; Grape sugar; Dextrose; Glucose; D-Glucopyranose;	Amino acid metabolism
0.64_215.0322m/z	Diisopropyl sulfate;	Amino acid metabolism
0.64_235.8496m/z	9,10-Phenanthroquinone; 9,10-Phenanthrenedione; Phenanthraquinone; Phenanthrenequinone;	Amino acid metabolism
0.64_243.0236m/z	Sedoheptulose; D-altro-Heptulose; D-Sedoheptulose; Volemulose;	Amino acid metabolism
0.64_245.0417m/z	2-Phosphinomethylmalate; 2-Phosphinomethylmalic acid; 2-(Hydrohydroxyphosphorylmethyl)malate;	Amino acid metabolism
0.64_286.9725m/z	Benfuresate;	Amino acid metabolism
0.64_304.9281n	DMPP; Dimethylphenylpiperazinium iodide; 1,1-Dimethyl-4-phenylpiperazinium Iodide;	Amino acid metabolism
0.64_317.8811m/z	Clozapine;	Amino acid metabolism
0.64_325.1242m/z	Hesperetin; 3',5,7-Trihydroxy-4'-methoxyflavanone;	Amino acid metabolism
0.64_352.0085m/z	Chlorogenate; Chlorogenic acid; Caffeoyl quinic acid; trans-5-O-Caffeoyl-D-quinate;	Amino acid metabolism
0.64_353.0879m/z	Alangimarine;	Amino acid metabolism
0.64_355.0876m/z	3',5'-Cyclic IMP; Inosine 3',5'-cyclic monophosphate;	Amino acid metabolism
0.64_365.0047m/z	Fenbuconazole;	Amino acid metabolism
0.64_371.0816m/z	Econazole;	Amino acid metabolism
0.64_414.9646m/z	alpha,alpha'-Trehalose 6-phosphate; Trehalose 6-phosphate;	Amino acid metabolism
0.64_432.8702m/z	Econazole nitrate;	Amino acid metabolism
0.64_987.2663m/z	Succinic anhydride; Dihydro-2,5-furandione;	Amino acid metabolism
0.65_100.9875m/z	Hydroxypyruvate; Hydroxypyruvic acid; 3-Hydroxypyruvate; 3-Hydroxypyruvic acid;	Amino acid metabolism
0.65_103.0030m/z	2-Hydroxy-2,4-pentadienoate; cis-2-Hydroxypenta-2,4-dienoate; Oxopent-4-enoate; 2-Oxopent-4-enoate; 2-Hydroxypenta-2,4-dienoate;	Amino acid metabolism
0.65_113.0239m/z	3-Sulfinylpyruvate; 3-Sulfinopyruvate;	Amino acid metabolism
0.65_165.0739m/z	1-Octanol;	Amino acid metabolism
0.65_165.1405m/z	Glycerone sulfate; Dihydroxyacetone sulfate;	Amino acid metabolism
0.65_184.8896m/z	2-Isopropylmaleate; beta-Isopropylmaleate;	Amino acid metabolism
0.65_193.0277m/z	(R)-(Homo)2-citrate; (R)-2-Hydroxy-1,2,5-pentanetricarboxylate; (R)-2-Hydroxy-1,2,5-pentanetricarboxylic acid;	Amino acid metabolism
10.31_442.2399m/z	S-Decyl GSH; S-Decyl glutathione;	Amino acid metabolism
10.31_449.3126m/z	3'-Demethylstaurosporine; 3'-Demethoxy-3'-hydroxystaurosporine;	Amino acid metabolism
10.31_456.2175m/z	Bitolterol;	Amino acid metabolism
10.32_929.4495m/z	11-Hydroxyiridodial glucoside pentaacetate;	Amino acid metabolism
10.33_623.1992m/z	Chartreusin;	Amino acid metabolism
10.73_207.9666m/z	Lauroyl peroxide; Dilauroyl peroxide;	Amino acid metabolism
10.73_411.3836m/z	Cholesterol sulfate; Cholest-5-en-3beta-ol sulfate;	Amino acid metabolism
10.75_226.9652m/z	Thymidine; Deoxythymidine;	Amino acid metabolism
10.78_99.9508m/z	Phytanate; Phytanic acid; 3,7,11,15-Tetramethylhexadecanoic acid;	Amino acid metabolism
10.80_379.2813m/z	3beta,21-Dihydroxy-pregna-5,7,9(11)-trien-20-one diacetate;	Amino acid metabolism
10.80_411.2184m/z	Testosterone cypionate;	Amino acid metabolism
10.80_447.2690m/z	Condelphine;	Amino acid metabolism
10.94_621.4349m/z	Bismuth subnitrate; Bismuth hydroxide nitrate oxide;	Amino acid metabolism
11.21_493.3506m/z	4-Hydroxycyclophosphamide;	Amino acid metabolism
11.29_310.9910m/z	Docosanoic acid; Docosanoate; Behenic acid;	Amino acid metabolism
11.45_588.8961m/z	Chloroprocaine;	Amino acid metabolism
11.78_171.9462m/z	Proflavine;	Amino acid metabolism
11.80_118.9642m/z	2-Aminobenzenesulfonate; 2-Aminobenzenesulfonic acid; o-Aminobenzenesulfonic acid; Orthanilic acid;	Amino acid metabolism
11.80_248.9602m/z	Fenoprofen;	Amino acid metabolism
11.81_212.0739m/z	Isosorbide dinitrate;	Amino acid metabolism
11.83_171.9820m/z	Suberic acid; Cork acid; 1,8-Octanedioic acid; Octanedioic acid; 1,6-Hexanedicarboxylic acid;	Amino acid metabolism
11.83_173.0813m/z	Methidathion;	Amino acid metabolism
11.86_285.9391m/z	Sulfamethizole;	Amino acid metabolism
11.87_160.9910m/z	Tetracosanoic acid; Lignoceric acid;	Amino acid metabolism
11.87_367.3574m/z	3alpha,7alpha,12alpha,26-Tetrahydroxy-5beta-cholestane; 5beta-Cholestane-3alpha,7alpha,12alpha,26-tetraol; 5beta-Cholestane-3alpha,7alpha,12alpha,26-tetrol;	Amino acid metabolism
11.88_144.8962m/z	Methylenediurea;	Amino acid metabolism
11.90_348.9673m/z	Indole-5,6-quinone;	Amino acid metabolism
11.91_146.0240m/z	3,4-Dihydroxy-3,4-dihydro-9-fluorenone;	Amino acid metabolism
11.91_213.0546m/z	1-Chloro-2,2-bis(4'-chlorophenyl)ethylene; DDMU;	Amino acid metabolism
11.91_280.9672m/z	Hydrochlorothiazide;	Amino acid metabolism
11.93_112.9439m/z	Urocanate; Urocanic acid;	Amino acid metabolism
11.93_176.0137m/z	Quinolinate; Pyridine-2,3-dicarboxylate; Quinolinic acid; 2,3-Pyridinedicarboxylic acid;	Amino acid metabolism
11.93_580.9069m/z	3,4-Dihydroxymandelate; 3,4-Dihydroxymandelic acid; Dihydroxymandelic acid;	Amino acid metabolism
11.96_114.9880m/z	3-Methyleneoxindole;	Amino acid metabolism
11.96_185.9613m/z	L-Cysteate; L-Cysteic acid; 3-Sulfoalanine; 2-Amino-3-sulfopropionic acid;	Amino acid metabolism
11.96_203.9724m/z	Demeton-S-methyl;	Amino acid metabolism
11.96_264.9914m/z	Geranyl diphosphate;	Amino acid metabolism
11.96_418.9305m/z	FMN; Riboflavin-5-phosphate; Flavin mononucleotide;	Amino acid metabolism
11.97_128.0346m/z	4-Nitrophenol; p-Nitrophenol; PNP; Niphen; 4-Hydroxynitrobenzene;	Amino acid metabolism
11.97_138.0192m/z	Phthalate; o-Phthalic acid; 1,2-Benzenedicarboxylic acid;	Amino acid metabolism
11.97_217.9516m/z	Aminopyrrolnitrin;	Amino acid metabolism
11.97_308.9155m/z	Quercetin; 3,3',4,5,7-Pentahydroxyflavone; 3,5,7,3',4'-Pentahydroxyflavone;	Amino acid metabolism
11.97_444.9337m/z	Fluazinam;	Amino acid metabolism
11.98_159.8931m/z	Molybdate;	Amino acid metabolism
11.98_184.0072m/z	S-Allyl-L-cysteine;	Amino acid metabolism
11.98_229.9510m/z	D-Glucono-1,5-lactone 6-phosphate; 6-Phospho-D-glucono-1,5-lactone;	Amino acid metabolism
11.98_667.5117m/z	Phthalocyanine; 29H,31H-Phthalocyanine; Pigment blue 16;	Amino acid metabolism
2.05_387.9837m/z	Sinapoyltartronate;	Amino acid metabolism
2.10_187.8610m/z	N'-Phosphoguanidinoethyl methyl phosphate;	Amino acid metabolism
2.12_133.0291m/z	Caffeic acid 3-glucoside;	Amino acid metabolism
2.22_533.1524m/z	SWEP;	Amino acid metabolism
2.29_281.1233m/z	Diclomezine;	Amino acid metabolism
2.32_133.0502m/z	CI Basic red 9;	Amino acid metabolism
2.39_357.0819m/z	5'-O-beta-D-Glucosylpyridoxine;	Amino acid metabolism
2.40_330.1185m/z	Chlorpromazine;	Amino acid metabolism
2.94_365.0164m/z	8-Oxodeoxycoformycin;	Amino acid metabolism
2.95_340.8362m/z	Dichlobenil; 2,6-Dichlorobenzonitrile;	Amino acid metabolism
3.18_207.9297m/z	ATP; Adenosine 5'-triphosphate;	Amino acid metabolism
3.19_163.9404m/z	7-Hydroxy-1,2,3,6,8-pentachlorodibenzofuran; 2,4,7,8,9-Pentachloro-3-dibenzofuranol;	Amino acid metabolism
3.20_187.8886m/z	Selenocysteine seleninic acid; Selenocysteine seleninate; 3-Seleninoalanine;	Amino acid metabolism
3.22_475.9815m/z	1-O-Galloyl-beta-D-glucose; 1-Galloyl-beta-glucose; beta-Glucogallin; 1-Galloyl-beta-D-glucose;	Amino acid metabolism
3.26_323.0967m/z	3,3-Difluoro-17-methyl-5alpha-androstan-17beta-ol;	Amino acid metabolism
3.26_325.3262m/z	AMP; Adenosine 5'-monophosphate; Adenylic acid; Adenylate; 5'-AMP; 5'-Adenylic acid; 5'-Adenosine monophosphate; Adenosine 5'-phosphate;	Amino acid metabolism
3.28_422.0141m/z	alpha-D-Glucosylpoly(glycerol phosphate);	Amino acid metabolism
3.28_512.0322m/z	Benzofuran;	Amino acid metabolism
3.88_210.0406m/z	Chlorfenprop-methyl;	Amino acid metabolism
3.88_284.9700m/z	Testololactone; 3-Oxo-13,17-secoandrost-4-ene-17,13alpha-lactone;	Amino acid metabolism
3.88_302.0997n	6-Methoxytaxifolin;	Amino acid metabolism
3.88_334.0704n	beta-Cotonefuran;	Amino acid metabolism
3.88_364.0875m/z	Mefloquine;	Amino acid metabolism
3.88_377.1058m/z	Azothoate;	Amino acid metabolism
3.88_399.0188m/z	4-Demethylpremithramycinone;	Amino acid metabolism
3.88_399.0695m/z	dTDP; Deoxythymidine 5'-diphosphate;	Amino acid metabolism
3.88_417.0620m/z	Cyclomorusin;	Amino acid metabolism
3.88_440.9784m/z	GDP; Guanosine 5'-diphosphate; Guanosine diphosphate;	Amino acid metabolism
3.88_457.0150m/z	4-Aminoanhydrochlortetracycline; 4-Aminoanhydro-7-chlorotetracycline;	Amino acid metabolism
3.88_469.0058m/z	Quercitrin; Quercetin 3-L-rhamnoside; Quercetin 3-O-alpha-L-rhamnopyranoside;	Amino acid metabolism
3.88_483.0707m/z	Exserohilone;	Amino acid metabolism
0.58_407.9337m/z	Acetyl-maltose; 6-O-Acetyl-alpha-D-glucopyranosyl-(1->4)-D-glucose;	Biosynthesis of other secondary metabolites
0.60_231.8655m/z	Lipoate; Lipoic acid; Thioctic acid; dl-alpha-Lipoic acid; DL-Thioctic acid;	Biosynthesis of other secondary metabolites
0.60_251.9805m/z	D-Fructose 6-phosphate; D-Fructose 6-phosphoric acid; Neuberg ester;	Biosynthesis of other secondary metabolites
0.60_259.0218m/z	Busulfan;	Biosynthesis of other secondary metabolites
0.60_307.9463m/z	Risedronic acid; Risedronate;	Biosynthesis of other secondary metabolites
0.63_237.9386m/z	Cytidine;	Biosynthesis of other secondary metabolites
0.63_281.9684m/z	Xanthosine;	Biosynthesis of other secondary metabolites
0.63_283.9342m/z	N-Acetyl-D-glucosamine 6-phosphate;	Biosynthesis of other secondary metabolites
0.63_300.0484m/z	6-Hydroxyl-1,6-dihydropurine ribonucleoside; (6R)-1,6-Dihydroinosine;	Biosynthesis of other secondary metabolites
0.70_317.1031m/z	CMP; Cytidine-5'-monophosphate; Cytidylic acid;	Biosynthesis of other secondary metabolites
0.70_322.0432m/z	UMP; Uridylic acid; Uridine monophosphate; Uridine 5'-monophosphate; 5'Uridylic acid;	Biosynthesis of other secondary metabolites
0.70_323.0254m/z	Bis-D-fructose 2',1:2,1'-dianhydride; Difructose anhydride I;	Biosynthesis of other secondary metabolites
0.70_323.0970m/z	6,7-Dimethyl-8-(D-ribityl)lumazine;	Biosynthesis of other secondary metabolites
0.70_325.1129m/z	Pencycuron;	Biosynthesis of other secondary metabolites
0.70_528.0401m/z	Dalpanin;	Biosynthesis of other secondary metabolites
0.70_533.1685m/z	Chitosan; beta-1,4-Poly-D-glucosamine;	Biosynthesis of other secondary metabolites
0.70_536.1879m/z	Amprenavir;	Biosynthesis of other secondary metabolites
0.70_543.1268m/z	Flavonol 3-O-[alpha-L-rhamnosyl-(1->6)-beta-D-glucoside]; Flavonol 3-O-rutinoside;	Biosynthesis of other secondary metabolites
0.70_545.1687m/z	Raucaffricine; Vomilenine beta-D-glucoside;	Biosynthesis of other secondary metabolites
0.70_557.1406m/z	Flavonol 3-O-beta-D-glucosyl-(1->2)-beta-D-glucoside;	Biosynthesis of other secondary metabolites
0.70_561.1653m/z	Pinocembrin 7-rhamnosylglucoside;	Biosynthesis of other secondary metabolites
0.70_573.1363m/z	Naringin; Naringenin 7-O-neohesperidoside; Naringenin 7-O-[alpha-L-rhamnosyl-(1->2)-beta-D-glucoside];	Biosynthesis of other secondary metabolites
0.70_589.1951m/z	1,2-Bis-O-sinapoyl-beta-D-glucoside;	Biosynthesis of other secondary metabolites
0.70_591.1762m/z	Poncirin; Isosakuranetin 7-O-neohesperidoside;	Biosynthesis of other secondary metabolites
0.70_594.1971n	Cannabisin B;	Biosynthesis of other secondary metabolites
0.70_598.1188n	Aldotetraouronic acid;	Biosynthesis of other secondary metabolites
0.70_607.2039m/z	Atalanine;	Biosynthesis of other secondary metabolites
0.70_620.1709n	Orobanchoside; Crenatoside;	Biosynthesis of other secondary metabolites
0.70_621.1787m/z	Forsythiaside;	Biosynthesis of other secondary metabolites
0.70_635.1474m/z	(6R)-10-Formyltetrahydropteroyldiglutamate; 10-Formyl-THF-L-glutamate; (6R)-10-HCO-H4PteGlu2;	Biosynthesis of other secondary metabolites
0.70_647.1150m/z	Protochlorophyllide; Protochlorophyllide a;	Biosynthesis of other secondary metabolites
0.70_665.1258m/z	Glycogen;	Biosynthesis of other secondary metabolites
0.70_667.2248m/z	Ansamitocin P-3; Ansamitosin P-3; Antibiotic C15003P3; C15003P3; Maytansinol isobutyrate; 2'-De(acetylmethylamino)-2'-methylmaytansine;	Biosynthesis of other secondary metabolites
0.70_669.2295m/z	Plantamajoside;	Biosynthesis of other secondary metabolites
0.70_861.2642m/z	Uroporphyrin III;	Biosynthesis of other secondary metabolites
0.70_865.2022m/z	Pyruvate; Pyruvic acid; 2-Oxopropanoate; 2-Oxopropanoic acid; Pyroracemic acid;	Biosynthesis of other secondary metabolites
0.70_982.2302n	Maltohexaose;	Biosynthesis of other secondary metabolites
0.70_990.3212n	Glycerone; Dihydroxyacetone; 1,3-Dihydroxyacetone; 1,3-Dihydroxy-2-propanone; 1,3-Dihydroxypropan-2-one;	Biosynthesis of other secondary metabolites
0.72_125.0003m/z	2,3,6-Trihydroxypyridine;	Biosynthesis of other secondary metabolites
0.72_142.9981m/z	3-Methyl-cis,cis-hexadienedioate; 3-Methyl-cis,cis-muconate;	Biosynthesis of other secondary metabolites
0.72_155.0345m/z	Shikimate; Shikimic acid; 3,4,5-Trihydroxy-1-cyclohexenecarboxylic acid;	Biosynthesis of other secondary metabolites
0.72_173.0449m/z	3-Dehydroquinate; 3-Dehydroquinic acid; 5-Dehydroquinate; 5-Dehydroquinic acid;	Biosynthesis of other secondary metabolites
0.72_202.0352m/z	Tetrahydroxypteridine;	Biosynthesis of other secondary metabolites
0.72_230.9933m/z	Methaphenilene;	Biosynthesis of other secondary metabolites
0.72_335.9780m/z	5-O-(1-Carboxyvinyl)-3-phosphoshikimate; O5-(1-Carboxyvinyl)-3-phosphoshikimate;	Biosynthesis of other secondary metabolites
0.72_358.9939m/z	Xanthosine 5'-phosphate; Xanthylic acid; XMP; (9-D-Ribosylxanthine)-5'-phosphate;	Biosynthesis of other secondary metabolites
0.72_363.0336m/z	Isoxapyrifop;	Biosynthesis of other secondary metabolites
0.72_382.0460n	Haloxyfop; (RS)-2-[4-(3-Chloro-5-trifluoromethyl-2-pyridyloxy)phenoxy]propionic acid;	Biosynthesis of other secondary metabolites
0.72_407.9998m/z	Permethrin;	Biosynthesis of other secondary metabolites
0.72_435.9969m/z	Beclomethasone;	Biosynthesis of other secondary metabolites
0.72_443.1413m/z	S-(2,2-Dichloro-1-hydroxy)ethyl glutathione;	Biosynthesis of other secondary metabolites
0.72_473.1001m/z	dTDP-4-oxo-2-deoxy-beta-L-xylose; dTDP-4-keto-2-deoxy-beta-L-xylose; dTDP-4-dehydro-2-deoxy-beta-L-xylose;	Biosynthesis of other secondary metabolites
0.72_515.0520m/z	Flavonol 3-O-D-xylosylglucoside;	Biosynthesis of other secondary metabolites
0.72_542.0584m/z	Dithiazanine iodide;	Biosynthesis of other secondary metabolites
0.72_586.0474m/z	4-Glutathionyl cyclophosphamide;	Biosynthesis of other secondary metabolites
0.72_759.1114m/z	Phenol; Benzenol; Hydroxybenzene; Phenic acid; Phenylic acid;	Biosynthesis of other secondary metabolites
0.72_93.0339m/z	L-Rhamnose; 6-Deoxy-L-mannose; L-Mannomethylose; L-Rhamnopyranose;	Biosynthesis of other secondary metabolites
0.74_304.9861m/z	Apigenin; 4',5,7-Trihydroxyflavone; 5,7,4'-Trihydroxyflavone;	Biosynthesis of other secondary metabolites
0.74_365.9885m/z	2,5-Diamino-6-(5-phospho-D-ribosylamino)pyrimidin-4(3H)-one; 2,5-Diamino-6-(1-D-ribosylamino)pyrimidin-4(3H)-one 5'-phosphate;	Biosynthesis of other secondary metabolites
0.74_497.0088m/z	5-Valerolactone; delta-Valerolactone; gamma-Valerolactone;	Biosynthesis of other secondary metabolites
0.75_312.9478m/z	N-Glucosylnicotinate;	Biosynthesis of other secondary metabolites
0.75_402.9512m/z	CITCO; 6-(4-Chlorophenyl)imidazo[2,1-b][1,3]thiazole-5-carbaldehyde O-(3,4-dichlorobenzyl)oxime;	Biosynthesis of other secondary metabolites
0.76_111.9467m/z	4-Methylene-L-glutamate;	Biosynthesis of other secondary metabolites
0.76_372.9138m/z	Bifenox; MC-4379;	Biosynthesis of other secondary metabolites
0.76_443.7859m/z	Quercetin 3,3'-bissulfate;	Biosynthesis of other secondary metabolites
0.76_98.9556m/z	2-Furoate; 2-Furoic acid; 2-Furancarboxylic acid; Pyromucic acid;	Biosynthesis of other secondary metabolites
0.78_111.0082m/z	Oxaloacetate; Oxalacetic acid; Oxaloacetic acid; 2-Oxobutanedioic acid; 2-Oxosuccinic acid; keto-Oxaloacetate;	Biosynthesis of other secondary metabolites
0.78_251.9040m/z	Trichlopyr; Triclopyr;	Biosynthesis of other secondary metabolites
0.78_408.0794m/z	Deoxyribose triphosphate;	Biosynthesis of other secondary metabolites
0.78_408.9257m/z	Phosdiphen;	Biosynthesis of other secondary metabolites
0.78_420.8210m/z	Cyclothiazide;	Biosynthesis of other secondary metabolites
0.88_161.0061m/z	Sodium thiosalicylate; 2-Mercapto-benzoic acid, monosodium salt;	Biosynthesis of other secondary metabolites
0.88_260.9331m/z	5-(4-Acetoxybut-1-ynyl)-2,2'-bithiophene;	Biosynthesis of other secondary metabolites
0.88_320.9536m/z	5-(3,4-Diacetoxybut-1-ynyl)-2,2'-bithiophene;	Biosynthesis of other secondary metabolites
0.89_130.9431m/z	3-Fluoro-cis,cis-muconate;	Biosynthesis of other secondary metabolites
0.95_187.0353m/z	(R)-3-((R)-3-Hydroxybutanoyloxy)butanoate;	Biosynthesis of other secondary metabolites
0.95_261.0722m/z	(Glycerophosphate)n; (Glycerophosphate)n+1; Poly(glycerol phosphate);	Biosynthesis of other secondary metabolites
0.96_173.0449m/z	Cloxyfonac-sodium;	Biosynthesis of other secondary metabolites
0.96_324.9350m/z	Musca-aurin-VII; Muscaaurin VII;	Biosynthesis of other secondary metabolites
0.96_93.0339m/z	5-O-Methyl-myo-inositol; 1D-5-O-Methyl-myo-inositol; Sequoyitol;	Biosynthesis of other secondary metabolites
0.99_113.0237m/z	Glutarate; Glutaric acid; Pentanedioic acid; 1,3-Propanedicarboxylic acid;	Biosynthesis of other secondary metabolites
1.01_101.0238m/z	beta-Cyclopiazonate; beta-Cyclopiazonic acid;	Biosynthesis of other secondary metabolites
10.31_639.4288m/z	Staphidine;	Biosynthesis of other secondary metabolites
10.31_741.4593m/z	(3S,2'S)-4-Ketomyxol 2'-alpha-L-fucoside;	Biosynthesis of other secondary metabolites
10.31_789.3673m/z	(3R,2'S)-Myxol 2'-(2,4-di-O-methyl-alpha-L-fucoside);	Biosynthesis of other secondary metabolites
10.31_809.4463m/z	Bayogenin 3-O-cellobioside;	Biosynthesis of other secondary metabolites
10.33_753.1584m/z	Geniposide pentaacetate; Pentaacetyl geniposide;	Biosynthesis of other secondary metabolites
10.38_529.3672m/z	3-Nitrosothiazolidine; N-Nitroso-1,3-thiazolidine;	Biosynthesis of other secondary metabolites
10.40_117.0123m/z	Prostanoic acid;	Biosynthesis of other secondary metabolites
10.40_309.2791m/z	beta-Tocotrienol;	Biosynthesis of other secondary metabolites
10.42_635.4079m/z	(S)-2,3-Epoxysqualene; Squalene 2,3-epoxide; Squalene 2,3-oxide; (S)-Squalene-2,3-epoxide; 2,3-Oxidosqualene; (3S)-2,3-Epoxy-2,3-dihydrosqualene;	Biosynthesis of other secondary metabolites
10.50_466.8745m/z	Nonadecanoic acid; Nonadecylic acid;	Biosynthesis of other secondary metabolites
11.53_634.8905m/z	Amidithion;	Biosynthesis of other secondary metabolites
11.75_676.9446m/z	3-Sulfino-L-alanine; L-Cysteinesulfinic acid; 3-Sulphino-L-alanine; 3-Sulfinoalanine;	Biosynthesis of other secondary metabolites
3.50_375.0673m/z	Thiophanate-methyl; 1,2-Di-(3-methoxycarbonyl-2-thioureido)benzene;	Biosynthesis of other secondary metabolites
3.50_404.0833m/z	Ticarcillin disodium; Aerugipen;	Biosynthesis of other secondary metabolites
3.50_440.0048m/z	Amlodipine;	Biosynthesis of other secondary metabolites
3.50_476.9425m/z	Benexate hydrochloride;	Biosynthesis of other secondary metabolites
3.50_506.1638m/z	alpha,beta-Dihydroxyethyl-TPP; alpha,beta-Dihydroxyethyl-ThDP; 2-(1,2-Dihydroxyethyl)-TPP;	Biosynthesis of other secondary metabolites
3.50_521.9401m/z	Beclomethasone dipropionate; Beclometasone dipropionate;	Biosynthesis of other secondary metabolites
3.50_557.1643m/z	Cyanidin 3-O-3'',6''-O-dimalonylglucoside;	Biosynthesis of other secondary metabolites
3.50_620.1002m/z	Cyclomaltodextrin; Cyclodextrin;	Biosynthesis of other secondary metabolites
3.57_280.0820m/z	Nicofetamide; N-(1,2-Diphenylethyl)nicotinamide;	Biosynthesis of other secondary metabolites
3.57_337.1128m/z	Daphnin;	Biosynthesis of other secondary metabolites
3.57_339.0703m/z	Nicotinamide D-ribonucleotide; NMN; Nicotinamide mononucleotide; Nicotinamide ribonucleotide; Nicotinamide nucleotide; beta-Nicotinamide D-ribonucleotide; beta-Nicotinamide ribonucleotide; beta-Nicotinamide mononucleotide;	Biosynthesis of other secondary metabolites
3.57_369.0279m/z	Magenta; Fuchsin; Rosaniline hydrochloride;	Biosynthesis of other secondary metabolites
3.57_371.0981m/z	Austrobailignan 1;	Biosynthesis of other secondary metabolites
3.57_439.0555m/z	Plantagoside;	Biosynthesis of other secondary metabolites
3.57_465.1017m/z	Salvianolic acid A;	Biosynthesis of other secondary metabolites
3.57_493.1133m/z	Catechol; 1,2-Benzenediol; o-Benzenediol; 1,2-Dihydroxybenzene; Brenzcatechin; Pyrocatechol;	Biosynthesis of other secondary metabolites
3.59_117.0552m/z	2,3-Dihydroxybenzoate; 2,3-Dihydroxybenzoic acid;	Biosynthesis of other secondary metabolites
3.59_161.0449m/z	3-[(1R,2S,5R,6S)-5-Hydroxy-7-oxabicyclo[4.1.0]heptan-2-yl]-2-oxopropanoate; Epoxy-4S-H4HPP;	Biosynthesis of other secondary metabolites
3.59_199.0605m/z	Benzoin; 2-Hydroxy-1,2-diphenylethanone; Benzoin tincture;	Biosynthesis of other secondary metabolites
3.59_211.0751m/z	Buthionine sulfoximine; S-Butyl-DL-homocysteine-[S,R]-sulfoximine;	Biosynthesis of other secondary metabolites
3.59_329.1222m/z	Vomilenine;	Biosynthesis of other secondary metabolites
3.60_113.0241m/z	trans-Cinnamate; trans-Cinnamic acid; (E)-Cinnamate; (2E)-3-Phenylprop-2-enoate;	Biosynthesis of other secondary metabolites
3.60_147.0446m/z	L-Phenylalanine; (S)-alpha-Amino-beta-phenylpropionic acid;	Biosynthesis of other secondary metabolites
3.60_266.0111m/z	p-Nitrophenyl-O-ethyl ethylphosphonate; Ethyl 4-nitrophenyl ethylphosphonate;	Biosynthesis of other secondary metabolites
3.60_294.0289m/z	Flurochloridone; Raiser;	Biosynthesis of other secondary metabolites
3.60_310.0013m/z	Pteleatine;	Biosynthesis of other secondary metabolites
3.60_325.1107m/z	7-O-Methylluteone;	Biosynthesis of other secondary metabolites
3.60_471.1709m/z	O-(1->4)-alpha-L-Dihydrostreptosyl-streptidine 6-phosphate; alpha-L-Dihydrostreptosyl-(1->4)-streptidine 6-phosphate;	Biosynthesis of other secondary metabolites
3.60_501.2670m/z	Clindamycin phosphate;	Biosynthesis of other secondary metabolites
3.60_531.1913m/z	dTDP-glucose; dTDP-D-glucose; dTDP-alpha-D-glucose;	Biosynthesis of other secondary metabolites
3.61_318.1182m/z	1-(5'-Phosphoribosyl)-5-amino-4-imidazolecarboxamide; 5'-Phosphoribosyl-5-amino-4-imidazolecarboxamide; 5'-Phospho-ribosyl-5-amino-4-imidazole carboxamide; AICAR; 5-Aminoimidazole-4-carboxamide ribotide; 5-Phosphoribosyl-4-carbamoyl-5-aminoimidazole; 5-Amino-1-(5-phospho-D-ribosyl)imidazole-4-carboxamide;	Biosynthesis of other secondary metabolites
3.61_337.0580m/z	Tos-Lys-CH2Cl;	Biosynthesis of other secondary metabolites
3.61_456.0010m/z	Kalbreclasine;	Biosynthesis of other secondary metabolites
3.61_468.1178m/z	Biotinyl-5'-AMP;	Biosynthesis of other secondary metabolites
3.61_675.2114m/z	4-Hydroxybenzoate; Hydroxybenzoic acid; 4-Hydroxybenzoic acid; Hydroxybenzenecarboxylic acid;	Biosynthesis of other secondary metabolites
3.63_137.0240m/z	L-Proline; 2-Pyrrolidinecarboxylic acid;	Biosynthesis of other secondary metabolites
3.63_150.0317m/z	3-(2-Hydroxyphenyl)propanoate; 2-Hydroxyphenylpropanoate; 3-(2-Hydroxyphenyl)propionic acid; Melilotate; 3-(2-Hydroxyphenyl)propionate;	Biosynthesis of other secondary metabolites
3.63_173.0450m/z	3-Dehydrocarnitine; 3-Carboxy-N,N,N-trimethyl-2-oxo-1-propanaminium;	Biosynthesis of other secondary metabolites
3.63_195.0656m/z	4-(beta-D-Glucosyloxy)benzoate; 4-Hydroxybenzoate-O-glucoside;	Biosynthesis of other secondary metabolites
3.63_300.0842n	5-Amino-6-(1-D-ribitylamino)uracil; 5-Amino-6-(D-ribitylamino)uracil; 6-(1-D-Ribitylamino)-5-amino-2,4-dihydroxypyrimidine; 6-(1-D-Ribitylamino)-5-aminouracil; 4-(1-D-Ribitylamino)-5-amino-2,6-dihydroxypyrimidine;	Biosynthesis of other secondary metabolites
3.63_311.0766m/z	Sodium 2-O-L-rhamnopyranosyl-4-deoxy-alpha-L-threo-hex-4-eno-pyranosiduronate; Lepidimoide;	Biosynthesis of other secondary metabolites
3.63_345.0821m/z	Deoxyviolacein;	Biosynthesis of other secondary metabolites
3.63_362.0728m/z	Secologanate;	Biosynthesis of other secondary metabolites
3.63_411.1054m/z	Flubenzimine;	Biosynthesis of other secondary metabolites
3.63_621.2216m/z	NAD+; NAD; Nicotinamide adenine dinucleotide; DPN; Diphosphopyridine nucleotide; Nadide; beta-NAD+;	Biosynthesis of other secondary metabolites
3.64_313.1124m/z	Kievitone;	Biosynthesis of other secondary metabolites
3.64_355.9959m/z	1,2-Dehydroreticuline; 1,2-Dehydroreticulinium; 3,4-Dihydro-7-hydroxy-1-[(3-hydroxy-4-methoxyphenyl)methyl]-6-methoxy-2-(methyl-14C)-isoquinolinium;	Biosynthesis of other secondary metabolites
3.64_414.1729n	Benazepril;	Biosynthesis of other secondary metabolites
3.64_459.1707m/z	CB3717;	Biosynthesis of other secondary metabolites
3.64_513.0886m/z	Tremulacin;	Biosynthesis of other secondary metabolites
3.64_527.1535m/z	Metaflumizone;	Biosynthesis of other secondary metabolites
3.64_541.0918m/z	Novobiocin sodium;	Biosynthesis of other secondary metabolites
3.64_669.1824m/z	4-Pyridoxolactone; 4-Pyridoxic acid lactone;	Biosynthesis of other secondary metabolites
3.66_275.0760m/z	Irisxanthone;	Biosynthesis of other secondary metabolites
3.66_481.1344m/z	Karakin; Endecaphillin A; beta-D-Glucopyranose, 1,2,6-tris(3-nitropropanoate);	Biosynthesis of other secondary metabolites
3.66_518.0627m/z	3-Methyldioxyindole; 3-Hydroxy-3-methyloxindole;	Biosynthesis of other secondary metabolites
3.67_162.0555m/z	Bowdichione;	Biosynthesis of other secondary metabolites
3.67_297.0404m/z	3-O-Methylquercetin; 3',4',5,7-Tetrahydroxy-3-methoxyflavone; 3-Methoxy-5,7,3',4'-tetrahydroxyflavone;	Biosynthesis of other secondary metabolites
3.67_315.0502m/z	(-)-Acanthocarpan;	Biosynthesis of other secondary metabolites
3.67_327.0505m/z	Tebuconazole;	Biosynthesis of other secondary metabolites
3.67_342.1170m/z	Quercetin 3-O-glucoside; Isoquercitrin; 2-(3,4-Dihidroxyphenyl)-3-(beta-D-glucofuranosyloxy)-5,7-dihydroxy-4H-1-benzopyran-4-one; Isotrifoliin;	Biosynthesis of other secondary metabolites
3.67_463.0853m/z	Leinamycin;	Biosynthesis of other secondary metabolites
3.67_641.1703m/z	UDP-N-acetylmuramoyl-L-alanine; UDP-N-acetyl-alpha-D-muramoyl-L-alanine;	Biosynthesis of other secondary metabolites
3.67_749.1379m/z	N-Ethylmaleimide;	Biosynthesis of other secondary metabolites
3.69_342.0036m/z	Gentiopicrin; Gentiopicroside;	Biosynthesis of other secondary metabolites
3.69_453.1229m/z	Bis(1L-myo-inositol)-3,1'-phosphate 1-phosphate;	Biosynthesis of other secondary metabolites
3.69_741.1000m/z	1,3,8-Naphthalenertriol; 1,3,8-Trihydroxynaphthalene;	Biosynthesis of other secondary metabolites
3.70_317.0415m/z	2-O-alpha-L-Rhamnopyranosyl-D-glucopyranose; Neohesperidose;	Biosynthesis of other secondary metabolites
3.70_339.1089m/z	4-Chloroprogesterone; 4-Chloropregn-4-ene-3,20-dione;	Biosynthesis of other secondary metabolites
3.70_383.1546m/z	Brucine;	Biosynthesis of other secondary metabolites
3.70_429.1561m/z	12alpha,13alpha-Dihydroxyfumitremorgin C; 12,13-Dihydroxyfumitremorgin C;	Biosynthesis of other secondary metabolites
3.70_447.0441m/z	1-O,6-O-Digalloyl-beta-D-glucose;	Biosynthesis of other secondary metabolites
3.70_584.1796m/z	Podorhizol beta-D-glucoside;	Biosynthesis of other secondary metabolites
3.70_613.1661m/z	3-Propylmalate;	Biosynthesis of other secondary metabolites
3.71_180.0327m/z	Dikegulac; Diprogulic acid;	Biosynthesis of other secondary metabolites
3.71_563.1589m/z	7(1)-Hydroxychlorophyllide a;	Biosynthesis of other secondary metabolites
3.73_359.0952m/z	Sparfloxacin; cis-5-Amino-1-cyclopropyl-7-(3,5-dimethyl-1-piperazinyl)-6,8-difluoro-1,4-dihydro-4-oxo-3-quinolinecarboxylic acid;	Biosynthesis of other secondary metabolites
3.73_461.1316m/z	Ingenol 3,20-dibenzoate;	Biosynthesis of other secondary metabolites
3.73_591.2127m/z	Gambogic acid;	Biosynthesis of other secondary metabolites
3.73_663.2692m/z	Vanillyl alcohol; 4-Hydroxy-3-methoxy-benzenemethanol; 4-Hydroxy-3-methoxybenzyl alcohol; 4-Hydroxy-3-methoxybenzenemethanol;	Biosynthesis of other secondary metabolites
3.74_153.0552m/z	Cys-Gly; L-Cysteinylglycine;	Biosynthesis of other secondary metabolites
3.74_177.0337m/z	2,6-Dioxo-6-phenylhexanoate;	Biosynthesis of other secondary metabolites
3.74_279.1078m/z	1-Hydroxy-2-methyl-2-butenyl 4-diphosphate; (E)-4-Hydroxy-3-methyl-but-2-enyl diphosphate; (E)-4-Hydroxy-3-methylbut-2-en-1-yl diphosphate;	Biosynthesis of other secondary metabolites
3.74_296.9695m/z	Dantrolene;	Biosynthesis of other secondary metabolites
3.74_313.0559m/z	Etobenzanid;	Biosynthesis of other secondary metabolites
3.88_207.0505m/z	DIMBOA;2,4-Dihydroxy-7-methoxy-2H-1,4-benzoxazin-3(4H)-one;2,4-Dihydroxy-7-methoxy-1,4-benzoxazin-3-one;	Biosynthesis of other secondary metabolites
3.91_443.1165m/z	Clindamycin;	Biosynthesis of other secondary metabolites
3.92_321.1181m/z	Timolol;	Biosynthesis of other secondary metabolites
3.92_418.0996m/z	6-(Dibromomethylene)-17beta-hydroxyandrost-4-en-3-one; 6-(Dibromomethylene)testosterone;	Biosynthesis of other secondary metabolites
3.92_503.1416m/z	Coumermic acid;	Biosynthesis of other secondary metabolites
3.92_589.1573m/z	Bruceantinol;	Biosynthesis of other secondary metabolites
3.92_647.1869m/z	6'''-Deamino-6'''-hydroxyparomomycin II;	Biosynthesis of other secondary metabolites
3.94_345.1185m/z	Ziprasidone;	Biosynthesis of other secondary metabolites
3.95_367.1034m/z	Hyoscyamine methylbromide; Atropine methobromide; Atropine methylbromide;	Biosynthesis of other secondary metabolites
3.95_526.0849m/z	dTDP-4-(methylamino)-2,3,4,6-tetradeoxy-D-glucose; dTDP-4-(methylamino)-2,3,4,6-tetradeoxy-alpha-D-erythro-hexopyranose;	Biosynthesis of other secondary metabolites
3.95_765.1891m/z	3,4-Dihydroxyphenylethyleneglycol;	Biosynthesis of other secondary metabolites
3.97_213.0550m/z	Cyperaquinone; 3-Methyl-6-prop-1-en-2-ylfuro[3,2-f][1]benzofuran-4,8-dione;	Biosynthesis of other secondary metabolites
3.97_241.0502m/z	Metaxalone;	Biosynthesis of other secondary metabolites
3.97_276.0164n	Treosulfan;	Biosynthesis of other secondary metabolites
0.03_225.8973m/z	NA	Carbohydrate metabolism
0.06_145.9305m/z	Fumarate; Fumaric acid; trans-Butenedioic acid;	Carbohydrate metabolism
0.10_360.8221m/z	Sulfate; Sulfuric acid;	Carbohydrate metabolism
0.12_350.8595m/z	Thien-2-ylacetate; 2-Thiopheneacetic acid; 2-Thienylacetic acid;	Carbohydrate metabolism
0.14_496.7906m/z	4-Sulfobenzyl alcohol; 4-(Hydroxymethyl)benzenesulfonate;	Carbohydrate metabolism
0.36_224.9082m/z	1,2,3,7,8-Pentachlorodibenzofuran; 1,2,3,7,8-PeCDF; PCDF 94;	Carbohydrate metabolism
0.45_210.9489m/z	3-Sulfomuconate;	Carbohydrate metabolism
0.48_332.9382m/z	Butonate;	Carbohydrate metabolism
0.50_1166.6070m/z	2,4-Dichlorotoluene;	Carbohydrate metabolism
0.50_272.9583m/z	Fluroxypyr;	Carbohydrate metabolism
0.50_662.8308m/z	Lopinavir;	Carbohydrate metabolism
0.50_708.7559m/z	Trichilin A;	Carbohydrate metabolism
0.51_146.9605m/z	Acetyl phosphate;	Carbohydrate metabolism
0.51_316.8971m/z	Chlorpyrifos-methyl; Chloropyriphos-methyl;	Carbohydrate metabolism
0.51_453.8399m/z	Tribromobisphenol A; 3,3',5-Tribromobisphenol A;	Carbohydrate metabolism
0.51_553.8012m/z	Thifluzamide;	Carbohydrate metabolism
0.53_207.9755m/z	2,4-Dinitrophenol;	Carbohydrate metabolism
0.53_218.9813m/z	2-Amino-1-methyl-6-phenylimidazo[4,5-b]pyridine; PhIP;	Carbohydrate metabolism
0.54_1176.5394m/z	L-Lysine; Lysine acid; 2,6-Diaminohexanoic acid;	Carbohydrate metabolism
0.54_396.8844m/z	Coumaphos;	Carbohydrate metabolism
0.54_625.7896n	Metrizoic acid;	Carbohydrate metabolism
0.55_128.9590m/z	Methanesulfonic acid; Methanesulfonate;	Carbohydrate metabolism
0.55_298.8802m/z	Chlorfensulphide; Azosulfide;	Carbohydrate metabolism
0.55_348.8952m/z	Dacthal; Chlorthal-dimethyl; Dimethyl 2,3,5,6-tetrachloroterephthalate;	Carbohydrate metabolism
0.55_464.8045m/z	3,5-Diiodo-4-hydroxyphenylpyruvate; 3-(3,5-Diiodo-4-hydroxyphenyl)pyruvate;	Carbohydrate metabolism
0.55_988.6705m/z	L-Ornithine; (S)-2,5-Diaminovaleric acid; (S)-2,5-Diaminopentanoic acid; (S)-2,5-Diaminopentanoate;	Carbohydrate metabolism
0.57_131.0820m/z	L-Histidine; (S)-alpha-Amino-1H-imidazole-4-propionic acid;	Carbohydrate metabolism
0.57_156.0774m/z	L-Arginine; (S)-2-Amino-5-guanidinovaleric acid; L-Arg;	Carbohydrate metabolism
0.57_224.0522m/z	Lipoamide; Thioctic acid amide;	Carbohydrate metabolism
0.57_241.0908m/z	7,8-Dihydroxykynurenate;	Carbohydrate metabolism
0.65_395.0406m/z	Bufferin; Aspirin softam;	Carbohydrate metabolism
0.65_398.0155m/z	dADP; 2'-Deoxyadenosine 5'-diphosphate;	Carbohydrate metabolism
0.65_427.9158m/z	9-Bromo-17beta-hydroxy-17-methylandrost-4-ene-3,11-dione;	Carbohydrate metabolism
0.65_429.0871m/z	dIDP; 2'-Deoxyinosine-5'-diphosphate; 2'-Deoxyinosine 5'-diphosphate;	Carbohydrate metabolism
0.65_480.9919m/z	Cefoxitin sodium;	Carbohydrate metabolism
0.68_567.0124m/z	Acrinathrin;	Carbohydrate metabolism
0.68_736.1353m/z	Epigallocatechin-(4beta->8)-epicatechin-3-O-gallate ester;	Carbohydrate metabolism
0.68_864.2414n	4-Acetamidobutanoyl-CoA;	Carbohydrate metabolism
0.70_1059.3091m/z	UDP-N-acetylmuramoyl-L-alanyl-D-glutamyl-L-lysyl-D-alanine; UDP-N-acetylmuramoyl-L-alanyl-D-gamma-glutamyl-L-lysyl-D-alanine;	Carbohydrate metabolism
0.70_1088.2937n	Monomethyl sulfate; Methyl sulfate;	Carbohydrate metabolism
10.06_359.1547m/z	Calanolide A;	Carbohydrate metabolism
10.06_369.1719m/z	Thiethylperazine; Ethylthioperazine;	Carbohydrate metabolism
10.06_417.1792m/z	Bufotalin; 3beta,14,16beta-Trihydroxy-5beta-bufa-20,22-dienolide 16-acetate;	Carbohydrate metabolism
10.12_285.8774m/z	Sclareol; (13R)-Labd-14-ene-8alpha,13-diol;	Carbohydrate metabolism
10.12_548.8380m/z	Calcitriol; 1alpha,25-Dihydroxyvitamin D3; (1S,3R,5Z,7E)-9,10-Seco-5,7,10(19)-cholestatriene-1,3,25-triol;	Carbohydrate metabolism
10.13_415.3205m/z	3alpha,7alpha,12alpha-Trihydroxy-5beta-cholestan-26-al;	Carbohydrate metabolism
10.13_433.3311m/z	Rhodoxanthin;	Carbohydrate metabolism
10.16_650.8675m/z	Oleic acid methyl ester; Methyl oleate;	Carbohydrate metabolism
10.23_265.9497m/z	Sulfacetamide sodium anhydrous;	Carbohydrate metabolism
10.23_270.9918m/z	Benoxacor;	Carbohydrate metabolism
10.23_293.9879m/z	TDE; DDD; 1,1-Dichloro-2,2-bis(4'-chlorophenyl)ethane; Dichlorodiphenyldichloroethane;	Carbohydrate metabolism
10.23_384.9347m/z	Kylinone;	Carbohydrate metabolism
10.25_248.9603m/z	Jatrophone;	Carbohydrate metabolism
10.25_700.9061m/z	Di(2-ethylhexyl) adipate; Dioctyl adipate; Diethylhexyl adipate;	Carbohydrate metabolism
10.26_437.2874m/z	4-Hydroxyphenylacetate; 4-Hydroxyphenylacetic acid;	Carbohydrate metabolism
10.29_215.0522m/z	2-Hydroxytetracosanoic acid;	Carbohydrate metabolism
10.29_383.3519m/z	Tentoxin;	Carbohydrate metabolism
10.29_413.2191m/z	Valtratum; Valtrate;	Carbohydrate metabolism
10.29_421.1826m/z	2,2-Dimethyl-3-(4-methoxyphenyl)-4-ethyl-7-hydroxy-2H-1-benzopyran-8-methanol diacetate;	Carbohydrate metabolism
10.29_515.1418m/z	Nomilin;	Carbohydrate metabolism
10.31_165.0404m/z	9-Oxononanoic acid;	Carbohydrate metabolism
10.31_171.1018m/z	10-Hydroxydecanoic acid; 10-Hydroxydecanoate;	Carbohydrate metabolism
10.31_187.1332m/z	Sebacic acid; Decanedioic acid;	Carbohydrate metabolism
10.31_212.0738m/z	3-Oxododecanoic acid; 3-Oxododecanoate;	Carbohydrate metabolism
10.31_213.1485m/z	Procarbazine;	Carbohydrate metabolism
10.31_229.0195m/z	Guanethidine;	Carbohydrate metabolism
10.31_233.1533m/z	4-Heptyloxybenzoic acid;	Carbohydrate metabolism
10.31_235.1326m/z	Latia luciferin;	Carbohydrate metabolism
10.31_237.1085m/z	Dihydroaceanthrylene; 1,2-Dihydroaceanthrylene;	Carbohydrate metabolism
3.29_612.9332m/z	Esmeraldin B;	Carbohydrate metabolism
3.29_651.1917m/z	Hellicoside;	Carbohydrate metabolism
3.29_803.0716m/z	4-Pyridoxate; 4-Pyridoxic acid;	Carbohydrate metabolism
3.30_182.0460m/z	Aucubin;	Carbohydrate metabolism
3.30_420.0136m/z	Cefuroxime sodium;	Carbohydrate metabolism
3.30_776.0587m/z	Calcium pantothenate;	Carbohydrate metabolism
3.32_475.1616m/z	3,5-Dihydroxy-1,4-naphthoquinone;	Carbohydrate metabolism
3.33_189.0185m/z	Se-Methylselenomethionine;	Carbohydrate metabolism
3.33_246.9904m/z	Guanosine;	Carbohydrate metabolism
3.36_689.2261m/z	Phenacetin; Acetophenetidin;	Carbohydrate metabolism
3.82_388.0882m/z	Rosmarinate; Rosmarinic acid;	Carbohydrate metabolism
3.82_449.9603m/z	Temefos; Temephos;	Carbohydrate metabolism
3.82_513.1248m/z	Oxiconazole nitrate;	Carbohydrate metabolism
3.84_325.3795m/z	4-O-beta-D-Glucosyl-4-hydroxycinnamate;	Carbohydrate metabolism
3.84_393.0808m/z	Asperuloside;	Carbohydrate metabolism
10.02_461.3619m/z	alpha-Tocotrienol;	Drug resistance: Antimicrobial
0.57_641.9146n	Gallocatechin-(4alpha->8)-epigallocatechin;	Energy metabolism
0.57_857.1704m/z	L-Serine; L-2-Amino-3-hydroxypropionic acid; L-3-Hydroxy-alanine; Serine;	Energy metabolism
0.70_519.1550m/z	Melampodinin;	Energy metabolism
10.31_431.1943m/z	Lunarine;	Energy metabolism
10.31_436.2212m/z	Kurarinone;	Energy metabolism
10.31_437.1955m/z	Cammaconine; Columbiananine;	Energy metabolism
0.57_256.0019m/z	6-(Pentylthio)purine; 6-Amylmercaptopurine;	Lipid metabolism
0.57_257.0648m/z	Cartap;	Lipid metabolism
0.57_272.0295m/z	Cimetidine;	Lipid metabolism
0.57_287.0842m/z	8-Azaadenosine;	Lipid metabolism
0.57_303.0618m/z	6-Deoxyjacareubin;	Lipid metabolism
0.57_309.0785m/z	Penconazole;	Lipid metabolism
0.65_763.0905m/z	Diacetyl; Biacetyl; Dimethylglyoxal; 2,3-Butanedione;	Lipid metabolism
0.67_134.8651m/z	Threonate; L-Threonate; (2R,3S)-2,3,4-Trihydroxybutanoic acid;	Lipid metabolism
0.67_135.0292m/z	Sulfoacetate; Sulfoacetic acid;	Lipid metabolism
0.67_140.9856m/z	4-Hydroxy-2-oxoglutarate; 4-Hydroxy-2-oxoglutaric acid;	Lipid metabolism
0.67_170.8328m/z	Calcium sulfate; Gypsum;	Lipid metabolism
0.67_227.9282n	8-Dehydro-3-deoxy-D-manno-octulosonate; 3,8-Dideoxy-8-oxo-D-manno-octulosonate;	Lipid metabolism
0.67_267.9020m/z	Shikimate 3-phosphate; Shikimate 5-phosphate;	Lipid metabolism
0.67_288.9867m/z	Demeton-O;	Lipid metabolism
0.67_353.9121m/z	2,6-Dichlorophenol-4-(1,4-naphthoquinone imine);	Lipid metabolism
0.67_355.9095m/z	Naftifine hydrochloride;	Lipid metabolism
0.67_357.9326m/z	Eudistomin C;	Lipid metabolism
0.67_368.0043m/z	Chlorpromazine N-oxide;	Lipid metabolism
0.67_387.9468m/z	Fenoxaprop-ethyl; Fenoxaprop ethyl;	Lipid metabolism
0.67_436.9740m/z	Ceftizoxime sodium;	Lipid metabolism
0.67_440.0218m/z	Bendroflumethiazide;	Lipid metabolism
0.67_507.9726m/z	Flufenoxuron;	Lipid metabolism
0.67_528.9785m/z	Mezlin; Mezlocillin;	Lipid metabolism
0.67_673.0043m/z	Flubendiamide;	Lipid metabolism
0.67_761.1251m/z	Succinate; Succinic acid; Butanedionic acid; Ethylenesuccinic acid;	Lipid metabolism
0.68_117.0186m/z	meso-Tartaric acid; meso-Tartrate;	Lipid metabolism
0.68_150.0158n	2-Hydroxy-3-oxopropane-1-sulfonate; 3-Sulfolactaldehyde;	Lipid metabolism
0.68_152.9860m/z	Lichenin; Lichenan;	Lipid metabolism
0.68_161.0449m/z	Oxaloglutarate;	Lipid metabolism
0.68_203.0190m/z	3-Deoxy-lyxo-heptulosaric acid; 3-Deoxy-D-lyxo-hept-2-ulopyranosaric acid;	Lipid metabolism
0.68_221.0296m/z	2,3-Dihydroxy-p-cumate;	Lipid metabolism
0.68_231.0447m/z	N-Acetyl-D-glucosamine; N-Acetylchitosamine; 2-Acetamido-2-deoxy-D-glucose; GlcNAc;	Lipid metabolism
0.68_256.0582m/z	Cisplatin; cis-Diamminedichloroplatinum(II); [PtCl2(NH3)2]; CDDP;	Lipid metabolism
0.68_297.9507m/z	7-Hydroxy-6-methyl-8-ribityllumazine; 7-Oxolumazine; 6-Methyl-7-oxo-8-ribityllumazine;	Lipid metabolism
0.68_327.0921m/z	Sucrose; Cane sugar; Saccharose; 1-alpha-D-Glucopyranosyl-2-beta-D-fructofuranoside;	Lipid metabolism
0.68_342.1155n	Clotrimazole;	Lipid metabolism
0.68_379.0808m/z	Mercaptoacetyl-Phe-Leu;	Lipid metabolism
0.68_387.1136m/z	Chlorpheniramine maleate;	Lipid metabolism
0.68_389.1272m/z	Tarennoside;	Lipid metabolism
0.68_404.1037m/z	Khellol glucoside; Khelloside;	Lipid metabolism
0.68_513.0131m/z	Difethialone;	Lipid metabolism
0.68_537.0522m/z	dTDP-4-amino-4,6-dideoxy-D-glucose; dTDP-4-amino-4,6-dideoxy-alpha-D-glucose; dTDP-viosamine; dTDP-4-amino-4,6-dideoxy-alpha-D-glucopyranose;	Lipid metabolism
1.04_145.0138m/z	Isonocardicin A; 1-Azetidineacetic acid;	Lipid metabolism
1.09_158.0454m/z	Adenine; 6-Aminopurine;	Lipid metabolism
3.33_282.0835m/z	Nopaline; D-Nopaline; N2-(D-1,3-Dicarboxypropyl)-L-arginine; N-[(1S)-4-Carbamimidamido-1-carboxybutyl]-D-glutamic acid;	Lipid metabolism
3.33_417.1043m/z	Protoaphin aglucone; Protoaphin aglycone;	Lipid metabolism
3.33_563.1607m/z	(R)-Mevalonate; Mevalonic acid; 3,5-Dihydroxy-3-methylvaleric acid;	Lipid metabolism
3.35_296.0624m/z	cis-3,4-Leucopelargonidin;	Lipid metabolism
3.35_474.0031m/z	Agnuside;	Lipid metabolism
3.35_501.1211m/z	Salicin; Salicoside;	Lipid metabolism
3.36_285.0970m/z	Tetrasul;	Lipid metabolism
3.36_329.0872m/z	Tos-Arg-CH2Cl;	Lipid metabolism
3.84_414.9920m/z	Lactitol dihydrate;	Lipid metabolism
3.84_439.0843m/z	Paederoside;	Lipid metabolism
3.84_463.0861m/z	Tetracycline;	Lipid metabolism
3.85_143.0345m/z	Betaine aldehyde hydrate;	Lipid metabolism
3.88_702.1087m/z	Cyclic GMP-AMP; Cyclic Gp(2'-5')Ap(3'-5'); cGAMP(2'-5');	Lipid metabolism
3.88_709.0701m/z	3',5'-Cyclic diGMP; cdiGMP; 3',5'-Cyclic diguanylic acid; Bis-(3',5')-cyclic diGMP; Cyclic di-3',5'-guanylate;	Lipid metabolism
3.90_153.0552m/z	5-Hydroxy-L-tryptophan; Oxitriptan;	Lipid metabolism
3.90_369.1378m/z	Nafcillin sodium;	Lipid metabolism
3.90_557.1622m/z	Noviflumuron;	Lipid metabolism
10.04_423.3261m/z	Methyl palmitate;	Membrane transport
10.06_269.2477m/z	16-Hydroxypalmitate; 16-Hydroxypalmitic acid;	Membrane transport
10.06_271.2261m/z	Aphidicolin;	Membrane transport
10.06_337.2358m/z	Quinine; (-)-Quinine;	Membrane transport
3.82_279.0587m/z	Thalassemine; L-Thalassemine;	Membrane transport
3.82_297.0974m/z	Atropine; dl-Hyoscyamine;	Membrane transport
3.82_324.1368m/z	Digalacturonate; Digalacturonic acid;	Membrane transport
3.82_369.0697m/z	Boc-Asn-OPhNO2;	Membrane transport
0.57_318.0331m/z	Chloroxuron;	Metabolism of cofactors and vitamins
0.57_325.0525m/z	Isoprothiolane sulfoxide; Propanedioic acid, 1,3-dithiolan-2-ylidene-, bis(1-methylethyl) ester, 5-oxide;	Metabolism of cofactors and vitamins
0.57_347.2156m/z	Melochinone;	Metabolism of cofactors and vitamins
0.57_385.1716m/z	Arbutin 6-phosphate; Arbutin-6P;	Metabolism of cofactors and vitamins
0.57_387.0229m/z	Coumeroic acid;	Metabolism of cofactors and vitamins
0.57_401.9988m/z	Butoconazole;	Metabolism of cofactors and vitamins
0.57_409.0137m/z	Spironolactone;	Metabolism of cofactors and vitamins
0.57_415.1970m/z	Echitovenine;	Metabolism of cofactors and vitamins
0.57_434.1836n	Fluocinolone;	Metabolism of cofactors and vitamins
0.57_485.9556m/z	Bruceine B;	Metabolism of cofactors and vitamins
0.57_554.9455m/z	Inumakilactone A glycoside;	Metabolism of cofactors and vitamins
0.57_570.9174m/z	Puerarin xyloside;	Metabolism of cofactors and vitamins
0.70_110.9755m/z	Cyclohexane-1,3-dione; 1,3-Cyclohexanedione; Dihydroresorcinol;	Metabolism of cofactors and vitamins
0.70_1181.3715m/z	1,2,3-Trihydroxybenzene; Pyrogallol; Pyrogallic acid; 1,2,3-Benzenetriol;	Metabolism of cofactors and vitamins
0.70_125.0243m/z	2,5-Dioxopentanoate; 2-Oxoglutarate semialdehyde;	Metabolism of cofactors and vitamins
0.70_129.0189m/z	(S)-Malate; L-Malate; L-Apple acid; L-Malic acid; L-2-Hydroxybutanedioic acid; Malate; Malic acid;	Metabolism of cofactors and vitamins
0.70_139.0124m/z	2-Hydroxymuconate semialdehyde; 2-Hydroxymuconic semialdehyde; 2-Hydroxymuconate-6-semialdehyde;	Metabolism of cofactors and vitamins
0.70_141.0188m/z	2,3-Dimethylmaleate; Dimethylmaleic acid;	Metabolism of cofactors and vitamins
0.70_143.0347m/z	2-Oxoglutarate; Oxoglutaric acid; 2-Ketoglutaric acid; alpha-Ketoglutaric acid;	Metabolism of cofactors and vitamins
0.70_145.0137m/z	D-Ribose;	Metabolism of cofactors and vitamins
0.70_149.0451m/z	2,5-Furandicarboxylate; Furan-2,5-dicarboxylate;	Metabolism of cofactors and vitamins
0.70_154.9982m/z	2-Oxoadipate; 2-Oxoadipic acid;	Metabolism of cofactors and vitamins
0.70_159.0294m/z	2-Dehydro-D-xylonate;	Metabolism of cofactors and vitamins
0.70_166.0171m/z	3-Dehydroshikimate;	Metabolism of cofactors and vitamins
0.70_172.0376n	cis-Aconitate; cis-Aconitic acid;	Metabolism of cofactors and vitamins
0.70_179.0555m/z	2-Amino-3-carboxymuconate semialdehyde; 2-Amino-3-(3-oxoprop-1-enyl)-but-2-enedioate; 2-Amino-3-(3-oxoprop-1-en-1-yl)but-2-enedioate;	Metabolism of cofactors and vitamins
0.70_184.0247m/z	Pydanon; Hexahydro-4-hydroxy-3,6-dioxopyridazine-4-acetic acid;	Metabolism of cofactors and vitamins
0.70_187.0350m/z	Oxalosuccinate; Oxalosuccinic acid;	Metabolism of cofactors and vitamins
0.70_189.0031m/z	Citrate; Citric acid; 2-Hydroxy-1,2,3-propanetricarboxylic acid; 2-Hydroxytricarballylic acid;	Metabolism of cofactors and vitamins
0.70_191.0191m/z	Quinate; Quinic acid; Kinic acid; Chinic acid; L-Quinic acid; L-Quinate; (-)-Quinic acid;	Metabolism of cofactors and vitamins
0.70_191.0904m/z	Phenanthrene-9,10-oxide;	Metabolism of cofactors and vitamins
0.70_205.0349m/z	Dihydrolipoate; Dihydrolipoic acid; Dihydrothioctic acid;	Metabolism of cofactors and vitamins
0.70_209.1044m/z	6-Acetyl-D-glucose;	Metabolism of cofactors and vitamins
0.70_226.9955m/z	2'-Hydroxybiphenyl-2-sulfinate; 2-(2-Hydroxyphenyl)benzenesulfinate;	Metabolism of cofactors and vitamins
0.70_233.0292m/z	Drazoxolon;	Metabolism of cofactors and vitamins
0.70_239.0764m/z	Uridine;	Metabolism of cofactors and vitamins
0.70_243.0615m/z	Nebularine; Purine riboside; N-D-Ribosylpurine;	Metabolism of cofactors and vitamins
0.70_251.0764m/z	3-beta-D-Galactosyl-sn-glycerol; Galactosylglycerol;	Metabolism of cofactors and vitamins
0.70_253.0922m/z	Tulobuterol hydrochloride;	Metabolism of cofactors and vitamins
0.70_261.0718m/z	5'-Oxoinosine; 5'-Dehydroinosine;	Metabolism of cofactors and vitamins
0.70_265.0555m/z	Inosine;	Metabolism of cofactors and vitamins
0.70_267.0713m/z	Deoxycoformycin; Pentostatin;	Metabolism of cofactors and vitamins
0.70_271.1041m/z	Felbamate;	Metabolism of cofactors and vitamins
0.70_273.0625m/z	(5-L-Glutamyl)-L-glutamine;	Metabolism of cofactors and vitamins
0.70_278.0397m/z	Coformycin;	Metabolism of cofactors and vitamins
0.70_285.0655m/z	5-L-Glutamyl-taurine; 5-Glutamyl-taurine; Glutaurine;	Metabolism of cofactors and vitamins
0.70_289.0282m/z	N-(L-Arginino)succinate; 2-(Nomega-L-Arginino)succinate; L-Argininosuccinate; L-Argininosuccinic acid; L-Arginosuccinic acid;	Metabolism of cofactors and vitamins
0.70_290.1220n	Buthidazole;	Metabolism of cofactors and vitamins
0.70_291.9881m/z	Tuliposide B;	Metabolism of cofactors and vitamins
0.70_295.0663m/z	Oil Orange SS;	Metabolism of cofactors and vitamins
0.70_300.1044n	Propaphos;	Metabolism of cofactors and vitamins
0.70_307.0417m/z	Croconazole;	Metabolism of cofactors and vitamins
10.31_239.1281m/z	Pentadecanoic acid; Pentadecylic acid; n-Pentadecanoic acid;	Metabolism of cofactors and vitamins
10.31_253.1426m/z	(9Z)-Hexadecenoic acid; Palmitoleic acid; cis-9-Hexadecenoic acid; (9Z)-Hexadec-9-enoate;	Metabolism of cofactors and vitamins
10.31_253.2166m/z	Oxolinic acid;	Metabolism of cofactors and vitamins
10.31_271.2263m/z	Octadecanoic acid; Stearate; Stearic acid;	Metabolism of cofactors and vitamins
10.31_284.3062m/z	2,3-Dihydroxycyclopentaneundecanoic acid;	Metabolism of cofactors and vitamins
10.31_329.2687m/z	13,16,19-Docosatrienoic acid; (13E,16E,19E)-Docosa-13,16,19-trienoic acid;	Metabolism of cofactors and vitamins
10.31_352.1412m/z	Montanol;	Metabolism of cofactors and vitamins
10.31_353.1994m/z	Perindopril;	Metabolism of cofactors and vitamins
10.31_373.1880m/z	Rhipocephalin;	Metabolism of cofactors and vitamins
10.31_375.1839m/z	Cinncassiol C3;	Metabolism of cofactors and vitamins
10.31_384.1960n	Ibutilide;	Metabolism of cofactors and vitamins
10.31_384.2423n	Neoquassin;	Metabolism of cofactors and vitamins
10.31_395.2763m/z	Tris(butoxyethyl)phosphate; Tris(2-butoxyethyl) phosphate;	Metabolism of cofactors and vitamins
10.31_398.2464n	Deoxygomisin A; (+)-gamma-Schizandrin;	Metabolism of cofactors and vitamins
10.31_410.1958m/z	Magnoshinin;	Metabolism of cofactors and vitamins
10.31_413.1960m/z	Heteratisine;	Metabolism of cofactors and vitamins
10.31_426.2031m/z	7-Benzylidenenaltrexone; BNTX;	Metabolism of cofactors and vitamins
10.31_428.1895m/z	Mifepristone; RU-486;	Metabolism of cofactors and vitamins
10.31_428.2594m/z	(9S,10S)-10-Hydroxy-9-(phosphonooxy)octadecanoate;	Metabolism of cofactors and vitamins
3.38_178.0868m/z	Strychnine;	Metabolism of cofactors and vitamins
3.38_380.0349m/z	Vomicine;	Metabolism of cofactors and vitamins
3.38_415.1447m/z	(L-Seryl)adenylate; L-Seryl-adenylate;	Metabolism of cofactors and vitamins
3.38_622.1116m/z	Apovincamine;	Metabolism of cofactors and vitamins
3.40_180.8994m/z	L-Tyrosine methyl ester;	Metabolism of cofactors and vitamins
3.40_205.9334m/z	N-Sulfo-D-glucosamine;	Metabolism of cofactors and vitamins
3.42_105.9353m/z	5-Hydroxypentanoate;	Metabolism of cofactors and vitamins
3.42_297.1181m/z	4-[2-(5-Carboxy-2-hydroxy-3-methoxyphenyl)-2-oxoethylidene]-2-hydroxy-2-pentenedioate;	Metabolism of cofactors and vitamins
3.42_573.0513m/z	Luteoskyrin;	Metabolism of cofactors and vitamins
3.42_573.1032m/z	4-Amino-2-hydroxylamino-6-nitrotoluene;	Metabolism of cofactors and vitamins
3.43_182.0572m/z	7-Deoxyloganate;	Metabolism of cofactors and vitamins
3.43_395.1097m/z	Ipolamiide;	Metabolism of cofactors and vitamins
3.43_405.1392m/z	Flupoxam;	Metabolism of cofactors and vitamins
3.43_649.9900m/z	Sempervirine;	Metabolism of cofactors and vitamins
3.46_205.0348m/z	Mitomycin; Mitomycin C;	Metabolism of cofactors and vitamins
3.49_222.9840m/z	Ranunculin;	Metabolism of cofactors and vitamins
3.49_366.9879m/z	Benzthiazide;	Metabolism of cofactors and vitamins
3.49_429.9775m/z	N-[(7,8-Dihydropterin-6-yl)methyl]-4-(beta-D-ribofuranosyl)aniline 5'-phosphate;	Metabolism of cofactors and vitamins
3.49_481.1201m/z	Bis-gamma-glutamylcystine; Oxidized gamma-glutamylcysteine; Bis-gamma-L-glutamyl-L-cystine; Oxidized gamma-L-glutamyl-L-cysteine;	Metabolism of cofactors and vitamins
3.49_507.1351m/z	Brusatol;	Metabolism of cofactors and vitamins
3.49_524.1208m/z	Cercosporin;	Metabolism of cofactors and vitamins
3.49_533.1506m/z	Corilagin;	Metabolism of cofactors and vitamins
3.49_633.0791m/z	N-Hydroxy-IQ;	Metabolism of cofactors and vitamins
3.50_261.0876m/z	Tuliposide A;	Metabolism of cofactors and vitamins
3.85_155.0708m/z	Piperazine adipate;	Metabolism of cofactors and vitamins
3.85_335.0867m/z	Loganin;	Metabolism of cofactors and vitamins
3.87_117.0555m/z	N-Trimethyl-2-aminoethylphosphonate; 2-Trimethylaminoethylphosphonate;	Metabolism of cofactors and vitamins
3.87_259.1290m/z	Encecalin; 1-(7-Methoxy-2,2-dimethyl-2H-1-benzopyran-6-yl)ethanone;	Metabolism of cofactors and vitamins
3.90_589.0956m/z	Heme; Haem; Protoheme; Heme B; Protoheme IX;	Metabolism of cofactors and vitamins
3.91_108.0211m/z	L-Aspartate 4-semialdehyde; Aspartate beta-semialdehyde; L-Aspartic 4-semialdehyde;	Metabolism of cofactors and vitamins
3.91_189.0187m/z	Zeatin; N6-(4-Hydroxyisopentenyl)adenine; (E)-2-Methyl-4-(1H-purin-6-ylamino)but-2-en-1-ol; trans-Zeatin;	Metabolism of cofactors and vitamins
3.91_272.0229m/z	(-)-Vestitone; Vestitone;	Metabolism of cofactors and vitamins
3.91_375.0920m/z	Dihydroanhydropodorhizol; Yatein; (-)-Yatein; (3R,4R)-4-(1,3-Benzodioxol-5-ylmethyl)-3-(3,4,5-trimethoxybenzyl)dihydrofuran-2(3H)-one;	Metabolism of cofactors and vitamins
3.91_399.1419m/z	Lancerin; 4-C-Glucosyl-1,3,7-trihydroxyxanthone;	Metabolism of cofactors and vitamins
3.91_425.9581m/z	S-(1,2-Dichlorovinyl)glutathione; DCVG;	Metabolism of cofactors and vitamins
0.65_219.0503m/z	Nifuradene; 1-[(5-Nitrofurfurylidene)amino]-2-imidazolidinone;	Metabolism of other amino acids
0.65_273.9757m/z	Heptenophos;	Metabolism of other amino acids
0.65_284.9865m/z	Cobalt sulfate; Cobalt(II) sulfate;	Metabolism of other amino acids
0.65_345.9402m/z	Diclofop;	Metabolism of other amino acids
0.65_360.9804m/z	5-O-Feruloylquinic acid; O-Feruloylquinate; 3-O-Feruloylquinic acid;	Metabolism of other amino acids
0.65_383.9985m/z	Thifensulfuron-methyl; Thifensulfuron methyl;	Metabolism of other amino acids
0.65_386.0265m/z	Cephalothin; Cefalotin;	Metabolism of other amino acids
3.29_117.0341m/z	Phenylacetaldehyde; alpha-Tolualdehyde;	Metabolism of other amino acids
3.29_134.0467m/z	Coumarin; Coumarine; Cumarin; 2H-1-Benzopyran-2-one; 1,2-Benzopyrone; 2-Propenoic acid, 3-(2-hydroxyphenyl)-, delta-lactone; 5,6-Benzo-2-pyrone; Benzo-alpha-pyrone; cis-o-Coumarinic acid lactone; Coumarinic anhydride; o-Hydroxycinnamic acid lactone; Rattex; Tonka bean camphor;	Metabolism of other amino acids
3.29_145.0290m/z	Phenylpyruvate; Phenylpyruvic acid; alpha-Ketohydrocinnamic acid; keto-Phenylpyruvate; 3-Phenyl-2-oxopropanoate; 2-Oxo-3-phenylpropanoate;	Metabolism of other amino acids
3.29_264.9648m/z	Adenosine;	Metabolism of other amino acids
3.29_325.0923m/z	Betagarin; 5,2'-Dimethoxy-6,7-methylenedioxyflavanone;	Metabolism of other amino acids
3.29_363.0659m/z	Anilofos;	Metabolism of other amino acids
3.29_388.0879m/z	Cellobionate; Cellobionic acid; 4-O-beta-D-Glucopyranosyl-D-gluconate;	Metabolism of other amino acids
3.29_411.0099m/z	Rhodamine 123;	Metabolism of other amino acids
3.29_424.0095m/z	CI Orange G; C.I. Orange G;	Metabolism of other amino acids
3.29_452.9629m/z	Musca-aurin-II; Muscaaurin II;	Metabolism of other amino acids
3.29_462.9922m/z	Clionamide;	Metabolism of other amino acids
3.29_479.0301m/z	Glucoerysolin; 4-Methylsulfonylbutyl glucosinolate;	Metabolism of other amino acids
3.29_570.9465m/z	Inosine 5'-tetraphosphate;	Metabolism of other amino acids
3.88_485.0650m/z	1-(5'-Phosphoribosyl)-5-amino-4-(N-succinocarboxamide)-imidazole; 1-(5'-Phosphoribosyl)-4-(N-succinocarboxamide)-5-aminoimidazole; 5'-Phosphoribosyl-4-(N-succinocarboxamide)-5-aminoimidazole; (S)-2-[5-Amino-1-(5-phospho-D-ribosyl)imidazole-4-carboxamido]succinate;	Metabolism of other amino acids
3.88_514.9219m/z	dTDP-beta-L-rhodinose;	Metabolism of other amino acids
0.70_309.0819m/z	Vicianose; O-alpha-L-Arabinopyranosyl-(1-6)-D-glucopyranose;	Metabolism of terpenoids and polyketides
0.70_314.1206n	Paeoniflorigenone;	Metabolism of terpenoids and polyketides
0.70_329.0622m/z	Halofenozide;	Metabolism of terpenoids and polyketides
0.70_330.1150n	Dasytrichone;	Metabolism of terpenoids and polyketides
0.70_331.0739m/z	Penicillin G; Benzylpenicillin;	Metabolism of terpenoids and polyketides
0.70_337.9931m/z	Inabenfide;	Metabolism of terpenoids and polyketides
0.70_338.0844n	Melibiitol; 6-O-alpha-D-Galactosyl-D-glucitol;	Metabolism of terpenoids and polyketides
0.70_343.1235m/z	Compound VII; 5-(5-(6-Chloro-4-(4,5-dihydro-2-oxazolyl)phenoxy)pentyl)-3-methylisoxazole;	Metabolism of terpenoids and polyketides
0.70_356.1309n	Dolasetron;	Metabolism of terpenoids and polyketides
0.70_361.0903m/z	Decursin;	Metabolism of terpenoids and polyketides
0.70_363.1017m/z	Vat Yellow 4; C.I. Vat Yellow 4; Dibenzo[b,def]chrysene-7,14-dione;	Metabolism of terpenoids and polyketides
0.70_367.0498m/z	Cyclopiazonic acid; alpha-Cyclopiazonate; alpha-Cyclopiazonic acid; CPA;	Metabolism of terpenoids and polyketides
0.70_371.1189m/z	Kievitone hydrate;	Metabolism of terpenoids and polyketides
0.70_377.9912m/z	Voriconazole; Vfend;	Metabolism of terpenoids and polyketides
0.70_384.0834m/z	Sulindac;	Metabolism of terpenoids and polyketides
0.70_393.0337m/z	Acalyphin;	Metabolism of terpenoids and polyketides
0.70_395.0895m/z	Flavonol 3-O-D-galactoside;	Metabolism of terpenoids and polyketides
0.70_399.1055m/z	Apodine;	Metabolism of terpenoids and polyketides
0.70_401.1294m/z	Chrysosplenetin; Chrysosplenetin B; Quercetagetin 3,6,7,3'-tetramethyl ether;	Metabolism of terpenoids and polyketides
0.70_412.1389n	Trovafloxacin;	Metabolism of terpenoids and polyketides
0.70_418.1313n	Melampodin A;	Metabolism of terpenoids and polyketides
0.70_419.1386m/z	Cyhexatin;	Metabolism of terpenoids and polyketides
0.70_421.1343m/z	(1'S,5'S)-5'-Hydroxyaverantin; (1'S,5'S)-Hydroxyaverantin;	Metabolism of terpenoids and polyketides
0.70_423.0829m/z	Piceid; Polydatin; 3,4,5-Trihydroxystilbene-3-beta-monoglucoside;	Metabolism of terpenoids and polyketides
0.70_425.1000m/z	Dihydromacarpine; 13,14-Dihydro-5,7-dimethoxy-13-methyl-[1,3]benzodioxolo[5,6-c]-1,3-dioxolo[4,5-i]phenanthridine;	Metabolism of terpenoids and polyketides
0.70_429.1245m/z	Dihydro-NAME; Dihydro-nogalonic acid methyl ester;	Metabolism of terpenoids and polyketides
0.70_442.1554m/z	Biochanin A-beta-D-glucoside; Biochanin A 7-O-beta-D-glucoside; Sissotrin;	Metabolism of terpenoids and polyketides
0.70_445.1165m/z	Fluvastatin;	Metabolism of terpenoids and polyketides
0.70_446.1561m/z	Catechin 7-O-beta-D-xyloside;	Metabolism of terpenoids and polyketides
0.70_461.1506m/z	7a-Hydroxy-O-carbamoyl-deacetylcephalosporin C;	Metabolism of terpenoids and polyketides
0.70_467.1174m/z	Naringenin 7-O-beta-D-glucoside; Prunin;	Metabolism of terpenoids and polyketides
0.70_469.0891m/z	Cloxacillin;	Metabolism of terpenoids and polyketides
0.70_470.0367m/z	5-Formiminotetrahydrofolate; 5-Formimidoyltetrahydrofolate;	Metabolism of terpenoids and polyketides
0.70_472.0514m/z	9-Chloro-11beta,17,21-trihydroxypregn-4-ene-3,20-dione 21-acetate; 9-Chloro-17-hydroxycorticosterone 21-acetate; 9alpha-Chlorocortisol acetate;	Metabolism of terpenoids and polyketides
0.70_473.1518m/z	Candesartan;	Metabolism of terpenoids and polyketides
0.70_476.1746n	Cryptocyanin; Cryptocyanine iodide;	Metabolism of terpenoids and polyketides
0.70_479.1028m/z	Catalposide;	Metabolism of terpenoids and polyketides
0.70_481.1325m/z	Sakuranin; NSC 407308;	Metabolism of terpenoids and polyketides
0.70_484.0494m/z	Mycothiol;	Metabolism of terpenoids and polyketides
0.70_485.1494m/z	beta-D-Glc-(1->4)-alpha-L-Rha-(1->3)-D-Glc; beta-D-Glcp-(1->4)-alpha-L-Rhap-(1->3)-D-Glcp;	Metabolism of terpenoids and polyketides
0.70_487.1683m/z	Methotrexate;	Metabolism of terpenoids and polyketides
0.70_489.1397m/z	beta-Funaltrexamine; beta-FNA;	Metabolism of terpenoids and polyketides
0.70_499.0928m/z	Enhydrin;	Metabolism of terpenoids and polyketides
0.70_500.0458m/z	Polysaccharide; Glycan; Polyglycose;	Metabolism of terpenoids and polyketides
0.70_506.1829n	Triamcinolone diacetate;	Metabolism of terpenoids and polyketides
0.70_516.1682n	Chryso-obtusin glucoside;	Metabolism of terpenoids and polyketides
3.50_342.0948n	2,2'-(1-Phenyl-1H-1,2,4-triazole-3,5-diyl)bis-phenol;	Metabolism of terpenoids and polyketides
3.51_357.1186m/z	Riboflavin; Lactoflavin; 7,8-Dimethyl-10-ribitylisoalloxazine; Vitamin B2;	Metabolism of terpenoids and polyketides
3.51_411.1055m/z	Hydroxyvernolide;	Metabolism of terpenoids and polyketides
3.51_708.1629m/z	1-(1-Oxopropyl)-1H-imidazole; N-Propanoylimidazole; N-Propionylimidazole;	Metabolism of terpenoids and polyketides
3.53_331.0665m/z	Methyl-2-alpha-L-fucopyranosyl-beta-D-galactoside;	Metabolism of terpenoids and polyketides
3.53_342.1510n	Nizatidine;	Metabolism of terpenoids and polyketides
3.53_366.0824m/z	4-Ketoanhydrochlortetracycline; 4-Ketoanhydro-7-chlorotetracycline; 4-Oxoanhydrochlortetracycline; 4-Dedimethylamine-4-oxo-anhydro-7-Cl-tetracycline;	Metabolism of terpenoids and polyketides
3.53_539.0709m/z	Fluphenazine enanthate; Prolixin enanthate;	Metabolism of terpenoids and polyketides
3.53_584.2333m/z	Gallate; Gallic acid; 3,4,5-Trihydroxybenzoic acid; 3,4,5-Trihydroxybenzoate; Pyrogallol-5-carboxylic acid;	Metabolism of terpenoids and polyketides
3.54_264.1199n	Vasconine;	Metabolism of terpenoids and polyketides
3.54_362.0301m/z	Diphyllin;	Metabolism of terpenoids and polyketides
3.54_379.0811m/z	S-(2-Chloroethyl)glutathione;	Metabolism of terpenoids and polyketides
3.54_404.0421m/z	Flazasulfuron;	Metabolism of terpenoids and polyketides
3.54_408.0353m/z	Lufenuron;	Metabolism of terpenoids and polyketides
3.54_671.0848m/z	Ephedroxane;	Metabolism of terpenoids and polyketides
3.56_190.0866m/z	Tyr-OEt;	Metabolism of terpenoids and polyketides
3.56_208.0973m/z	5-Sulfosalicylate; Sulfosalicylic acid;	Metabolism of terpenoids and polyketides
3.56_216.9799m/z	3-(3,4-Dihydroxyphenyl)lactate; 3,4-Dihydroxyphenyllactic acid;	Metabolism of terpenoids and polyketides
3.56_261.9779m/z	Guanabenz;	Metabolism of terpenoids and polyketides
3.56_308.0218m/z	2-Amino-4-oxo-6-(1',2',3'-trihydroxypropyl)-diquinoid-7,8-dihydroxypterin;	Metabolism of terpenoids and polyketides
3.56_347.9817m/z	CI Acid Orange 20; C.I. Acid Orange 20;	Metabolism of terpenoids and polyketides
3.56_405.9947m/z	beta-Peltatin A methyl ether;	Metabolism of terpenoids and polyketides
3.56_427.1427m/z	Pimozide;	Metabolism of terpenoids and polyketides
3.56_498.9521m/z	4-Hydroxyphenylacetylglutamic acid; p-Hydroxyphenylacetylglutamic acid; 4-Hydroxyphenylacetylglutamate; p-Hydroxyphenylacetylglutamate;	Metabolism of terpenoids and polyketides
3.91_475.0169m/z	2'-Deoxy-5-hydroxymethylcytidine-5'-triphosphate;	Metabolism of terpenoids and polyketides
3.92_133.0290m/z	5-Amino-4-imidazolecarboxyamide;	Metabolism of terpenoids and polyketides
3.92_208.0973m/z	Euxanthone; 1,7-Dihydroxyxanthone;	Metabolism of terpenoids and polyketides
3.92_227.0352m/z	Ac-Tyr-OEt; N-Acetyl-L-tyrosine ethyl ester; Ethyl N-alpha-acetyl-tyrosinate;	Metabolism of terpenoids and polyketides
3.92_250.1079m/z	Tetrodotoxin; TTX;	Metabolism of terpenoids and polyketides
0.58_215.9822m/z	4-Methyl-5-(2-phosphooxyethyl)thiazole; 4-Methyl-5-(2-phosphonooxyethyl)thiazole; 5-(2-Hydroxyethyl)-4-methylthiazole phosphate;	Nucleotide metabolism
0.58_248.9082m/z	Acetazolamide;	Nucleotide metabolism
0.58_256.9559m/z	Demeton-S-methylsulphon;	Nucleotide metabolism
0.58_264.8816m/z	Arbutin; Ursin; Uvasol; Hydroquinone-O-beta-D-glucopyranoside;	Nucleotide metabolism
0.58_271.0805m/z	6-Phospho-D-gluconate;	Nucleotide metabolism
0.58_280.8577m/z	Vidarabine; 9-beta-D-Arabino furanosyl adenine monohydrate;	Nucleotide metabolism
0.58_284.0974m/z	Leucomethylene blue; Reduced methylene blue;	Nucleotide metabolism
0.58_299.0958m/z	Mirtazapine;	Nucleotide metabolism
0.58_300.1277m/z	Nicotianamine;	Nucleotide metabolism
0.58_316.1023m/z	Phenbenzamine hydrochloride;	Nucleotide metabolism
0.58_338.0310m/z	4-Methylthiobutyl-desulfoglucosinolate;	Nucleotide metabolism
0.58_343.1129m/z	2-Descarboxy-betanidin;	Nucleotide metabolism
0.58_344.0994m/z	Tolrestat;	Nucleotide metabolism
0.58_358.9841m/z	Bis(4-nitrophenyl)phosphate; Bis-4-nitrophenyl phosphate;	Nucleotide metabolism
0.58_382.0529m/z	Gardenoside;	Nucleotide metabolism
0.58_442.9364m/z	9-Bromo-16alpha-methyl-pregn-4-ene-3,11,20-trione;	Nucleotide metabolism
0.58_455.1028m/z	Triforine;	Nucleotide metabolism
0.58_504.0653n	Harpagoside;	Nucleotide metabolism
0.58_629.2166m/z	N-Acetylimidazole; 1-Acetyl-1H-imidazole;	Nucleotide metabolism
0.60_109.0400m/z	5,6-Dihydrothymine; Dihydrothymine; 5,6-Dihydro-5-methyluracil;	Nucleotide metabolism
10.31_460.2127m/z	Nefazodone;	Nucleotide metabolism
10.31_470.1971m/z	Parsonsine;	Nucleotide metabolism
10.31_474.1920m/z	MC-207,110;	Nucleotide metabolism
10.31_498.1889n	Acetylblasticidin S;	Nucleotide metabolism
10.31_499.1809m/z	Chlorhexidine;	Nucleotide metabolism
10.31_503.1954m/z	Piperaduncin B;	Nucleotide metabolism
10.31_514.2174m/z	Deacetylisoipecoside;	Nucleotide metabolism
10.31_529.2052n	Myxochelin C;	Nucleotide metabolism
10.31_538.1836m/z	Doxorubicin; Adriamycin;	Nucleotide metabolism
10.31_542.1710m/z	Medicarpin 3-O-glucoside-6'-malonate;	Nucleotide metabolism
10.31_567.5343m/z	Epicatechin-(4beta->8)-ent-epicatechin;	Nucleotide metabolism
10.31_578.1457n	Coixenolide;	Nucleotide metabolism
10.31_811.4419m/z	Catharine;	Nucleotide metabolism
10.31_821.3849m/z	Leucomycin A13;	Nucleotide metabolism
10.32_215.0038m/z	N-Octanoyl-L-homoserine lactone; C8-HSL; N-[(3S)-Tetrahydro-2-oxo-3-furanyl]octanamide;	Nucleotide metabolism
10.32_226.1441m/z	Tetradecanoic acid; Tetradecanoate; Myristic acid;	Nucleotide metabolism
10.32_274.0742m/z	6-Paradol; 3-Decanone, 1-(4-hydroxy-3-methoxyphenyl)-;	Nucleotide metabolism
10.32_413.2210m/z	Buxamine E;	Nucleotide metabolism
10.32_600.2446n	(+)-Syringaresinol O-beta-D-glucoside; Acanthoside B;	Nucleotide metabolism
10.32_83.9297m/z	Hydrogenobyrinate a,c diamide; Hydrogenobyrinate diamide; Hydrogenobyrinic acid a,c-diamide;	Nucleotide metabolism
10.32_877.4339m/z	Brevetoxin B;	Nucleotide metabolism
3.87_267.0783m/z	Buprofezin;	Nucleotide metabolism
3.87_304.1504m/z	Penicillin V;	Nucleotide metabolism
3.88_113.0239m/z	2-Aminoethylphosphonate; (2-Aminoethyl)phosphonate; Ciliatine;	Nucleotide metabolism
3.88_124.0161m/z	cis-4-Carboxymethylenebut-2-en-4-olide; 4-Carboxymethylenebut-2-en-4-olide;	Nucleotide metabolism
3.88_139.0033m/z	2,3,5-Trihydroxytoluene;	Nucleotide metabolism
