# Supplementary material for: Comparative metabolomic analysis reveals the variations in taxoids and flavonoids among three Taxus species
Source: BMC Plant Biol. 2019 Nov 29;19:529. doi: 10.1186/s12870-019-2146-7 (PMC6884900; doi:10.1186/s12870-019-2146-7)
Supplement: Supplementary file 10 — Additional file 10: Table S3. The important information of taxoid-related networks. [file 12870_2019_2146_MOESM10_ESM.xlsx]

## Sheet: Sheet1
Table S3 the taxoid-related networks.
metabolites	metabolites	Classes	R value
Baccatin III	Acromelic acid A	Alkaloids	-0.951651
Baccatin III	1-Palmitoyl-2-(5-keto-6-octendioyl)-sn-glycero-3-phosphatidylcholine	Alkaloids	0.940805
Baccatin III	1-Pyrroline-4-hydroxy-2-carboxylate	Alkaloids	0.950467
Baccatin III	2,3,6-Trihydroxypyridine	Alkaloids	0.964592
Baccatin III	5-Hydroxypyrrole-2-carboxylate	Alkaloids	0.964592
Baccatin III	2'-Norberbamunine	Alkaloids	0.971358
Paclitaxel	8-Oxodeoxycoformycin	Alkaloids	-0.989753
Paclitaxel	Carbamorph	Alkaloids	-0.987718
Paclitaxel	8-Oxocoformycin	Alkaloids	-0.987621
Paclitaxel	Acromelic acid A	Alkaloids	-0.982011
Paclitaxel	Ephedroxane	Alkaloids	-0.978734
Paclitaxel	Emedastine	Alkaloids	-0.971125
Paclitaxel	Iminodiacetate	Alkaloids	-0.965822
Paclitaxel	3-Hydroxy-2-methylpyridine-5-carboxylate	Alkaloids	-0.964756
Paclitaxel	Clavamycin B	Alkaloids	-0.964707
Paclitaxel	Eudistomin C	Alkaloids	-0.963239
Paclitaxel	Esmeraldin B	Alkaloids	-0.961997
Paclitaxel	Juliflorine	Alkaloids	0.957303
Paclitaxel	Flazasulfuron	Alkaloids	0.957745
Paclitaxel	Minosaminomycin	Alkaloids	0.960435
Paclitaxel	1-Pyrroline-4-hydroxy-2-carboxylate	Alkaloids	0.963446
Paclitaxel	HC-toxin	Alkaloids	0.963484
Paclitaxel	Melochinone	Alkaloids	0.96502
Paclitaxel	Esmeraldic acid	Alkaloids	0.965784
Paclitaxel	Cinoxacin	Alkaloids	0.967491
Paclitaxel	2,3,6-Trihydroxypyridine	Alkaloids	0.969983
Paclitaxel	5-Hydroxypyrrole-2-carboxylate	Alkaloids	0.969983
Paclitaxel	Diclomezine	Alkaloids	0.972715
Paclitaxel	Biotin sulfoxide	Alkaloids	0.976188
Paclitaxel	Homostachydrine	Alkaloids	0.98004
Paclitaxel	Lentiginosine	Alkaloids	0.98004
Paclitaxel	Belladonnine	Alkaloids	0.980588
Paclitaxel	Mefloquine	Alkaloids	0.983792
Paclitaxel	Flutriafol	Alkaloids	0.986692
Paclitaxel	2'-Norberbamunine	Alkaloids	0.98674
Paclitaxel	5'-Butyrylphosphouridine	Alkaloids	0.993292
Paclitaxel	Ketamine	Alkaloids	0.996287
10-Deacetylbaccatin III	(R)-3-((R)-3-Hydroxybutanoyloxy)butanoate	Carboxylic acid derivatives	-0.958076
10-Deacetylbaccatin III	(5Z)-(15S)-11alpha-Hydroxy-9,15-dioxoprostanoate	Carboxylic acid derivatives	-0.905709
10-Deacetylbaccatin III	(4S,5S)-4,5-Dihydroxy-2,6-dioxohexanoate	Carboxylic acid derivatives	0.902615
Baccatin III	4-Methyl-3-oxoadipate-enol-lactone	Carboxylic acid derivatives	-0.965137
Baccatin III	4-Oxocyclohexanecarboxylate	Carboxylic acid derivatives	-0.949146
Baccatin III	all-trans-4-Oxoretinoic acid	Carboxylic acid derivatives	0.913671
Baccatin III	9,10,18-Trihydroxystearate	Carboxylic acid derivatives	0.92095
Baccatin III	(R)-3-((R)-3-Hydroxybutanoyloxy)butanoate	Carboxylic acid derivatives	0.966285
Baccatin III	2-Formylglutarate	Carboxylic acid derivatives	0.977677
Baccatin III	11-Dehydro-thromboxane B2	Carboxylic acid derivatives	0.985865
Paclitaxel	Magnesium dipropionate	Carboxylic acid derivatives	-0.995718
Paclitaxel	(R)-2-O-Sulfolactate	Carboxylic acid derivatives	-0.982903
Paclitaxel	(S)-2-O-Sulfolactate	Carboxylic acid derivatives	-0.982903
Paclitaxel	3-Sulfolactate	Carboxylic acid derivatives	-0.982903
Paclitaxel	2-O-Caffeoylglucarate	Carboxylic acid derivatives	-0.971236
Paclitaxel	[(1S)-4-Hydroxy-2,2,3-trimethylcyclopent-3-enyl]acetate	Carboxylic acid derivatives	-0.962473
Paclitaxel	Fumagillin	Carboxylic acid derivatives	0.956974
Paclitaxel	Hydroxyvernolide	Carboxylic acid derivatives	0.970787
Baccatin III	2-Hydroxymethylserine	Carboxylic acid derivatives	0.89518
Baccatin III	2,5-Diaminohexanoate	Carboxylic acid derivatives	0.956979
Baccatin III	Arg-Oet	Carboxylic acid derivatives	0.967096
Paclitaxel	2,5-Diaminohexanoate	Carboxylic acid derivatives	0.960982
10-Deacetylbaccatin III	(+)-7-Isojasmonic acid	Carboxylic acid derivatives	0.942801
Baccatin III	(+)-7-Isojasmonic acid	Carboxylic acid derivatives	-0.900681
source	target	class	rho
Baccatin III	4',6-Dihydroxyflavone	Flavonoids	-0.933711
Baccatin III	7,4'-Dihydroxyflavone	Flavonoids	-0.933711
Baccatin III	2,7-Dihydroxy-4'-methoxyisoflavanone	Flavonoids	-0.896918
Paclitaxel	Cinnamtannin B1	Flavonoids	-0.979035
Paclitaxel	Cinnamtannin D1	Flavonoids	-0.979035
Paclitaxel	Manniflavanone	Flavonoids	-0.974255
Paclitaxel	3',5'-Dihydroxyflavanone	Flavonoids	-0.972948
Paclitaxel	Isoliquiritigenin	Flavonoids	-0.972948
Paclitaxel	Afrormosin	Flavonoids	-0.972942
Paclitaxel	(+)-Maackiain	Flavonoids	-0.971763
Paclitaxel	Calycosin	Flavonoids	-0.971763
Paclitaxel	Okanin	Flavonoids	-0.967471
Paclitaxel	Aureusidin	Flavonoids	-0.967157
Paclitaxel	Maritimetin	Flavonoids	-0.967157
Paclitaxel	Orobol	Flavonoids	-0.967157
Paclitaxel	2-(2,4,5-Trimethoxyphenyl)-5,6,7,8-tetramethoxy-4H-1-benzopyran-4-one	Flavonoids	-0.964686
Paclitaxel	2-(3,4,5-Trimethoxyphenyl)-5,6,7,8-tetramethoxy-4H-1-benzopyran-4-one	Flavonoids	-0.964686
Paclitaxel	(-)-Acanthocarpan	Flavonoids	-0.961945
Paclitaxel	Cinchonain 1a	Flavonoids	0.96715
Paclitaxel	Cyclomorusin	Flavonoids	0.976052
Paclitaxel	Millettone	Flavonoids	0.983792
Baccatin III	4-Nitrophenol-alpha-D-galactopyranoside	Glycosides	-0.906144
Baccatin III	10-Hydroxymorroniside	Glycosides	0.900853
Baccatin III	Agnuside	Glycosides	0.906008
Baccatin III	Avermectin B1b monosaccharide	Glycosides	0.921288
Baccatin III	Aurantio-obtusin beta-D-glucoside	Glycosides	0.922711
Baccatin III	8-C-Glucosylnaringenin	Glycosides	0.953455
Paclitaxel	Jionoside B1	Glycosides	-0.996009
Paclitaxel	Deoxypumiloside	Glycosides	-0.971087
Paclitaxel	Monotropein	Glycosides	-0.9605
Paclitaxel	Lamioside	Glycosides	-0.958801
Paclitaxel	Atractyloside A	Glycosides	-0.957368
Paclitaxel	Abrusoside A	Glycosides	0.959177
Paclitaxel	Caffeic acid 3-glucoside	Glycosides	0.960816
Paclitaxel	6alpha-Glucuronosylhyodeoxycholate	Glycosides	0.964173
Paclitaxel	Cotylenin F	Glycosides	0.964558
Paclitaxel	1-O-Vanilloyl-beta-D-glucose	Glycosides	0.967633
Paclitaxel	Aspecioside	Glycosides	0.968858
Paclitaxel	Allosamidine	Glycosides	0.970673
Paclitaxel	Bluensomycin	Glycosides	0.97151
Paclitaxel	6-Methoxyluteolin 7-rhamnoside	Glycosides	0.971606
Paclitaxel	Bruceoside A	Glycosides	0.972712
Paclitaxel	Mascaroside	Glycosides	0.974315
Paclitaxel	Abrusoside A	Glycosides	0.979146
Paclitaxel	Bipindoside	Glycosides	0.989275
Paclitaxel	Lanceotoxin B	Glycosides	0.996688
Paclitaxel	Gibberellin 2-O-beta-D-glucoside	Glycosides	0.969818
Baccatin III	4-Hydroxy-3-methylbenzaldehyde	Others	0.908901
Baccatin III	6-Deoxyerythronolide B	Others	0.955405
Paclitaxel	4-Hydroxy-5-methyl-2-methylenefuran-3(2H)-one	Others	-0.989284
Paclitaxel	Maltol	Others	-0.989284
Paclitaxel	2,2',3-Trihydroxy-3'-methoxy-5,5'-dicarboxybiphenyl	Others	-0.984221
Paclitaxel	2,4,8-Trihydroxy-1-tetralone	Others	-0.976265
Paclitaxel	5-Hydroxyconiferaldehyde	Others	-0.976265
Paclitaxel	Dimethyl phthalate	Others	-0.976265
Paclitaxel	Butopyronoxyl	Others	-0.975693
Paclitaxel	2-Hydroxy-5-methyl-1-naphthoate	Others	-0.975321
Paclitaxel	3-Hydroxy-5-methyl-1-naphthoate	Others	-0.975321
Paclitaxel	Aloe emodin anthrone	Others	-0.972948
Paclitaxel	cis-3,4-Phenanthrenedihydrodiol-4-carboxylate	Others	-0.972948
Paclitaxel	Demethylsulochrin	Others	-0.970374
Paclitaxel	2-Hydroxy-8-methylchromene-2-carboxylate	Others	-0.961935
Paclitaxel	Metaldehyde	Others	-0.956906
Paclitaxel	Danielone	Others	-0.956446
Paclitaxel	4-Benzyloxybenzyl alcohol	Others	0.957535
Paclitaxel	Cunaniol	Others	0.957535
Paclitaxel	4-Hexyloxyphenol	Others	0.963962
Paclitaxel	Mycinamicin VIII	Others	0.965276
Paclitaxel	6,8a-Seco-6,8a-deoxy-5-oxoavermectin ''2b'' aglycone	Others	0.969985
Paclitaxel	Bis(2,3-epoxycyclopentyl)ether	Others	0.97151
Paclitaxel	Chalcolactone	Others	0.973631
Paclitaxel	Fargesone A	Others	0.973673
Paclitaxel	Kadsurin A	Others	0.973673
Paclitaxel	Falcarindiol	Others	0.975178
Paclitaxel	6,8a-Seco-6,8a-deoxy-5-oxoavermectin ''1a'' aglycone	Others	0.984295
Paclitaxel	Cercosporin	Others	0.985066
Paclitaxel	Agrimol C	Others	0.986778
Paclitaxel	Flossonol	Others	0.987531
Paclitaxel	alpha-Ionone	Others	0.988083
Paclitaxel	2,2-Dimethyl-8-prenylchromene 6-carboxylic acid	Others	0.988709
10-Deacetylbaccatin III	(11Z)-Hexadec-11-enoyl-CoA	Others	0.947442
10-Deacetylbaccatin III	(14E)-Hexadec-14-enoyl-CoA	Others	0.947442
10-Deacetylbaccatin III	(14Z)-Hexadec-14-enoyl-CoA	Others	0.947442
10-Deacetylbaccatin III	Tetracosahepta-enoyl-CoA	Others	0.963957
Baccatin III	6-Hydroxymellein	Phenylpropanoids	0.933476
Paclitaxel	Bracteatin	Phenylpropanoids	-0.995817
Paclitaxel	Aflatoxin B1-endo-8,9-epoxide	Phenylpropanoids	-0.985707
Paclitaxel	Capillarisin	Phenylpropanoids	-0.98136
Paclitaxel	6-Hydroxymellein	Phenylpropanoids	-0.976265
Paclitaxel	Isoferulic acid	Phenylpropanoids	-0.976265
Paclitaxel	Methyl caffeate	Phenylpropanoids	-0.976265
Paclitaxel	Hydrangenol	Phenylpropanoids	-0.972948
Paclitaxel	Gomisin D	Phenylpropanoids	-0.972414
Paclitaxel	Melannin	Phenylpropanoids	-0.971763
Paclitaxel	Isobergapten	Phenylpropanoids	-0.971125
Paclitaxel	6-Demethoxycapillarisin	Phenylpropanoids	-0.967157
Paclitaxel	Leptodactylone	Phenylpropanoids	-0.955113
Paclitaxel	(+)-(1R,2R)-1,2-Diphenylethane-1,2-diol	Phenylpropanoids	0.957535
Paclitaxel	Dihydropinosylvin	Phenylpropanoids	0.957535
Baccatin III	5-O-Methylembelin	Quinones	-0.97309
Paclitaxel	1,4-Dihydroxy-2-methylanthraquinone	Quinones	-0.996718
Paclitaxel	Luteoskyrin	Quinones	-0.977989
Paclitaxel	Cypripedin	Quinones	-0.971763
Paclitaxel	Obtusifolin	Quinones	-0.971763
Paclitaxel	5-O-Methylembelin	Quinones	-0.965439
Paclitaxel	Eugenol quinone methide	Quinones	-0.964994
Paclitaxel	Mitoxantrone	Quinones	0.977581
Paclitaxel	alpha-1,5-L-Arabinobiose	Saccharides	-0.985695
Paclitaxel	beta-L-Arabinofuranosyl-(1->2)-beta-L-arabinofuranose	Saccharides	-0.985695
Baccatin III	2-Deoxy-alpha-D-ribopyranose	Saccharides	-0.940763
Paclitaxel	2-Deoxy-D-glucose 6-phosphate	Saccharides	-0.974233
Paclitaxel	L-Fuculose 1-phosphate	Saccharides	-0.974233
Paclitaxel	L-Rhamnulose 1-phosphate	Saccharides	-0.974233
Paclitaxel	2-Dehydro-D-galactonate	Saccharides	-0.972956
Paclitaxel	3-Dehydro-L-gulonate	Saccharides	-0.972956
Paclitaxel	D-Glucuronic acid	Saccharides	-0.972956
Paclitaxel	Galacturonic acid	Saccharides	-0.972956
Paclitaxel	L-Guluronic acid	Saccharides	-0.972956
Paclitaxel	L-Iduronic acid	Saccharides	-0.972956
Paclitaxel	2-Deoxy-alpha-D-ribopyranose	Saccharides	-0.961855
Paclitaxel	2-Deoxy-L-arabinose	Saccharides	-0.961855
Paclitaxel	L-Cladinose	Saccharides	-0.956906
Baccatin III	1-Deoxy-D-xylulose	Saccharides	-0.940763
Paclitaxel	1-Deoxy-D-xylulose	Saccharides	-0.961855
Paclitaxel	3-O-(6-O-alpha-D-Xylosylphospho-alpha-D-mannopyranosyl)-alpha-D-mannopyranose	Saccharides	-0.984766
Baccatin III	17beta-Hydroxy-2-oxa-5alpha-androstan-3-one	Steroids	-0.914624
Baccatin III	3alpha,12alpha-Dihydroxy-5beta-pregnan-20-one diacetate	Steroids	0.919867
Baccatin III	3-Dehydroecdysone	Steroids	0.94377
Baccatin III	4,4-Difluoro-17beta-hydroxyandrost-5-en-3-one propionate	Steroids	0.948095
Baccatin III	11beta,16alpha,17alpha,21-Tetrahydroxy-9alpha-fluoropregn-4-ene-3,20-dione 16,17-acetonide	Steroids	0.969483
Baccatin III	Ajugasterone C	Steroids	0.971389
Baccatin III	5beta-Scymnol sulfate	Steroids	0.971625
Paclitaxel	Halistanol sulfate	Steroids	0.955779
Paclitaxel	3-Methoxyestra-1,3,5(10),16-tetraene	Steroids	0.955877
Paclitaxel	(Z)-11beta,21-Dihydroxypregna-1,4,17(20)-trien-3-one	Steroids	0.961502
Paclitaxel	Mometasone	Steroids	0.964761
Paclitaxel	Convallagenin A	Steroids	0.970486
Paclitaxel	Cortolone	Steroids	0.973326
Paclitaxel	Batrachotoxin	Steroids	0.973739
Paclitaxel	Ajugasterone C	Steroids	0.979842
Paclitaxel	Beclomethasone	Steroids	0.986134
Paclitaxel	Fusidic acid	Steroids	0.990642
Baccatin III	26-Hydroxy-24-epi-brassinolide	Steroids	0.931445
Baccatin III	10-Deacetylbaccatin III	Terpenoids	-0.964397
Baccatin III	10-Deacetylbaccatin III	Terpenoids	-0.964397
Baccatin III	Aphidicolin	Terpenoids	0.967559
Paclitaxel	Ichangin	Terpenoids	-0.978422
Paclitaxel	Limonoate A-ring-lactone	Terpenoids	-0.978422
Paclitaxel	Limonoate D-ring-lactone	Terpenoids	-0.978422
Paclitaxel	Budlein A	Terpenoids	-0.968984
Paclitaxel	Mexicanin E	Terpenoids	0.957535
Paclitaxel	Eupatoriopicrin	Terpenoids	0.963913
Paclitaxel	Matricin	Terpenoids	0.982854
Paclitaxel	Nigakilactone F	Terpenoids	0.986736
Paclitaxel	Asiatic acid	Terpenoids	0.992809
Paclitaxel	Cimigenol	Terpenoids	0.992809
Paclitaxel	Dahurinol	Terpenoids	0.992809
Paclitaxel	Euscaphic acid	Terpenoids	0.992809
Paclitaxel	Bruceantin	Terpenoids	0.994272
Baccatin III	5-Deoxystrigol	Terpenoids	0.97003
Paclitaxel	Methyl gibberellin A9	Terpenoids	-0.982958
