# Supplementary material for: Comparative metabolomic analysis reveals the variations in taxoids and flavonoids among three Taxus species
Source: BMC Plant Biol. 2019 Nov 29;19:529. doi: 10.1186/s12870-019-2146-7 (PMC6884900; doi:10.1186/s12870-019-2146-7)
Supplement: Supplementary file 11 — Additional file 11: Dataset 1 Metabolomic input raw data 1. [file 12870_2019_2146_MOESM11_ESM.xlsx]

## Sheet: Additional file 11
Dataset 1 Metabolomic input raw data 1.
Sample	QC_1	QC_2	QC_3	QC_4	QC_5	QC_16	QC_27	QC_38	QC_49	QC_55	QC_56	QC_57	MDY_6	MDY_9	MDY_12	MDY_15	MDY_19	MDY_22	MDY_25	MDY_29	MDY_32	MDY_35	MDY_39	MDY_42	MDY_45	MDY_48	MDY_52	NF_7	NF_10	NF_13	NF_17	NF_20	NF_23	NF_26	NF_30	NF_33	NF_36	NF_40	NF_43	NF_46	NF_50	NF_53	DB_8	DB_11	DB_14	DB_18	DB_21	DB_24	DB_28
Lable	QC	QC	QC	QC	QC	QC	QC	QC	QC	QC	QC	QC	MDY	MDY	MDY	MDY	MDY	MDY	MDY	MDY	MDY	MDY	MDY	MDY	MDY	MDY	MDY	NF	NF	NF	NF	NF	NF	NF	NF	NF	NF	NF	NF	NF	NF	NF	DB	DB	DB	DB	DB	DB	DB
0.03_225.8973m/z	139004	126912	139091	144773	120031	133003	133860	122288	141169	134766	126961	138982	138726	133805	124940	122703	134817	146168	140743	116813	119075	104817	138526	138925	141060	139700	157546	194062	131886	132081	127795	144586	133123	126441	203218	170780	184360	174442	144360	143284	142750	164180	120893	115470	121805	142571	142901	127110	134202
0.03_235.9255m/z	1.38506e+06	1.24339e+06	1.35011e+06	1.35285e+06	1.20794e+06	1.28339e+06	1.31726e+06	1.21594e+06	1.35881e+06	1.3795e+06	1.1838e+06	1.36233e+06	1.26555e+06	1.30934e+06	1.22776e+06	1.21532e+06	1.30509e+06	1.40664e+06	1.42864e+06	1.16216e+06	1.21044e+06	1.10586e+06	1.46145e+06	1.48867e+06	1.45916e+06	1.50925e+06	1.49213e+06	1.91794e+06	1.3353e+06	1.33213e+06	1.33647e+06	1.50729e+06	1.34755e+06	1.27007e+06	1.9995e+06	1.68512e+06	1.82738e+06	1.72774e+06	1.45959e+06	1.42633e+06	1.52291e+06	1.58013e+06	1.18101e+06	1.10273e+06	1.12265e+06	1.31019e+06	1.4952e+06	1.30823e+06	1.38221e+06
0.03_297.8265m/z	51481.4	48647.8	53194.1	48100.4	45408.8	39828.8	57123.5	39285.4	45372.8	50081.9	53479.6	48785.1	46394	41777.8	36789.6	48942.4	50865.7	51966	46445.5	48634.4	38873.1	29915.5	56122	43453.8	57461.6	53758.8	45929.2	58169.3	47568.8	44942.5	63023.1	64574.9	55627	45367.3	76217.7	54015.6	69023.1	59432.9	32561.8	48775.3	58915.7	62019.5	45029.7	43992.7	46894.2	54666.2	48045.9	55944.8	48740.9
0.03_326.8311m/z	95434.9	96238.1	94725.3	99614.5	94802.3	96480.4	96402.9	95701.4	93200.8	100025	97149.1	94071.7	93432.2	99821.5	95087.1	93519.5	92091.4	107704	107780	103824	111631	98996.8	112389	113482	104829	111574	110025	132194	93365.9	93796.3	103931	112222	102087	103328	138550	120672	125205	112732	97066.2	97388.4	126583	126413	93136.8	90991	88405.8	99525.5	100609	94997.5	96992.3
0.04_206.9401n	270212	249231	261292	260526	246785	254809	259580	243077	264290	268277	238099	268185	242220	254044	239633	246151	259522	271337	264372	230458	245373	221198	272731	270861	278956	287275	293669	367480	270129	255609	257132	303181	265757	250981	371084	317443	325732	333012	279646	274673	317398	323102	252760	230746	244036	263322	288962	246578	269972
0.04_207.9297m/z	571466	517812	551262	560710	497158	531041	541937	504038	563278	567586	490275	559675	509508	537160	490125	490060	531173	554530	577701	475805	490747	451430	581186	582631	590467	596532	592141	788460	549972	539548	549589	603327	555197	529968	793487	671323	720048	710239	578505	578218	630024	650774	520233	477683	491561	539355	599612	529114	556389
0.04_304.8281m/z	55864	52483.4	56089.4	52588.6	50870.7	55619.2	51685.3	49295.6	57246	59239.9	48512.8	53673.2	50595	52446.3	48857.6	50780.1	54972.9	59649.3	58356.8	49013.7	50521.7	45197.5	53187.1	54335	58722.5	56005.6	53754.4	75106.2	56215.4	55767.2	56557	59405.4	60906.1	52734.8	76632.7	67603.5	71607.1	69111.9	56968.1	57765.5	65176.3	65138.9	53127.6	50590.6	47907.2	56798.5	60085	52143.1	55943.4
0.04_307.8553m/z	913391	857752	886522	889987	848633	873719	881731	850196	900754	899432	843421	891831	838468	873947	796226	814715	872207	916843	924927	802959	854594	776239	951902	960463	974416	995627	968480	1.25705e+06	897660	852076	904483	1.03685e+06	926141	894179	1.31286e+06	1.10373e+06	1.16405e+06	1.12195e+06	951029	941681	1.07848e+06	1.10393e+06	862646	811312	829468	902816	984288	866839	897020
0.06_108.9582n	132432	122978	127209	125652	120618	127360	123076	121264	133597	127807	118852	127985	123838	124332	112747	116782	123929	130216	135824	115274	116235	108077	129056	130935	137845	141146	145028	180610	127022	126577	132591	154976	127113	122414	182722	149210	165710	163707	137608	130725	147222	148321	121152	114713	112448	124740	145035	130082	125360
0.06_123.9460m/z	12203.2	12988.7	12128	12916.6	13696.3	11232.3	12666.4	12670.5	12676.2	12578.9	12917.4	12314.2	12257.1	12659.2	12001.7	11249.8	12695.9	15622.5	14448.1	13039.9	13161.4	12938.2	11889.2	12228.7	13175.2	15484.3	15210.9	20173.5	12085.8	13445.5	15869.3	17523.2	14826.4	14802.7	20437.9	14557.6	13740.7	18365.2	13826.4	13411.7	15314.3	16454.7	14001.8	13396	14811.8	13410.6	13030.1	11339.3	15978.7
0.06_134.8652m/z	13904.6	13441.3	13584.3	15748.6	13758.7	13976.2	13740.4	13752.4	14601.6	13724.4	12637.1	15562.9	14687.3	14503.7	15721.7	13904.6	11321.3	16566.9	15837.5	13143.5	13410.7	11417.2	14058.5	13804.7	14458.7	15370.4	14367.3	23094.3	14110.3	17354.2	15781.9	16709.2	17773.2	16051.5	18599.3	18441.9	20778.5	18554.5	14690.7	15099.3	15371.8	16406.5	16284.4	13717.5	14471.9	16279.8	17692.4	14690.2	13774.9
0.06_145.9305m/z	1.52659e+06	1.40548e+06	1.52343e+06	1.53049e+06	1.33455e+06	1.4498e+06	1.45573e+06	1.36602e+06	1.53948e+06	1.53524e+06	1.29956e+06	1.55106e+06	1.39391e+06	1.46278e+06	1.35265e+06	1.36113e+06	1.45461e+06	1.51686e+06	1.53165e+06	1.28647e+06	1.31378e+06	1.19662e+06	1.57725e+06	1.59473e+06	1.58451e+06	1.6343e+06	1.65386e+06	2.14952e+06	1.48739e+06	1.46651e+06	1.4092e+06	1.62816e+06	1.46695e+06	1.42816e+06	2.18964e+06	1.85917e+06	1.96311e+06	1.90836e+06	1.60189e+06	1.57289e+06	1.71594e+06	1.76703e+06	1.38731e+06	1.28228e+06	1.31984e+06	1.49657e+06	1.64243e+06	1.42456e+06	1.50846e+06
0.06_150.9813m/z	13674.1	14328.6	13712.5	14420.4	13244.1	14014.4	14018	13855.5	13391.9	14944	13061.4	14141.8	13492.1	13664.8	12783.1	10444.9	12861.3	14972.3	14893.3	12298	13265.2	11508.6	14499.4	16501.9	15331	15095.7	13940	19181.4	13561.6	15972.9	13342	14993.3	13445.9	13780.2	20205.6	13828.6	22373.3	19967.4	15642.4	15822.6	19235.6	17151.5	15184.8	11630.5	13921.1	11931.8	13146.7	12794.7	14752.4
0.06_163.9402m/z	241445	221897	235161	238404	216565	233063	232476	217903	230597	248260	206857	245861	222942	230424	211115	215719	229388	241318	246726	195952	211011	193696	238600	257995	258419	261985	257955	339645	244549	239083	239144	267051	250640	236022	349975	305015	322303	320717	261334	258482	284746	308670	214085	193296	204750	238699	265342	229138	239135
0.06_198.9036m/z	57188	55961.2	54276.1	58457.8	52355.4	54860	56974.6	52336.6	55824.2	57970.8	52528	57631	50630.2	56737.1	49692.1	52100.1	55908.4	58122.2	58903.4	50524.1	54253.8	50159	60177.4	56257	62398.8	60532.4	54353.1	80666.9	55846	54807	57983.9	65371.4	62723.5	59224.4	78850.4	69336.4	72796.8	69027.8	60614.5	57547.7	69807.4	72074.4	56737.9	52596.7	54870.5	56983.1	62627.9	57391.8	56611.7
0.06_263.8654m/z	313683	289761	301665	309078	283612	296259	301419	288477	305529	309967	283984	304869	284767	289946	264409	281329	288909	305892	306537	263147	276171	265769	309877	306803	326998	321600	326145	430673	306982	283389	308845	342467	312363	295043	427607	365705	379294	377160	326027	316352	354415	366943	287243	270247	284433	307935	332140	297522	298028
0.06_278.8533m/z	63432.6	57115.1	58990.9	59732.7	55191.2	60702.3	59712.3	53715.4	60492.6	65296.9	53899.3	59945.2	56402.4	57690.8	49769	53918.7	56828.3	59091.9	64603.6	47342.6	50369.9	52327.2	68010.8	62036.4	63687.8	64151.5	64965.7	80702.5	59905.3	55203.2	64279	65152.2	63206.5	58020.3	80762.4	74969.3	77175.8	80682.1	71013.7	62526.7	66910.9	69161.2	56348.2	52617.1	55497.6	60085.6	66603.2	60068.7	57329
0.06_356.8300m/z	178664	168204	174740	178888	168004	174769	173953	171679	175532	188871	157141	176833	172778	167391	164044	171949	179434	193956	199022	169909	162926	149972	185928	172010	179724	180394	179458	246621	180016	164659	183806	213826	184256	188876	268686	217472	231621	234161	187528	174086	204019	228936	181945	160887	169679	181995	207220	171745	182704
0.06_413.7909m/z	56355.5	50151.1	53858.1	55366.4	46041.9	48221.8	53051.7	43815.5	61146.3	54525.8	46662.4	52325.9	49889.7	52979.2	46642.6	51215.3	55879	54971	55614.8	42831.1	49810.8	35140.2	50791.6	51665.7	61820.8	61167	64698	75661.4	56098.1	47942.8	46820.7	58816	48010.3	44657.4	64834	59487.5	75436.6	77365.4	65106.3	55729.9	63550.6	62908.5	44644.3	41132.8	43317.4	52218.9	61766.8	52986	55116.5
0.06_453.7856m/z	213361	205206	207754	213235	197965	205579	207612	207508	203538	221910	205792	199100	197670	207360	188745	195420	205817	222062	214838	179491	211415	188378	217242	228571	226132	233103	226562	295051	212443	203747	223809	254926	227618	211287	297043	251649	268340	256085	220230	219316	256303	269398	206200	186292	193089	209255	228541	202597	206380
0.06_498.7831m/z	254079	211063	240717	238986	208125	220122	235674	207776	239932	253335	204348	235565	216069	219709	198234	205280	225898	236568	248364	184878	206522	185795	247494	258999	264646	263953	254020	324293	220505	217003	211067	241111	218512	209260	334052	289301	294424	297104	261512	247499	258533	284155	210781	184227	190718	227233	246320	224111	237228
0.06_78.9581m/z	28294	26859.2	28687.3	31126.1	27722	28509.7	28071.3	28086.6	27763.1	31136	28206.6	27104.3	27267.7	26884.3	28831.6	26436.5	27441.2	29502.3	29250.1	27948.1	28324.3	25022.9	32956.8	31062.8	32806.3	33630.7	33412.6	43841.6	28834.5	29160.4	27560.8	35117.9	29982.9	30387.1	46218.2	36680.5	40411.3	37368.5	27199.2	29914.8	38237.8	37728	28026.9	25906.6	26993	30616	33710.1	27727.4	28273
0.07_156.8944m/z	100455	98993.6	101989	103493	93802.6	103560	98828.2	96502.9	103291	101836	97623.6	99913.8	94508.7	101091	93468	98646.7	104505	106236	99374.6	89328.5	91591.2	88186.6	100493	105260	104756	108578	108496	150607	105303	104796	101112	122020	105117	101727	147929	124257	124162	125137	108263	103966	121607	128511	102686	95693.5	94309.7	101074	109504	99982.5	100977
0.07_196.9413m/z	48965	47830.9	51961	51304	50128.4	48604.4	49581.7	47825.1	49343.8	54307.1	45506.3	51478.5	48090.5	52169.1	44301.6	45343.3	47713.7	54106.6	50023.2	41914.1	46212.4	41377.8	51605.6	52355.6	49448.4	54483.3	50473.4	75599.9	52548	47732.6	54044.4	62286.7	50724.7	51787.5	74396.3	61821.8	63195.5	58159	52232.9	48350.5	59106.9	62876.5	49883.5	48051.9	45929.8	52434.5	59441	49834.8	51918.2
0.07_239.9024m/z	315675	307685	318535	310234	302809	311317	309220	304127	319573	318393	299667	312427	298204	317676	283998	296325	306901	325508	335071	293425	305402	275257	329889	329965	327223	344079	347365	450848	315971	307787	338797	385825	339689	326872	459172	392584	410592	396389	342989	324136	391880	389859	315223	298541	305580	325333	354532	308721	323088
0.07_305.8606m/z	154432	145061	147372	153694	145292	151198	147948	148259	151038	158628	138982	150583	151835	161664	142659	157824	152929	170942	170034	144072	171330	132394	172962	170317	165946	168585	163543	205387	152183	144288	151673	180119	157214	157907	224191	188748	199876	180789	156673	146154	171386	179427	153861	133580	138148	153945	168785	139806	147872
0.07_331.8193m/z	71742.1	64914.5	73926.1	78598.7	66224.1	68622.9	68925.5	65017.1	79866.1	72856.1	69559.2	65942.7	69825.7	78108.2	69173.2	73434.2	76989	79794.8	81130.2	61662.6	70347.2	62976.6	84985.4	74015	76482.6	77709.9	83463.2	108493	85043.1	74033.6	74006.9	80613.8	80617.8	67783.8	122888	91895.4	98045.6	91046.1	86252.5	75644.6	77858.7	83124.4	65885.7	62382.5	67280	81961.4	94160.8	73836.7	75641.5
0.09_136.9092m/z	66008	62224.7	66291	64386.8	63004.9	63970.6	62912.3	65252.4	62599.5	67276.2	61078.8	66003.9	61091.8	63720	60553	61994.7	64980.5	69513.3	62571.9	61606.8	66200.6	62463.2	68944	65628.3	63893	68704.1	66117.5	97203.3	67216.5	65493.1	71062.3	83572.3	71325.2	68508	91885.4	79313	84826	76192.3	65472.2	65202.2	79116.3	83418.7	64608.1	61711.1	65310.5	67399.6	68929.9	66470	60341.4
0.09_146.8980m/z	42572.8	37535.5	39371.6	40013.6	38595	40684.4	38182.5	39279.5	40282.2	42313.3	37743.6	39105.4	38373.8	40071.5	37746.1	35156.5	39063.9	41246.5	39896.4	35589.5	37827.6	35600.7	40430	43092.1	45515.2	44143.2	45927.9	60740.7	39343	41073.5	40190.5	45166.2	41880.1	40899.5	56551.8	49743.2	56471.6	49262.7	43971.6	40901.1	47773.2	48852.3	41709.1	34596	36145	40254.6	43143.4	37006.5	38769.5
0.09_164.8950m/z	85032.4	80710.1	81190.1	83670.9	76472.3	84657.4	79430.6	77096.5	83172.9	84901.8	78146.2	83252.1	75195.7	83704.7	73753.7	78741.7	81763.4	85812.1	87159.2	70448.7	78622.8	68323.8	83720.6	81630.5	87224.3	87425.4	83537.3	123403	81688.2	85201.5	82948.5	93437.2	82389.5	79787.1	119581	98218.1	98564.6	101775	88749	81982.4	98072.1	98773.9	81274.5	76492.4	78274	82685.2	90821.4	82199.4	80641.5
0.09_233.9305m/z	110264	104912	107725	107412	97490.4	102368	105833	99554.6	112909	105917	96886.9	110565	104106	107415	95589.5	104865	95668.7	111666	109600	93206.2	96446.9	90564.8	112477	119152	113326	129334	124208	155137	108244	102665	101228	114656	101954	101797	155724	134356	149193	136348	121167	107829	125950	129232	99842.3	84576.7	92485	92286.2	112174	99296.3	102610
0.09_328.8297m/z	51426.2	51426.2	51426.2	51426.2	51426.2	51426.2	51426.2	51426.2	51426.2	51426.2	51426.2	51426.2	50800.8	52648.3	48466.8	52212.2	55666.8	52520.8	52146	49232.3	44835.9	58253.7	53572.9	52227.2	49327.9	51762.1	57512.4	80615.7	51620.9	48540.2	60274.1	64917.9	60374.2	54245	64768.8	63104.1	62205.6	68011.3	51966.4	47420.2	58453.2	75018.2	51568.3	48400.1	57355	59436.8	59204.2	47869.7	51135
0.10_154.9462m/z	49497.3	48206.9	51275	48784	44261.2	49216.3	49094.2	47112.5	49504.9	52536.6	44110.6	49113.6	46186.4	47514.8	44098.1	44605.5	48041.9	50692.7	52599.6	42458.9	45276.3	42146.4	47856.1	51753.6	50694.1	51117.2	49112.4	68080.9	49665.5	44941.8	52353.8	59459.9	50689.5	48561.8	69257	57901.1	59432.3	58000.1	52627.9	51664.2	57811.8	62429.7	48128.3	44532.3	44598	50093.5	49169.8	49232	52503.1
0.10_188.8880m/z	89349.8	81245.3	86921.7	88544	77736.7	85642.7	84958.1	81552.3	83859.4	87185.7	86184.3	83447.3	80862.5	81607.1	78029.9	82837.5	84663.7	91081.5	89491.2	78673.3	80228.3	74895.2	92450.4	95543.8	90018.4	99450.4	95682.2	127339	88902.1	90835.2	87240.5	108683	93676.8	87980.7	126841	111929	113530	107770	92052.2	88427.5	103754	113466	87477.4	74781	76665.6	84062.6	96033.7	82341.1	84222.5
0.10_360.8221m/z	154427	154313	154712	154143	154514	154422	154421	154423	154418	154462	154363	154443	139752	153926	134667	139181	158032	161427	162568	153742	151869	135836	157873	158227	165512	165925	158890	218987	154122	153617	171543	196975	181932	167733	225593	191440	196916	192856	167423	165253	199525	196286	165909	145960	156412	153045	178258	160132	155688
0.10_96.9596m/z	83193	79009.3	82433	82324.6	78343.7	86823.9	82233.4	76292.1	81260.1	82109.8	78788.2	86112.3	84368.8	88143.8	82366.1	82305.8	82345.2	91640.6	92320.6	72084.1	76898	67690.3	88697.8	84708.2	84398.5	87655.2	92819.8	119460	87556.6	79875.6	89760.2	88685.1	85713.6	82176.5	116502	97942.5	93648.5	90822.8	78981	87488.6	98538.9	92411.3	80013.7	81856.8	80507.8	88625.9	93582.5	88621.3	83408.6
0.12_170.9017m/z	283922	284971	286837	289488	281206	285691	284503	285054	286339	288532	281451	285447	268441	286051	265497	268467	285402	305677	300493	271521	281491	251797	303848	293158	294159	306917	306194	407465	288880	295322	312213	359433	321277	310968	426976	360373	374126	352306	297811	300278	352483	366824	298032	275181	279262	294741	327394	281094	292091
0.12_170.9409m/z	93499.9	86197.3	87111.5	93060.4	82114	92860.4	86589.5	83191.8	90571.6	92213	83684.5	91724.2	83361.9	88001.4	77971.3	80794.9	88363.1	95484.9	95750.7	77596.6	80314.2	75466.5	92120.5	93210	93543.5	100595	95483.6	125394	89742.7	84098.4	91955.7	106198	96693.8	89212.9	126959	108377	115028	110409	92709	94194	111601	113703	84121.3	78671	81555.4	91623.4	100507	88229.7	92510
0.12_198.9358m/z	205937	195930	206166	205261	196227	207740	199820	194290	205177	210496	194564	203919	183800	193126	178171	182708	203664	223028	220455	183956	190287	172238	211862	215312	213531	210942	223767	294862	213798	199559	219078	248620	221545	213780	324867	268137	271993	259364	219762	223546	233989	262904	192076	167951	175126	205442	226506	194398	206325
0.12_214.8909m/z	454103	452006	456102	462003	436258	454887	437124	455690	455593	460101	449370	445307	427725	453798	416952	415466	440730	478853	478263	441083	447224	404801	475116	471570	480133	484738	486437	666054	463298	458816	490672	575460	498358	479547	681554	562095	597522	557916	472601	471851	564103	579212	457987	426305	445112	466502	514410	433897	465125
0.12_350.8595m/z	103912	96892.3	101806	100534	94794.3	97719.4	98716.9	93748.1	103877	109372	84795.1	105401	99672.2	105467	92614.6	94956.1	97391.4	110197	102370	94488.5	99594.7	86628.6	118778	112835	122236	113373	122877	145004	97426.3	97849	95782.2	111341	103940	98842.7	151499	138335	146410	127386	113545	103829	110792	123111	94885.5	88681.1	88914.9	103928	110923	98008.8	105952
0.13_176.9786m/z	115336	112863	111698	112504	119693	115797	110888	120547	117365	117862	112448	109000	107498	107983	102596	104673	110167	122265	112046	115987	121267	104469	114717	118133	116047	121653	119730	163522	118763	108906	130557	147935	132919	125641	163375	144640	153506	136834	114623	120829	151695	157348	122642	110529	116845	115620	129054	104674	119757
0.13_190.8878m/z	65451.1	63155.1	64852.9	66429.5	59192.2	64518.5	61879.2	62524.6	65828.7	67375	60464.1	63347.2	59992.2	64389.6	57268.4	59688.1	61878.1	64725.4	65344.6	58408.5	58619.5	53861.3	69445.4	68298.2	67174	69121	73147.7	92085	64111.8	64260	63734.2	78716.4	66825.8	63873.5	95964.1	76546.2	84774.7	78570	67635.7	63620	83007.8	79186.8	60428.8	54889.1	59754.4	65610.8	71395	62072.1	63238.3
0.13_385.8327m/z	70358.9	68435.6	66323.4	70600.6	66410.7	66521.9	69001	66114.4	70341.7	72618.7	64361.8	67631.7	71373.7	64184.1	63722	66659	68390.7	70955.7	73590.3	67010.1	64051.2	62459.8	72869.5	77848.4	73347.8	77678.9	56278.3	99401.3	64211	70207.5	75147	87252.5	69140.5	68818.5	106049	81133.6	96350.7	81635.1	79011.9	67669.9	92738.9	82465.5	67988.8	69524.2	69930.8	70912.5	80995.5	72152.6	69473.5
0.14_159.8926m/z	346723	322907	335918	343081	324758	343088	325461	318082	344940	355593	316575	336024	323100	341558	309005	316706	337324	358163	362264	299719	313364	292640	349784	345384	355477	367399	367278	496589	355211	338880	351441	406629	349706	328735	493946	413719	430429	430250	353160	359006	414401	428377	338011	316353	328449	351926	382096	327492	345591
0.14_496.7906m/z	83616.5	70567.8	80478.3	81542.8	67073.1	75994.1	75746.2	68159.8	80298.8	84711.6	61066.9	87332	70394.9	72187.3	64839.8	66839.6	71518.6	67629.1	76608.7	63270.6	58696.6	58802.4	78996.3	80578.4	93970.9	86685.7	92273.4	106213	72722.4	69164.8	67239.7	73112.6	70022.5	62887.3	114761	90727.8	104831	93836.2	91634.5	89209.8	74733.6	96423.9	67343.8	66317.9	59823.8	67480.8	87684.4	72250.3	70748
0.16_222.9841m/z	46457	46498.9	46322.4	46907.6	46433.4	46577.3	46416.3	46545.1	46485.9	46654.8	47156.1	45826.6	42577.7	44462.3	42890.1	41889.6	45106.3	47153.8	48167.6	45658	43303.2	41796.8	46988.8	41675.6	48046.9	47657	50152.6	66654.6	46927.4	48406	48973.4	59983.4	54027.2	56327.2	69568.3	57888.2	63386.3	56027.2	46039.3	43546.5	64599.7	68229.7	49489.2	44230.4	48300.1	48374.1	52303.7	50738.5	45225.6
0.16_288.8943m/z	75219.8	73039.3	77306.2	73431.4	72746.6	73090.1	70474	69685.1	81633.3	72249.2	76925.5	70478.2	71625	73674	65493.7	68119.7	72812.6	79215.7	80277.1	65949.8	69120.9	67991.3	79930.4	72971.8	83617.8	85266	81457.5	108857	79334.2	72133.4	77155.7	93620.1	82259.9	77486.8	101493	95347.7	91812.8	83823.3	78237.1	75523.3	98828.1	102351	75217.2	68940.9	75196	74471.7	86153	64875.7	73438
0.17_153.8998m/z	63303.4	63303.4	63303.4	63303.4	63303.4	63303.4	63303.4	63303.4	63303.4	63303.4	63303.4	63303.4	61757.8	62591.9	55839	58850.5	63254	64394.6	63660.9	59562.3	60783.5	55729.9	61643.5	68043.3	66452.6	69666.4	67605.5	92768.2	67411	65303.2	69903	81572.1	73941.5	67928	89382.6	72709.7	73175.2	75797.1	62985.1	65186.5	86234.7	85882.1	67289.6	63380.3	62761.3	65121.2	65897.5	59775.4	65964.3
0.19_342.8244m/z	76537.1	69986	74804.1	70754.4	63351.5	72987.8	62925.2	72184	67943.8	77451.7	72383.8	67354.2	67560.8	69196.3	58585.9	58062.5	63152	68352.5	65683.3	57430.2	58499	56299.2	65956.9	70623	65428.5	74852.5	69226.4	100919	66757.1	60778.4	67712.7	70134.7	59891.3	63598.5	85821.6	78948.9	75774.9	77051.8	66129.9	65776.3	81360.8	89995.4	67807.6	63910.5	62297.1	66213.2	66319.9	61181.7	61783.9
0.22_280.8679m/z	52959	46025.2	49260.1	48310.9	43227.3	48217.1	47982.5	45969.9	48130.3	53608.1	42377.3	49606.4	45964.3	45953.3	44068.9	47029.1	43339	41269.6	47441.6	39384.1	32032.3	32808.7	40432.6	41820.8	47765	45080.8	47164.7	63895.5	51158.2	45090.8	47444.2	51337.4	46381.2	42438.7	60155	51832.7	56845.3	60132.3	49042.7	45839.6	59282.8	50723.3	44390.8	42099.1	41031.3	47803.8	50458.8	49410.7	56658.7
0.23_196.8938m/z	227585	223335	227360	227459	217226	225079	222040	226685	224747	226074	219591	227855	215983	225697	209163	212277	228613	240803	239514	218847	223635	207099	232163	223580	230848	237361	238313	327372	240073	225305	256693	287162	255766	234817	330244	279824	278627	269208	227022	232358	280661	288248	230511	214428	226052	236646	252330	230607	230353
0.23_285.9072m/z	91551.3	89972.8	91272.6	92650.8	90189.4	91636	90805.4	90712.5	91940.2	94617.7	85012.1	93805.8	80133.6	85980.4	78149	79300.2	91010	89456.8	102004	78389.9	83034.6	76607.3	96198.5	93102.9	87398.2	95268.8	88490.2	120830	91362.5	81829.7	89264.4	99213.3	95881.7	93695.4	134555	104780	111099	103830	83731	82872.8	88212	100048	91592.6	79795.9	81808.7	89922.5	92762.6	81176.1	92007
0.24_140.8985m/z	28192.6	25736.5	27640.2	27614.1	20815.4	25497.8	22269.4	28401.2	22083.2	28635.3	27637.5	24256.6	21324.6	21815	24366.9	25555.9	26605	29766.6	26009.3	20220.8	24794.4	21143.2	27429	31809.5	30826.1	29696.3	29965.8	33583.8	23412	22158.5	28710.3	26653.5	26910	28451.6	38788.1	28823.8	27943.4	30276.5	30638.6	29035	36032.8	30990.7	27499.2	21436.7	22482.4	23643.6	25120.8	24253.6	27228.8
0.32_144.8974m/z	47662	42571.2	46289.7	48151.3	43016.5	44261.5	44631.4	45679.7	43339.5	48103.8	43554.1	46290.4	45678.4	46356	46559.1	41848.1	44021.9	45280.4	48074.7	40000	43635.9	38062.2	46625	43073.1	47365.3	50679.6	50183	63903.9	47619.9	46775.8	45540.9	56689.1	44573.5	43407.4	67645.5	53386.2	60663.7	55097.6	47906.5	49588	49689.4	53834.7	45632	38313.3	43154.5	44394.2	51170.4	45342.2	43828.6
0.34_105.9352m/z	53848.2	57518.4	54700	52293.4	57453.5	54251.1	53700.9	54664.7	56549.1	55062.2	50883.7	58375.4	50712	53213.4	47472.8	53755.2	54644.8	57986.7	57599.8	52986	57310	51927.7	51748.2	54907.9	59457.3	57086.7	58230.3	78985	53622.9	51984.3	67691.6	78080.7	67799.8	58663.5	74979	64777.2	66127.7	75532.7	62765	57581.3	70490	62643.7	62983.4	60078.2	60463.6	55917.2	60497.9	53161.1	62151.1
0.36_135.9460m/z	31889.9	32206.3	30539	30399.4	33700.6	31406.7	29730.4	32481.3	30771	33969.9	28064.5	33858.1	29782.6	29952.1	29168.5	29079	33631.6	34632.6	38130.3	33288.9	30513	30277.5	33006.2	33386.5	31854.6	37900	34741.8	45567.7	33400.9	32950.6	38849.2	42498.6	37820.8	35431	45314	39758.1	42385	43468.7	34734.6	35344.2	36793.4	39584.2	33694.9	30730.9	33841.1	34193.5	37565.2	32075.9	37479.3
0.36_146.9379m/z	1.3538e+06	1.34893e+06	1.35176e+06	1.34621e+06	1.3375e+06	1.33089e+06	1.33047e+06	1.37198e+06	1.31872e+06	1.33825e+06	1.39023e+06	1.32456e+06	1.28627e+06	1.34674e+06	1.23827e+06	1.25379e+06	1.33435e+06	1.38978e+06	1.3966e+06	1.32899e+06	1.37489e+06	1.24549e+06	1.38255e+06	1.39399e+06	1.38851e+06	1.43581e+06	1.42951e+06	1.95942e+06	1.37981e+06	1.34308e+06	1.50857e+06	1.74286e+06	1.52061e+06	1.46138e+06	1.98375e+06	1.66877e+06	1.72862e+06	1.62062e+06	1.37156e+06	1.37119e+06	1.73934e+06	1.79063e+06	1.38892e+06	1.33234e+06	1.3501e+06	1.3976e+06	1.53137e+06	1.33531e+06	1.34159e+06
0.36_194.9047m/z	106290	107504	102697	106770	104784	107418	103522	101961	110587	101112	106452	107657	102029	107747	96772.3	99219.8	110993	109849	111219	102681	102917	88078.7	109014	109954	110559	114929	113136	146073	109155	104632	114897	125685	111295	101332	149555	128490	132469	123540	104515	106622	123941	119942	109961	100656	102694	106488	117762	103698	106836
0.36_224.9082m/z	68499.5	72268.2	70748.1	67462.8	70419.6	69803	68513.8	70987	71092.7	64283.8	75241.2	68995.7	65183.6	69109.3	59930.9	66439.1	69355.3	72917.5	70143	68209.9	70422.5	60325	69249.2	69616.3	71332.9	71566.5	73623.9	100927	71267.1	68360.9	80573.9	90132.3	77671.9	77327.4	100735	82539.6	89922	79665.2	68751.4	65707.4	93146.2	95206	75619.5	67265.5	69575.5	71451.4	79563.2	63898.8	69667.6
0.36_336.8582m/z	355130	370297	354470	356303	361080	350400	346732	372205	347170	358129	379276	344083	326560	349409	327521	326480	342782	359536	361150	355932	375849	340333	353088	355246	359887	385935	370810	504898	353659	349558	399208	478587	416151	407881	523003	432654	450659	430470	350541	358817	477454	511308	373979	366487	368276	359462	392044	343881	349000
0.38_180.8993m/z	126994	121981	126992	125620	119985	125707	120777	125988	120395	126017	125513	124666	120059	127206	115542	118882	126837	135291	135010	116402	125178	121654	123431	129232	130794	130949	130324	188625	129336	123536	136176	159278	136485	130968	177537	154359	159115	152867	117504	123192	166655	170677	123382	115758	118491	129431	143550	128390	123611
0.38_187.8612m/z	53050.6	55544.8	51263.6	51836.7	57071.6	56291.8	54375.3	58275.8	49834	51490.3	60244.6	51850.9	46530.6	53322.4	52220.7	51871.2	59873.6	59532.3	58621.5	55563.6	59421.5	51307.2	50384.1	49787.8	51489.1	51053.5	50674.7	80231.5	57725.5	52922	64972.1	78068.1	67928.7	61291.3	75245.4	65329.8	67501	59449.5	50606.9	50721.4	67812.6	73826.2	60223.7	57090.7	59435.4	58393.1	60157.3	53527.9	52534.5
0.40_132.8675m/z	44805.1	39082.6	46526.3	47237.7	40099.2	44390	43823.5	43075.6	42672.9	44566.5	42621.1	44185.7	43656.6	42951.5	36675.3	37399.5	40929.2	39875.2	41793.1	35301.4	40458.3	37711.9	48976.1	49241.2	45873	50870	44483.7	66456.1	39197.5	42159.8	44437.3	49814.7	41590.8	42822.2	59627.6	55547.2	56383.1	57223.5	42663.9	49793	53237.7	53177.8	45266.7	38566.4	39746.9	41574.4	45393.4	38951.7	41197.4
0.43_162.8387m/z	7524.72	8260.26	5552.55	7934.47	7607.22	7241.87	7476.37	7233.68	7205.43	7089.43	7797.45	7138.81	6724.7	7171.25	5948.11	6458.07	6828.83	7727.55	6298.85	6984.29	8509.51	8454.88	8681.7	9337.05	8581.95	7736.99	7123.34	11077	7758.01	6187.9	8917	9818.64	7916.06	6671.07	9205.47	8306.91	10400.7	10130.2	6678.43	8641.19	9888.28	9202.08	6554.3	5528.3	7520.41	5815.97	7764.23	6601.11	5507.72
0.43_184.8892m/z	46651.2	44526.3	48694.6	47414.6	45785.7	44328	47102.8	46819.7	44034.4	49294.6	44389.9	47379.9	43037.9	48787.2	43899.7	43465.7	49650.1	50126	48743.6	45798.7	45402.9	41686	46427	47955.5	48536.6	52218.1	47380.5	65826.1	51249.5	49264.6	46328.4	55661.4	49570.6	48093.6	71179.3	56147.4	61467.3	59462.5	45981.1	50352	55981	58741.6	45324.9	46070.6	47657.3	49060.3	56762.1	46229.1	44357.8
0.45_210.9489m/z	28286.7	32220.2	28557.8	29647.8	30205.8	28604.8	28866.7	30208.5	28400.3	29791.2	30946	29037.7	25318.6	28041.7	23203.3	24521.6	27263	29554.2	32428.9	31236.7	29640.5	30552.3	29867.4	28723.5	27880.9	31817.4	28939.1	39334.4	27808.8	22729.5	33959.7	39554.7	35285.4	29242.1	40737.4	32888.6	40325.1	32720.6	28453.9	28609.3	36457.2	33722.5	28034.3	27395.7	28249.1	29958.1	33503	29167.7	28062.2
0.45_256.9544m/z	100954	111209	109543	109045	108660	107218	103436	119071	110518	100605	114380	102190	98600.8	107668	98268.7	98989.9	102426	109351	108455	109725	113901	97755.6	107410	109376	108999	110613	106327	137124	107786	104272	134163	150245	133530	120212	150189	128923	130722	123659	105451	106302	149676	150489	115382	112445	117513	109553	121453	97813.2	102067
0.45_295.9048m/z	66837.4	64041	69374	64828.4	62016.7	65653.6	65079.5	57313.1	71493.9	70735.1	61158.3	64144.6	57345.4	61676.9	54630.5	58321.6	57023	57814.4	63308.7	59964.8	58874	52673.2	55565.8	61661.9	57544.1	63420	60201.9	90824.2	65500.9	61886.2	66575.7	67597.7	63395.8	59527.2	86309.3	73514.7	75689	76110.2	61370.3	61826.4	76841.8	73610	58637.5	51660.3	57233.9	59621.3	66677.7	61998.3	57458.7
0.47_292.9590m/z	1873.58	2972.36	2985.84	1746.53	1824.87	1926.21	2784.13	1759.52	1651.95	2550.75	2541.22	2222.2	587.261	945.515	496.897	352.755	820.597	505.899	1106.51	599.278	855.969	462.336	268.789	612.427	287.378	502.96	809.049	475.994	852.847	791.801	509.22	356.93	815.765	1318.47	1807.69	490.207	569.678	1563.73	1099.17	823.768	541.449	1923.31	361.891	549.412	623.942	317.292	673.334	745.395	78.8736
0.47_322.9408m/z	8148.19	7279.93	7004.81	7333.59	6612.32	8766.15	7356.26	7822.25	6996.64	7181.3	7770.09	7382.71	2458.27	7292.49	1906.24	4287.53	4366.24	6566.7	4528.76	4825.57	4906.3	1342.69	4816.23	4186.13	3415	5326.03	6735.24	12791	8846.65	2676.71	6014.95	9387.23	6220.78	7673.86	22252.1	3942.33	12213.1	10198	9798.86	7048.53	3304.48	14914.3	9071.85	10466.6	13143.4	6063.65	10576.6	11948.8	5350.9
0.47_353.8921m/z	14340.2	9405.01	9329.18	12931.4	11570	10135.9	11882.2	10602.7	9738.48	12018.8	12862.7	10583.3	14139.7	11402.5	6498.39	15584	6762.96	11982.6	12521.8	13310.7	19718.4	8654.64	8636.83	17318.4	13443.1	12626.9	10485.5	14982.8	9306.59	10964.8	9724.21	14082.8	13639.2	11809.5	18613	11436.8	19069.3	11952.5	8977.71	12402	5751.64	13305.2	9158.68	7302.94	10026.6	9792.83	9887.73	6787.35	10327.2
0.47_363.8875m/z	14707.1	14099.2	13372.2	15690.3	14000.3	14313	13820.6	14734.5	14891.6	12155.1	17036	13681.8	10962.4	12232.3	7576.7	12426.3	9688.72	12452	12500.8	11675.8	11689.8	7350.36	9338.39	12385.3	8091.21	11074.9	12399	13854.6	10551.4	9926.18	6457.58	11197.8	8275.4	10820.8	13710	8114.05	9376.03	5678.4	7928.56	7234.15	6369.96	12169.3	9303.8	4111.78	5752.73	7881.38	5588.27	6794.19	8430.83
0.47_365.8833m/z	53708.3	55210.7	60738.3	59363.8	43474.3	56277.7	50051.1	54728.9	55209.4	57334.6	52117.2	53618	36297.5	44809	62552.7	43893.3	46729.8	45640	63211.8	36960	24135.9	52110.5	55530.3	57141.7	69098.8	69219.9	58276.5	76188	42656.7	72862.1	56455.8	53370.7	53085.9	38219.3	76552.4	67315.8	64916.4	65192.7	45740.7	40110.4	66977.6	70572.9	51987	44183.8	41328	52743.7	59440.7	56160.5	71435.3
0.47_405.8630m/z	106011	98329.8	100989	102110	92163.2	100928	98613.7	99766	97789.3	108479	92774.1	101837	66741.1	79302.4	71871.9	76815.5	81834.3	81352.9	90353.7	70449.8	47899.7	60811.8	82250.8	84631.1	83538	90853.4	85373.6	137332	93859	88749.8	90743.8	111443	91537.9	78220.6	147660	99463.9	121324	120144	91218.6	90268.5	87656.7	108462	92106.2	88003.9	89075.1	98181.7	112707	104799	95613.7
0.47_421.8401m/z	82356.1	74643.4	82800.5	84607.1	76131	81661.3	79659.6	76025.8	81963.6	83940.9	76896.1	80260.6	71852.6	72922.3	80769.2	70671.9	77730.6	78252.1	86434.6	66652.6	73384.3	78209.3	83169.6	76826.4	83611.9	85777.2	81023.7	112371	70246.7	90425.5	92497.3	95307.9	85889.7	75978.6	96865.5	106748	106411	102151	75154.1	83164.8	110356	86594.2	78741.2	65695.7	62858.4	80572	91164.1	78840.9	88435.8
0.48_114.9882m/z	261330	246967	253924	253692	254464	252973	255990	253431	249820	255844	255369	254256	247340	264349	159128	210747	240672	254152	169972	266503	274817	181178	203884	209926	181031	182971	222129	442699	368107	186986	216482	374136	313896	341880	449535	262717	382746	346545	346024	311632	295967	405201	259299	308462	328960	239162	341926	307931	214245
0.48_130.9830m/z	263113	258854	260000	260597	265992	265502	278850	258987	256291	265688	266278	259215	260372	285918	169565	232817	251785	272903	191073	279905	281466	191936	219180	218970	191571	190662	227322	463749	383194	197733	241675	399626	344134	371356	486148	284456	403493	363036	358481	319589	300862	404746	281430	328069	343222	262650	374959	331823	227972
0.48_246.9598m/z	12093.9	11746.5	11564.4	12611.1	11571.2	11917.4	11914.8	11951	11958.8	11715.5	11487.4	12483.8	12202.4	11780.6	6134.47	10222.4	5728.52	8692.04	4409.18	8939	4398.28	5084.78	3361.62	8049.69	4764.57	4115.22	6540.43	23495.3	23286.6	7199.79	7754.1	11839.4	10894.8	18702.9	23381.1	9143.08	16819.5	16785.5	15341.9	15610.5	7266.29	26119.6	16306.6	18064.8	22390.3	12016.4	19683.5	16339.1	7339.34
0.48_262.9320m/z	25404.9	24329.3	25646.5	26860.3	23978.9	27565.5	22702.4	25001.7	22956.7	28257.4	27968.7	22814	22133.5	25645	20381.8	22768.5	23214.3	23046.4	20090.4	20553.3	18466.5	16128.8	22496.3	17229.5	19368.9	16194.9	19055.3	46806.9	33234.6	19819.7	30737.1	37751.1	28087	26317.6	47627.1	22004.5	33394.6	32378.5	25740.5	22344	22517.2	30000.3	28009.9	29430.8	34530.2	25778.6	42908.7	29884.3	25309.4
0.48_293.8808m/z	93900.9	80151.6	92114.7	93889.5	85530.1	87446.2	87605.5	88280	89921	86613.5	87010.1	92281.8	85512.4	87255.8	77516.2	84131.7	86431.1	89576.5	88742.2	88359.6	83170.4	74698.3	84978.4	87770.1	80790.3	86768.6	92335.9	125959	97425.6	83949.4	97948	111558	102398	98896.6	132924	100375	120426	100340	90139.5	85478.1	98960.3	108944	87764	86503.6	86280.3	89100.3	100101	79202.1	85709.1
0.48_332.9382m/z	6481.48	6449.68	6529.73	6420.9	6497.4	6475.42	6475.69	6475.84	6474.1	6468.27	6500.31	6459.95	929.042	3311.26	2065.41	2378.07	1989.04	2825.82	2017.28	1858.33	1953.29	1676.15	1234.66	3060.88	1648.94	2203.61	2323.98	6494.03	4793.44	2962.67	1634.74	5442.16	3503.85	4584.44	9735.13	2846.61	3876.31	3656.03	3924.73	3885.11	1960.31	6012.45	3596.55	3980.7	4680.26	3042.83	4265.98	4551.82	3067.26
0.48_360.9328m/z	6394.88	6074.94	5800.98	5762.64	4050.68	5174.81	4526.25	6187.36	5806.6	6076.36	5400.92	4921.94	2770.67	2398.26	585.762	1968.84	936.114	1725.68	1430.94	1508.5	1522.82	678.192	1052.91	2071.42	1173.59	1498.22	1419.69	3835.54	4337.21	1697.24	1101.87	2511.52	3762.84	3926.37	6605.13	2071.16	2987.92	3272.12	3752.73	1618.3	1566.54	6327.52	2614.6	1997.14	3635.72	1338.09	2788.99	2567.09	1830.43
0.48_386.9385m/z	260035	263599	266773	257866	263165	264206	269135	261732	261745	268197	266502	253870	224187	287412	70158.4	180573	179967	208446	95223.8	267862	217701	93836.1	130671	146089	95119.4	103417	168602	616581	590605	110526	150412	435786	346310	531166	771202	168510	467307	415472	496677	361359	173539	607278	323856	523264	643425	218633	499734	445225	160177
0.48_392.8909m/z	36356.1	33885.1	35480	38881.2	33447.8	36090.9	35474.2	36071.6	33873.3	34546.9	37617.8	35872	25335.2	29017.8	27371.3	26996.6	27358.9	25629	23318.5	23208.9	21007.3	23587.4	22708.5	24350.6	20218.1	22824.9	20926.9	51667.8	49665.1	41100.5	26094.3	48392.9	60643.9	187888	100871	43199.3	56061.2	46295.5	57352.3	51985.7	33496.4	53385.8	27699.9	29171.3	32347.1	27491	38047.2	33994.8	27620.2
0.48_424.8489m/z	89821.4	80189.7	83185.4	84005.5	82358.8	86584.8	80018.9	83221.3	82436.7	78676.8	85976.2	89649.8	69141.5	67509.5	57285.8	64581	85791.3	68606.6	56139.4	58051.7	87110.8	57936.2	51447.7	56785.9	57436.9	50341	55764.5	114021	98088.8	82424.5	70286.3	112745	94917	66181.5	101080	122658	93810.3	83972.6	106412	104416	114519	112834	47667.5	43546.4	42192.1	53731.3	44291.4	42694.6	48260.3
0.48_439.8159m/z	85594.8	85602.8	88131.8	88750.5	81144.5	90459.7	75910	84199.6	87132.2	87517.6	82437.9	89234.6	68646.1	79511.7	75838.2	66369.3	77076.9	72254.1	70595.2	67060.9	60944.5	72372.2	72260	69205.8	78230.1	77643.3	76934.8	132940	93560.4	101942	79321	103553	109268	106229	117103	109436	102818	115578	100227	101288	133642	145413	80703.5	63207.4	70183.8	69988	76815.8	70161.9	75516.5
0.48_458.8745m/z	17186.2	22727.4	22769.8	18990.8	16628	24590.7	18118.2	29384.8	17854	20840.5	16600.4	21203.5	16820	25462.2	14234.7	18645.3	14530.9	18101.4	11622.9	18397.2	20889.9	7945.27	13357.5	15655.7	10984.3	12625.2	18402.3	38732.4	30634.8	16624.6	11678.6	23699.3	19726.7	27864.7	32718	14007.8	28883.8	24134.5	24989.7	22776.3	16537.3	51974.7	30286.5	20061.6	33827.4	17609.6	24699.9	19955.3	13358
0.48_474.9200m/z	3103.83	4130.87	4066.94	3270.06	3331.13	3631.12	3065.32	3712.18	3328.77	4360.58	2892.74	3756.28	1502.95	2954.42	34.1344	1018.39	564.667	635.066	399.953	2506.25	1675.3	1831.44	2157.71	1011.12	2109.91	2020.54	976.175	7207.53	7738.12	478.387	529.688	4692.55	2249.17	6347.85	12380.3	5420.13	5936.95	4859.7	5339.76	2714.97	1302.14	9664.93	4369.6	6324.96	9578.9	1255.39	6019.57	5612.72	912.285
0.48_500.9187m/z	64235.1	63675.7	66051.3	63058.6	60757.2	65522.4	67944.4	63457	61453.7	64067.4	64823.1	64157.9	50722.3	72366	7507.71	33163.2	35673.5	42336.8	13742.7	61990.5	45773.1	8078.47	21361.5	28068.3	19055.1	18833.5	38042.8	173676	181573	14195.1	28595	109797	86419.5	158992	269859	27419.1	133669	96484.4	140598	97588.3	27154.6	189750	86382.2	161855	217540	50833.9	152592	133246	31655.7
0.48_516.8964m/z	477089	469990	467857	459702	460867	461810	466736	480730	463386	469083	477427	452680	309550	388594	158022	264808	359613	324578	148960	409014	238411	200396	220695	216608	165417	170479	269582	1.16355e+06	1.05396e+06	222379	321664	865242	705155	964103	1.09097e+06	330012	812800	805152	895072	713764	401111	1.06295e+06	584335	943021	1.07769e+06	427691	928250	877200	324532
0.48_569.7821m/z	14557.8	18291.9	19589.6	15969	8040.51	19026.3	11811.4	23946.9	13642.4	13859.3	12958.3	17241.8	12958.9	18646.3	23033.1	19155.8	15664.2	13840.1	13605.6	12593.4	11211.7	12020.9	16851.8	7629.05	18775	17311.2	15963.9	25723	11905.5	22851.3	8557.52	17074.3	12628.8	16266.5	10674.3	21931.4	10254.3	15989.8	15713.9	12335.7	28864.7	28335.8	15957.8	14535.7	12555.8	12620.3	10622.3	7152.15	10511.6
0.48_602.8800m/z	18487.7	19866.9	21400.9	20894.8	19012.7	21250.5	19113.6	22900.4	20907.9	16459.9	19968.4	22060.3	7171.71	18217.6	2109.96	10661.5	9968.93	7159.89	3585.84	14692.7	7378.84	5937.37	4726.28	6358.06	4230.11	3986.41	9953.24	66624.8	48015.5	5394.63	10428.3	36102.2	28171.3	49562.8	58950.4	8361	35831.6	32618.1	44008.8	31337.2	10790.3	68321.3	27968.9	48427	68144.4	14754.4	42749.5	43224.9	13059.6
0.48_630.8757m/z	78759.9	84638.8	83695.8	82110.7	85196.8	81919.2	81838.1	83275.3	83831.6	83964.1	76193.3	87126.1	44167.4	55299	44566.4	42185.8	79188.2	53279.7	25535.1	61785.3	27774.7	21867.3	31660.7	25497.7	27707.9	19931.3	46592	202666	182830	59561.5	65434.4	176747	148108	188160	153905	88731.7	127044	132540	162170	142393	120863	173569	84628.2	138538	178167	57594.4	148307	145484	57239.8
0.48_765.7804m/z	19342.9	23782	26441.8	24667.8	17740.1	26506.9	17598.2	29477.2	20000.2	24470.5	18818.1	24446.7	20109.7	27135	12706.5	25551.3	19180.8	22161.3	13732	24165.1	21011.7	3328.64	18645.3	16396.4	14208.2	13845.9	20308.8	37666.2	25616.7	11862.1	11204.6	13938.9	22372.6	35170.3	27218.2	17415.1	27942.2	23371.9	27385.6	26238.1	23068.1	48942.2	27391	24089.1	28807.2	15623.3	20482.5	21432.9	13186.8
0.48_769.8178m/z	14918.7	15176.2	15505.5	11167.6	13782.4	17034.8	11487.1	13616.5	13790.3	15108.5	12229.1	16592.2	5026.68	5588.19	554.307	6785.08	6000.25	9860.59	3924.06	12855.8	3240.55	6872.1	6684.25	5135.02	5214.78	6030.22	7207.57	40342	27736.5	12324.6	11238.1	37753.8	33649.3	39916.6	29360.2	17645.8	18420.5	29330.8	35982.7	20761.5	15543.7	43787.6	18072	37047.2	44524.6	14109.9	27460.7	32892.1	12681.7
0.48_890.7886m/z	91414.7	115656	110888	119073	90544.2	107511	101823	124962	106869	106957	103347	96829.1	40790.7	88776.7	62198.4	69450.8	64685.7	67471.4	31287.3	81486	49935.4	31567.1	57307.2	45771.2	37680.2	39816.6	62701.3	225442	160607	67840.1	50306.4	127177	134934	214747	135786	83413.4	117068	150040	158069	162914	119830	278579	117505	198259	224876	77041.8	158569	160714	67614
0.50_1003.6963m/z	131815	154398	205842	159770	153556	215111	135015	179836	194999	169932	144462	148659	141380	185356	115344	140209	163962	139999	82217.1	137978	185049	77409.2	87063	120182	120935	76489.1	102352	339645	170810	106358	94400	281332	214651	302267	197078	167364	175629	164926	233125	252298	327192	304872	160113	200946	229407	135351	182228	174715	107823
0.50_102.9881m/z	6235.58	6686.51	6792.57	5840.73	6435.29	6508.51	6752.64	6247.27	6607.73	5949.74	6809.37	6359.43	6847.31	5890.44	3105.68	5568.93	6463.26	5945.39	4263.21	6318.07	6188.71	4491.44	4971.24	6084.73	4204.65	4599.85	5840.38	12237.8	10311.3	4708.23	6378.72	8580.59	8331.32	9234.36	10855.4	6765.62	9901.76	8949.8	7500	9332.49	8278	9708.52	6644.33	7216.06	8152.16	5889.24	7741.31	7776.07	4642.11
0.50_1022.7122m/z	26920.2	48171.5	34787.3	18839.8	33723.5	38429.9	26222.7	36719.5	33080.7	32196.3	37869.6	24122.5	31689.6	40409.7	27342.6	10860.1	31000.4	23685.7	4098.05	30923.1	24919.1	10149	9999.54	9915.44	14942.7	12528.6	26417.6	71630.1	50700.6	28354.9	26631.1	12554.7	29848.6	58416.3	35079.6	32983.2	26152	34930.5	47548.8	53358	54017.1	60151.9	39331.2	35981.8	52463	12932.2	17015.7	25527.8	19209.1
0.50_1037.7193m/z	105778	139559	115702	130188	106315	143830	105200	97901.6	122977	127591	108677	136042	82824.7	96995.3	108775	97166.1	93685.3	90129	66417.8	130221	71292.1	81858.7	98400.7	66620.9	73664.8	43813.4	88488.1	130092	140477	86942.3	84167	93552.9	171853	174790	106745	145249	108175	92351.9	130446	135473	173427	171965	83351.3	149127	136508	94818.6	115949	136252	68485
0.50_1045.6897m/z	34207.3	33534.3	40145.2	32275.1	25356.6	36266.4	33532.3	42953.6	32062.1	27057.3	26534.7	46328.1	30233.8	40143.3	30808.5	31911	47879.1	35323.8	7577.76	33699	27180.2	37345.6	30578.3	20543.7	29423.8	15116.1	37809	18804.1	8372.84	34521.4	17416.8	11990.1	32244.3	44057.6	17804.3	58153.5	7655.25	20268.5	44545.7	28516	118667	96564.3	38433	21661.3	25960.3	11502.9	6894.02	19221.1	21232.6
0.50_1047.6884m/z	55351	71478.9	71461.3	84044.8	55845	72247.7	71692.8	76340	51245.9	79531.1	61764.6	71903.4	68809.3	72534.9	56503.7	65900.3	74862	58398.4	30037.2	43457	74278.4	68526.9	56364.2	49793.8	45312.9	39333.5	52341.2	81899	60739.8	79768.3	41024.3	70358.5	66571	93378.4	59511.1	88003.6	52421.2	64806.1	55023	60217	122468	149810	56221.1	64859.5	71814.4	41025.6	65413.5	41698.9	50230.4
0.50_1052.6987m/z	99906.7	188082	215230	144555	201186	232201	129467	217562	132614	176357	211847	135633	220711	239853	176381	152884	183571	231032	99988.9	234595	206070	162739	120319	139021	138011	101553	170113	307801	229631	184501	162547	164946	232579	310668	123917	225914	199002	217811	266129	211326	188110	271236	281205	180555	163442	130374	195755	154351	58788.2
0.50_1053.2009m/z	19107	15472.7	21166.9	23390.5	21705.3	12928.7	32758.3	24300.9	19464.9	14707.2	21863	19262.7	23102.7	12863.8	17166.5	24599.8	46849.2	18237	4506.44	9339.47	6609.79	13654.9	22521.6	9034.13	9471.04	12414.5	14217.7	59227.9	87589.6	12596.8	16318.1	48262	72178	47153.1	49356.8	18335.9	14948.6	40852.2	48245.6	71721.5	29888.2	28283.6	25227.3	60376.4	15749	12000.1	17395.8	27693.2	17234.9
0.50_1067.6785m/z	24188	27610	15907	26042.8	24006.7	37008.3	21051.8	23285.1	37126.4	20838.3	20203.8	23977.9	14608.5	16032.7	17614.2	9273.28	28043.9	19729	15026.3	3215.09	14823.2	24190	15749.6	12317.1	13431.6	17226.5	14848.4	33249.9	39999.2	17052.5	26975.2	56436.2	23212.5	61518.3	27321.7	47210.3	24653.3	27485.9	60056.4	26075.3	29808.8	29702.7	23970.5	5306.92	10140	14197.5	12463	6537.54	12921.3
0.50_1068.6771m/z	164326	160900	192304	210951	126168	177013	72285	178734	165629	111798	222718	195864	175743	116180	200951	153502	279769	232726	113277	141618	281328	133718	157246	127507	126663	126932	148373	327922	170647	180672	123785	316711	285348	270584	170409	293304	179644	216795	190998	266604	575157	315716	253034	191110	217484	79472.1	142675	173070	64706.9
0.50_1084.6620n	202383	267025	237020	289895	199662	297234	182765	346356	240544	254983	195499	245208	287709	353644	226120	224784	338983	258262	85923	236264	275324	295813	216253	154997	170921	139152	183868	437807	316504	318501	177538	315755	221021	452436	194296	369509	274599	286537	373635	295023	557266	507550	321352	295701	319729	197903	213865	161451	141025
0.50_1103.1936m/z	11851.9	10719.2	12641.3	11103.6	11638.2	11573.1	11574.1	11569.5	11573.8	11865.9	11019.9	11852.6	14453.5	17691.2	9210.35	1.95522	24416.1	4365.27	2189.86	6122.99	11224.4	7674.81	6189.02	5929.53	2511.73	549.3	1782.38	46464.8	92690.4	29772.9	6422.31	33029	34100.4	40759.9	27943.3	34666.5	60912.9	16048.2	11111.7	11225.5	5003.11	15602.5	50034.1	57788.6	31054.2	17596	27012.2	16927.9	5394.27
0.50_1119.1713m/z	16893.8	7475.38	18150.5	15697.5	22734.8	19143.7	12928.7	21524.9	19060.8	9203.29	21765.9	13252.7	45602.6	47387.2	11889.8	15225.9	39727.4	32781.4	23417.4	21879.7	16038.1	17471.1	17285.7	11034.6	25871.2	26549.4	5817.52	51413.4	33641.9	9614.3	22265.2	9045.77	19068	31125.7	21968.1	52308.5	10902.2	61245.3	13675.1	45408.3	96299	80086.7	5193.81	26660.6	10613.9	27542.1	12935.6	32936.2	14105.8
0.50_1126.6555m/z	35218.7	24806.8	29561.7	36757.7	27965	30899.3	20487.1	43022.5	32808.3	32444.1	28376.1	26198.8	38056.5	35050.8	24038.7	41504.9	12798.5	27522	16838	31881.3	50665.7	34385.8	30111.9	22366.3	14238.1	18186.5	22447.7	37795.8	22084.1	30628.2	8558.56	43815	23726.2	45746.9	9551.4	39948.2	57619.5	7686.68	17999.7	11812.4	40545.3	48393.6	15402.7	35911.3	25134.5	31985.1	24504.8	20695.5	15722.9
0.50_1128.6499m/z	62606.8	91200.1	78385.3	65528.3	49643	101240	65326.1	74977.2	75501.4	74541.1	69228.9	63994	119911	80818.1	90412	69417.5	98830	84971.8	26472.3	72299.8	109432	92233.4	63688.4	80421.6	76625.2	58485.5	90012	110316	55979.3	57763.9	35985.6	94853.2	62288.9	56189.8	42331.3	100783	74451.1	60591.9	51198.6	76726.9	79635.3	161302	52204.2	47649.9	97417.7	66556.4	30546.6	44109.6	31465.7
0.50_1134.6547m/z	83218.1	95409.2	116972	96967.4	54627.8	92466.5	93530.4	116363	78296.4	79798.6	91196.6	90185.2	106819	102524	68102.9	112943	76119.3	66605	25468.9	90745.1	154503	77737	85049.6	57282.5	56271.9	44243.7	61313.6	247100	123111	74074	56369.6	148149	98271.3	183189	120016	134791	83893.3	157714	139663	147973	102021	151133	107375	132223	60029.2	83156.1	93532.7	95023.2	62037.2
0.50_1141.6558n	96091.2	82050.7	85729.9	79879.4	54967.5	84961.3	80857.5	107468	79851.1	53911.8	81325.1	100008	85052.7	130254	85946.1	95914.5	55946.6	95715	25265.2	95887	71865	66090.8	54401.7	74448.5	68805.7	45375.2	88197.1	145127	89530.2	56629.8	40663.4	58854.9	58615.8	108918	43999.5	77484.4	41703.9	98773.2	79171	127667	89997.9	167146	76006.8	68057	93019.5	78483.5	66437	59678.9	44370.9
0.50_1150.6506m/z	119639	227583	168261	190454	119777	182969	165076	185575	174303	172496	128501	171126	156012	193638	129021	137343	126595	113475	34596.8	151972	184339	65015.1	115333	80536	65803.9	68658.2	92575.8	220624	212666	134860	90834.6	198792	207725	366607	108217	180455	159634	123685	207806	204036	203488	344241	179581	162482	219099	155622	128756	83847.3	84206.8
0.50_1166.6070m/z	63543.4	156323	139125	164002	104719	147269	126996	134626	96656	136275	144956	99253.9	156603	157026	119356	162046	200315	149321	43610.6	140187	157876	105481	81101.9	75643.6	59609.4	55158.3	107544	126570	130143	120314	64077.6	118813	115233	152550	75206.8	156980	85979.2	85751.4	132853	145306	175841	169666	96547.6	71092.2	108969	99905.7	52397.5	38075.5	99031.7
0.50_158.9780m/z	1.2492e+06	1.24637e+06	1.24903e+06	1.2487e+06	1.24802e+06	1.24827e+06	1.24827e+06	1.24827e+06	1.24827e+06	1.24749e+06	1.24975e+06	1.24755e+06	1.25225e+06	1.35335e+06	775814	1.06881e+06	1.15598e+06	1.24744e+06	818972	1.33368e+06	1.39303e+06	890637	991615	1.02276e+06	873078	879540	1.09376e+06	2.1839e+06	1.81084e+06	886990	1.04504e+06	1.8052e+06	1.55246e+06	1.7469e+06	2.18738e+06	1.26323e+06	1.80996e+06	1.65814e+06	1.73432e+06	1.53575e+06	1.46566e+06	1.96254e+06	1.32217e+06	1.49408e+06	1.59612e+06	1.1474e+06	1.61761e+06	1.43544e+06	991381
0.50_178.9483m/z	85195.4	85163.9	85599.3	85113.4	82266	83503.4	85803.3	84492.8	80437.8	87141.7	86238.2	83912.5	73656.3	69152.2	98703.5	72200.2	109347	90606.2	73803.4	78375.1	66125.9	107979	79310.5	70125.2	81969.8	74693.2	80355.1	146167	96263.1	104439	104754	134172	123065	104709	96564.1	143502	115551	119412	107575	108849	184247	119589	88967.1	82170.6	72094.7	86489	99408.9	98042.5	95302.2
0.50_244.9630m/z	26190	20844	23417.9	22582.9	19248.4	22020.5	22561.1	23139.3	22457.9	23352.8	23771.8	20059.4	17123.5	21578.2	12097.1	16758.5	20175.1	18831.6	13013.4	19576.8	15511.9	12396.2	15587.2	9859.3	11568.2	11311.4	15896.2	49013.3	39454	14190.4	18794.4	43671.1	30825.5	38847	41134	20662.1	30791.1	33146.6	34460.7	31751.6	20735	38171.2	26012.5	36323.4	42329.6	20095.7	35263.6	34388.8	16350.1
0.50_259.9213m/z	108888	132831	129980	131920	102919	147849	112922	143328	122374	122809	113008	125675	187109	248075	87234.9	199521	107013	175027	95213.7	197701	236612	68207.4	135089	145532	115230	106621	150769	143370	131734	75545.7	53068	110122	102714	219561	159947	107039	128727	87338.2	139374	122081	114907	203961	129345	107230	128011	87275.9	79167.4	45691.8	52263.8
0.50_268.9119m/z	4915.54	4915.54	4915.54	4915.54	4915.54	4915.54	4915.54	4915.54	4915.54	4915.54	4915.54	4915.54	336.137	1670.8	978.398	1141.83	2417.93	2689.15	3442.58	2875.61	788.999	1051.73	2957.52	3207.25	3307.6	3914.94	8316.87	1314.78	2272.19	347.571	2985.05	1002.58	3182.1	2664.18	12153.9	2894.16	4398.14	3806.27	1912.59	2998.1	31.7339	4211.87	3905.31	2353.46	2806	3361.83	2168.56	1001.03	3951.14
0.50_272.9583m/z	1.77103e+06	1.74996e+06	1.78013e+06	1.76423e+06	1.75882e+06	1.73625e+06	1.74461e+06	1.78185e+06	1.73638e+06	1.7837e+06	1.77033e+06	1.74821e+06	1.45581e+06	1.72105e+06	798798	1.21888e+06	1.53343e+06	1.4147e+06	748008	1.71773e+06	1.44054e+06	953287	1.02696e+06	1.03381e+06	811644	799175	1.21515e+06	3.79701e+06	3.31278e+06	991283	1.27876e+06	2.96684e+06	2.44827e+06	2.98347e+06	3.50009e+06	1.5126e+06	2.68168e+06	2.64313e+06	2.93207e+06	2.4647e+06	1.82989e+06	3.34047e+06	2.07069e+06	2.89217e+06	3.24406e+06	1.59539e+06	2.78363e+06	2.60478e+06	1.27963e+06
0.50_288.9358m/z	3.72983e+06	3.7147e+06	3.74528e+06	3.7274e+06	3.72662e+06	3.59708e+06	3.68695e+06	3.78918e+06	3.59777e+06	3.8309e+06	3.68251e+06	3.71261e+06	2.66311e+06	2.75434e+06	3.10271e+06	2.46079e+06	4.2793e+06	2.96838e+06	2.1515e+06	3.16766e+06	2.12909e+06	3.39087e+06	2.60024e+06	2.25228e+06	2.36718e+06	2.24876e+06	2.76967e+06	7.21492e+06	5.28079e+06	3.3462e+06	3.93836e+06	6.38881e+06	5.50637e+06	4.81623e+06	4.4949e+06	4.88026e+06	5.05808e+06	5.62407e+06	5.22116e+06	5.12254e+06	6.30865e+06	5.56101e+06	4.16955e+06	4.63553e+06	4.56864e+06	3.83021e+06	5.05613e+06	5.0038e+06	3.6903e+06
0.50_290.8743m/z	71204.3	62159.8	64643.4	60202.4	65121.6	68603	64523.8	56411.8	69537.5	62506.9	65759.8	66934.3	206264	169821	66664.1	149367	76731.8	160050	93637.1	148140	426246	64525.8	123178	130751	102695	85041.3	113226	52156.8	58919.7	48287.5	47048.7	54825.2	49883	82561.2	62172.4	74061.9	64904.9	37667.9	59310.8	55108	70300.4	52387.7	51666.8	35312	32552.1	54621	32428.1	24962.2	34088.3
0.50_292.9299m/z	85044.6	79475.2	76419.3	82257.7	80002.1	80860	82424.6	84516	78088.7	82004.9	80560.5	79971	58780.4	57218.3	64809.1	52452.5	91643.7	66537.5	45362.1	71307	45826.8	73138.7	56016.3	51842	53404.4	54118.8	58915.7	148519	117567	70459.3	86570.7	139768	121901	98770.5	96614.9	102416	107042	117856	106055	111039	135549	115485	88443.5	98230.8	99667.7	82879.2	113080	104866	80296.6
0.50_324.8358m/z	19532	19542.4	19476.5	19575.8	19515.4	19528.4	19528.4	19528.2	19529.3	19526.3	19528	19530.2	34888.2	30462.7	18247.3	29394.9	24281	37314.8	34035.8	38145.3	64288.6	25394.9	33519.6	31067.5	26013.9	26466.4	33003.4	13637.7	13227.2	14351	15385.6	15954.5	18432.1	24076.5	29139.7	27147.2	23816.9	12397.5	14035.4	12524.6	12293.1	18912.8	15136.8	11856.1	11340.8	14060.6	13473.9	9626.74	13899.3
0.50_334.8644m/z	493456	494873	478227	484731	501549	540471	498964	463538	512301	464117	503968	513489	1.8769e+06	1.49686e+06	485251	1.31396e+06	650917	1.41359e+06	682079	1.42642e+06	3.97545e+06	564350	1.00719e+06	1.07812e+06	794498	624999	902573	331456	469232	298088	238064	398323	390022	733292	423452	611803	415202	225309	481855	433389	538954	385285	388141	252293	251604	363365	195053	99729.7	171819
0.50_402.9162m/z	1.67453e+06	1.6422e+06	1.65258e+06	1.65576e+06	1.66601e+06	1.59318e+06	1.64098e+06	1.68065e+06	1.60796e+06	1.68992e+06	1.65922e+06	1.6361e+06	1.12028e+06	1.25317e+06	857415	996689	1.55595e+06	1.19831e+06	702476	1.40818e+06	846415	1.02878e+06	910506	854141	769485	758411	1.05892e+06	3.68148e+06	3.01142e+06	1.07943e+06	1.44053e+06	3.01146e+06	2.51451e+06	2.60653e+06	2.75636e+06	1.62828e+06	2.54648e+06	2.67939e+06	2.72341e+06	2.42666e+06	2.03041e+06	3.04516e+06	1.93981e+06	2.6758e+06	2.7918e+06	1.59165e+06	2.74927e+06	2.65021e+06	1.38022e+06
0.50_418.8936m/z	2.48672e+06	2.46302e+06	2.47972e+06	2.47265e+06	2.51479e+06	2.39065e+06	2.4499e+06	2.52442e+06	2.37445e+06	2.55129e+06	2.49336e+06	2.44606e+06	1.6363e+06	1.67446e+06	2.30128e+06	1.51811e+06	3.10205e+06	1.85309e+06	1.34065e+06	1.98095e+06	1.27148e+06	2.57478e+06	1.62854e+06	1.35729e+06	1.51969e+06	1.42811e+06	1.68787e+06	5.02123e+06	3.49358e+06	2.49207e+06	2.99348e+06	4.58908e+06	4.01428e+06	3.14653e+06	2.6309e+06	3.66863e+06	3.34421e+06	3.93045e+06	3.54685e+06	3.59213e+06	4.97489e+06	3.60295e+06	2.79995e+06	3.14573e+06	2.89761e+06	2.62806e+06	3.42014e+06	3.54772e+06	2.68692e+06
0.50_422.8876m/z	115176	116270	121167	121039	119405	117050	116707	127257	115938	119487	118249	115983	66589.9	68590.6	109977	66364.2	138231	77706.8	61607.4	81918.6	41286.2	117559	77217.7	59268.8	75373.4	66611.4	77539.4	229523	159770	127838	146039	208368	190166	160775	122457	172662	161278	187857	157098	170131	240049	195448	128800	145360	136152	126118	169487	168907	129682
0.50_433.8693m/z	950722	1.01833e+06	1.01585e+06	1.00659e+06	956876	1.0503e+06	975791	1.03464e+06	999997	1.00787e+06	922512	1.03442e+06	1.39266e+06	1.45767e+06	802011	1.25362e+06	1.07994e+06	1.31855e+06	768208	1.47049e+06	1.33421e+06	732338	1.06265e+06	1.04001e+06	908517	807402	1.11546e+06	1.20768e+06	1.17995e+06	679060	533518	1.0775e+06	1.01978e+06	1.5448e+06	1.06222e+06	1.11063e+06	1.06467e+06	782537	1.21428e+06	1.09787e+06	1.16857e+06	1.29092e+06	963813	868054	845861	803799	655947	391317	500872
0.50_489.8251m/z	32993.9	43013	45270	43484.6	33964.2	51873.3	33974.7	51742.2	38520.1	41305.6	35243.9	42121.3	43898.3	64243.2	37598.6	52904.4	33770.6	48084.3	31571	48744.7	66163.3	21568.2	42277.8	44125.4	35969.3	39821.1	44725.8	51223.1	37971.6	36970.1	28486.7	40214.6	30451.1	57103	48247.9	43937.4	44057.4	35065.6	35045.3	37044.1	39987	60787.5	47631.2	35896.1	38506.1	31292.3	29509.6	24312.5	29833.5
0.50_504.8024m/z	16283.1	16400.1	16266	16312.2	16327	16317.8	16317.3	16317.8	16317.7	16327.6	16296.9	16328.3	32542.6	33625.8	11161.3	28633.7	13209.6	31290.9	24363.2	38979.5	54159.9	11518.3	25038.3	22950	22581.5	21218.7	30721.2	13615.4	10734.3	8961.09	8115.96	11085.1	10714.3	24060	17848.6	17274.7	13975.1	4966.24	12000	8956.8	13992.8	24180.9	15805	6079.46	9034.22	10620.4	7035.32	848.612	7726.01
0.50_504.8784m/z	46069.6	53978.5	51433.7	50920.7	44412.2	53801.9	42565.7	57609.2	48644.3	55448.7	46749.1	45665.2	34031.9	45142.2	31372	33757.6	38333.7	34948.5	20570.6	41626.8	28889.5	22262	24999	25007.2	22054.1	21596	31486.2	105628	75554.3	35448.8	32110.5	74799.5	56866.9	78182.8	77799.9	38104.9	60771.1	70071	65508.3	57596.5	53295.8	92207	59319.6	71739.9	77073.2	40518.2	69470.2	67542.6	38966.5
0.50_506.8713m/z	66592.4	68427	71455.7	68756.4	70785.2	64872	71076.9	66688.5	65757.7	68803.2	70911.4	69674.9	33039.5	31328.2	33637.9	34097.6	44458.8	37661.6	25907.4	33981.6	25224.1	32752.9	27064.7	28756.9	25269.5	28312.5	28939.7	101127	93870.6	60137.6	50299	89238.3	99851.4	118485	123304	60749	80285.4	74995	77066.4	78580.7	66100.9	100528	50825.4	61296.8	66205.6	44434.2	68777.7	70373	45506.9
0.50_521.8576n	97706.2	112782	108030	104963	83938	110181	78007.8	119855	96516.8	109173	92595.6	103620	49787.8	80013.7	94626.8	71878.7	87234.7	76419.7	51584.2	58621.3	35177.3	59488.6	68187	62746.5	63032.3	65379.7	73494.2	192358	99876.7	99776.6	79378.2	111059	106863	120525	131761	110641	105163	116770	100298	102646	128663	168108	134606	114829	127108	84196.8	103017	110116	92237
0.50_522.8486m/z	87507.6	84295.5	84761.2	79279.9	90962.2	86149.7	84752.3	85669	78671.3	89250	88754.6	83551.6	42042.4	51618	60494.5	44289.9	68652.7	52554.7	48354.6	48786.3	42897.9	60593.6	48358.8	45986.4	43919.9	49005.2	47893	133342	104657	92908.4	81194.1	119998	113960	123224	151599	98825.5	99994.9	113870	95047.5	93801.3	105814	116681	75405.6	69476.9	65095.4	72100.7	81062.2	82914.9	72767.6
0.50_531.8720m/z	55016.6	48083.9	49686.5	49870.5	55432.8	51470.6	59569.9	46846	51187.1	51980	50841.2	53649.4	94707	102850	14541.5	63028.9	39612	78076	26184.1	99446.2	125024	19804.4	41797.2	54843.3	29844.3	28835.4	51201.2	72437	107024	18027.2	21218.9	63235.6	55833.4	109035	135396	30583.8	79344.6	47070.6	87003.5	61382.6	22268.3	83340.1	50300.4	75729.4	79332	38137.1	51292.2	26156.5	19176.9
0.50_532.8739m/z	1.24562e+06	1.22921e+06	1.22711e+06	1.23821e+06	1.27901e+06	1.19642e+06	1.23956e+06	1.25287e+06	1.1874e+06	1.26544e+06	1.25674e+06	1.23217e+06	779823	851188	735190	691620	1.27766e+06	856239	494979	989064	583945	900172	656291	591011	573616	561255	746079	2.86044e+06	2.23362e+06	919328	1.22276e+06	2.43314e+06	2.08518e+06	1.96332e+06	1.81578e+06	1.39515e+06	1.89052e+06	2.13696e+06	2.05383e+06	1.91763e+06	1.79436e+06	2.17165e+06	1.45753e+06	1.99199e+06	1.9643e+06	1.25882e+06	2.0845e+06	2.13125e+06	1.15237e+06
0.50_536.8314n	129980	134015	143246	143308	119793	139687	112532	135605	132447	131788	133114	139678	113173	122170	119622	119131	126904	122706	102410	120498	110667	116367	124802	113622	122551	113042	132979	184731	122861	130844	120014	146961	117227	138768	139680	157688	152070	147172	141101	129948	186564	191675	127317	107010	105208	121189	122610	103174	105946
0.50_548.8511m/z	1.55473e+06	1.55473e+06	1.55473e+06	1.55473e+06	1.55473e+06	1.55473e+06	1.55473e+06	1.55473e+06	1.55473e+06	1.55473e+06	1.55473e+06	1.55473e+06	1.05171e+06	1.04633e+06	1.57627e+06	1.00961e+06	2.16308e+06	1.23845e+06	825325	1.27571e+06	821396	1.74692e+06	998552	848127	978153	904665	1.05552e+06	3.10388e+06	2.23083e+06	1.69485e+06	2.0553e+06	3.09534e+06	2.75314e+06	2.03764e+06	1.53466e+06	2.45855e+06	2.02441e+06	2.48265e+06	2.28216e+06	2.45773e+06	3.68017e+06	2.18726e+06	1.70142e+06	1.9438e+06	1.7498e+06	1.75063e+06	2.13264e+06	2.23946e+06	1.72256e+06
0.50_552.8447m/z	126813	126813	126813	126813	126813	126813	126813	126813	126813	126813	126813	126813	63164	62875.8	122952	70305.9	160692	94339.2	77972.2	89917.9	48412.3	133780	74674.2	58511.4	75323.4	83867.4	81676.4	256611	179528	180305	170045	255999	263465	447108	213982	185096	160122	193920	178435	203743	284306	239077	132543	135844	139074	142486	183240	206361	151872
0.50_563.8267m/z	1.79194e+06	1.79663e+06	1.81051e+06	1.77679e+06	1.81887e+06	1.78424e+06	1.79642e+06	1.81548e+06	1.74882e+06	1.80881e+06	1.83363e+06	1.78188e+06	1.73555e+06	1.61974e+06	2.23203e+06	1.54398e+06	2.61692e+06	1.86126e+06	1.2552e+06	1.92786e+06	1.63722e+06	2.48128e+06	1.55757e+06	1.33942e+06	1.48928e+06	1.28645e+06	1.5461e+06	2.72833e+06	2.14352e+06	2.08856e+06	2.06814e+06	2.83684e+06	2.68561e+06	2.34774e+06	1.47918e+06	3.20292e+06	2.04958e+06	2.15886e+06	2.25874e+06	2.43353e+06	4.48355e+06	2.1669e+06	1.7624e+06	1.59319e+06	1.39292e+06	1.8023e+06	1.57507e+06	1.45268e+06	1.68234e+06
0.50_578.8023m/z	204851	240495	242226	244378	209930	271264	218848	249313	232239	210159	238050	236686	671878	614115	177919	509941	246252	542222	234530	576604	1.13365e+06	194522	373277	412298	294864	236385	370987	215855	228203	138452	82902.1	167314	171258	363855	206429	218275	196494	95714.5	237469	199715	195021	250642	190628	140338	141430	144846	77198.1	34832.6	64094.7
0.50_605.8360m/z	56691.8	70157.6	64833.6	62405.5	57794	63164.3	56726.2	68140.2	59563.1	64241.1	62496	60463.1	44679.4	57774.3	55842.4	49302.5	53610.1	47767.4	39427.7	44298.2	34933.4	45303.8	43790.4	39439.2	43780.8	42241.6	50109.6	121156	70164.7	53716.1	53521.9	89627.1	80060.6	85573.4	79604	69531.5	77230.1	91399.1	79277.6	70440	77757.8	100520	68586.5	77013.1	70813.4	58517.1	81588.6	82691.1	60428.6
0.50_613.8302m/z	47799.1	42771.3	33983.4	37780	42020.3	34360.5	45542.9	31366.8	38066.7	43900.1	41609.9	40793	18674.6	18977.4	36297.3	15154.8	48995.1	21020.9	12741.2	17337.9	7281.51	64583	15696.7	11865.1	16802	14264.8	16478.4	104393	110127	80621.3	67886.1	110895	159211	225086	111180	92028	68976.9	97591.6	100652	111757	134454	74933.4	32940.5	38919.6	35517.1	40160	51431.1	75184.1	48468.4
0.50_618.8584m/z	114945	133518	133484	134734	116658	135528	122559	142773	120533	130122	122433	128039	63259.2	85340.9	80884.9	63608.2	101918	69015.9	40727.7	88543.6	42714.9	56861.5	50467.1	49145.4	44178.6	47246.6	62103.1	322656	235220	98899.9	93987.4	219139	194773	223873	217139	121013	188122	215823	214828	192728	177791	286421	153784	220872	251851	113003	217587	219472	103131
0.50_634.8362m/z	175004	183855	177173	173913	167849	185737	156649	193917	173666	186135	164437	176078	101218	123629	134907	105765	169032	111147	69852.6	131379	72470.7	115230	86932.2	85165.3	86548.7	78072.9	105007	378175	265318	142371	139873	263075	253426	254012	221259	194687	218448	256633	250204	233203	247202	292948	192503	248118	257489	154458	243280	244057	143850
0.50_646.8532m/z	159350	162075	163780	161184	156831	159679	161842	164676	155896	162826	168264	153397	97212.4	129216	59910.4	92401.7	130745	99018.9	52903.7	122486	78585.1	76472.2	71485.1	68406.4	60185.9	54665.3	84785.9	400502	322902	88621.4	126825	302764	262192	297438	308469	123552	264365	289684	298053	251631	177069	344844	211118	318607	351451	168035	323788	309052	128913
0.50_649.8112m/z	290617	322242	327087	327703	286100	329729	293050	347835	299301	328137	286686	319032	247031	296240	232000	259376	286373	268655	162365	296165	204582	199516	216822	200769	182554	181684	235221	545183	404813	265619	211621	415955	373227	494318	387070	312208	375450	357806	405976	369204	386793	510606	333213	343638	375576	265733	320999	272013	223535
0.50_662.8308m/z	457191	457191	457191	457191	457191	457191	457191	457191	457191	457191	457191	457191	268942	289024	299927	234177	506336	280908	178823	334968	205298	368000	224254	197848	203524	203596	254590	1.10754e+06	784976	390619	498054	935579	828013	694183	546097	554935	668117	809471	796643	787632	832562	806368	540537	702783	682013	464177	754284	816281	464194
0.50_663.3322m/z	7550.66	14745.3	14131.8	4834.9	9671.42	10634	9953.21	7860.57	8499.04	10642.2	10341.5	9358.75	8236.71	7517.34	5028.62	1062.5	3672.44	8890.58	8360.46	2848.14	8692.9	16835.3	7566.64	1454.72	7983.52	857.336	4457.28	33488.2	2717.9	16988.7	21780.4	27833.9	6971.34	13283.6	7190.79	15126	17912.1	7015.09	13577.4	19585	15083.8	16031.1	12121.7	12925.8	20798.3	9438.55	28536.1	30846.2	10540.4
0.50_665.7866m/z	310814	339820	337272	338610	312701	331002	307636	336526	299944	326923	337413	338618	318216	312671	295285	300239	355624	325539	226464	343854	369279	309067	285099	247802	258194	229325	279915	482142	344110	342145	301140	425369	412673	420831	302657	416005	368918	354269	370676	372359	501452	487964	297339	259250	247523	284166	299330	268534	257782
0.50_670.8190m/z	91420.2	124505	130061	114798	92273.4	119764	101371	134346	116799	114697	94542.7	109801	38112.9	62537.7	102272	59675.9	97911	46139.3	41841	54579.9	18796.1	76042.1	59772.2	46271.8	59344.8	65766.3	73433.1	234228	117607	134910	101924	183657	172177	120301	94683.5	136288	123469	175308	132731	166217	227054	290976	139179	111874	132091	112323	144259	153280	139104
0.50_671.3211m/z	14655.7	14655.7	14655.7	14655.7	14655.7	14655.7	14655.7	14655.7	14655.7	14655.7	14655.7	14655.7	3866.2	2646.11	40110.1	5142.48	16237.6	6040.22	1672.14	2750.62	28786.4	75434.9	11421.3	8478.66	16411.7	4977.81	5225.04	23863.3	6377.34	41306.9	66598.1	64493.8	47628.5	5643.64	8640.24	99340.7	50459	206223	111107	96354.3	64738.5	22928.4	17217.6	38055.6	15034.3	24952.5	31979.7	46280.3	15139.9
0.50_678.8081m/z	696701	712904	700795	715252	730617	666198	699831	729390	669362	732647	711362	699172	545490	483936	820387	491175	1.03717e+06	564314	379140	604974	496429	963687	490663	397279	443081	390475	469604	1.43361e+06	942466	854672	970548	1.39203e+06	1.34585e+06	912983	560194	1.30068e+06	880069	1.15453e+06	1.02019e+06	1.12016e+06	2.05923e+06	934103	767554	795326	683629	792685	879733	983143	837939
0.50_680.7635m/z	287126	291583	286303	303078	280107	294132	288980	287460	288434	301618	283774	287345	366036	372140	332965	357149	340844	382189	263549	394117	455290	325957	355059	307737	297447	258814	316004	360625	269037	292789	249597	326138	311590	392756	235455	416791	291890	262869	304407	299977	512701	302421	274114	207428	184520	252129	208982	176333	221848
0.50_692.7764m/z	64967.3	62361.1	62962.8	63576.3	63699.5	63585.7	62590.5	57021.1	69108.8	51721.7	74953.5	64274.3	116510	105217	39618.3	85543.6	73187.8	94374.5	45716.3	102937	176665	55059.7	56640.6	61300.3	50505.3	44713.3	66319.3	82177.1	82216.8	49633.4	48372.7	95413.2	88035.1	95566.9	65529.9	79162.9	82274.2	61323.3	92276.8	76838	105117	76498	49625.4	48813.6	33827.8	44409.3	34569.4	34205.7	35163.4
0.50_693.7836m/z	734232	736675	737547	737071	741260	718311	741503	732827	715590	737917	761399	725282	661296	573061	1.05722e+06	591764	1.20497e+06	726097	493292	741802	644675	1.22757e+06	632302	506830	600660	515477	609226	1.15167e+06	842109	957735	950783	1.22645e+06	1.21988e+06	891842	497240	1.51492e+06	820965	878582	918503	1.04464e+06	2.34306e+06	809886	709966	637251	515369	774643	623857	595847	746026
0.50_708.7559m/z	109778	108306	109387	108808	108141	114424	103166	105213	110929	101340	122572	105724	228482	196902	103275	178157	148006	217961	98181	215842	311547	130858	143792	147860	121855	100955	136295	127653	106287	87221.4	83061	135302	109419	138920	80603.6	155368	111184	85885.3	127665	112196	177089	105146	77157.4	74832.5	59149	81703.7	59950.3	47967.5	44905
0.50_709.2625m/z	4053.15	3651.53	7465.3	4180.04	4428.35	4299.9	4689.76	4673.98	4277.94	6288.94	2417.16	6461.96	2384.5	3102.19	2271.25	1135.09	16074.6	4406.5	2139.45	6416.79	3552.48	4386.43	5323.88	3075.86	18902.7	6066.85	2623.33	4454.54	3119.68	9753.03	1608.92	3100.34	4540.77	1890.62	4117.96	2383.99	3701.69	8410.3	17141	4538.92	39783.5	10826.2	1458.02	1679.94	1378.51	3044.1	2407.51	1658.78	1312.89
0.50_712.8308m/z	18092.2	18335.1	18360.8	18084.9	18448	17698.8	18486.2	18428.8	17897.2	20274.5	15072	19949.5	5982.38	9160.79	7638.05	7707.64	16908.8	7317.67	3601.11	6871.88	1263.45	4214.37	5051.6	2343.58	3717.96	3419.14	6552.73	72629.4	69074.2	12949.1	21821.4	49951.8	48958.3	74640.5	42323.8	12912.4	35179.2	44008.8	46156.7	42213.3	17258.5	60268.6	28708.9	67776.9	68325.4	28000.3	60709.9	69353.4	18980.2
0.50_720.8180m/z	59512.3	75883.6	83545.2	77984.6	63168.7	83642.2	53963.1	84304.1	62452.6	72022.9	72406	76571.7	44541.2	55401.7	53253.8	43260.5	52923.5	47454.1	31466	49830.1	37540.7	40404.4	39297.1	37403	43705.9	41225.2	50893.5	150135	90667.5	74116.5	53973.6	71238	66991.5	121844	88888.2	59638.2	87493.5	110015	101325	72448	58839.4	175964	85206.7	93555	106336	54435	101663	100632	58079.8
0.50_727.8097m/z	191265	231520	237322	235459	205406	238289	219691	255888	217551	246267	173884	238982	148376	152833	168510	141231	212732	144878	97365.4	159734	90704.8	133824	119250	97477.3	113795	94133.8	133955	490690	345093	248662	147272	410659	367000	355354	297393	317107	236391	355813	366902	356016	362020	419124	201466	174634	236754	193603	246992	269089	180447
0.50_728.3106m/z	23602.8	44448.8	23871.2	55140.3	45287.9	48820	45276.5	22288	40793	30134.3	40335	44728.1	7762.55	22766.8	23384.3	21920	19157	9236.67	2391.49	23519.7	2649.54	29020.2	15355.4	5184.19	5843.25	10352.9	11140.2	169090	102125	31983.5	51313.9	85677.4	93001.5	50384.1	13627.2	47534.4	61655.4	114373	90432.7	76606.9	78206.2	83356.7	23750.4	93668.7	36707.4	25856.5	118421	128763	45589.4
0.50_735.2986m/z	14302.3	12644.7	13063.3	9664.97	11361.3	13497.4	12303.5	12303.7	12244.1	7852.25	19634	11856.6	12756.8	3300.02	5391.52	3322.86	8238	6001.74	8590.19	9421.26	12006.5	4375.84	12798.6	10079.9	4323.22	6520.8	7429.48	43690.9	44155.4	9564.81	1128.62	34690.3	24254.2	12993.1	22779.1	20112.6	17759.5	33760.1	40487.7	42543.6	18893.7	18858.9	15860.9	29476.1	25076	12931.2	22813.8	8615.16	11277.6
0.50_735.7982m/z	125242	140834	161686	145718	117585	128130	131695	158592	123866	152940	121436	140275	76573.2	93376.2	125126	75653.8	143872	78532.6	53865.4	90088	78575.7	114824	71870.3	58525.7	67044.6	55436.4	78132.3	315122	185800	139283	134672	254950	227808	189409	138937	174940	173768	225918	211504	207467	246651	281491	167513	167300	173595	128095	170224	199745	131449
0.50_736.2987m/z	46838.6	46838.8	46838.4	46838.7	46838.7	46838.6	46838.6	46838.6	46838.6	46838.6	46838.6	46838.6	7264.66	4877.94	16034.5	6870.5	62690	14648.9	13090.7	28487.4	3335.86	54912.4	5839.47	14581.2	20005.5	13301.8	8127.16	75573.7	39701.2	21862.2	69839.5	142623	139534	57967.3	20846.7	61920.7	62126.9	124759	111056	184292	171272	81772.1	14647.7	20923.9	42711	64354.8	73866	128255	87096.3
0.50_743.7864m/z	334086	360640	355863	356960	342986	358689	330787	365789	358593	364187	325906	351678	286188	297306	311798	264657	370789	285544	178281	282966	202076	258592	223762	203383	203090	183190	234929	647642	428801	320603	307917	557273	465589	421784	336922	478457	350395	437701	426305	437170	612142	491206	292401	292140	297075	308815	347178	329746	286014
0.50_744.2949n	83765.7	92851.6	68945.6	84651	103527	78639	83643.1	85540.2	80617.6	86363.2	79768	93068.5	19117.9	4628.25	87588.8	25414.4	190241	51587.7	11791.4	59825.3	21646.9	169751	55398.2	29820.3	32450.8	26534	22990.1	213806	98605.6	150362	124451	233734	270358	168709	90863.3	239170	109394	149309	187895	201368	337488	108617	134411	99246.5	113100	96499.2	96780.2	133742	99951.7
0.50_750.7753m/z	43570.2	55332.5	51197.7	51209.4	43243.8	51663.9	44059.3	56236.7	47115	50932.4	47113.6	47869	45889.9	53177.6	42410.4	47819.7	55194.9	44499.6	25697.4	49132.7	30558.8	40254.8	39298.9	27278.3	28665.2	18591.4	38131	72129.3	60605.5	39697.9	32587.5	66500.7	64686.9	124286	46114.5	57145.6	51478.9	49459	61169.9	58467.5	66010.2	75424.1	54036.5	46217.4	42827.6	28307.4	42392.5	36827.8	29567.7
0.50_751.2760m/z	70443.8	79855.7	107249	40079	50544.6	83661.4	57180.4	59093.1	64466.5	59565.3	76951.1	74013.4	31489.1	25298.2	135108	25744.6	158359	31325.7	15520.7	16390.3	16796.8	156058	28873.7	25230.1	12801.4	32866.4	33048.5	124215	62072.2	122879	112797	147852	161071	87193.9	24230.7	198271	70497.5	93514.9	96128.4	142188	313134	58453.2	61074.8	61737.6	40388.6	83330.3	87856.2	32839.3	67708.4
0.50_751.7753m/z	139774	185128	185340	147777	112467	183039	136260	205597	134202	167871	153101	144292	112105	132359	162246	135205	180881	122733	85519.3	118665	145114	149912	106719	100685	97467.7	100359	119638	252572	152490	222621	136295	197407	194497	224122	155221	209558	170700	212738	195697	187218	397745	351995	166520	129820	153042	123782	132150	138551	138355
0.50_758.7624m/z	79146.6	103358	111656	106397	91080.5	126637	100516	99344.2	88414.8	112863	91006.8	104873	77233.5	79167.6	144542	83755.3	164095	84969.6	55656.1	89855.6	29309.1	145405	75056.3	64503.6	86773.9	64582.6	73520	151100	85299.3	125606	95664.5	140984	153423	182830	65757.2	215346	81749.2	53055.3	106692	151301	311886	134472	102076	62123.1	70737.7	94890	50410	48010.3	56409.8
0.50_770.3071m/z	14553.9	14553.9	14553.9	14553.9	14553.9	14553.9	14553.9	14553.9	14553.9	14553.9	14553.9	14553.9	1946.03	11464.7	18374.8	3531.89	3747.16	3151.4	2724.42	5794.82	5784.94	6111.44	688.947	2167.37	2108.44	4495.25	9879.43	68681.5	33688.4	10833.8	5446.62	16672.2	14741.3	19493.6	27494.7	11950.8	14747.1	15977.7	17719.9	29795.8	28472.3	41203.6	52960.8	44202.5	19949.9	4963.11	15943.7	5348.73	8522.34
0.50_776.8105m/z	250236	250257	250415	247671	263612	246973	242367	254715	242196	254879	263480	244225	156901	182194	108631	134931	239428	165960	65068.7	206219	110428	130871	106389	98836.7	97386.4	85067.8	132974	649450	542687	150488	216359	537450	457372	466877	420319	246604	423472	472562	498568	442130	351530	504038	295478	476578	507353	252669	489358	516668	195384
0.50_777.3089m/z	9700.08	11134.5	9168.53	13168.1	9202.85	10446.5	10107.2	10608	10369.7	9839.95	10506.2	10679	2198.03	521.055	1616.78	3164.84	18667.3	3404.85	2114.26	26327.6	10100.6	8008.3	1777.18	2953.77	1154.31	2530.66	4793.94	12379.3	6443.35	5092.29	6167.15	26149.1	15700.1	47179.5	68001.7	7956.86	11342.4	15244.2	13659.7	23924.1	12423.5	41785.3	5295.73	3297.84	19530.6	13901.9	40067.8	52846.3	25025
0.50_780.7865m/z	123563	147401	138807	138176	121272	142157	119699	138601	138363	138503	122402	138245	107292	131091	113409	125233	133067	114891	82133.4	133976	105562	85026	117403	89771.2	97738.9	84457.6	112849	232667	155481	113819	92585.6	167491	160246	200915	155416	154094	156982	165129	168551	157566	160291	232814	147533	151419	159783	112972	143054	139450	93791.4
0.50_784.7962m/z	85759.4	108344	102628	107231	83486.1	115901	79351.1	118102	98088.8	90546.7	109206	90191.1	45753.8	70344.4	80381.8	57340.3	54749.5	51816.9	35455.7	51612.5	27970.7	51797.5	51879.6	36979.8	44628	39416.3	59287.8	257821	157386	97700.3	59973.8	133514	143181	173617	94256.9	95258	127972	177466	124665	128588	114042	236093	131993	151527	182810	79773.4	144840	167218	69450.7
0.50_792.7881m/z	568703	534610	537177	535356	568816	522513	550657	541517	538151	570009	542292	537325	350315	370900	377806	311218	637403	394145	223457	451117	261792	471113	288051	248888	263907	243334	328174	1.22742e+06	937133	459884	606829	1.12259e+06	1.02105e+06	808268	648291	722847	789753	946952	905258	898117	1.03654e+06	878381	629292	782973	725269	581007	835173	902067	550476
0.50_797.7517m/z	35055.2	43061.8	42872	41599.3	34378.7	44086.8	33986.3	43158	35818.6	45013.4	40802.3	35702.9	34810	33220.9	37396.2	28809.4	36120	36921.9	22245.1	31549.9	26964.7	33934.5	32888.3	25462	30182.7	27779.1	33084.6	56020.5	44467.4	42882.9	36358.7	52712.9	43337	43557.4	35419.4	48573	43361.5	41077.2	44755.8	44233.8	55671.3	52831.2	36333.1	36616.7	40682.5	31551.6	39147.1	25147.1	32182.8
0.50_800.7761m/z	139099	181136	170707	154487	106674	150867	103406	202708	122000	153697	152368	147463	78921.2	94068.9	148005	112567	186350	79051.6	54382.2	84553.2	41396.7	95938.8	87530.9	55378.7	72396.7	65989.4	63846	298632	183439	144778	141296	246597	214047	230304	126142	162715	157571	212102	217061	224763	309437	262249	195104	174514	167249	146564	135480	153877	133301
0.50_808.7651m/z	689992	698264	727861	685700	710175	677167	672648	714783	682176	738559	694776	678733	509092	508008	763198	463714	995052	556432	367913	590134	429509	890968	477723	394269	452394	398573	486161	1.31469e+06	949618	798103	882217	1.29378e+06	1.27517e+06	924784	615945	1.21722e+06	837908	995958	975448	1.0375e+06	1.8637e+06	1.00986e+06	719116	716369	623732	737343	778769	826988	750535
0.50_815.7527m/z	31582.1	43739.4	35575.4	41436.9	31816.3	48592.9	38587.2	43571	29710.3	33092.5	39976	43740.5	28218.5	41137	40608.8	37733.8	52942.6	35815.4	19228.4	45097.3	18595.7	39830.3	24757.1	25852.9	20987.2	18673.8	34490	60472.6	31799.5	38315.3	14928.9	50885.2	32177.9	58227.9	29491.7	61237.8	41366.6	1484.33	40577.4	48466.2	74600.2	55785	32755.6	19999.1	24934.9	33276.9	5886.46	10361.3	18140.1
0.50_816.7532m/z	110592	130772	135966	116098	93598.8	134117	122312	114368	129671	126925	117636	104792	62181.8	85362.9	164588	78576	116757	69815.2	52381.9	80949.4	57505.3	90978	74323.6	66311.3	79490	59699.3	95643.5	196320	108020	134841	93857.9	130763	138701	171747	93401.1	180745	89211.8	117339	107273	132326	251573	184236	164204	77271.1	109952	106018	74316.5	78761.7	76666.7
0.50_823.7409m/z	774521	772994	772407	761287	763872	771424	744105	805844	733469	763579	802259	758347	773837	676693	998906	681571	1.18738e+06	803508	506071	826330	681066	1.22467e+06	696146	568186	645157	520585	666938	1.17618e+06	893357	923258	854336	1.20014e+06	1.20788e+06	940908	590026	1.47064e+06	819559	895060	988905	1.07876e+06	2.10471e+06	945160	707538	615935	528425	753815	616125	534543	678416
0.50_835.2799m/z	23664.7	23664.7	23664.7	23664.7	23664.7	23664.7	23664.7	23664.7	23664.7	23664.7	23664.7	23664.7	9934.33	20662.1	27887.3	8757.85	32604.9	11972.8	5053.89	10513.8	12847.4	10787.8	15472.9	5081.96	6977.96	8511.36	9692.46	60197.7	58685.3	13995.8	24085.4	29611.8	32341.7	44520.3	16857.6	28912	21316.4	22914.8	41421.6	19705.8	41069.5	30220.2	24085.1	36043.4	28686	22077.1	20022.7	23680.7	12593
0.50_838.7172m/z	115420	135635	135616	128188	119316	144929	123315	138719	123969	123392	127776	131611	264533	220370	121626	222598	162392	239373	114456	258917	334298	150990	189104	172151	152896	116612	173384	119462	118261	97414.6	61042.9	114050	109584	179273	82799.2	167074	101703	65047.8	135960	132478	161865	159608	107863	74644.2	69791.5	91842.9	53478.9	18225.2	38695.8
0.50_838.7261n	161054	238379	233031	227749	174690	224951	197465	271123	194966	208061	210767	186169	204349	246636	219503	218537	229547	212152	111091	228721	318759	168666	178340	137947	138029	112708	136723	407527	222922	212559	124527	333517	281862	329082	237434	255399	209509	186700	294338	339243	476432	387893	236458	222550	260909	153878	223137	193624	147325
0.50_842.7875m/z	28254.7	34845.6	31641.1	27085.3	30577.4	29822.4	24710.2	32999	30053.6	31634.5	29745.8	29176.2	11576.7	15334	12841.4	7967.35	21683.7	16123.1	5662.39	18151.5	4329.33	16385.2	10399.1	8987.61	7280.6	6892.91	10349.5	112267	81988.9	23660.9	25857	78226.3	71337.9	79140	46326.2	33464.4	56100.4	70462.8	70175.5	67745.5	43042.1	74602.7	38854.4	75502.2	80698.2	33813.1	80667.4	82275.7	28261.2
0.50_843.2780m/z	24565.8	46269	35671.3	42697.2	35527.6	27655.7	31776.9	35525.5	33883.5	38534.1	38210.3	30612.2	18754.7	44113.2	34343.9	22615.5	44238	20147.5	18509.8	13325.3	6789.38	25531.7	10633.4	14585.7	13017.7	8501.81	26343.7	75595	45024.6	21849.3	27488.7	34835.3	31031.7	43250.7	59606.7	43168.6	49593.5	26040.3	40575.9	44803.7	46029.4	49368.2	9192.43	43940.8	32591.1	32978.3	25311.8	9504.16	17362.5
0.50_850.7745m/z	92944.5	111394	106342	97321.2	94867	106865	96360.5	119120	97299.6	105139	87178.8	107980	70678.8	83255.3	74263.6	69400.5	97735.2	63042.7	42335.2	79854.8	54008.4	54596.4	54003.2	50137.9	52378.8	47725.2	72014.3	198697	155328	65125.9	78939.8	161320	108890	167642	108295	106014	127871	155090	153803	146619	88259.6	194920	117840	139118	126661	81420.5	127932	110946	88622.2
0.50_851.2687m/z	30474.2	25123.1	25551.9	29997.9	29888.5	28625.7	26337.1	29204.8	28285.9	23275.6	40822.8	22991.7	13068.1	15970.3	22036.8	25674	46755.6	61349.6	29108.9	58485.4	15496.4	52897.3	13055.2	11151.3	9304.28	6183.65	16821.1	26590	20231.5	40137.8	38940	63075	87414.4	107799	73660.6	69865.3	49582.6	19539.4	27491.5	32519.7	38112	63778.3	35878.9	25032.4	34687.1	47228.9	48433.5	147340	45982
0.50_857.7660m/z	117743	144568	148911	140739	96064.5	130585	121283	136174	137181	127801	114951	134628	93049.8	121349	130867	101268	148263	88518.6	57340.7	103873	55325.6	76053.8	73006.5	70086.6	64635.3	59985.4	84345.6	293663	192788	101606	82118.5	233604	211269	235376	127446	148003	102207	156994	176165	179447	177413	236669	157285	188378	185034	107037	134147	188611	94318.6
0.50_858.2654m/z	38855.8	46149.2	70723.6	37105	51942.4	46065.2	46537	48188.8	48868	38372.9	53768.2	49436	43115.7	32426.8	43023	36247.8	56722.3	57012.3	14670.3	36846.6	32421	51223.6	40033	20111	40485.5	18785.8	39858.9	59700.4	55174.5	26850.3	50531	134975	76420.4	126677	52651.3	66358.3	65523.9	32627.9	107594	98677.5	121591	103034	19639.2	52552	47656.2	52672.8	63846.4	87923.2	50539.3
0.50_865.2543m/z	9414.82	9415.12	9414.06	9415.52	9414.62	9414.83	9414.83	9414.83	9414.82	9414.85	9414.82	9414.82	2620.61	2038.8	601.368	6994.16	9918.64	5265.77	2879.46	2460.25	386.514	3547.8	7995.69	12846.4	50049.7	30340.2	5456.34	755.107	12496.1	13694.7	7787.05	23579.8	25224.5	27076.6	2575.67	4760.26	7794.68	33055.3	235127	855466	200244	15908.9	5161.47	7479.86	11068.6	12330.5	9679.33	10639.5	2345.87
0.50_865.7555m/z	129974	165388	156507	158425	153783	172626	143300	185919	149185	139599	153034	159889	131381	156432	152121	128577	155495	128028	67258.5	147332	226642	137376	111423	109874	99442.8	85797.7	111938	310938	162334	118707	120427	217386	230200	261333	111696	203795	170537	212821	219158	224791	272319	247769	185551	155562	153833	147402	140048	131999	132518
0.50_878.7588m/z	20643.8	25207.7	25437.6	26286.5	20654.5	26795.6	22622.1	24344.2	25919.9	23289.5	22989.1	23220.9	9124.61	22438.2	16041.5	8121.46	19654.8	7257.48	7493.31	15849.6	11926.4	7089.35	8940.93	12048.6	11897.9	12278.6	16216.4	35687	3155.23	12008.1	15766	30139	25304	41528	20137.4	13382.3	28164.6	23013.7	31710.3	25388.6	16863	45435.3	28428.7	23705	38329.4	10019.8	23633.7	24374.5	16011.5
0.50_879.7536m/z	19141.2	19885.6	25172.7	17032.8	22501.9	29389.1	15181.7	34948.5	28341.1	21990.7	21993.4	13099.5	14347.4	32822.9	7042.68	23567.4	20994.2	14426.4	9871.37	29913.2	16939.9	10349.3	21552.2	21072.4	12764.4	15290.9	27225.5	44054.6	37761.2	8597.91	13594.9	36562.6	29581.3	26893.7	34247.6	7523.91	27838.8	32928.2	44421.3	3044.91	27572.2	56152.6	26350.1	22074.5	25959.6	18834.7	25733.1	15992.7	14789.1
0.50_880.7338m/z	158930	275470	267442	236317	160295	232911	198294	262063	214569	218393	175582	240765	248472	284583	291899	309848	279206	236387	106782	238958	356241	214720	194567	174740	173837	136083	209374	361592	241778	236909	151371	305912	279062	337619	199527	351724	192023	231432	283063	323417	500244	445583	312616	214351	277035	164376	197312	174451	163144
0.50_900.2614m/z	39663.1	39418.2	38312.4	38079	29380.8	35272.2	40026	37119.8	43167.1	25509.1	41795.3	40544.4	43393.9	20948.8	37279.5	16580.2	29654.7	19738.2	6568.07	17856.9	3080.54	16892.3	10125.2	12282.5	17957.6	12811.9	16153.6	73709	40171.2	20455.1	27892.4	33034.7	38730.8	56946.5	14331.1	43985.6	29352.2	36020.2	54755.2	48192.5	38091.6	46637	49566.6	65750.4	42673.7	12453.2	16315.2	26228.4	15012.5
0.50_906.7668m/z	177873	185660	180940	193845	181998	180108	184187	184324	181842	192790	179875	179659	121215	164907	134873	141349	219581	122022	51195.3	142539	67430.7	86056.2	64581.2	70395.2	68757.3	69061.4	89724.2	491264	397713	135827	165479	443734	381854	418790	276297	156210	265714	301488	301413	259446	242732	384262	240315	363958	382120	203788	359398	351837	116209
0.50_910.7325m/z	63604.9	78951.4	77618.2	79968.4	70226	82289.5	53431	71630.1	73937.9	74867.8	78473	72010.4	64466.5	86075.2	66711.7	67243.2	80110.6	79423.1	38786.1	73600	123521	51531.7	72879.5	53147.2	51278.8	33420.9	62633.8	102057	87982.8	70905.9	55737.3	104281	91145.1	109430	61874.5	76110.5	88682.9	71460	74830.5	97226.3	113888	125983	59980.3	51383.9	97182.4	66201	42473.6	54709.8	38092.5
0.50_912.7080m/z	174769	216257	237598	208924	204968	258028	193543	264930	194982	219238	175651	235229	200681	166260	190739	181422	199846	173795	104859	191525	152759	141511	156703	134800	148932	133205	163646	297013	228479	207657	149774	285777	247263	315352	180518	266765	197031	234873	252069	253800	309575	363365	222421	154332	227393	196879	209832	209187	136565
0.50_915.2546m/z	13221	5519.76	9691.64	13202.7	10895.4	9975.88	9233.73	10095.2	11257.9	7601.03	12473.3	9512.03	6273.99	4911.07	7054.35	4361.48	6085.46	11731	11585.9	34772.1	8844.91	4938.84	2984.99	1128.99	1934.41	963.429	3311.22	32633.7	8968.02	7419.94	12583.9	2910.5	21127.8	7737.23	33503	16341.7	11343.2	9789.89	7015.61	4779.06	9344.02	18026.9	513.319	2358.19	25707.3	14038.5	33885.8	27404.7	19001.8
0.50_921.7431m/z	26231.5	41772.3	32471.1	36559.6	31631	32267.6	35994.8	32040	34278.7	22022	30893.2	51498.5	32056.3	34931.2	16992	19195.5	28343.4	31127.9	9220.21	53075.3	36311.4	24657.4	60892	36218.5	29691.8	26172.5	66965.6	44365	44421	19411.5	5179.1	32778.6	28426.4	72395.7	48859.1	13291.7	92017.6	35046.3	113907	49630.8	56220.9	108766	37012.6	31771.9	39566.8	23268.1	13368.7	976.373	12912.5
0.50_922.7446m/z	354061	394467	378559	363301	353466	390499	332771	403778	319722	397427	360425	385413	299981	308806	287845	264730	404133	311361	135486	304795	270412	273251	216100	175255	187869	154324	253302	715283	575540	330291	310947	714204	531807	583581	337836	520850	479821	545491	552557	570215	720138	590524	382380	452968	444669	353703	421743	432596	336959
0.50_924.2360m/z	28190	31238.9	26490.3	29870.5	28823.4	28887.7	28867.2	28891.2	28840.1	28644.9	29580.1	28457	27227.9	24218.8	19966.1	20123.8	28377.6	22209.3	14214.5	53638	22366.2	16680.1	14006.9	14604.2	22563.5	10272.5	20409.7	33245.8	32690.9	16032.6	22883.5	29851.2	73180.8	85072.4	30728.9	41800.5	7840.83	52861.1	30486.4	39680.1	91016.5	51205.5	34768.1	15977.2	11532.4	21149.4	20023.3	36455.3	10163.1
0.50_930.7324m/z	120249	88968.8	105838	134369	86111.1	118891	88275.1	115967	110607	143601	82843.5	98209.4	117808	106885	189565	122359	164658	132684	119742	175471	150759	85824.7	88346.2	54277.3	52948.4	55484.4	96823.6	232339	158014	117396	114911	345911	226876	223842	156476	151609	91100.8	66882.2	51119.1	97769.2	165123	175041	140901	127928	233830	177478	142039	121533	140550
0.50_931.2310m/z	51911.4	38257.1	55210.4	50438.7	45689.8	47749.2	47863.9	48031.3	48055.7	45369.2	51175.8	47100.1	37498.8	48605.4	52515.7	56087.5	165249	79609.8	18316.3	38457.9	22638.2	19555.8	24642.8	20175.4	18564.1	23187.3	57676.9	69666.9	30667.7	69256	117089	230069	172036	108725	42578	52213.8	12322.6	35194.5	85562.7	105446	200963	113043	50274.5	65402.3	82711.5	72140	97197.2	86445	22696.4
0.50_937.7207m/z	97728	99767.5	102332	98971	94131	100585	98707.4	100970	102095	101433	88001.5	104257	98438.9	90602.2	67934.3	82185.7	125549	94085.5	42218.2	105332	75283.5	84287.4	71402.5	59103	44183.5	50006.1	79608.8	144299	135794	70243.6	61226.9	140657	130631	162903	88446.4	119035	109616	94301.5	142143	147825	155286	123687	100459	84254.3	96916.4	84224.5	79774.6	36097.3	23016.7
0.50_938.7214m/z	325743	382419	407179	387233	340760	364227	380948	387765	358478	382388	385866	334179	350411	336609	404803	315396	466955	345179	177264	356404	380851	447768	293830	230025	264698	203916	285832	661982	483262	444831	406884	584544	601244	514195	300279	595086	397985	430807	491499	510668	973696	581672	381124	377408	347802	376725	304355	313324	362720
0.50_939.2296n	50217.4	52452.2	89657.8	96232.6	54602	78279.3	52630.5	78236.4	60277.2	92690.4	63157.6	51767.4	49617.5	59796.8	44602	69303.7	131114	49198.4	27014.1	57098.9	44879.1	72410.1	47256.8	36161.6	31625.2	15865.4	45200.9	122504	118229	92043.5	65139.4	161428	142790	123847	35206.1	123414	49703.5	128948	103466	128866	260176	53155.3	35173.4	41541.5	33944.5	63016.3	44327.4	57683.2	46014.6
0.50_947.7012m/z	47847.2	62313.6	57685.9	55159.7	49096.1	53125.1	55652	53851.3	52040.8	64737.8	47331.9	53628.4	65957.2	104125	154899	75288.7	64333.3	23417.3	34896.5	29395	35554.9	34306.9	44618.2	44108.9	46677.6	53214.8	29831.6	150846	107634	79916.4	32618.7	45766.6	29495	48726.2	50901.8	51770.6	63353	80487.4	74987.5	84514.4	59395.8	117538	126239	115827	169075	66895.9	61580.2	49388.4	21425.2
0.50_953.6983m/z	349284	408619	398508	428587	373835	471424	351709	445862	418681	425503	356385	377698	422818	427924	502552	385842	622286	443649	222901	435366	450011	562751	380071	281562	355214	250413	356299	594641	539413	472531	306104	614067	633637	601021	239119	651562	395634	426240	497194	565932	985278	603207	421290	281962	307072	366594	279774	272504	315399
0.50_972.7350m/z	70461.3	91043.9	93210.3	81120.1	62108.1	106072	74287.9	91242.2	89265.4	82716.7	69503.7	81313.1	63777.8	62495.2	75925.3	60438.2	97288.7	50358.8	29451.4	83502.8	26590.5	55715.8	49705.7	44359.1	35947.8	38883.2	43814.9	132538	76274.6	81819.7	60803.7	108130	114317	142415	72710.4	84299.4	70479.2	92756.7	98848	126091	98868.6	107296	87079.9	65699.9	94000.8	57708.7	53327.7	49801.2	70121.9
0.50_980.7285m/z	77413.1	83978.3	66248	72387	80190	76464.4	75201.7	77540.8	74344.6	68690.8	86917.4	73574.4	49085.1	87445.7	61205.2	56087.3	103419	67811	39266.1	69816.7	76538.1	55162.8	58786.4	61094.1	47554.8	15821	66654.6	110119	127673	68847.2	91403.8	119791	53301.9	126240	101778	138191	61418.8	98827.5	134830	100313	134595	101539	76505.7	85244.8	103800	93235.7	55336.8	36614	72311.1
0.50_988.2205m/z	41479.5	45713.5	44537.6	39449	44765.7	43103	43109.7	43141.2	43080.1	42823.3	43869.6	42704.7	28981.1	14451.2	8608.11	27784.5	63589.2	90656.3	11837.5	60726.5	39259.4	25975.9	23699.3	13912.2	17394.5	34445.9	32956.1	18951.1	23486.7	10723.9	24311	121556	182143	146702	13985.3	59945.5	28971.2	42612.5	72748.2	124985	136711	25675.3	8805.3	9267.18	24957.5	32360.8	82099.4	74510	48359.3
0.50_988.7166n	246741	275521	328686	296805	195754	271787	221848	291864	247210	294440	246859	266469	175466	228034	206697	208216	235856	185916	105780	250142	283270	237215	192392	170418	161707	125486	165032	449209	276644	209280	151540	296375	338486	381205	251953	262767	274305	327794	338146	327040	360918	409464	280922	310696	261618	248945	209550	197380	144914
0.50_990.7020m/z	30318.8	46123.9	41288.6	39116.4	43392.6	50698.8	27067.2	63783.2	35744.5	50655.1	34034	35377.8	53252.8	53811.2	45990.6	59460.7	38019.2	38110.8	26113.2	59522.2	41237.5	43550.6	27191.9	41635.9	36158.7	19671	40447.7	40826.3	58953	10957.6	25625.4	83178.4	55094.1	73471.8	38585.9	51384.9	40491.5	46755.2	82299.7	71295.6	65177.7	124406	44341.3	36977.5	55538.8	37651.3	33307.5	27506.8	36294.1
0.50_996.7013m/z	80428.8	137611	151783	144101	104656	131602	102244	154190	108657	112461	135076	114479	165748	168838	150453	134773	107009	152094	74465.6	152590	239807	76639.3	131646	97130.8	112232	75076.5	111318	156663	145421	75484.8	99793.1	123767	58515.5	173503	102337	134650	70249	112963	111727	130503	129954	162784	100185	110591	118513	128537	89344.8	105199	58179.2
0.51_1010.6899m/z	135361	231194	220181	203189	140443	199043	158377	241527	158193	236110	164453	160304	211144	227149	209931	234199	247943	238020	108132	138870	343885	153256	204329	133130	176169	104017	146137	306863	255524	173687	84797.8	218944	208662	319660	174099	242981	197901	232706	165897	248789	299762	380159	232012	238665	255329	140673	172758	130586	99471.1
0.51_1019.6787m/z	16739.6	16739.6	16739.6	16739.6	16739.6	16739.6	16739.6	16739.6	16739.6	16739.6	16739.6	16739.6	10495.4	66594.6	4152.76	7449.37	8767.51	34803.9	22099.8	152790	152581	61163.9	6966.31	13202.6	14440.5	8253.29	14973.8	38519.8	53171.7	15455.7	11737.4	22765.4	9852.47	146429	62695.9	100519	36922.4	65362.4	26423.1	12460.6	7971.49	22510.7	60014.3	29321	14336.3	6812.23	8459.68	22679.4	72065.2
0.51_1035.6743m/z	18498.9	31952.9	31008.4	27415.1	20278.4	22571.1	23633.7	26861.4	27327.6	28794.5	23037	21568.9	19510.7	26889.6	28813.5	21509.4	12643.7	11233.6	9291.74	27218.2	29774.1	37117.6	22389.5	10560.4	20254.9	14316.3	14175.8	46393.9	19266.8	11133.2	11987.2	30756.1	29285	31192.4	28172.6	36434.1	21128.6	23149.1	32249.8	38125.2	27898.4	26798.7	31823.7	17178.4	22884.6	18417.8	11289.7	9937.37	14904.8
0.51_1042.6553m/z	74655.7	60190	56611	66751.2	58802.2	64892.6	66049.6	63537.9	57192	62237.9	77085.7	57544.6	72366.7	82417.9	74727	61006.6	64445.7	72320.1	46230.2	65163	61268.2	63444.7	58658.7	54117.4	68618.5	51945.4	43202.9	105184	72233.2	58334.4	55219.1	83226.5	67153.1	103617	122997	108545	70535.8	53378.6	75666.1	94006.6	74148.9	71563	43559.7	62000.6	45926.2	42676.3	26081	20453.4	48389.7
0.51_1060.6740m/z	59954.3	34825.8	81955.2	51967.2	57496.5	54367.8	52630.7	56859.9	54774.5	56495.1	52061.1	55963.2	51828	73016.7	26510.6	67249.6	64195.9	88882.6	41225.7	48499.1	83415	70513.3	28780.9	32218.4	27354	27005.3	36633	53784.1	29024.8	65654.1	55295.6	19353.4	41398.1	71441.9	57272.9	55553	26942.7	23702.2	38656.8	27784.9	48154.5	57587.9	25783.5	75508.9	77536.8	39423.9	51366.5	43951.5	32047.6
0.51_1092.1420m/z	8833.73	8833.75	8833.73	8833.73	8833.73	8833.73	8833.73	8833.73	8833.73	8833.73	8833.73	8833.74	23923.8	38775.7	32237.2	13669.7	56101.5	38973.4	12538.4	41736	142126	24077.3	13394.4	1995.15	4486.31	14710.3	9734.85	6029.67	30556.5	10567.9	9546.22	23821.3	57676.6	57399.3	17743.6	76906.6	12832.4	10153.6	13046.1	4930.23	74577	43727.2	29642	4635.15	14789.4	15814.4	25546.6	7547.09	17993.4
0.51_1093.6540m/z	55752.1	70830	66431.2	49750.2	28894.5	65838.4	50263.3	64940.9	55255.6	56933.3	58977.6	42087.5	50540.3	54798.7	32594.8	39773.9	44109.2	11683.9	22489.8	51935.5	21526.7	32651.9	24810.2	24999.9	24007.8	18760.3	58393.2	100675	75866.6	38176	34544.9	52094.7	65514.9	84407	40378.1	19576.4	60057	46114.8	70310.8	72702.4	50463	96353.4	64242.4	52222.5	38617.3	43236.8	37353.3	20409.2	33517.4
0.51_1098.6353m/z	139767	243546	208867	190847	191345	251207	149470	233655	184366	206520	178736	198731	187015	238919	225574	226579	251708	202879	66545	202908	218508	177648	118987	119239	119602	66102.8	167246	384180	213330	199185	97377.8	236426	231786	399725	159567	279827	191692	142833	270117	317894	272299	287522	258998	200195	199898	128148	138409	124131	93253.7
0.51_1110.6700m/z	73860.9	63281.7	65703	77000.5	60505.8	72413	63871.6	75349.9	63737.4	66713	59582.7	80689.2	74655.7	76313.4	68889.7	57547.2	90284.7	60813.8	31507.1	61186.5	130323	60118.3	47150.1	51689.8	47595.1	25557.5	42429.8	85838.4	43901.5	51600.8	34688.8	57993.9	51285.8	71879.6	62148.4	55687.7	58911.8	37847.2	76288.3	49792.2	162148	135956	56932.6	60446.7	49737.6	61648.1	37691.5	48778.6	43247.2
0.51_118.9658m/z	25057.6	25692.3	25020.6	25464.2	26105.9	25004.7	25694.2	25674.1	25615.5	24801	26502.1	24711.6	20810.6	20111.5	30692.4	21052.1	35005.9	23748.1	22538.9	22199.1	18388.4	29497.1	22341.3	18943.9	22704.2	21136.9	23470.1	42311	26117	27840.4	31807.4	38421	34644.7	27035.9	24597.5	39145.8	31291.7	36033.4	27268.8	30734.6	53881.2	32409	26458.5	22356.7	22781.8	25031.6	26574.8	26972	22573.4
0.51_130.9644m/z	12417.9	16928.7	17180.7	16102.5	12572.7	13495.3	10582.2	19015.8	12726.8	14430.4	14362	15881.4	10731.4	13796.8	24730.6	15309.8	16165.7	9837.75	9758.78	9030.23	7408.64	14014.9	11622.9	11247.6	11482.8	14137.8	15558.6	28337.7	10457.1	18681.5	12214.5	16531	15443.4	14463.6	9535.32	21597	11866.9	14907.8	13909.8	15277.1	34288.1	23310.1	23797.2	12328.6	15350.6	12988.2	11465.1	11651.2	12383.2
0.51_146.9605m/z	837590	827628	824179	819868	808926	812618	815397	835755	792889	845259	833524	811385	686105	658618	988349	660769	1.0657e+06	821613	706399	749763	597714	1.04363e+06	752088	649410	750753	719618	739123	1.37467e+06	920298	970773	1.05353e+06	1.27802e+06	1.15482e+06	899028	815152	1.32946e+06	1.04992e+06	1.1243e+06	975840	1.02015e+06	1.73414e+06	1.04269e+06	829240	774135	724545	872548	932441	918763	915510
0.51_174.9555m/z	3.97531e+06	3.93448e+06	3.9673e+06	3.96302e+06	3.94996e+06	3.82357e+06	3.9464e+06	4.00872e+06	3.78498e+06	4.05671e+06	3.93406e+06	3.95815e+06	3.30798e+06	3.11327e+06	4.76099e+06	3.12487e+06	5.10073e+06	3.94857e+06	3.33396e+06	3.61265e+06	2.91145e+06	5.04348e+06	3.6019e+06	3.10856e+06	3.5775e+06	3.38945e+06	3.50597e+06	6.67539e+06	4.43092e+06	4.68454e+06	4.94789e+06	6.20318e+06	5.58411e+06	4.34383e+06	3.98093e+06	6.53545e+06	5.0803e+06	5.4052e+06	4.76677e+06	4.92304e+06	8.42392e+06	5.04576e+06	3.96037e+06	3.71387e+06	3.41051e+06	4.10094e+06	4.42481e+06	4.34367e+06	4.3886e+06
0.51_174.9902m/z	14157.8	11896.2	12303.6	12526.4	15439.8	13763.2	12113.7	13346	12574.5	13899.4	12609.3	13693.7	2140.76	5143.98	19064	6103.75	27260.1	12451.6	14217.5	609.688	19197.7	37670.2	18188.6	632.342	5190.93	17379.5	813.658	21406.8	15600.1	17831.6	20087.9	34629.4	31401	15468.8	426.095	40443	15746	23976.1	13248.3	31992.9	65719.4	15544.4	13318.4	10521.4	10792.3	20282.8	16401.5	23444.1	22608.5
0.51_222.9021m/z	59828	59828	59828	59828	59828	59828	59828	59828	59828	59828	59828	59828	75919	73629.5	68838.3	55516.1	59691.8	60253.2	65363.6	59736.1	62425.9	59841.1	64054.9	64587.9	70080.3	70985.9	55681.6	88877.8	62340.1	57888.6	55878.5	53339.6	55017.6	47937.3	83699.6	73760.9	69496.9	73473.9	63426.6	64742.1	59429.3	51181.9	76181.5	70443.9	58357.2	55948.7	66387.4	61233.6	68959.5
0.51_275.9005m/z	352846	331756	341758	340953	323225	347304	335214	329765	342882	338042	337922	342226	446801	418753	358435	406045	407888	460343	354908	439741	518456	384087	417102	395476	393638	352488	396908	424737	335640	304845	298975	382241	349971	377926	387490	458265	391587	325816	355343	339048	492969	370127	321194	265908	253026	304611	285150	218811	248164
0.51_304.9131m/z	3.2401e+06	3.23805e+06	3.25429e+06	3.271e+06	3.28902e+06	3.14306e+06	3.20384e+06	3.32208e+06	3.09088e+06	3.37272e+06	3.2143e+06	3.25868e+06	2.62399e+06	2.46966e+06	4.4457e+06	2.45461e+06	4.68742e+06	2.96257e+06	2.43208e+06	2.92561e+06	2.40425e+06	4.65289e+06	2.80105e+06	2.26544e+06	2.77228e+06	2.52063e+06	2.70256e+06	5.48878e+06	3.68976e+06	4.15624e+06	4.38778e+06	5.43273e+06	4.89171e+06	3.59883e+06	2.73338e+06	6.01165e+06	3.92029e+06	4.56417e+06	3.98612e+06	4.33275e+06	8.39224e+06	3.92995e+06	3.41264e+06	3.11584e+06	2.79554e+06	3.56443e+06	3.56228e+06	3.62975e+06	3.82533e+06
0.51_308.9064m/z	117936	119154	119417	116210	117174	109365	113938	122433	112114	122438	116138	115798	72190.7	66685.6	167985	76896.9	165922	93001.2	87280.4	83287.9	50311.7	160623	90426.2	66084.3	96311.5	85289.6	84842.3	199757	127683	161201	166149	190230	178445	114673	87818.4	214929	135820	162993	135223	151505	314069	130066	123595	109075	97670.2	126265	127784	137215	144436
0.51_310.8777m/z	19685.7	19451.5	19709	19603.8	19609.6	19611	19612.8	19610.3	19612.9	19614.1	19604.7	19615.5	20388.2	16794.6	27094.9	15791.7	28445.7	26392.7	24031.3	19609	13548.2	44109.9	32305.7	28623.9	31771.6	27664.6	24267.6	34637.9	20910.6	26235.3	37201.1	34373.8	28717	16379.9	31633	53256.3	50986.6	50267.7	37700.8	37946.7	49533.7	23915.2	14825	16979.7	12347.3	22827.2	26534.5	23543.8	24968.3
0.51_312.9027m/z	51440.7	50464.6	52145	50834.1	50486.8	50268.3	50662.7	49507.9	55268.9	50730.9	49813	50049.8	33368.3	34040.1	36470.2	29877.4	44913.6	42989.7	31281.2	31796.1	34208.7	38710.8	41291.9	31707.8	33782.4	34075.3	42162.2	57260.7	48724.1	34640	39805.9	55056.9	47640.3	47885.9	57790.5	47880.5	50155.2	50309.4	48238.6	46563.6	51002.7	56927.4	52750.2	45408.2	47932.8	50032.7	35290.3	33202.2	40142
0.51_314.8983m/z	66055.8	59217.9	58934.4	62227.9	59954.4	61466.2	60770.4	59143.2	62224.8	63575.6	61039.4	59714.5	55528.2	54503.4	43713.1	48846.4	55201.2	58768.7	54275.6	49977.5	45507.8	40479.2	63699.4	55464.3	53955.3	49443.1	61408.7	72051.7	60911.9	43362.7	51941.6	60217.3	56267.8	57480.3	86769.4	51049.7	66280.4	63923.8	60159.8	50109.7	45702.2	61076.7	60088.2	54372.6	59772	59523.4	53394.6	48121.8	52529.8
0.51_316.8971m/z	46354.3	37343.4	39361.9	41067.1	44869.8	39912.3	41433.6	36595	42885.4	41930.9	43964.1	39864.4	35947	37412.4	26298.2	27548.3	33927.6	41705.5	42495.6	30980.6	27446.1	31500.8	43541.6	38283.5	38466.4	38962.8	45728.7	45914.9	36196.5	29742.1	38156.6	34391.9	33257	34753.6	56602.5	33692.6	47175.7	36575.4	31663.6	31698.7	30255.5	45538.8	39930	32974.3	31320	39523.3	31000.4	26951.8	36449.8
0.51_319.8888m/z	1.76656e+06	1.77464e+06	1.76034e+06	1.77121e+06	1.77217e+06	1.76976e+06	1.76703e+06	1.77047e+06	1.77073e+06	1.76434e+06	1.75436e+06	1.78578e+06	2.59676e+06	2.25139e+06	2.14721e+06	2.2608e+06	2.40349e+06	2.62828e+06	1.88169e+06	2.53499e+06	3.02872e+06	2.34531e+06	2.33969e+06	2.1326e+06	2.17766e+06	1.87882e+06	2.18727e+06	1.92998e+06	1.68169e+06	1.68782e+06	1.4946e+06	2.00787e+06	1.93658e+06	2.06413e+06	1.45858e+06	2.77147e+06	1.80967e+06	1.46678e+06	1.85088e+06	1.90814e+06	3.09323e+06	1.78269e+06	1.60108e+06	1.20262e+06	1.12095e+06	1.58062e+06	1.14916e+06	801675	1.21702e+06
0.51_323.8823m/z	40856.9	37371.2	33825.6	35422.3	40172.2	35075.9	37808.5	32378.2	39630.7	40674.7	36948.9	34896.1	56593.4	44166.2	42354.7	44957.6	50541	54721.6	39296.8	49681	63665.9	49754.6	47778.4	44225.3	45544.2	37939.3	40042.6	37950.5	39070	33474.6	36277	45080.2	40018.8	42073.8	32794.8	58738.6	34275.3	29577	33640.1	38539.7	56811	29477.9	29347.6	25032.3	21541.8	36794	27526.3	18230.4	25167.8
0.51_330.8772m/z	28486.1	23881.6	25695.3	23992.9	27159.1	23752.6	26863.7	22844.8	25778.8	26018.3	27040	24945.1	15866.3	16537.5	22884.7	15342.9	23171.6	22337.8	20168.5	11155.8	13835	23545.2	26471.7	18768.1	21822.8	16915.4	19895.5	19741.4	20883.5	14805.1	18663.8	19930.7	20888.8	16277.8	19166	22610.3	20613.2	22608.4	16053.3	18795.7	18410.8	20930.7	24779.9	18712.2	18508.5	27641.6	13686.3	12929.1	23862.5
0.51_332.8763m/z	29494.5	28713.5	29323.2	29385.5	28614	27887.6	30337.7	28956.6	29540.9	29641.9	28776.6	28265.8	26915.9	27705.2	27261.3	23620.2	29431.7	30414	28027.7	24909.5	27419.2	26546.8	35950	26617.7	29055.2	30819.8	33957.4	27753.5	24478.3	26459.1	23965.1	25820.7	27505.9	32460.8	38579.4	30981.4	28608.6	23623.8	24550.7	23756.6	27320.4	34670.4	28101.8	20890.5	19875.1	27122.3	15250.6	15039	23593.2
0.51_343.8559m/z	47267.5	43519.6	49757.3	49618.6	45444.6	50911.7	45555.1	48050	52317	43986.7	48017.1	46222.2	67297.4	53201.8	48538.1	53176.4	45069.5	62599.4	47701.4	50726.5	66448.5	40506.8	65292.6	54102.4	59331	53050	65678.8	51858.8	25340.5	34184.3	36920.7	34936.6	20898.5	27410.4	44682.7	40789.6	35136.6	32244.2	28150.4	33102.4	37162.4	44129.4	34944.8	34200.3	28884.3	39093.6	32224	32138.3	32689.5
0.51_345.8575m/z	69567.8	70173	71334.7	72206.9	68789.8	70481.5	69272.1	69468	74444.2	73352.5	61675.3	74321.2	91961.5	83682.8	66906.9	77671.9	80639.3	97007.3	75335.9	70401.6	112082	63195.8	85042.6	86001.9	83972.2	78531.4	84687.5	79150.4	61224.6	55850.8	59651.9	60239.3	54448.7	61095	76002.1	71918.7	68025.7	55713.8	53191.1	49214.2	59571.6	48319.8	71544.7	53080.2	52617.1	67399.1	65682.4	56871.2	57667.9
0.51_379.8743m/z	42626	35319.6	42956.5	42945.2	39469.8	39281.8	38089.1	41627.3	39050	47140	40520.1	35526.9	34068.4	39786.3	27973.7	26074.3	37536.3	31688	33395.3	30289.2	23275.7	27212.8	34243.2	29548.3	34052.1	37692.3	30684	50371.6	34599.2	34083.2	30484.6	43519	37085.7	29937.1	45064.5	41796.4	41010.4	25944.9	33508.2	26480.1	29815	38787.7	32174.3	29813.8	30734.9	30548.3	32888.7	26094.5	33449.9
0.51_434.8709m/z	1.76828e+06	1.79765e+06	1.78954e+06	1.8148e+06	1.80415e+06	1.72161e+06	1.76111e+06	1.82948e+06	1.70808e+06	1.84777e+06	1.79855e+06	1.76899e+06	1.39013e+06	1.29538e+06	2.61818e+06	1.30396e+06	2.74707e+06	1.57237e+06	1.26648e+06	1.55087e+06	1.15295e+06	2.76161e+06	1.4651e+06	1.17214e+06	1.46682e+06	1.31067e+06	1.43188e+06	3.01788e+06	2.02494e+06	2.41773e+06	2.57857e+06	3.09384e+06	2.8171e+06	1.94999e+06	1.40108e+06	3.53796e+06	2.07045e+06	2.51507e+06	2.18688e+06	2.46918e+06	5.186e+06	2.12592e+06	1.86355e+06	1.72789e+06	1.46853e+06	1.97863e+06	1.91579e+06	1.99529e+06	2.14269e+06
0.51_436.8164m/z	142734	134921	142806	149002	131981	139345	139060	138995	140041	146199	136125	139145	145690	152093	153250	150365	164538	169647	174211	135868	141295	153721	173522	151624	171274	166910	154640	183665	138792	165194	150820	170179	160110	131123	183416	213106	181589	171754	142220	153073	230874	160849	133769	106027	112534	134649	152363	128164	150150
0.51_438.8644m/z	102992	103472	102978	103229	103100	103158	103152	103157	103157	102732	103969	102764	68228.4	61171.9	157918	67132.8	150004	75465.8	69272.7	69631.9	42643.1	154618	71961.2	55429.2	77578.1	74178.4	70411.4	198224	127925	152118	154999	172818	168305	130990	91243.6	199218	109233	143471	119682	137541	307180	125956	107409	95274.7	80901.7	114780	115129	123528	127523
0.51_443.8709n	102855	102731	109259	100085	102131	99503.4	96576.4	108866	97822.5	104690	106651	100274	96097.9	97590.2	86693.5	81174.4	95624.3	95448.3	74479	89449.5	98181.8	87820.9	106061	91261.3	90169.4	89247.8	102530	142061	89498.5	88248.1	78776.9	106842	97057.6	87234.2	116823	94940.5	102088	108709	98647.1	90777.5	115374	133334	100576	83328.7	92587.7	86535.3	95668.6	80735.8	92816.9
0.51_444.8581m/z	44448.8	44026.3	43914.8	41880.5	45967.8	46618.8	39904.2	44252.5	44695	45956	43382.5	43247.5	39378.6	41541.4	39811.8	37319.5	40589.6	45369.4	39871.6	38610.5	22913.3	31831.1	48892.8	39345.8	39425.1	37751.1	40457.6	53078.1	39175.8	30422.2	34255.2	38092.4	43067.1	41664.3	61007.7	37785.6	42712.5	43242.7	40908.2	37143.2	22892	45802.6	47142.6	35650.7	45243.7	47626.2	39666.6	36786	42303.9
0.51_446.8559m/z	35354.6	35871.6	36576.8	38506.5	38081.3	36140.8	36753.1	36836.9	37170.8	32017.3	39741.3	38336.1	29948.2	32459.5	26410.5	23955.5	25269.8	32531.8	31793.1	26934.2	25230	24598	37618.9	33131.6	31499.8	31046.5	36510.2	35756.2	31590.4	26699	26853.3	28692	25371.1	37460.8	41307.6	34902.5	37559.4	34510.3	27793.2	30966.9	27662.6	36112.9	39676.4	28380.4	28794.8	31298.1	25868.2	19758.8	34935.8
0.51_449.8466m/z	1.17699e+06	1.20911e+06	1.20495e+06	1.20981e+06	1.20206e+06	1.23185e+06	1.19779e+06	1.20765e+06	1.17948e+06	1.18679e+06	1.22393e+06	1.21259e+06	1.60349e+06	1.37579e+06	1.68798e+06	1.4217e+06	1.82263e+06	1.64416e+06	1.19638e+06	1.58023e+06	1.70427e+06	1.78852e+06	1.47506e+06	1.26372e+06	1.41569e+06	1.1653e+06	1.34431e+06	1.35581e+06	1.14042e+06	1.27856e+06	1.12983e+06	1.47883e+06	1.39366e+06	1.36091e+06	834588	2.11551e+06	1.18599e+06	995582	1.24848e+06	1.33235e+06	2.45381e+06	1.15498e+06	1.11114e+06	833565	715329	1.12995e+06	760856	540390	861693
0.51_453.8399m/z	64061	60518.6	60368	62250.9	64676.8	62405.6	62371.7	62488.8	61278.8	61024.8	64371.8	62347.1	70605.8	58331.7	77043	60290.1	80758.7	74790.3	59203.8	68030.7	65719.7	84382.9	76479.4	64422.7	75411.2	65203.8	67282.4	64358.6	54832.6	61812.6	61333.8	68504.7	64055.6	55480.1	48780	107429	57930.2	55728.2	63589.1	62237.5	113130	52161.1	51454.1	38146.9	32431.3	56619.9	36958.5	27677.7	46638.1
0.51_460.8367m/z	43499.6	43450.9	42297	38943.3	43851.1	39934.4	37372.9	42457.7	43212.6	47957.1	35207.6	43889.2	40547.2	35070.3	34968.2	22698.3	34096.9	44836.7	35137.6	29514.4	34104.4	38426	47403.5	36540.2	35215.1	35218.3	42911.9	43541.7	36944.1	31259.3	35819.8	38517.4	38928.4	55388.9	46665.5	40557.1	43048.5	37196.6	39284.2	35182.4	52824.8	46875.4	41541.7	35413.5	32769.2	44095.8	28744.6	23336.3	36416.5
0.51_464.8224m/z	494424	524040	522429	528586	475688	574664	505841	522416	517094	491263	523106	521429	1.40099e+06	1.20678e+06	655760	1.1809e+06	669541	1.20804e+06	688034	1.16891e+06	2.22729e+06	598053	963894	966269	826369	658202	864693	410114	408841	368607	274565	391571	405389	616731	375697	656004	415016	239136	455425	426024	601499	427025	501004	288717	327657	381449	200573	114767	208431
0.51_479.7982m/z	51571.1	45413.5	47900.4	49258.7	53341.4	53876.3	52311.3	46605.6	54176.3	45901.2	51548.3	49636.4	324944	252004	49123.7	212604	59484.6	216775	91585.8	201335	995680	47117.6	136297	172346	107496	83749.2	118413	27793.4	42963.8	31072.7	24116.2	29267.1	33748.9	68921.8	46843.6	52156	38855.9	19595.9	42046.9	32957	31991.2	34478.2	36481.4	23976.3	19884.6	32872.2	19423.2	10668.1	19415.4
0.51_520.7786m/z	53993.3	51098.6	48532	50936.7	49945.2	52858	46226.5	49743.8	52721.8	51673.1	49320.7	51787.5	88884.4	86124.1	47502.3	75148.7	50909.9	79213.6	56135.5	70040.5	144018	44919.2	69967.4	71978.4	67401.4	61475.7	70141.9	56500.3	49250.4	47237.4	35631.8	49672	46056	46096	54510.5	57488.4	49416.2	40755.3	44216.9	40749.6	55042.2	64614.9	43052.5	26271.6	31375.3	38391.2	34400.3	26857.4	32320.2
0.51_535.7550m/z	4077.12	4077.12	4077.12	4077.12	4077.12	4077.12	4077.12	4077.12	4077.12	4077.12	4077.12	4077.12	31411.4	25280.8	7313.63	19875.1	4722.54	16005.6	9001.85	15043.3	58614.2	3110.07	21232.9	25365.5	18628.7	21031.7	28231.9	2401.54	1655.3	2866.16	272.368	1131.08	992.24	3212.48	1822.61	2337.96	1804.33	675.264	2400.6	2561.83	2924.54	6176.77	3881.55	769.492	459.636	3968.46	90.1869	141.992	827.134
0.51_537.8236m/z	95954.5	92027.6	91698.8	104148	94665.6	94273	95993.4	93338.5	93770.6	99418.6	96405.3	92850.7	69701.6	79269.1	77520.9	67456	90434.8	86424.8	67901.9	74127	65817.3	74839.9	78024.2	67729	72558.2	66966.6	73948.3	120239	94603.9	88948.2	90566.4	106406	99935.2	99747.6	118184	105701	111510	97144.9	89206.8	75255.8	110802	96865.1	76878.3	72252.7	75954.8	77664.4	91360.8	81333.7	79437.9
0.51_544.8220m/z	29283.1	31640.2	27505.6	21013.2	29559.2	28491.7	23090.4	28871.6	26478	28639.3	27504.1	27648.4	29108	28862.1	16647.8	24231	21228.4	19573.9	15125.5	17735	15922.8	17169.8	20732.1	20284.8	17741.8	16395.4	22850	30767.1	26080.3	21979.4	20218.7	25679.5	19768.4	48932.2	47286.8	19601.6	32749	25982.4	22097.3	18038.4	17503.7	26614.7	31306.7	23328.6	13578.9	26801.4	16604.6	14931.4	23236.4
0.51_553.8012m/z	56825.5	50627.7	52053.8	54889.6	57320	52516.4	56964.6	44543.7	56257.9	49936	61827.4	53541.1	61841.8	55805.6	51193.4	54011.2	60712.9	60049.5	51565.5	56841.9	69161.6	56509.2	53958.1	48182.3	55405.4	48803.6	47196.9	65618.1	53586.9	58526.8	62294.1	68019.5	62022.6	44234.5	60031.4	78113.1	74132.2	56854.1	58187.2	60836.3	74680.5	55296.6	43492	41782.6	37804.5	50137	51986	44726.8	52147.2
0.51_560.8074m/z	40688.1	36913.8	40969.6	30974.8	41711.7	39251.6	40140.6	38257.2	34630.9	39974.4	37046	40309.1	37447.2	38649.2	35625.6	30491.2	28794.9	41960.4	25829.5	28103.5	36314.4	33461.2	35062.3	32511.4	32444.8	28395.9	37663.8	53693.8	42385.2	39276.6	37796.2	38610.5	39797.9	70750.2	54841.9	42053.7	37734.4	42827.7	42752.2	43265.7	30915	55204.6	36895.2	34496.4	34562.3	35866.3	29361.5	27593.2	33034.7
0.51_566.7753m/z	61656.8	60543.6	60274	62583.4	60622.2	61131.8	61136.3	61124.7	61135.9	60790.3	61790.9	60812.6	110470	106516	71387.4	107125	72983.9	110039	104641	87831.3	149113	81540.5	135032	126056	131544	109348	104487	59067.8	53106.1	60070.6	56565	57201	48500.8	49318	63159.1	97700.8	82878.7	57171.4	69567.8	59334.1	77022.2	49641.7	52235.9	33543.1	28006.4	58697.5	36561	24444.1	52087.8
0.51_576.8130m/z	46750.8	42081.1	37872.2	46353.8	47193.2	46475.9	37380.2	41012.1	48373.6	36017.3	49209.8	46071.5	45792.2	39917.1	31296.1	40327.6	37936.5	42201.3	29952	36285.5	32268.5	37320.7	40961.4	37608.6	34482.5	37135	34339.3	46045	44421.9	43922	33969	39149.3	55141.9	80846	76546.8	50974	47809.8	43452.7	50010	42620.6	35774.1	65283.1	36276.2	30050.5	24847.2	36387.7	28660.3	28381.7	31071.5
0.51_579.8039m/z	791547	791547	791547	791547	791547	791547	791547	791547	791547	791547	791547	791547	1.04749e+06	915383	1.20418e+06	907155	1.22583e+06	1.06079e+06	748219	1.0196e+06	1.08562e+06	1.28595e+06	918359	786059	902319	770067	913515	962218	758661	907987	764750	973661	983900	896998	523398	1.48331e+06	767451	663022	825002	923490	1.95985e+06	811087	758173	562045	458564	730566	484535	369155	600848
0.51_581.7472m/z	92351.1	98615.3	97272.1	101301	91213.8	93585.3	86174.4	103229	84348	97656.1	99253.9	97686.1	128415	122783	111742	121040	111792	121418	101248	109949	139613	106152	116208	112086	109524	102072	121104	99360.6	73100.2	89577.2	76387.1	82400.1	88175.6	93198.5	87650.9	125552	93456.2	73584.9	77431	83441.3	144180	87064.1	82361.1	62947.8	48815.5	75970.1	71313.2	44717	67577.9
0.51_583.7963m/z	41332	40897.1	40901.2	42621.8	43592	41039.7	43320.1	43494.3	42039.6	42657	47260	35469.8	47185.8	39781.6	57144	39992	66454.6	54419.8	42012.6	46816.5	37609.6	67834.7	48554.8	38647	48646.7	38485	41315.1	43571.9	37914.9	46229.7	44218.1	53140.6	54958.3	39559.7	28877.9	79425.6	38281	25027.6	45645.3	48278	91630.1	34677.7	35168	27099.2	24165.9	42013.3	28007.6	20705.1	29865.6
0.51_589.8051m/z	17552.9	22570.2	23022.5	20068.6	14795.1	24578	18290.5	23476.6	19494.7	21732.7	17271.2	19634.5	17574.7	21879.2	13527.9	18414.1	13995	18843.5	12758.2	17672.6	10861.4	9603.06	18013.2	17767.9	14747.3	15243.8	19747.2	23660.5	20134.8	15004.5	10231.9	18085.4	16477.1	30871.7	27810.2	13618.4	20185.8	19678.1	20336	15436.5	7374.92	25916.4	25006.3	20459.2	27658.2	16919.3	16746.5	12943	14197.9
0.51_590.7989m/z	44273.2	52859.4	53368.8	54175.9	43858.5	58374.6	46098.8	55309.4	43589.2	56357.6	44674.5	53840.6	27392.8	41247.4	41423.3	35667.6	35504.6	42267.6	34657.7	38472.5	33700.9	32733.6	42863.9	38627.2	38227	38692	43326.6	72774.3	38841.1	47670.8	33211.9	42782.6	43958.4	63765.7	57807.5	46308.5	44778.6	49922.7	40448.7	41282.9	40898.4	92746.4	54608.9	39601.6	47292.8	43405.7	36451.7	33998.7	38600.2
0.51_594.7799m/z	317823	346136	344714	346221	323242	370844	334221	340630	336018	321270	349675	343647	799282	663890	490371	682459	483371	714973	428183	689821	1.17703e+06	473592	600562	573346	522607	428277	525898	296493	261828	271969	193985	272806	274750	382358	205895	492306	261927	157521	286911	297168	492010	272849	299138	211977	192271	261775	134131	72446.8	150183
0.51_598.7721m/z	44094.5	40537.8	31538.4	47362.5	42446.4	39327.1	44969.5	31199.3	43222.5	49854.2	39275.1	36712.9	66983.8	56193.8	48812	64570.9	47724.8	71523.5	46462.7	50362.5	68949.2	53551.9	57362.4	59417.1	61423.8	52299.2	57666.4	58259.7	45851.7	40287.7	45283.7	57244.9	52202.7	99306.8	53242.8	56554.8	50229.7	46381	45116	41834.9	65343	47877.3	30218.4	33205	23116.4	33773.4	33705.5	34845.2	26559.7
0.51_609.7557m/z	75217.7	90148.3	88440.8	90202.4	67906.5	94396.6	79523.3	88200.2	86623.6	80263.3	87636.5	76721.8	350483	294274	99145.4	272534	77574.3	268385	135019	254449	848927	84442.2	203850	235797	167854	137315	186490	56784.3	53507.7	51234	32179.1	40977.6	49058.6	95693.3	59688.9	87737.7	59613.3	32552.2	60444.4	45461.4	71069.7	72993.5	58835.8	43345.2	45959	59811.7	31169.9	20516.7	36043.8
0.51_621.8175m/z	97088.9	90373.4	89946.6	92917.4	101993	88021.6	97294.4	83940.4	91949.5	100876	92155.3	94068.4	67471.5	71701.5	96723.5	56942	112977	71783.8	63533.3	73595.7	54239.1	108589	67090.2	63568.4	68438.4	66565.6	68855.3	145947	131792	111446	119080	162116	146225	146025	138849	153321	114966	133586	123466	129527	246016	131128	89017.5	87745.9	76322.5	100313	109507	117165	107039
0.51_644.7795m/z	21189.8	28779.5	25242.3	26668.8	23591.7	25568.4	22582.6	26444	24992.8	26061.9	25648.4	22952.7	18082.9	23810	34462.5	24270.9	34486.3	31000.8	20256.1	23687.1	20681.9	36047.4	26359.2	20500.7	19091.7	18004.6	14236.9	32851.8	23464.2	17803.8	20184.4	30501.4	24240.1	44052.1	36503.2	29948.7	21969.4	22307.9	25419.4	19478	40978.2	40738.7	29693	18420.6	35877.4	25311.1	23667.1	18124	27663.9
0.51_650.7347m/z	53927	50194	55278	49879.3	47811.1	55508	45669.6	52656.2	54882.1	56372.7	43907.8	53535.5	95864.1	93177.8	58759.4	88503.1	56403.4	92212.4	73828.1	82655.6	137578	48671.9	93486	91761.3	89986.5	76701	90734.2	45653.9	30596.8	49431.5	36331.9	40908.6	34004.5	44081.9	41446.8	68208.7	48406.8	26513.5	44093.1	37695.2	56770.1	60442.9	42676.3	22070.5	21225	44489.4	27180.9	15331	30513
0.51_665.7104m/z	14199.9	15121.3	13818.7	13051.9	12441.1	20579.1	11900.9	15814.6	14045.3	13798.1	12096.1	16550	64626.4	52730.2	18125	56239.2	16586.7	53476.8	28619.4	52442.7	139109	18003.5	40542.4	48875.2	33052.4	28908.4	36032.2	6791.21	7274.65	8825.32	2877.63	5974.42	7687.57	14662.7	6019.86	11614.6	7630.6	2891.3	10842.2	4076.11	6843.69	13878.5	10727.9	3506.14	6175.92	9124.96	2885.96	1024.46	4480.99
0.51_674.7795m/z	42306.1	41815.4	42645.6	42815.3	46787.4	39430.4	47746.9	35748.2	44113.7	44646.7	44256.6	41779.4	37088.6	39211.2	36830.1	32509.1	42408	43306.5	35482.8	27195	38784.4	38818.7	38482.1	38663.2	41061	34867	47014.7	63523.4	50917.5	41943.6	36694.1	59485.6	54910	68111.1	59558.5	42885.2	47454.8	47550.7	55631.5	44914.2	49333.3	63876.7	38630.6	30994	36055.4	41034	30785.8	24085.7	37375.3
0.51_685.7834m/z	19309.2	31208.5	31492	29537.9	13220.7	31976.8	21993.4	38629.7	21880	23347.2	22826.9	24687.1	14894.5	25456.8	26721	29263.5	25465.6	21432.1	17587	21623.1	14034	21805.4	21227.4	17169.3	12591.9	16428.9	19568.5	33809.1	20562.9	30010.8	17677	28186.8	25599	41025.9	15714.7	22683.2	19426.4	24241	29522.3	30155.3	38503.4	41705.2	33525.7	19455.2	24458.7	20266.3	10451	13878.7	20126.2
0.51_686.2981m/z	35340.9	34488.8	35337.1	34627.4	35336.6	35006.1	35022.3	35028.1	35017.4	34141.4	36817.2	34171.8	4061.04	9042.6	63620.5	5632.65	140114	31848.8	25364.7	6353.16	2998.92	87351.7	16740.7	3014.08	20203.7	13653.8	28751.7	50362.4	27803.7	79305	105384	161092	179422	39713.1	7967.4	118682	36438.2	74695.1	68178.2	92921.5	278769	21932.9	16412.9	20045.9	23082.7	80925.5	55220.8	50618.5	60064.1
0.51_689.7624m/z	40041.7	51350.2	51655.1	50102.5	43100.2	51840.5	37005.2	46057.1	42136	53416.4	45134.1	49085.6	31036.5	43119.1	45817.4	37398	41636.5	39486.4	27987.4	34295.2	23762.4	37890.9	43202.8	35945.2	36290.1	33257.4	38445	54759	39770.1	42333	31125.4	35512	41510.4	49298.7	30907	42508.7	40789.1	46276.8	33339.4	41612.1	39733.7	62204	50376.8	36747.1	43570	42896	25415.2	26566.2	34303.2
0.51_696.7364m/z	145609	131542	136160	131234	138364	129426	143406	122550	135279	140443	136488	137282	189828	141592	184215	154928	206774	182595	150877	180950	206449	225036	179654	148259	171697	133627	153143	166920	122648	158806	170220	189032	193616	164346	107993	256980	140739	133097	136654	153971	334920	115303	109981	95319.1	66191.9	138669	110200	95056.3	126374
0.51_698.7791m/z	77240.9	81732.4	80452.5	83082.1	80192.7	79801.2	82142.8	78426.7	79573.7	83082	80187.4	79479.2	66859.4	67821.2	107590	70849	103028	69716.4	55206.2	64304.6	72428.4	114474	76831.2	62690.3	70631.6	65621.9	63145.7	118479	151723	134563	105097	137923	212093	222128	166757	175761	115373	141472	161373	176019	203509	140677	62284.4	54803.3	44423.7	63601.6	61569.1	64201.4	81694.3
0.51_703.7740m/z	63478.1	79184.2	72594.5	74781.3	60219.5	88049.5	58355.8	86517.5	66791.7	70959.8	68227.8	72408.5	54620	63122.7	77416.5	67543.2	58711.6	64556.9	45632.9	42564.9	75787.2	37311.9	57487.7	44686.2	49630	54156.5	67226.9	107651	62122.4	64871.9	32832.9	55582	51733.8	111282	83357.9	57101.2	74301.7	72420.7	62416.5	60428.3	75532.4	136791	83025.5	69827.4	92427.7	61307.8	55370.4	52430.7	44944.3
0.51_709.7606m/z	396302	379541	383187	362613	386096	386651	378815	379655	373689	372343	408432	374161	512218	399141	656384	433282	671760	514630	367465	484500	579211	744993	463952	380543	444276	344444	400548	488787	365120	480722	436762	533391	544378	442055	266368	832453	379487	363421	434493	486427	1.11646e+06	358231	331128	275293	217117	370896	260644	211295	314986
0.51_724.7339m/z	223343	216644	224647	240451	223841	224219	215108	216555	229446	213507	255514	210565	448641	360120	338572	374366	378251	440124	265041	409544	575471	399702	360591	300072	320846	257794	306629	282390	220840	221338	225081	283993	261656	243337	222075	380581	234236	214130	253840	265695	461698	222256	188529	152582	103770	186621	160364	143175	150688
0.51_766.7601m/z	101136	100467	112574	98092.3	97474.5	102978	102979	100281	103278	101495	100555	103510	110679	111274	149420	91042.8	161245	98113.5	81460.4	115138	100337	194347	103946	90840.4	113610	64327.3	82711.7	160244	157797	130113	94048.7	141526	192334	236668	173138	221554	127101	150680	173819	169946	220337	154171	98350.8	89919.2	69744.9	90440.2	99004.7	74303	91275.7
0.51_771.2585m/z	2746.58	3631.95	4111.62	3450.63	2790.57	3144.9	5335.6	2339.41	3673.68	2089.76	4365.86	3978.87	3214.7	1094.25	2123.78	2437.35	6726.45	1517.44	1019.43	1299.02	2651.49	2642.99	2774.55	1106.49	3877.27	1517.91	2294.82	6036.07	9486.77	6147.53	6497.72	12453.9	12423.5	6321.74	5025.46	2295.38	2754.21	6056.41	7057.9	6508.03	7824.17	1422.03	1133.1	3443.66	798.711	4176.65	2070.02	7314.44	2696.21
0.51_774.7401m/z	54084.7	65092	56710	56826.1	54735.9	62204	53552.5	67382.7	53327	53682	63605.8	56568.6	47178	65925.3	74989.9	59665.8	82632.6	69590.2	31623.2	63007.8	43241.8	68403.2	46945.4	33093.6	58935.6	32035.5	45566.2	81645.4	54371.3	64994	42274.3	62244.5	55000.3	98506.2	77373.2	65605.7	47901.1	55630.3	58102.4	50679.8	107107	94067.8	54108.2	52199.5	48987	37192.5	48549.5	33738.6	40266.6
0.51_831.7336m/z	161349	140199	178222	164329	131955	160082	153012	192473	147217	166508	145843	147172	178120	137064	231142	145581	216921	165105	107914	150776	92401.5	194007	166754	119366	160257	110672	137115	280035	169979	175235	104292	188532	162585	183229	152643	214286	147981	182258	185782	186286	310424	238427	156927	131605	125413	125235	147814	146097	134510
0.51_839.7175m/z	553962	572336	597850	595950	585329	575054	586417	607350	561155	589449	560411	593109	722368	620213	814900	633911	895836	712685	464131	661835	673097	853890	634072	543045	622670	487589	594605	875319	724742	660874	556638	827494	854028	820727	547018	1.03943e+06	595583	615425	741926	813591	1.33986e+06	769034	670152	581541	550935	566295	485668	412387	517967
0.51_854.6949m/z	161254	205455	212557	205461	170074	203013	175081	224641	200667	191721	178181	183394	328611	294461	271494	308781	260218	310382	189197	312942	448424	280772	276386	244426	257217	208153	265150	181089	171032	187329	109520	189646	149415	243581	105118	268576	146543	116677	162921	186294	320131	291576	164457	119410	115678	134437	90763.7	56547.4	84798.2
0.51_871.6924n	193717	187573	158076	165759	197322	175299	187244	167450	175375	193576	193758	162315	172555	171204	169571	151035	251824	156982	159350	161849	225235	148134	177457	173399	155403	139672	181146	246949	264087	170947	147374	278159	253469	201107	331264	239015	144738	207813	252108	283047	270531	282855	110426	74828	73328.5	138925	175032	107318	187440
0.51_896.7145m/z	96460.8	129425	130069	122098	107922	140150	90427.7	138240	118323	112799	106012	129302	112514	123722	113464	111398	88517.4	123903	67803.7	129903	83722.1	113671	87902.2	89772.5	71989.5	69875.9	87669.4	228466	142012	130789	94851.1	159937	106555	170801	115318	142654	99573.1	110608	141336	164900	193314	201987	124256	100797	81577.3	113123	105598	82051.9	76637.8
0.51_897.2096m/z	20292.2	22487.3	20103.7	20970.2	21014.8	20958.1	20955.6	20958.8	20957.1	21022.3	20821	21028.5	21169.2	16180.2	29643.5	5118.03	24144.6	20233	23400.2	12862.6	33055.8	41195.1	20028.5	16603.2	27180.9	13483.8	9454.48	22624.6	24092.4	12882.3	19051.3	29399.5	19376.6	33521.6	13933.6	62790.9	10904.2	14152.8	20094.6	31502.3	103849	30509.9	6286.6	10633.7	7542.78	6465.72	13693.4	24303.1	21040.7
0.51_961.6888m/z	103636	172050	158943	135228	130824	163223	147627	159394	122762	106183	156870	168400	76749.3	119343	138795	95530.5	128761	129994	41847.2	135199	77763.2	81895.2	97898.6	91087	101490	73062.9	98574.7	241511	192631	128647	81568.4	144088	205565	189171	136966	164350	135665	168110	179650	170681	215706	278665	132648	142585	141959	138152	163003	101943	130555
0.51_962.1873m/z	10204.5	9104.05	10020.1	9395.85	10120.6	9742.58	9754.58	9761.21	9751.7	9142.21	11126.5	9132.31	1294.29	337.296	3063.01	1439.34	119482	101335	94830.7	58007.9	83955.6	25355.5	7237.9	5380.22	5244.44	9111.13	10217.5	1069.2	209.333	1672.95	15365.4	87075.7	25550.6	44202.1	5844.9	39405.8	9093.91	2388.77	12984.9	3937.67	68789.7	21166.1	326.747	451.727	1169.26	5901.78	20576.1	41802.6	16798.1
0.51_969.6751m/z	196472	250051	250935	206625	243626	230967	231513	237643	219648	242233	235895	211209	331789	281766	325656	268032	305950	262601	150825	280774	378677	364501	223310	165276	207449	139518	222732	319824	280007	232728	200899	396045	360500	318466	189023	429297	190741	235550	282181	289281	512098	398651	243903	167055	205385	200320	145155	99074.9	145899
0.51_977.6835m/z	17735.5	18539.1	27081.6	28626	20621.4	34127.8	25837.3	18653.2	31200.4	14153.9	24576.8	27948.9	38410.8	42004	23396.8	11080	28481.5	11916.4	8797.07	25784.1	23345.9	14278.2	10333.4	25336.1	13772.7	18781.4	28680.3	31493.3	10731.1	24801.2	19211.3	18528.7	30366	42415.2	17613.6	37921.7	27953	13631	32327.9	35720.5	55784.6	28681.6	36787.2	22083.4	17403.5	25981.8	22330.3	16510.2	20936.2
0.51_985.6608n	119476	175504	150824	157246	136733	175704	116491	191856	137150	126319	166625	150297	200346	153224	162847	151457	191927	158884	92341.6	207098	293504	175670	151849	132231	119240	73086.8	148990	244978	183011	130721	105314	165040	208915	244325	111272	230133	101151	142485	219119	242813	214266	290869	148070	134618	164628	126579	108931	106993	94254.3
0.53_134.9874m/z	11508.1	10752	11036.3	11423.6	13085.8	11095.2	12175.9	10557.8	11404.5	12536.7	9556.76	13030.2	5428.41	5179.55	5552.03	5181.9	3718.09	5626.43	3452.45	2555.53	5234.88	4924.33	4679.67	6003.37	4020.68	4371.17	5431.61	3192.44	5716.31	5250.25	3982.66	5044.63	4658.18	4534.04	3718.12	4591.33	4572.22	4920.49	4869.19	5339.03	4442.63	7339.6	5090.68	1806.31	4119.48	3064.39	2718.3	1381.21	2239.1
0.53_178.9772m/z	789047	799922	776665	775945	797506	788643	776746	795078	790285	799441	762012	798462	625921	652126	597531	608471	638832	677810	652781	621459	664823	591866	647367	650933	642551	660549	669033	928201	696683	638426	700351	814515	743521	674123	893616	765624	782563	756242	649729	650419	806772	849532	669602	590788	640999	645183	687505	590475	607910
0.53_206.9721m/z	734384	736932	722551	715394	733647	728210	724390	726309	743250	734274	701177	741102	578506	590936	564515	560998	590462	644976	601308	567287	624569	541547	602764	609834	581223	607508	625734	847289	637255	590376	638486	751177	687444	641536	828310	711633	734594	692679	615058	599172	726107	787928	596309	529931	581128	588104	625709	536299	560307
0.53_207.9755m/z	51255.4	53551.5	53593.3	51068.4	53670.2	51239.5	49406.6	52758.4	56877	51570.4	48145.8	54630.2	40467.5	41607.1	37914.2	39617.6	40499.9	42426	43237	40654.8	43367.7	37060.5	42444.2	41709.7	44362.6	43652.7	48683.1	60659.1	42950	39098.2	43460.9	52066.9	47257.6	44814	63298.9	47735.8	53383.6	52292.8	40556.9	43154.6	54645.7	54365.2	43557	38556.8	39757.8	36549	45111.1	39024.8	36356.4
0.53_218.9813m/z	16738.2	18396.1	17085.8	16532.3	17750.7	17251	17274.8	17347	17202.9	17146.5	17504	17233.2	10704.2	10261.9	20136.3	15976.6	16734.8	14403.3	18873.1	8688.52	1987.95	11635.7	13568.7	14264.7	25048.5	30312.5	19902.2	22427.3	11468.8	23298.3	26940	20962	18655.3	11209.7	14331	18168.9	22041.4	22139.2	12719.9	17895.9	37345.6	28413.5	17433.1	13904.3	14419.4	15965.2	20366.5	18622	18761.2
0.53_259.0768m/z	6032.51	3917.06	7114.5	4272.16	5597.9	7612.65	5696.62	6343.05	4237.89	7062.09	7209.38	3620.56	759.11	1168.58	380.259	2168.37	2673.45	3969.46	882.254	1697.25	1812.91	2733.56	4554.27	465.912	76.8648	5216.32	437.844	2648.15	5820.54	53.9377	2280.33	1695.39	2037.51	2337.45	4561.02	893.937	4817.28	2475.82	3359.53	4457.11	2529.75	4618.4	38600.3	47191.4	47427	15167.6	4075.7	4418.5	2443.88
0.53_275.0552m/z	15815	19183.6	16484.6	17006	14258.4	15619.4	14380.4	19935.2	16023.5	16332.4	16119	16035.8	10892.1	8592.46	6509.67	7438.85	3746.48	5535.01	4548.06	5968.21	3557.44	3581.74	5646.84	3780.86	6312.83	5590.79	4306.55	18406.4	12290.1	12022.3	8511.58	8673.78	7718.86	9753.39	7482.17	9217.17	16922.1	11792.6	8331.48	7201.6	25302.8	12873.7	71894.7	77310.9	75974.1	41924.5	14387.5	12094.7	14579.5
0.53_290.0295m/z	7809.3	6538.81	6890.97	6590.55	8094.97	8026.71	6803.53	8112.17	7366.79	6537.8	7260.09	7428.27	6321.41	4793.19	1132.24	4416.06	762.241	3310.36	2277.48	4223.06	5677.28	948.022	3541.06	2259.37	2523.15	3070.02	2762.83	5511.34	7900.08	3142.94	2660.05	1362.92	1234.24	5401.6	4383	2451.35	7104.65	2900.92	3147.84	1802.65	6046.97	5797	26734.9	24392.7	26316	13823.1	4613.33	2346.91	2598.09
0.53_340.9423m/z	22080.7	30786.4	32816.2	27122.8	22655.1	24196.8	24864.7	26258	26115.7	30815.1	23412.4	26591.5	35702.1	28786	19093.7	26891.2	24004	27243.6	24080.9	25838.4	30152.1	19686.6	30823.5	22409	26693.6	23087.7	26895.8	42930.9	32793.1	22813.2	20498.2	37399.9	34048.1	40630.9	43408.4	31000	29831.7	33443.8	32402.5	32731.6	35025.5	48715.3	28314.2	27994.9	24629.6	23881.8	28972.8	23641.1	23024.5
0.53_356.9237m/z	30685.3	31154.5	29897.7	27588.7	32967.1	30286.3	32630	31037.5	33780.4	35233	23712.4	30802.2	26765.8	28595.2	24114.1	22037.3	27164.1	24389.5	20860.9	25356.2	26864.1	23366.9	25063.2	23687.9	23840.8	23626.3	25910	67254.2	68260.8	38874.4	23488	67152.9	72525.7	75801.3	75236.5	46514.5	53833.3	58773.5	63897.1	62440.8	56638.9	73772.6	14922	10224.9	16940.6	19670	18278.3	21469.7	21537.8
0.53_372.8990m/z	48432.3	48334.1	50748	46411.6	47796.8	48056.8	48219.2	47624.5	48387.7	54395.4	40990.5	50988.5	32358	33991.4	35200.5	26582.7	50519.9	36859.6	23857.8	34646.2	31753.4	41763.9	31904.9	28622.9	32524.2	30514.6	34711.9	82131.2	71874.7	68517.9	37392.1	88303.4	96188.8	94325.6	69972.7	79006	67945.8	81173	78930.2	85185.1	93970.2	93231.8	31426.1	22438.1	31890	35616.8	41427	38061.7	38097
0.53_388.8746m/z	52465.9	47521.8	42158.3	47688.1	45357.9	44802.9	47993.2	42493.9	47043.5	49256.1	42364.3	50984.9	48023.2	45681.8	64199.6	45725.9	71188.2	56763.7	45858.2	52451.2	51838.6	81091.4	62206.1	49675	60254.4	58038.3	54791.9	91802.6	59838.9	54440	60424	83162.8	58975.7	39039.2	63349.4	77197.2	76578.8	78041.5	52607.8	61901.6	119584	68898.1	46310.3	32143.9	42410.1	52804.8	63619.5	55878.9	59250.1
0.53_389.0360m/z	5732.05	3994.3	6065.88	5359.11	6147.25	5815.89	5266.5	4801.13	6120.57	6345.53	4372.18	5476.69	1669.46	1593.91	947.59	1211.36	561.338	791.293	726.126	2112.07	416.04	483.822	784.917	613.011	907.658	822.099	1052.7	5813.4	5907.59	1368.96	2173.66	2709.67	1754.25	3148.07	2580.99	1562.05	4155.8	4624.74	2536.32	2960.24	4550.53	5400.44	33775.6	40372.7	44284.9	16736.9	6581.07	5268.44	4812.77
0.53_391.8899n	48522.5	45859.2	53833.9	49925.8	46589.4	51701.9	46992.3	49057.7	47690.8	48285.9	51052.6	49100.7	32972.8	45163.5	28232.2	35403.2	30378.8	41509.7	27908.5	35838	37032.3	28507.8	35638.7	38396.4	29820.9	28566.9	36945.7	62963.3	54958.9	32398.9	32061.6	42344.5	45879.1	70141.8	89766.5	37655.4	56780	56980.5	46390.2	42334.2	39568	67281.9	44750.6	44021.9	52258.7	35298.9	50164.1	41079.8	36241.9
0.53_405.0131m/z	7392.08	7457.22	9249.21	8352.63	7884.14	8699.26	7954.11	9875.8	6956.49	9012.1	7363.6	8235.76	2578.67	1517.16	2783.81	2695.14	1472.66	2088.36	1318.94	2350.05	972.556	1637.6	2485.42	1268.1	2312.43	2347.31	1892.34	8578.47	6141.89	5078.11	4974.81	4472.03	4262.97	3230.71	4158.39	5670.39	6776.85	6338.06	3469.03	3784.21	15408.6	5675.12	44291	46803	43711.4	24426.5	7292.39	5611.71	8587.98
0.53_419.9885m/z	3054.1	2758.46	2396.69	1994.83	3457.66	3570.44	2786.92	2828.15	2983.08	2811.31	2079.37	3276.52	1594.22	1558.63	818.367	1376.26	617.51	1277.29	622.967	1424.97	1534.89	434.007	1317.49	977.869	1468.31	1721.82	1275.01	1439.55	1804.93	1221.5	596.806	1127.47	765.46	1286.48	854.428	1471.79	1543.59	968.521	1574.58	949.134	4712.52	2019.67	13432.9	10719	11646.9	7240.11	1252.54	759.009	1162.39
0.53_440.8840m/z	45323.6	38036.7	41027.3	36828.8	45724.1	39676.9	42297.8	35312.7	42013.3	40401.6	43621.1	41113.1	29263.6	29034.4	19981.8	25118.8	40356.3	31402.2	22937.8	38826.5	40733.2	34163.2	25925.8	23376.1	26308.3	27531.9	27272	84336.9	92497.8	65554.9	41543	84606.5	109427	122972	116935	70039	70212.8	85874.5	85273.4	83521.1	75445.6	109584	29274.1	26368.4	31964.2	28364.3	34039	32127.1	28417
0.53_457.8673n	94591.9	85906.2	82658.3	76296.8	90089.3	83977.3	89712.8	78105.1	84409.7	88531.7	96858.3	77252.6	94105.1	75835.8	70364.7	68464.4	98063.6	87005.1	66666.6	89771.7	106940	114138	76014.6	66686.3	72549.3	65702.7	68645.2	171501	123129	107243	92417.7	154285	140068	108083	129620	137397	124214	130966	128683	121382	174141	153251	77537.7	62279.3	71731.2	85428.6	95242.2	82568.8	78335.6
0.53_472.8358m/z	187070	164913	177204	169469	178023	170181	173297	170506	174961	176605	190448	161051	246336	205237	209529	192253	232891	275858	212322	234758	313663	318708	250570	208134	219415	205536	229411	251834	174055	160960	215955	231441	172028	154777	192240	234760	218713	202138	172120	175144	300996	186561	189667	154476	158542	207643	188089	173039	199696
0.53_472.9107m/z	6855.66	7264.31	7258.7	7515.17	8004.2	6796	6359.07	6167.99	8901.44	7583.88	5259.64	8958.88	3302.56	4302.71	1338.25	1928.96	5734.28	3109.75	1593	4137.88	4158.91	616.786	2369.99	1666.1	1527.78	118.099	337.039	17105	20476.6	4497.25	3998.32	10331.3	17005.4	20200.4	24779	5444.98	14381.5	15527.6	18981.5	15011.8	5249.38	27382.3	7861.31	12354.7	17315.2	4149.83	13403.8	11633.3	4544.67
0.53_486.8789m/z	44701.7	41928.6	48350.2	44390	47154.7	46574.2	46333.4	47238.8	47518.1	48950.1	37165.6	48406.3	31757.7	29115.7	27993	26873.4	46532.5	26041.6	17234.4	33357.5	14828	19262.6	21898.6	19692.9	18753.3	18239.5	22844.4	107620	128260	66925.9	34607.5	113561	143203	163895	115213	78595.3	79198.5	106620	116915	117808	75631.8	104825	23982	28050.1	37367.3	31021.2	44726.2	47462.8	26797.5
0.53_502.8559m/z	85951.4	76498.8	76038.1	75941.7	92832.3	78601	88338.8	82990.1	88202.2	88849.2	61220.4	89775.2	48882.6	41353	53684.4	36870.9	105412	55945.8	34867.5	56493.5	34398.4	48693.2	45584.3	37194.9	43779.6	33050	50783.1	153535	145999	112379	65395.3	182802	185528	153386	104859	148695	110941	152538	147097	165983	153647	138460	44998.5	39924.4	60275.8	70626.5	98163.2	102209	78321
0.53_507.8041m/z	17859.1	15456.6	13516.2	13135.3	16286.2	16704.3	15954.3	15787.8	15499.9	16607.1	15674.9	13570.8	15047.2	13495.6	11377.8	15649.1	15191.6	15037	12804.5	8558.84	11484.8	6348.59	8758.5	14191	13667.2	9771.49	11774.2	16748.4	14306.7	10079.2	11033.2	17259.5	13210.2	12943.5	14103.6	18003.9	16520.6	13068.8	16338.7	14255.7	15415.2	21823.1	3626.54	4044.76	4960.78	11203.7	9344.16	8662.42	10602.9
0.53_518.9938m/z	4457.7	3502.46	1900.68	4786.4	3672.8	4146.2	3299.19	4105.76	4052.67	3269.07	4008.49	2913.98	571.789	585.798	693.312	714.841	716.119	404.658	1136.11	571.066	2062.54	1903.48	464.362	0.794919	1433.72	463.361	520.261	4019.98	2813.83	1352.63	2198.87	2288.65	1199.28	2209.41	1689.3	1489.33	4296.42	2762.38	1362.29	1763.55	3829.9	1750.06	20333	29679.7	26120.3	9860.28	3652.11	3897.57	2922.22
0.53_519.8349n	173314	125522	134318	137202	167327	123326	159474	126563	155088	156771	127178	150051	125763	110967	132515	98577.2	186331	129165	95035.6	126805	131060	127599	109422	100224	104976	99837.9	119758	257872	290555	151551	140435	302682	279496	182433	339387	228541	209619	257660	249099	271225	236327	238984	104432	104810	112494	125108	176364	168558	133692
0.53_538.8882m/z	3278.06	2851.41	1748.21	1435.72	3204.13	1826.53	2559.23	1885.42	2543.08	2593.1	1586.7	3137.19	6132.43	4852.29	3513.34	4853.96	1859.19	1782.08	2278.51	3261.44	1305.74	2332.61	657.525	897.759	845.632	151.486	1121.24	11076.5	19268.4	6387.53	2806.01	11571	22849.5	32092.5	31012.7	6089.5	7312.75	11220.7	15931.3	15187.9	7044.26	7490.64	1229.22	516.048	347.862	2649.64	1812.49	2398.55	1896.07
0.53_587.8216n	175066	102209	97383.8	90779.1	175724	96355.5	162818	83359.6	138366	138474	103214	126456	136947	82463.5	93676.3	75425.4	152404	112736	89005.9	129361	148572	151733	105120	88649.7	93999.4	84784.6	104772	204736	314321	168103	122132	292369	320937	188774	363140	223223	186623	238050	239514	247102	205254	221758	67583	42961.5	65128.9	140321	163001	128645	127883
0.53_600.8589m/z	15062.9	15203.4	12751.6	15550.5	17497.7	15656.6	17196.9	14826.1	15929.8	11785.5	18839.2	14974.9	20068.2	13788	11328.3	15109.1	15862	5770.93	645.744	11240.2	4218.69	2939.76	2197.59	3164.54	2262.53	1717.38	6359.92	44113.7	75727.4	22639.2	11848.3	46444.6	64391.3	210922	63682	20367.4	31405.4	36267.5	53017.4	54133.1	28079	38778.7	5277.24	14548.8	14656.9	9515.2	18915.9	23460.9	8027.82
0.53_602.7865m/z	130206	122435	117469	112489	118541	125059	127382	120574	130425	126189	104303	125924	108481	106877	115504	96878.6	131129	112512	103315	120840	127294	130081	122645	102562	118974	110188	117297	178143	151753	117134	83344.9	167808	128024	83186.6	178699	157761	125114	148196	134613	152553	142400	222835	99491.4	50781.2	85272.7	109708	104435	72980.8	110598
0.53_604.7942m/z	50880.3	52792.9	50365.6	56215.1	61779.2	47034.1	54675.5	52142.1	50232.9	50412.1	56422.4	56548	52583.8	53721.9	53121.9	47241.4	62043.8	58928.9	49466.7	52352.5	61831.8	51875.4	50219.5	53132.6	50626.2	47601.5	49780.4	86915.6	63164.2	51293.6	54582.3	80743.6	69861	55049	74723.3	61693	69859.2	76316.2	72317.5	69665.8	67317	69453.3	46122.8	39146.8	41740.5	50976.2	65619.4	51929.8	53575
0.53_616.8343m/z	200902	206886	203776	199047	196469	197464	208272	197611	208635	203491	190679	205345	148199	160301	182377	165710	295879	168476	168651	177377	165121	152556	168437	156318	180281	151622	187289	393560	241912	167209	208626	341369	237674	159255	209442	254279	207675	247573	247872	261582	211614	307754	111962	92604.2	116321	172462	159255	141376	184540
0.53_619.7807m/z	58521	63537.9	64501.6	59621.7	56642.9	68074.4	57336.7	67349.8	66299.9	59718.9	52722.5	65526.2	75373.9	79660.2	58492.6	69263.6	66850.7	74403.4	56258.9	77181.5	78125.4	38045.7	72596.6	70931.8	66302.6	58971.1	74364.9	81055.2	58747.5	49913.4	42818.2	65221.8	52320.6	64975.4	58487.6	66640.1	59348.6	53532	61924.8	57907.1	65848.8	78468.6	59875	42890.4	49421.8	57041.6	48238.9	40762.9	46475.9
0.53_632.8107m/z	213184	167619	172076	178436	215226	181033	218982	163051	203290	188597	190893	181316	284309	231749	271803	217891	360734	269990	228325	284020	263678	217841	316872	261924	258520	236219	291527	368890	327658	168040	280083	420031	352932	233439	230303	291842	270927	290131	310943	330881	367762	226614	164080	173291	194406	228217	357578	287967	282570
0.53_638.8244m/z	30205.5	16363.1	14428.8	12728.4	25505	14384.7	23443	12145.7	17664.4	20785.3	18251.8	20039.7	19275.6	8771.26	10091.2	7222.95	21700.7	17315.3	10202.2	16869.1	17179.7	24668.2	11588.6	10322.3	12757	8215.33	10712.5	40356.4	79426.1	36694.1	21357.4	48931.3	79322.2	101946	109994	39698.4	33894.6	47685.2	43284.1	52417.3	32144.1	54025.7	9120.83	9792.89	7100.73	18402	20149.7	17998.9	15321.3
0.53_648.7850m/z	81365.3	64517.8	66566.7	62488.7	84323.9	57795.9	78720.8	59596	74298.2	69519.3	71755.5	70086.5	91824.3	44583.9	90009.8	50290.5	136944	83428.5	44826.3	67755.3	121697	76011.6	55532.7	44802.3	49672.6	39422.4	57634.1	143440	95718.4	71854.1	103311	174232	134139	46631.4	63350.8	147328	95429.7	111038	104114	126906	188129	74695.4	31996.2	34076	35770.5	58870.8	74950.6	88697.3	65358.9
0.53_656.8054m/z	63889.7	51496.3	67870.1	65717.1	54499.3	65231	58481.8	55513.7	54293.7	73475.4	58968.1	58972.2	77407.6	76025.9	69098.1	61196.3	61620.9	64048.1	54412.5	64316.5	59124.6	57424.4	58503	48427.9	43322.8	52329.3	58144.4	104651	71704.5	60840.1	62994.5	77789.7	73616.8	76242.1	76923.9	62081.7	70622.3	70760	56464.9	56850.6	68311.4	91512.6	57299.5	65885.9	69594.4	59189.5	78937.4	60250.7	60484
0.53_716.7702m/z	302851	299384	299829	285349	303441	300107	302045	296461	310037	316137	278887	293873	504606	546832	748251	574320	707282	565481	751219	615176	403886	544319	1.02e+06	861244	919150	889418	1.0331e+06	641503	321143	240080	549802	451792	330741	243950	255952	373717	304193	379823	299702	349687	335808	411146	324387	257434	318819	451097	833773	438142	814167
0.53_732.7421m/z	91981.1	85393.2	88202.4	83917	99535.4	91553.9	80712.7	85753.2	98461.6	91593.2	80504.6	92989.1	86107.9	77192.5	102535	70288.8	134032	97982.5	67675.6	82095.9	77223.9	92025	82030.7	74161.1	81871.1	68955.5	81425.3	168002	132115	104285	81499.7	181063	135520	135326	121234	161808	106280	140495	135727	140607	146999	123280	63864.5	36005.5	59696.4	76552.4	94375.1	88746.3	88430.8
0.53_762.7661m/z	145269	107442	103786	119129	147478	114370	138305	104709	131551	119497	124448	123554	179516	130029	172992	112551	188344	160009	96862.6	138510	130950	124502	134967	107371	108113	86523.7	120838	212350	186082	109596	159531	241941	215786	164839	147321	191763	146401	164316	175589	177451	250399	108312	84479.3	126667	103041	144960	208646	178301	141357
0.53_777.7416m/z	205643	136075	140583	145635	192800	133490	172892	122403	158437	153258	197798	148443	214872	130510	146629	120929	276158	193522	113368	172364	197877	163894	154164	120201	118672	89792.9	114465	313797	416952	210590	230260	435413	449812	307363	377259	352157	247324	277725	329827	343888	367317	227963	66405.1	103042	76720.2	123957	185518	187047	140212
0.53_800.7319m/z	123793	91791.3	88093.5	85465.2	128558	80720.3	114915	65258.2	104987	115651	97785.7	101111	109007	61180.4	72970.4	57730.8	121699	66614.2	74117.1	86084.9	77752.2	109750	102588	81747.7	99797.5	89236.2	98001.9	158393	269001	174557	86700.9	203998	227193	213660	317435	181952	135520	171852	191731	224973	153189	247593	36183.3	39417.5	37012.9	113265	114113	83614.5	119385
0.53_892.7213m/z	52532.7	30542.8	52643	51267.1	47503.6	51738.4	47426.6	44065.7	48446.8	45296.3	44408.9	48498	60094.6	51791.1	59240.8	49578.8	69531.4	50306.9	17757.6	50834.7	40578.1	29805.5	31856.9	30965.6	31083.7	26792.9	35628	80583.1	74364.7	34931.1	39134.7	61305.4	79663.5	63690.6	50428	81232.6	37676.9	54291.3	49065.9	74838	105228	61855.7	30680.6	53716.6	34284.8	42298.9	55968.3	63964.4	40511.1
0.53_900.7274m/z	76265.8	110111	98024.1	100128	64184.6	109100	75642.2	134101	87158.1	84545.1	78523.1	95626.8	57804.9	68601.9	96881	73907.2	75608.2	56912.3	42035.3	66240.2	108539	30549.5	46592.2	51776.1	54507.6	34443.8	66617.6	216135	110567	98702.7	52894.6	114756	113214	171307	89312.3	90759.1	71303.3	94134	126525	114415	163071	205271	98831.3	84394.4	129962	76555.4	75736.4	89546.3	66134.4
0.53_930.6886m/z	68722.4	63621.3	61385.1	57688.3	73531.3	56656.3	66413.1	64298.2	68338.1	64098.1	57549.4	67457.6	99222.7	63303.8	109552	75763.4	111837	72557.2	63679.5	79320.8	51120.8	76080.4	79782.4	58809.2	66579	64455.8	75100.2	104561	93978	62132.3	72998.6	135127	115766	83614.2	121713	73489	70014.6	77665.5	69185.5	92223.9	94116.4	87887.1	92731.3	80753.6	55885.9	103281	124700	77388.6	128581
0.53_993.6901m/z	31732.4	59816.9	56702.1	43651	29479.5	31285.9	32591.9	52013.3	29272.5	47782.9	49139.9	37338.2	31221.5	41212.9	27807.4	39881.5	52399.1	39442.4	20669.9	55616.6	38815	43734.2	39889.5	29127.1	29256.6	21664.9	34860.3	80793.8	61656.2	35368.4	26059	48653.4	27554.3	62332.1	45023.8	51360.4	21031	33520.5	37319.1	62704.3	28064.5	47307.5	57307.4	30664.5	63369.3	28600.2	21700.5	28975.2	22005.4
0.54_1113.5620m/z	8963.26	10845.5	9558.67	10557.1	9041.72	9700.86	9820.04	9745.72	9838.92	8853.91	11096.7	9384.81	14557	2789.92	20602.5	21274.7	57906.9	14461.3	12261.5	11622.2	3376.08	13015.4	3060.22	7637.08	2396.83	9193.37	14738.9	20665.6	16622	23352.4	18380.5	19431.7	18842.9	11180.8	11262.7	7937.04	10513.9	14406.7	8020.76	21419.5	19575.5	14245.7	12257.2	53.2461	34.4778	17871.4	12151.3	6918.8	18038.7
0.54_1114.5997m/z	157695	120306	149101	126900	117153	142913	134746	134086	136561	132173	141243	129493	172842	168455	102389	145199	205658	163736	100881	195198	214375	139349	131874	135551	164365	109508	138709	220142	195371	112067	136706	211627	172382	166097	181000	192285	110815	158736	179251	210966	245767	181897	88644	85966.5	46280.2	111044	90132.2	82260.9	108251
0.54_1137.5481m/z	19858.8	19858.8	19858.7	19858.8	19858.8	19858.8	19858.8	19858.8	19858.8	19858.8	19858.8	19858.8	39440.8	39413	15684.5	79930.9	103048	58200.4	14062.5	37386.8	58971.9	85270.7	35566.7	76285.2	8148.51	20792	1534.33	62593.6	130925	52213.3	108828	158465	70729.2	27518.7	110611	136948	54169.7	212763	131832	66783.6	18694	8015.78	17349.1	1025.17	24733.3	58585.9	30866.1	23467.4	37234
0.54_1145.5733n	123025	81972.6	96149.9	66205.1	99578.5	84547.1	95620.1	64352.7	113435	95066.8	79156.2	98318.6	176854	94357.5	98453.1	93754.8	147183	163390	98767.2	96713.4	195728	141483	121554	105360	121425	59287.2	117587	205240	233349	107207	85572	272110	227076	140417	394869	173786	110044	189325	126352	163786	134519	107942	63798	53370.3	83079.6	146179	143362	94844.2	120612
0.54_1160.6058m/z	91873.7	97036.9	86213.4	100915	103689	88577	126606	91577.7	108031	80724.4	95398.5	100422	93076.9	130675	93913.3	75991.9	94273.5	100863	45510.9	117711	120470	116636	90622.2	45918.5	58271	45470.6	117353	175640	166894	102919	62733.2	171743	186351	206507	134582	122724	81291.2	126700	126651	117705	158067	184593	114713	70559.3	39358.1	63681.3	116838	61453.9	105420
0.54_1168.5391m/z	28993.2	24625.7	29596.6	27475.6	27459.2	27565.1	27585	27564.3	27575.6	27715.5	27328.5	27682.4	53776.4	55739.9	49651.9	74484.6	33346.7	34231.3	9240.42	18927.6	48850.3	137824	53003.7	105687	20767.6	23153.2	11358.6	59450.4	296787	93576.3	164849	159733	57743.7	17949.8	49996.7	80731.9	116343	222179	127468	76504.4	23373.2	17314.7	9301.43	52226	18842.3	52730.3	56276.8	14863.6	15353.7
0.54_1176.5394m/z	8726.74	17530.9	16873.5	14712.7	16509.3	10033.5	12221.6	12396.7	17955.9	9502.91	14669.3	16330.9	25634.4	6622.73	11896.4	5304.03	34156.4	12432.8	7259.91	11893.9	12472	27576	19212.5	10481.5	4328.69	6039.44	8403.42	21567.9	53097	5515.4	15531.9	30343.6	46369.6	28277.1	3070.99	9683.02	12003	23712.3	29613	31436.6	16216.6	9981.04	5691.22	12859.5	10530.9	14722.6	19484.9	3887.3	13464.1
0.54_145.0974m/z	10769.6	12244.5	11856.1	12439.7	10039.2	13869.6	11507	11790.7	11819.4	11313.5	11030.7	12316.9	5286.04	5201.2	3716.43	4215.1	1375.2	1851.96	2437.04	4794.13	2910.14	1508.86	4784.76	3112.38	3039.35	5036.87	4726.21	10071	9531.21	5434.71	5489.02	4155.13	3821.46	5395.16	8223.94	5479.48	9275.27	8141.75	4590.22	3789.53	11439.1	7540.74	59432.6	59216.4	57485	30351.6	9303.79	6801.21	7453.46
0.54_150.9830m/z	4495.22	4130.02	3895.95	3708.48	4596.54	4332.12	3977.07	3088.39	4764.59	3812.3	4455.48	4322.36	1988.05	1797.01	2197.36	1898.47	1833.55	2225.28	1583.87	1848.82	2416.78	1985.3	1928.52	1516.37	1692	1374.02	1927.01	2836.94	2035.71	1897.17	1870.67	2503.02	2631.82	2206.59	1684.25	2270.17	2393.41	2250.21	2051.87	2228.85	2588.12	2504.54	1467.1	619.539	1059.76	862.348	1598.03	842.464	1230.57
0.54_242.9412m/z	166701	166034	155859	158915	159143	163208	161402	152597	154030	165053	177429	153351	134979	135677	106764	117035	166592	131444	89140.3	133940	134307	125842	103616	94974.3	89574.9	87530.9	108204	307433	252650	213146	151927	316732	323449	318665	269629	266187	233834	262937	269907	272883	290485	290578	94255.6	118302	101692	106897	155327	141591	106917
0.54_258.9168m/z	246049	186109	188313	187112	236726	177662	222443	163120	203817	194531	239019	202155	353232	232255	282354	206819	335875	368790	224752	317053	431986	366191	272287	236953	246599	219253	259948	346325	240591	159347	311855	341221	231034	122685	203814	305590	272400	240292	242753	231132	404204	188077	165102	197672	150641	218682	292511	254289	234093
0.54_273.8924m/z	54433	54631.5	54496.5	54370.8	54566.5	54499	54499.3	54499.8	54499.6	54416.5	54661.2	54420.7	149875	126890	83829.4	115768	88504.1	144179	103522	140393	230224	100606	134417	134323	116909	108953	128368	75982.3	32752.5	36077.5	67361.7	65887.7	39471.6	21213.3	27287.9	74938.5	63593.4	48194.7	46037.8	51740.3	87297.7	58462.4	37609.3	31753.3	27720.2	39374.5	54663.2	35879.3	40389.3
0.54_294.9527m/z	10089.6	15442.3	11505.3	13985	10325.2	15474	10392.3	15982.3	10966.9	10054.5	14891.3	12380.3	6931.24	8340.33	3510.29	6637	3931.35	4188.57	2569.89	5924.96	6462.28	2713.26	2710.49	3956.2	3024.49	3163.23	2746.52	21052.3	43066.3	20592.3	6596.93	30544.1	51566.7	119802	81699.8	23173.3	24696.1	33065.8	50489.1	46107.6	25476.5	56774.2	5951.88	2876.78	7023.32	3296.36	6924.61	6881.97	3363.79
0.54_310.9281m/z	52161.6	39088.1	42057.8	42776.2	49859.5	39455.4	47274	34858.6	45603.7	43810	50404.8	42928.2	22322.9	19503.8	13663.4	15919.6	34121.9	20984.2	14887.7	18199.2	26544.9	23310.7	12500.2	14784.5	11749.4	12155.4	13822.3	76526.5	111053	55730.9	37246.8	109773	131754	136814	124772	78184.6	75915.4	89935.4	109975	105688	74885.2	84479.1	7917.36	11146.7	7783.65	19326.8	13358.4	19402.3	13714
0.54_326.9021m/z	155277	133357	136469	135353	150752	136528	144110	129332	139553	129876	161937	140935	175295	150404	121412	130467	197865	170661	102501	175085	156187	142947	128942	118197	108215	97440.7	134069	293125	185854	150183	175706	280129	215786	132139	185909	221291	196993	208281	205038	201302	240247	198237	76697.4	120816	99267.2	104867	198589	180805	114695
0.54_342.8781m/z	168137	153421	157686	164466	168745	158252	162359	156510	151271	156361	182379	158968	222039	182292	265722	188911	292833	275674	188788	227733	203641	292930	231841	190007	212619	192513	222101	319236	130433	156002	289290	275877	169517	68638	150359	260774	208124	203519	171277	168462	326333	197407	118789	146006	105247	144800	236804	220482	197240
0.54_357.8537m/z	130098	129854	120083	126969	122254	132325	115272	120893	134952	119467	133702	122826	361507	340520	246668	312924	248904	366068	276790	343527	447673	242393	336690	338921	298120	282750	316931	214204	74575.9	98381.9	210883	162626	80793.5	32224.8	73854	186443	157674	125844	112003	97249.1	186930	136361	85415.9	86083.9	71099.1	94111.7	190282	126648	142157
0.54_380.9091m/z	61089.1	64004.3	62564.2	59562.5	65604	61710.1	64935.5	62674.4	55091.2	65950.9	68837.5	59030.2	66767.4	62886.9	58688.1	59550.2	85935.8	68493.2	67907.5	69155.4	73507.7	60988.6	75409.8	64741.6	67195.5	70774.1	64606.4	110575	117525	65302	72858	100578	102425	117156	119959	104173	88643.7	118532	119550	127262	114622	108694	46619.3	41394	42730.7	47882.5	72834	59094.9	74575.8
0.54_394.8900m/z	70849.8	68990	75788.8	76200.5	69391.6	73236.9	71000.7	69662.8	69462.1	72627.6	79196	68646	33080.3	34295.8	28279	32967	49755.3	31202.2	20660.5	26995.7	30895.1	26005.6	19286.7	20427.4	23677.1	21154.8	20650.9	132460	145315	104096	54141.1	155689	177332	173401	171728	123064	110046	127929	151472	153136	109070	156706	27202.7	23878	26991.5	24402.4	20934.1	33922.6	20462.8
0.54_396.8844m/z	37718.9	38177.6	38177.8	36806.6	37414.4	33700.7	36304.5	39507.3	35749.2	37701	45000.7	31234.7	28550.8	28846.7	22134.1	24987.9	28640.6	27020.5	24212.9	25781.2	23430.4	23889.1	18962.6	22711.8	25238.7	23878.3	28944.9	55629.7	47435.6	39441.6	33991.1	59970.5	53981.5	51552.8	53708.9	50321	52027.9	60306.2	53678.1	59566.6	54997.1	81063.6	22246.8	18601.5	21763.7	22820.1	24437.7	27163.4	20126.5
0.54_396.9816m/z	2144.12	3208.79	4264.38	3282.35	3334.89	3684.45	2757.21	4310.85	3683.54	2609.92	3276.77	3004.31	3071.92	2132.8	718.123	3003.97	259.103	1117.07	1757.55	2662.34	0.485565	1183.11	483.929	1802.82	3.91488	1704.18	2608.74	2545.31	1551.96	549.988	1889.78	1250.78	1258.9	1055.82	470.349	740.176	1249.67	487.034	393.32	1221.33	2541.91	1533.5	11032.8	15282.7	12091	9335.16	4144.21	2773.1	2692.23
0.54_403.8492m/z	61079.9	48901.8	48996.2	48982.8	51608.3	45589.9	55090.5	43158	51532.5	59536.5	49546.6	49194.2	101169	90933.7	82891.5	86813.9	71928.2	109735	102148	96972.6	110457	92228.4	110304	105189	106666	112173	110618	82827.3	31545.6	42363.1	86611.7	68078.5	41822.5	18951.6	46334.2	73450.5	81615.1	68291.9	55218.1	50386.1	86646.3	53434.4	29901.9	23959.4	22975	42715.6	83838.9	73050.9	70766.5
0.54_410.8638m/z	160383	159507	156900	169029	163137	157892	159014	154238	157388	158519	180616	152349	164476	163890	136127	140856	212871	174401	110640	169266	138764	138009	128544	122221	118354	107171	138821	338385	208441	191590	189300	322565	243223	127084	214888	265501	224738	249200	231379	240337	278773	256657	89204.2	115843	104638	107846	185625	165476	121557
0.54_412.8618m/z	53012.6	54269.6	54602.4	58264.5	57566.9	54118.2	56508.8	55029.5	53349.2	54217.2	59236.2	54155	75508.7	77224.2	63465.3	65749	82112.2	69400.5	52853	71511.8	65773.1	59522.9	66920.8	52719.6	57141.8	52407.1	71417.2	134131	66885.5	59786.6	68108	92681.3	61196.6	50565.9	65649.8	97364.2	83966.4	96114.3	87260.7	75529.5	94578.7	102757	36088.4	39115.7	35609.5	41121	84051.1	71168.2	41245.3
0.54_426.8396m/z	164594	163492	156426	171553	163027	161289	163953	161900	160338	160013	174502	159559	210264	193065	294561	205649	316034	285092	204198	237228	178457	305026	240161	202021	227473	203841	231538	330383	130590	155320	309738	281529	152033	49018.9	145016	266599	216074	220886	168207	169906	318649	185901	118441	142062	110917	148541	258909	237190	220098
0.54_428.8383m/z	41762.5	38802.8	42699.7	40867.2	39922.6	36129.9	44045.2	40355.2	42357.5	39426.2	45698.2	35364.3	57559.6	49346.4	74029.6	50683.5	77443.7	74254.6	54382.2	59386.7	47616.3	74328	59788	55659.8	63308.6	53532.8	58497.1	86122.9	30194.1	42162.3	82170.7	67137.9	33556.1	8247.94	38395.1	64074.2	51149.2	55383.3	42395.3	39387.1	78959.8	53333	22043.5	35782	22416.7	27017.7	59838.8	58291.6	54096.4
0.54_441.8152m/z	147583	138941	132366	140025	141966	144308	140548	134966	142401	136436	145788	140119	431135	398512	289806	373414	318614	437802	345154	422986	535461	292091	439072	425402	379752	353965	407117	251231	103342	91443.8	251563	186966	76002.7	46061.9	76077.7	198331	172713	131559	136229	110204	205981	145321	117919	103057	95493.4	118052	230808	146660	186011
0.54_462.8781m/z	41885.5	38731.4	35559.4	39151.7	43325.2	36833.3	40513.3	37294	36977.2	36796.3	48513	36662.9	47773.8	42329.4	37785.6	38931.5	66803.4	48883.9	37536.3	42066.9	67470.9	43761.9	41475.8	39330.3	38145.5	43399.8	40501.7	90812.9	119228	71895.8	48492.2	103626	153887	192426	151038	105777	91720.2	104838	123347	124410	87195	113831	19808.5	14120.1	16110.4	25287.9	36314.9	28533.8	32130.9
0.54_478.8522m/z	33781.1	30292.5	25992.6	30265.6	36217.6	24548	31867.6	27523.3	30693.2	27672.4	35448.1	29841	16428	15644.8	13971	14672.9	25806.1	19224.9	9166.4	14045	15410.1	17041.7	10335.3	6202.79	7415.86	9359.35	6250.49	63339.4	74932.5	57611.9	27874.3	79961.3	95849.7	66356.3	79706.9	65527.1	54802.8	65284.3	80408.1	78105.6	62269.7	68767.4	10760.1	6909.88	5300.1	9149.76	7831.72	13972.6	8955.13
0.54_487.8113m/z	105889	75535.1	77895.2	72597.5	98761.9	74212.6	91266.9	64537	88506.6	85670.8	93092.6	80474	210373	162806	136923	148503	138721	211988	167594	199699	357781	205750	185934	173330	174031	148465	164629	128429	80971.7	86800.2	139621	121242	96595.5	57080.5	91713.4	128967	142056	111325	101830	81862.9	168929	80273.5	76777.9	64475.3	57555.9	95034.8	110272	84759.5	97041.4
0.54_495.8338n	95790	85959.4	87874.6	90474.6	88946.3	87220.6	90523.5	83330.1	88094.4	90154.9	99766.1	83624.7	80121.3	70384.8	76613.6	70383.4	115676	83449.3	65843.1	65529.4	71042.9	73701.6	60430.9	54975.2	61799.9	53201.6	67212.4	178289	138182	120237	113716	180350	175105	191652	146803	164642	133782	151341	150242	145638	160533	156609	32357.4	39254.4	30349	57731.6	66777.9	66020.1	59628.2
0.54_496.8231m/z	27892.2	26597.7	27759.3	26020.1	24871.5	27660.5	27645.3	31291.5	21662.9	23179.8	37525.4	24204.8	34361.9	29623.6	25423.1	29761.5	36744.6	37417.7	17308.2	30072.9	32408.1	32935.8	22896.6	23638.1	28088.2	25578.2	27233.1	47573.3	25551.9	27409.4	33481.2	46144.2	32175.1	19509.1	22905.9	45681.2	37788.6	39318.7	34989.7	34370.6	48412.6	36015.8	11837.1	15619.1	15435.6	18481.1	23296.3	22192	19593.7
0.54_498.8175m/z	16000.6	18417.4	12815.2	15194.4	10766	15000.1	16973.7	18326.3	15021.4	9812.12	15552.1	17564.9	23378	14590.9	20526	14246.5	14461.7	15047.2	15101.5	9768.97	15002.9	18247.4	19038.5	15065.7	17586.7	17523.9	13462.9	23044.8	9000.52	15358.5	16195.8	21647.4	10099.4	8733.71	21875.3	25367.9	18603.5	24685.2	15585.8	7918.97	28230.2	23402.6	9419.29	10722.5	10337.5	17678.1	14709.5	13597.2	14546.2
0.54_502.7871m/z	38833.5	28566.9	31393.1	27386.7	37318.9	29187.2	35944.1	25572.5	29991.5	31780.1	37080.7	32414.3	118337	96781.3	40759.9	79918.6	49158.1	101424	65187	102935	343282	71319.7	81077.2	80813.5	65650.3	70484.1	70452.9	36930.5	30029.3	30755.3	37943.6	35427.5	28990.2	16465.1	33146.4	48017.7	42605.3	24825	37669.2	33290.4	42986.8	26005.3	26229.3	14519.6	16113.3	30836.7	26045.2	20035.5	24971
0.54_511.8081n	475155	437718	434545	448920	470725	459945	474271	422496	463887	442404	473872	449433	679026	631131	332757	509858	521060	658223	335879	702000	705300	391877	461087	462335	375642	343245	492059	657736	706071	280707	361080	634536	589639	750449	707830	481128	601233	459894	666178	572776	485951	623106	410940	473206	459569	390143	462858	320014	283656
0.54_512.7998m/z	49930.7	49000.7	46491.6	45907.5	51912.7	48270.5	49450.1	42645.5	49694.3	40077.6	53500.8	54685.1	78387.3	61174.2	79838.5	65359.4	71989.9	87624.4	68453.6	70882.4	58611.2	88427.5	85974.5	78679.3	77827.3	74673.9	84572.2	90933.5	32258.6	35700.6	74747.3	69660.7	59800.9	89857.7	61269.6	76282.8	62320	59027.6	50177.2	53429.2	85797.5	72165.8	34438.8	35801.3	30391.3	41351.4	70407.1	60632.2	69194.4
0.54_525.7767m/z	15805.9	15805.9	15805.9	15805.9	15805.9	15805.9	15805.9	15805.9	15805.9	15805.9	15805.9	15805.9	102385	100593	84388.9	119834	79826	104967	70071.4	90214.5	121603	71159.6	140324	125795	92485.1	75136.6	74753.2	36363.3	3765.43	17627.2	68248.6	29207.2	8296.45	846.047	2586.56	36608.7	32570.5	25394.4	16950	14948.9	36322	10307	7543.37	12761.2	17650.8	27463.6	50031.7	28383.4	17930.8
0.54_540.8221m/z	42719.2	35092.1	33723.4	34450.2	43298.7	31727.5	41637.8	32307.9	32731.1	35117.6	47965.3	35178.5	35969	27662.7	30138.2	25644.7	47421.8	35946.9	26570.6	37594.1	42550.4	55044.3	28446.5	24001.4	25828.4	26572.7	23406.9	70710.1	46929.8	36662.7	51990.3	77645.8	60596.3	31556	45679.3	66205.8	60727	63399.1	55743	50405.5	107082	45575.3	27509.5	34630.6	24071.6	32753.5	39671.9	41390.6	33687.5
0.54_542.8198m/z	25161.5	22265.2	23884.6	24149.4	29970.2	23814.1	24926.2	22022.8	25189.1	24495.9	27853.7	23119.9	23134.6	24708.3	26045.5	22069.1	21326.4	20938	23570.2	23841.3	21254.9	28053.4	16376.3	21320.6	18401.9	19948.1	22106.4	39877.1	32018.4	26583.3	27141.8	39164.8	29509.6	31007	34734.3	33538.4	39387.2	20632	30858.3	17897.8	40947.2	33202	20577	24129.7	27720.3	26040.7	29137.2	27866.4	24657.4
0.54_557.8046n	119653	78572.9	72894	75651.6	97631.2	63639.1	97104.3	61671.5	87675	76047.2	116878	77761.5	173679	101597	103832	89683.8	152645	139629	97913.6	121088	331430	204430	105225	80982.4	88653.9	89680.1	94125	176266	129681	101072	170465	191954	165220	125336	160679	171214	152430	145111	144778	130006	257708	92056.1	67252.4	97868.8	50834.9	96724.4	106213	105320	95373.7
0.54_571.7723m/z	26815.8	12384.2	16856.3	19236.4	19825.7	15504.3	23036.7	9937.2	22665.6	15381.1	22601.2	18462.8	69543.6	51768.7	38626.5	46413.5	42678	73514.6	47987	59743.2	98846.5	64466.9	54543.2	38199.2	39872.1	39859	47092.1	21677.6	13841.9	13737.8	47905.1	27972.9	16177.7	3775.16	13353.6	35843	28217.7	20094.8	16442.3	15822.9	57730.4	15852	9166.62	21710.3	6487.27	11087.3	37730.9	20558.6	25385.7
0.54_573.7755m/z	9926.41	9926.41	9926.4	9926.42	9926.4	9926.41	9926.41	9926.41	9926.41	9926.41	9926.41	9926.41	51139.5	54696	42985.9	26874.6	20746.8	31514.6	17004.1	24854	87759.6	109004	101081	61099.6	44106.2	29749.6	19160.5	44529.1	36042.9	8504.98	29736.1	28061.4	13406.5	6658.32	32148.5	54069.6	79819.1	74544.2	57376.9	21557	28627.2	6543.05	6513.32	16240.7	6233.34	10397.1	10256.7	13332	6692.38
0.54_595.7690n	180384	109424	126577	129604	174605	127672	153118	113196	146175	145560	148211	134452	225032	130840	162821	128160	300487	254751	165025	211509	189324	260432	219669	175292	189584	151540	198676	258935	256915	173236	258507	339808	318310	245008	243643	291852	220407	226062	263257	265434	287988	229701	48679.8	55967.1	50441.9	131710	224718	183120	196371
0.54_608.8115m/z	79772.6	80812.9	75656.8	75673.5	84179.8	79343.9	80863.6	77014	78735.9	75788.3	86949.1	76277.6	238411	184663	68590.2	173501	89109.7	190626	93709.5	176520	598480	84383.6	139809	155545	114496	88965.7	110921	108269	87524.4	76020.6	68234.8	113951	108539	122872	100457	117890	107427	90988.5	116589	107534	139191	93703.2	53011.2	47429.6	39661.4	49504.3	46518.8	44172	36248
0.54_610.8021m/z	15819.1	9157.87	10689.8	9591.52	15352.2	8355.46	13946.8	7654.14	10758.1	11714.5	13855.3	11420.2	19629.2	12426.7	8145.31	10729.1	15210.4	9553.22	5712.48	11950.4	16590.7	12404.3	9778.67	6438.77	7510.01	3528.29	9173.55	24061.2	22868	14059.4	11448.1	23428.3	22232.6	4014.68	20614.8	19225.2	19446.8	17065	17733.4	18982	23704.8	12291.5	1055.97	6134.52	2022.01	8028.16	8587.73	11176.9	8085.99
0.54_625.7896n	60674.1	37790.7	40277.5	48757.2	59947.9	39747	54013.5	37465.5	48121.7	42207.6	63357	44127.7	54719.4	37903.2	30183.5	32078.1	60038	48296.4	27417.3	42744	88000.8	56048.8	37262.8	28955.4	32966.5	26961	28284.3	87682.3	61889.9	41163.6	67675.4	91673.3	86638.3	42469.5	55888.5	83719.1	61593	65226.7	73064.8	63835.8	109506	38887.6	20110.7	45458.1	16509.1	47546.4	37993.1	49411.6	38551.4
0.54_626.7801m/z	22573.5	28734.7	24019.6	25497.2	35727.4	23510.1	33412.6	26512.8	27146.2	26869.3	34562.9	19667.7	45498.5	31887	30075.7	25421.2	31794.4	37510.8	26510.4	31578.5	48177.2	34866.5	34786.7	29848.2	33337.5	31261.1	31327.2	45985	34174.6	27538.5	35119.1	50794.6	35739	29660.2	36284.2	30405.5	40278.7	36472.3	27958.3	33697.9	53385	22119.2	26191.4	29971.5	21296.8	28353	27702	29589.8	26288.5
0.54_641.7656n	276098	240185	228460	250888	277924	240338	256747	226381	251191	240953	284933	246483	320233	282331	188460	228173	304304	303293	172950	307438	323778	272308	219404	200052	192863	173116	224066	357380	349187	172559	232689	349548	334598	359756	311527	293791	326229	250102	345353	293656	378085	295919	271330	334274	269451	290972	294839	220496	232351
0.54_646.7748m/z	91572	90879.9	90933.9	93890.6	90888.6	93576.9	93515.6	90712.9	98100.4	87523.1	99743.4	84551.6	77761.4	68556.1	60314.7	66738.7	112880	84357.8	45336.5	74649.6	79186.8	50169.1	50436.6	49985.5	50333.2	29816.3	54997	149126	149719	123214	71570.7	196993	177676	110461	106998	181371	127707	142958	172592	188738	168418	154132	35957.6	31453.2	37033.1	39654.5	40066.9	41078.2	33566.2
0.54_662.7487m/z	141787	141787	141787	141787	141787	141787	141787	141787	141787	141787	141787	141787	171709	142862	159895	147084	270405	193749	101262	151818	130509	138911	158214	137826	137472	96059	132073	252527	138092	129316	179201	266703	139297	55782.9	85373	249990	177715	193840	182898	196949	229579	128166	56240.9	54001.8	55205.4	105202	130413	111176	99164.6
0.54_666.8411m/z	4173.59	2764.84	4943.01	3905.78	4403.4	4102.44	3504.72	4244.21	3721.25	4199.02	5414.41	2840.83	5837.05	4763.99	4543.05	5148.66	16712.9	16717.3	12843.2	17721.7	27757.3	8525.33	11216.6	7991.72	4990.87	5809.34	6984.33	10947.2	16848.2	6881.05	7179.6	24264.6	98741.1	292024	139831	25974	21556.2	18497.9	25095.3	22692.2	14873.8	16107.4	4426.61	3743.33	4980.34	1989.2	6038.33	13261.8	11372.1
0.54_679.7323n	182110	178887	177821	171152	180681	183617	162923	173717	190725	182273	162952	184905	258858	237022	284969	242108	335026	307040	193094	275157	253816	253239	277251	227668	237179	195554	255449	333179	248628	203019	241558	314996	274388	210552	222452	318889	231959	256825	276155	294105	253134	286875	112918	118657	114508	156962	230326	186371	208591
0.54_693.7000m/z	30723.7	30723.7	30723.7	30723.7	30723.7	30723.7	30723.7	30723.7	30723.7	30723.7	30723.7	30723.7	169320	137792	119746	201469	164091	222375	148322	170085	193756	106297	228818	213522	175536	132244	130509	46326.6	10039.1	19198.9	135563	63820.3	18204.1	446.583	12234.8	47541.5	36172.5	35646.6	22910.5	19088	28965.3	21798.4	20456.7	13508	28835.3	55810.3	106811	52437.2	57611.4
0.54_731.7434n	121464	73255.1	67095.1	75861.9	102919	67835.2	106173	58176.9	90596.3	89061.7	77358.2	95131.1	93675.3	46603.1	53777.7	49191.3	144484	100633	71852.3	91242.8	85998.1	84627.8	63646.2	60344.4	70714.5	51870.1	66414.8	163777	165270	111407	105268	229005	190192	46976.9	137693	180475	115251	145913	166470	177478	130949	115967	16741.9	15946.5	11410.2	67495.4	83382.1	49822.1	56456
0.54_738.7572m/z	65596.8	39604.9	42143.1	34159.2	73263.5	36672.9	58192.6	28644.5	45514.7	50663.2	56243	47660.9	52303.9	34310.6	27554.4	30056.3	50835.5	44639.8	34091.6	41147.7	85662	54042	33545.3	29641.7	37827	28274.1	28840.5	84301.7	163130	93196.6	62553.2	125715	151350	84042.9	285270	105676	69725	96017.7	119208	121298	91237.4	97670.8	12730.8	31821.6	9360.71	44676.9	63717.7	48362.3	56677.9
0.54_746.7101m/z	105348	89415.9	76212.6	83874.6	107926	81494.8	103493	81106.6	99261.5	96573.8	81472.7	93059.3	123571	76680.7	98684.9	75318.7	175393	137500	97088.6	125541	107566	106353	102310	91625.6	97762.6	77786.2	108561	196503	91684.9	81949	121545	167333	85087.6	7682.1	56551.6	157521	100582	125265	101681	99988.8	132726	109092	28840.9	41502.2	31016	75479.2	92626.1	76264.9	90303.8
0.54_748.7111m/z	72091.8	44536	40318.5	46233.2	65721.2	46968.1	55867.1	44893.6	55709.8	48135.8	50970.8	57007.6	67790.4	40589.7	52137.6	38789.9	97582.8	79544.7	56249.2	60885.3	59089.6	64753.5	68280.7	50190.3	59295.8	47310.8	63011.3	88494.6	57253.1	44954.9	65412.9	112213	69239.2	13918.1	40213	94816.9	71087.6	84068.8	58065	70870.4	86218.4	48148.5	17167.2	20342.5	19464.9	50651.3	60932.5	55585.3	47932.8
0.54_757.7384n	322302	171278	157130	177973	300745	141202	247903	142657	218313	199316	262137	193682	388137	247553	247591	211286	439758	347558	202787	295689	314578	336331	262659	220047	205992	164644	208174	437948	455793	244695	390644	546485	491673	236337	477281	434212	329215	350626	356068	376840	482560	239483	90697	151353	78088.4	215777	314616	297630	219890
0.54_763.6931n	217631	215401	197868	209063	205511	204068	224878	208907	216737	208965	200334	210807	264090	232469	304698	242958	344882	304822	212788	280654	233773	286684	292272	250555	253346	231917	285774	420270	323795	251014	283453	355231	342125	207536	304733	328329	245174	311165	309491	334645	307422	343586	154506	105073	166688	179871	279008	236806	256534
0.54_773.7254n	256996	193070	148844	194580	286136	157075	229834	152900	197865	198752	250559	199266	343446	210026	224352	208325	434677	352744	212162	289574	303280	377796	228667	188637	209895	176817	211878	415472	438078	218901	398001	509208	468100	374200	520553	391530	318001	336641	356065	381378	448128	289033	94002	128793	98342.5	200781	265130	267259	252520
0.54_777.6654m/z	64808.6	35049.4	39265.3	29097.6	31645.4	29882.2	43992.4	28366.6	41557.9	33598.4	40002.3	42344.2	244656	167993	141467	158233	158321	214018	200445	233205	233206	145755	233015	227611	203387	169204	208598	104325	17664.5	19783.1	124737	67728.7	13529.4	2584.76	17126.6	63084.8	42039	44449.7	19446.9	22113	54929.3	38983.9	16572.9	4720.92	22764.3	28390.6	100763	64823.4	90092.2
0.54_814.6979m/z	83272.1	63387.4	70917.7	69272.1	79822.8	68280.2	86672	67835.5	75519.3	73361.7	72326.9	71504.8	53420.4	41081.3	41595.9	39084.1	108701	61431.6	52812.7	61960.2	70138	73433.5	39262.2	52528	47131.8	41173.1	60076.9	149496	100646	75486.5	68252	167437	109855	26997.6	101173	146102	88560.3	122171	113905	136941	92797.5	128398	21933	15328	2915.64	52151.4	52901.4	40085.1	58006.7
0.54_830.6717m/z	100191	83733.8	77276	88679.8	86862.9	75209.4	101891	83214.6	99840.9	93975.6	64046.8	95765.2	95855.8	75711.1	107149	68465.1	191851	110140	80228.4	120530	108199	121046	107257	94361.9	91655.3	97204.5	101442	189896	76669.5	75405.3	119962	163846	69158.3	12213.8	77422	127736	85847.3	123781	102432	115173	143073	105627	36401.6	29660.2	37715.5	59473.1	78121.1	84129	98418.4
0.54_832.6710m/z	65714.5	51910.9	45181.5	64024	67611.6	53779.5	74636.7	54676.2	61850.8	71208.5	43335.6	60169	72233.2	54300	71613.7	56002.9	128840	84440.5	71355.4	93064.9	87082.5	94145.3	94912.7	80867.3	61255.8	67053.3	88022.1	104103	58307.8	42290	107657	135393	79084.9	27804.4	58551.6	85377.1	71968.6	101448	84544.1	100698	112274	78011	27162.8	34181.4	29875.7	52172.7	74766	59895.6	78556.9
0.54_846.6470m/z	69088.8	84510.5	58862.3	75777.9	74230.6	61175.3	70577.4	70251.5	83297.5	76467.5	58512.5	71393.3	199364	187661	283507	186179	260332	256679	201694	229226	186860	232633	272489	200364	219815	198148	249951	202903	39451.7	47457.5	209227	116870	35678.8	3588.69	26993.6	103341	76605.4	83510	50031.6	55876.3	104853	76040.3	79495.7	60864.1	85688.1	116663	232252	155154	188597
0.54_849.6523n	169113	99319	103349	131785	145181	97726.3	143231	72669.8	139221	117034	140265	132580	485765	327933	576579	360811	647605	536203	681164	488035	289565	506495	851738	696831	669263	676321	762842	343017	73428.2	71591.3	529906	255816	84651.2	48745.2	76592.6	160624	120226	129179	77594.5	67468.8	141784	82491.6	48904.5	36679.6	52460.8	249106	655032	304682	667406
0.54_850.7244m/z	139040	87397.9	79167.5	69439.2	124170	96982.9	109896	85319.2	108360	80609.1	93557.1	113898	80408.7	78276.8	100058	68461.6	165253	109229	78456.4	106424	77287.4	122089	81614.7	84715.8	87075.8	73515.9	107690	153444	268054	104989	129336	235034	249192	194684	244040	148625	140350	197049	207496	208207	138211	156918	44465.8	92736	52975.9	120692	144088	132012	120733
0.54_860.6911m/z	83119.8	58756.2	56858.8	50996	87145.8	58179.5	81096.2	58771.8	73198.2	54941.1	67721.4	69934.5	68295	35301.2	31106.6	29293.7	125863	72655.9	42291.6	62637.5	59275.7	44246.3	50749.8	49089.6	43005.8	33252.4	55219.6	137620	121638	83215.9	81749.5	163816	113998	62267	103036	144096	84231.3	96875.7	117800	103522	126784	115774	10559.4	28908.4	22704	60821.4	62066.3	59961.9	56482.9
0.54_864.6895m/z	115895	71978.3	64238.7	82481.8	115027	75916	102220	60001	101026	79630.8	88502.9	92407.5	168223	105533	137326	94050.4	203284	144422	139464	114849	112669	149986	132625	132563	121992	119172	142611	163526	195606	92146.5	123440	226436	242627	132604	223513	172746	116717	133276	171993	160530	128968	122336	42703	24559.7	32945.3	104314	186547	119113	164248
0.54_876.6657m/z	141484	105141	98215.4	88501.8	130633	56953	131793	79886	113596	91029	119339	112665	175756	103561	148358	121248	302779	170734	128030	168677	148173	125988	177262	128948	162031	118697	168014	221720	189203	104126	199273	250119	202091	103691	195437	200480	145875	167838	181289	210658	181143	135072	54664.1	73918.3	52218.4	110828	139138	123740	131393
0.54_899.6663n	109621	109621	109621	109621	109621	109621	109621	109621	109621	109621	109621	109621	98226.3	92019.6	117008	75392	154405	98983	73250.6	77537.8	113425	110280	69591.8	89684.3	93392.6	80489.2	90920.7	228560	194704	148698	133317	254068	182084	102616	190263	185922	132890	174799	185762	205818	154374	191750	55169.6	20198.3	15618.3	76946.4	103352	63469.4	90318.9
0.54_915.6408n	158860	130260	133382	113389	156665	145415	130593	135999	150568	137620	123996	145931	147833	125523	137632	120762	226359	146463	89687.2	148389	142450	157089	141415	99301	130226	112547	132407	290107	209920	131345	147615	265988	189206	145318	195928	196946	150821	205992	225696	216981	182127	226953	69921.4	73118.7	95195.3	111697	141238	127181	110738
0.54_983.6263n	54449	54449	54448.9	54449	54449	54449	54449	54449	54449	54449	54449	54449	35231.7	14310.8	53587.2	55726.5	252010	43824	32083.4	37452.3	42102.5	67498.5	132744	121885	81377.7	57000.3	46189.8	80251.8	145409	81752.9	177111	326080	160633	32433.7	117768	114345	103335	206314	215981	164738	99304.5	47461.5	262.117	2504.51	13284.2	122870	135869	44316.6	33948.4
0.55_1016.7064m/z	4318.42	4033.05	4431.97	4195.65	4246.85	4233.39	4248.71	4241.66	4232.55	4340.87	4102.14	4295.99	1878.67	8040.31	41920.7	13211.5	75483.3	672.508	402.253	662.028	255.494	523.504	1516	126.388	109.225	715.482	1345.54	9593.5	158776	63102.9	123267	69040.1	16843.8	4294.89	4278.18	660.803	285.688	3922.35	5714.35	11948.5	3201.54	2057.06	76677.9	342588	1.07617e+06	658712	155422	15797.7	3888.14
0.55_1021.5932n	109918	109918	109918	109918	109918	109918	109918	109918	109918	109918	109918	109918	52001.3	47701	104534	115862	302126	124910	125712	98549.5	119876	90924.4	145463	94845.9	136215	115813	138971	128189	172226	89827	253197	384236	172423	92071.7	307039	148915	121806	233983	246268	268449	151180	188217	5354.68	22281.2	45509.8	142631	135594	68231.5	101871
0.55_1190.5608m/z	41147.4	41222.1	33192.6	32178.1	27687.1	44769.8	16237.3	35601.3	37076.4	28287.2	29890.4	52471.7	60437.9	46317.9	49021.1	50424.4	75350.3	38928.8	17043.8	67857	85243.1	40693.6	42664.4	52312.1	17464.7	16230	36926.1	26660.5	64900.4	37048	24180.9	82875.2	44763.5	40696.9	83092.1	46440	31287.7	39113.4	26893	59979.3	86239.7	66033	14429.3	16944.9	43941.1	37968.9	40076.8	25398.8	29181.9
0.55_128.9590m/z	200232	199040	197597	195726	195102	203493	193808	195897	193881	205394	197031	196631	250784	264978	351162	282924	346246	300818	371925	286778	171072	274591	421072	384692	389723	383730	435972	348774	136417	123230	320061	229238	105539	27347.2	163396	192665	152073	179445	130572	148182	164007	232438	254625	223701	238540	298971	397620	234548	405076
0.55_130.9582m/z	23338.8	14366.7	13021.1	15702.4	22727.7	14601	19177.2	11633.6	19506.1	16843.1	20203.8	15396.3	26816.5	19416.9	24895.4	20195.9	36436.2	31756.6	37437.7	29423.6	19247	29353.6	38478.9	34591.2	36618	35811.7	38015.8	26613.7	13708.8	10792.1	34303.8	24677.7	12607.3	3443.45	14477.4	18743.6	15849.2	22297.3	16084.7	19207.6	19632.4	14902	8500.31	15575	11043.5	29816.4	39408.9	23186.6	37218.6
0.55_196.9462m/z	58841.7	56683.2	57508.6	57715.5	55208.2	61833	55857.1	54915.5	57900	59262.2	56072	58419.8	18469.8	21677.9	25153.9	21283.2	49446.6	23457.4	27502.8	17978.8	16500.8	19847	19247.5	23312.2	27617.1	23695.5	24984.1	89714	89745.2	67388.4	42252.9	89524.1	74241.7	38721.8	135589	75263.9	58978.3	80098.2	73027.1	82866.5	41908	115583	19090.5	10302.4	12311.8	31436.2	16184.9	16206.3	30055.9
0.55_212.9203m/z	76301.4	75190.1	75386.9	77851.4	75981.5	77862.5	75344.6	76801.1	73695.4	78033.2	76443.1	76187.3	115138	116236	147123	122366	146521	135194	165633	123960	79628.2	119996	190931	176954	176579	183672	195421	152358	44304.1	47996.3	133922	92391.5	38469.2	6797.19	54555.4	80145.6	61339.2	70955.6	52702.6	58345.4	70396.3	91334.4	90125.4	75712.9	84645.5	113372	166690	100871	172229
0.55_214.9190m/z	11575.1	12619.5	11902.2	12861.6	11379.8	11985.3	11908	10978.6	11931.6	13751.9	11551.9	11586.3	16910.2	18441.1	23017.8	18302	23560.7	19242.3	26005.1	20506.8	11920.9	18547.2	29093.2	25643.4	26649.4	27778.6	28313	23195.3	7665.47	8179.29	20324.5	14330.2	5430.02	1491.71	7981.83	13531.5	7884.96	9460.09	7422.16	9274.24	11155.2	13644.4	12155.3	12337.5	12782.3	17757.3	27833.4	15072.4	26374.1
0.55_222.0485m/z	6122.41	3907.28	4190.74	5010.25	3301.67	4741.38	5217.08	4082.97	5047.48	5572.56	4279.52	3560.68	7878.04	2477.2	2614.7	1963.88	2654.93	1584.99	403.365	6540.28	5029.37	2413.68	3482.74	541.726	1313.63	1404	1849.37	4690.84	13072.2	3054.99	906.435	500.498	2802.15	10257.5	13354	5108.91	6218.34	6617.02	2978.37	3937.64	10924.4	4467.03	1022.94	3542.98	3366.99	659.334	3341.87	273.149	329.684
0.55_238.0210m/z	5808.99	5151.15	6224.08	6250.79	5265.86	5339.04	5159.83	6393.74	6110.11	7398.13	4782.67	4788.63	24065.8	11578.9	14373.8	11897.6	10649.3	6456.1	1838.66	27340.2	14168.6	13103.5	20114	6927.65	8529.83	9421.85	15810.2	8192.16	5209.04	1771.6	3303.84	1086.62	2072.95	1821.69	3610.78	9744.26	7777.16	9061.92	2009.05	3803.85	23447.8	5909.14	3927.59	9509.15	12214.1	1145.38	4020.71	1082.92	2891.92
0.55_264.9337m/z	73390.4	73409	72691.8	75668.6	71731.4	74086.6	73264.2	73319.7	73543.2	71038.6	74266.7	74890.7	20236.9	27609.4	28523	31134.2	44582.2	28754.3	39417.4	28522.4	20622.6	26168.2	29906.9	37740.3	38270.3	36895.2	34494.2	119507	230542	153929	50536.1	163587	227588	192776	448276	132633	104773	155022	182498	216659	62979.2	271308	14727.2	9258.6	14291.4	27024.1	24474.6	21673.9	34239.9
0.55_280.9077m/z	170567	166741	166710	172213	166800	169354	169216	161123	168567	173744	165094	170530	51139	64318.5	78337.9	70917.2	166485	70810	84830.8	54753.4	43858	64930.6	64379.1	76265.1	81138.8	77930.4	83511.1	287656	215083	175846	133851	253350	185146	54147.2	314417	215767	156032	215391	189867	223585	119663	324638	54167.2	35723.3	38034.6	92948.9	46087.5	46668	94911.4
0.55_296.8818m/z	366873	368308	370893	362165	351209	377045	350268	364362	368762	372716	351267	370043	586038	613889	834012	647092	789702	683443	893279	673094	375400	615835	1.03489e+06	931109	945307	956699	1.05341e+06	765523	217508	222863	725254	445719	164753	60247.3	231547	358980	280847	331745	223694	248272	309876	419934	459208	394451	442102	570869	895697	508206	910892
0.55_298.8802m/z	87010	87221.8	84433	90216	86200.2	92705.2	87059.2	91148.5	83102	86136.9	87576.7	90459.5	159649	168315	217460	166577	208251	182307	235402	171717	98668.3	163789	276911	248304	244661	240576	264578	197167	51007.9	54976.8	183189	111742	44962.5	12359.1	59629.7	92981.3	63563.2	84220	54590.8	62841.3	83742.8	110580	113439	82325.8	101369	141760	229554	122078	230375
0.55_348.8952m/z	74485.9	74317.5	74510.3	74422.3	74434.6	74433.6	74434.4	74433.7	74433.8	74480	74345.4	74477.1	23300	26452.3	29713.5	32105.1	51447.1	32137.8	38368.2	29732.5	22739.1	26958.9	33000.6	38579.8	41930.2	36186.6	35644.8	127215	207527	144936	53917.7	168626	196704	104948	375456	131882	99295.4	151068	168140	194631	62962.8	246139	11196.9	8667.92	8908.08	28499.5	26541.4	20463.1	34338.9
0.55_364.8692m/z	153975	153975	153975	153975	153975	153975	153975	153975	153975	153975	153975	153975	55754.9	66981.6	86641.1	75346.4	174066	78104.9	92530.3	57716.4	49771.3	73966.8	72480.9	82383.6	90600.5	82236.2	91347	270216	173605	144600	138979	235529	139349	32857.5	237172	197458	139948	198525	164679	182877	103651	269852	51222.1	28236.8	34337	92019.4	47878	44243.1	100547
0.55_366.8666m/z	57942.1	56463.1	57553.9	58233.2	54461	55741.4	57647.8	56689.8	56888.9	56786.3	58991.4	54961.3	42688.2	40713.7	46606.4	41824.7	69932	43673.1	44758.8	31567.3	30119	36634.6	44041.3	41334.5	48436	44850.5	51050.6	105698	62156.3	59417.3	56550	81729.4	54607	24156.7	88174.3	73331.5	55442.3	68569.3	62726.3	69358.1	46625.4	107624	18196.5	12250.3	10380.5	34658.6	28696.7	20438.6	40091.5
0.55_380.8431m/z	223170	220543	215806	215688	224614	225974	227512	213754	222768	227005	215904	219476	408388	449601	622846	477015	575871	491406	657542	484335	256233	451380	800844	693148	701916	698711	797323	490516	110722	118727	512999	265867	76317.6	13558	103294	214961	145309	185122	114531	133340	168189	231231	298150	237700	288839	378947	662708	347002	674013
0.55_383.8487n	95522.2	89582.1	88812.2	93848.5	92793.5	92192.1	92099.4	92061.4	92133.8	94157.1	88235.5	94002.7	171458	189714	243203	184068	231993	190613	249483	183264	116238	172804	300678	269447	269463	266797	313287	219056	102365	78732	209494	137197	81063.9	43400.2	103635	111408	87540.1	104036	78096.1	90233.3	99666.1	119519	114133	82944.9	107694	138541	246348	120742	236125
0.55_400.9090m/z	35359.1	34564.2	36916.2	33053	33817.6	35075	34991.8	35020	33725.5	35554.2	35419.7	34161.5	26117.3	25633.1	30844.3	28132.7	37479.2	27162.4	25619.5	27353	28307.6	23700.9	25120.6	21345.1	26261.5	26459	26245.6	64686.5	103537	67060.5	38262.4	66420.3	117620	214225	205398	65976.4	49358.6	72245.1	93047.2	109606	66202.1	110513	24944.5	20896.6	23078.1	24835.1	28172.2	30931.2	27893.6
0.55_424.9878m/z	29142.5	28282.1	28096.5	28287.2	27915.3	29948.5	27008.5	31026.3	28595.5	28221.4	28775.4	27503.6	4998.42	7098.56	5746.68	7009.06	3922.64	2512.72	2872	4463.27	2114.81	2417.57	4613.71	4240.74	4068.01	3391.27	4912.94	3731.76	7402.55	1720.77	2784.6	1253.31	1310.42	950.98	1525.96	1101.44	782.385	857.151	825.805	1011.42	2414.76	2039.82	92416.8	82887.8	85256	81405.2	47030	31138.4	45891.5
0.55_426.9871m/z	10287.3	11920.6	11583.2	11276.1	10895.5	11913.6	10666	12549.1	11131.6	11869.6	10909.3	10592.1	4108.06	4603.53	2372.55	3096.78	1197.06	1207.21	980.377	2673.74	1033.58	942.879	1781.69	1687.64	1810.85	1112.17	2304.07	2941.41	4111.69	1126.11	1241.33	405.933	1421.82	1467.04	964.039	752.946	1192.03	1149.85	1039.27	631.005	2548.92	2525.52	32515.6	32351.9	32724.7	31564.1	17560.5	11668.2	16096.5
0.55_450.8289m/z	58408.3	31156.7	26237.7	34924.3	51523.6	30452.4	49155.7	25372.2	40270.2	38696.7	39898.9	39296.4	33554.7	24467.6	27658.9	21600	67112.2	41067.3	35615.3	22396.5	37855.7	39637.3	37366.3	32116.4	34714.4	30052.4	35144	64458	64331.4	35645.5	53535.3	69482.4	38293.1	11197.6	58245.9	59709.6	39285.5	51113.3	44367.8	45321	34465.7	48508.7	2409.23	1248.41	1610.43	34235.8	22680	21055.4	39700.9
0.55_464.8045m/z	183068	111093	112915	107208	170544	101433	149692	94781.6	137969	134629	131683	135974	368921	256843	373295	260320	486573	423205	560633	390060	321839	369269	634919	524609	545000	530376	587331	287162	76101.6	55646	431154	179166	45056.8	2266.88	59263.4	147598	105325	110670	68902.4	81609.9	100450	91078.3	60315	134504	69725.1	311780	555470	280851	557368
0.55_466.8030m/z	72764	38633.4	42124.2	50301.9	62389.6	38915.9	64348.8	40294.7	51882.3	48914	51625.5	54541.6	131620	97762.8	135943	91658.4	183010	148399	202233	133461	79948.5	123723	208877	198333	195558	188123	218374	113135	45073.3	28534.6	163361	77579.8	26793.1	10213.7	28886.6	64497.9	41491.7	60296.2	43363.8	43794.4	47745.1	45074.4	30710	49054.5	28475.5	107263	193423	101190	199547
0.55_484.8696m/z	13247.6	12050.8	12844.3	15594.2	15181.3	12388.5	14396.6	13671.7	12498.3	14284.3	12070.2	15220.7	15060.3	12257.2	9645.4	11444.2	14832	12530.4	12155.9	13384.1	13240.8	11558.6	10157.1	10663.1	9469.78	8990.24	10743.7	36545.6	112082	67685	16018.9	52341.9	136351	234789	290668	42439.6	39758.9	54814.5	79830.8	90716.7	23980	97848.9	3.65933	491.494	467.757	4317.59	5570.09	5438.33	5565.51
0.55_492.9754m/z	10132.1	10771.7	10331.3	10525.1	10294.4	11096.8	10513.5	10639.5	9769.45	10406.3	10954.7	10508.6	915.602	966.257	807.511	950.004	728.717	104.642	190.068	377.134	121.638	140.398	126	15.0085	177.062	159.887	60.2944	1056.75	5555.82	1155.82	402.885	658.213	505.572	758.729	336.439	294.498	313.458	637.343	503.259	563.329	740.566	1031.14	8148.68	4600.25	4708.12	10369.3	2261.44	2525.68	4031.56
0.55_494.9743m/z	3263.63	3638.61	3683.26	3464.55	3193.66	3661.46	3483.61	3567.45	3483.68	3456.69	3274.72	3602.54	191.353	433.367	119.388	309.101	153.153	400.04	257.822	73.2957	241.79	295.525	358.835	54.0448	414.772	55.3866	342.936	436.89	1948.6	188.613	148.943	121.23	200.917	365.937	408.227	538.386	390.265	223.601	171.09	324.19	570.176	203.704	3233.24	2434.54	983.193	4150.98	799.027	376.57	1570.48
0.55_500.8438m/z	37376.9	26338.2	27713.4	28003.5	36687.9	26028.2	35449.4	22960.6	32628.5	30545.7	30578.7	31856.3	12598.2	6942.46	6255.29	8062.88	23141	13067.8	12347.4	13143.6	13870.9	10494.3	10165.2	11666.6	11210.9	9998.14	11920.9	49789	150079	78580	18099.7	88613.3	140819	85655.8	264437	68344.1	53613.5	73337.3	105425	120297	32208.2	123293	2012.99	1911.51	17712.2	7965.29	6323.36	5443.1	7050.93
0.55_508.9490m/z	36691.7	36349.8	36454.9	36424.9	35941.9	40636.2	34948.5	40512.9	37127.1	34698.3	35953.1	37745.6	10491.7	12795.9	12667.4	11677.2	7846.71	5999.08	5973.14	8474.74	5764.73	5429.25	7996.42	8316.92	7858.08	7388.46	10162.7	11728.9	12947	4572.63	4510.83	5671.26	4706.82	7970.61	6463.67	4524.52	4068.66	5472.96	3556.36	4670.14	7565.03	7478.71	111349	99005.5	104544	105409	67332.9	41674.5	68690.7
0.55_510.9485m/z	23917.7	26172.8	24811.7	25171.8	22951.9	26125.5	24472.4	24709.5	24382.6	23433.5	26873.1	24246.9	11865	12524.4	11860.1	10602	7509.46	4745.78	4504.09	7672.19	3961.21	3387.58	6641.92	6694.9	6221.37	5927.75	8605.04	13110.8	12681.3	8400.88	4678.45	5698.13	5305.81	10730.5	5371.17	5866.04	6763.64	5047.83	4532.63	3736.04	9391.58	10070.2	60030.6	64379.9	64993.3	61226.7	40648.1	27063	38118.3
0.55_517.8253n	146528	136068	129906	130270	136709	138112	137510	132201	139160	141046	126233	140999	90855.8	85735.2	81023.1	88103.4	139200	101413	104810	96706.3	86828.5	70833	106808	109529	109142	97547.6	115165	238619	257250	189482	115361	261189	240254	126490	360132	222793	158386	202769	218033	269899	127646	333312	38502	15977.3	30748.4	68649.3	74009.8	49520.3	81532
0.55_532.7918m/z	187819	149373	146327	150641	177529	144613	176565	132702	169048	169117	152597	164398	123569	79496.7	108765	91870.2	249115	143874	143584	123319	106142	110449	133884	130473	136315	128351	151098	294949	162849	119938	175943	249209	123842	13266.9	156820	205299	141395	179273	152490	174501	141756	233199	47918.3	34257.8	31616.7	132135	82388.7	64467.1	146110
0.55_534.7898m/z	82121.8	41756	40496.6	42565.3	78648.9	42037.7	65776.6	32784.5	56285.2	52720	59996.1	54328.5	40751	28680.4	40293.4	33723.5	107899	46478.2	57904.1	37965.4	37212.9	49999.4	49017.9	47283.1	51795	45161	53659.3	102925	64026	40589.4	90594.3	113649	52352.4	8760.23	78901.7	82839.9	56210.4	72937.7	57761.3	66098.9	47569.9	61844	5492.2	29427	39684.6	48761.7	32120.4	23286.4	52959.3
0.55_548.7655m/z	246567	139820	130774	137093	224558	128130	198396	116276	180905	172561	179215	158217	539124	373291	515187	383173	667630	565881	801068	567504	360571	510031	913145	767281	774768	761316	846511	367660	84769.6	65606	598191	236385	53721.8	2166.43	61787.8	176224	110325	142515	74687.9	89485.6	129280	108450	80796.8	179270	84877.6	422577	803795	384197	788851
0.55_550.7641m/z	103606	59020	57068.4	61022.4	92664.1	66182.7	77115.8	56426.3	79543.7	77152.5	70801.5	69381.5	224424	161412	228689	164988	289919	250556	340692	236984	125919	222700	390428	337377	345323	322850	370555	169326	35932.6	33387.5	259925	112948	22352	1223.88	27950.7	82946.6	55399.4	67164.4	39305.4	40090.4	61831.1	51605.7	32146.5	78740.9	37280.5	180187	356763	158532	341572
0.55_576.9363m/z	9700.39	10341.9	10044.9	9752.52	9399.77	10455	9374.66	9904.59	10274.5	9361.23	9920.92	10143.2	681.435	893.338	815.008	853.049	534.916	78.2258	139.551	367.423	170.085	146.987	98.192	148.013	305.094	101.28	245.566	1123.28	4817.77	683.985	487.943	494.017	257.909	488.783	414.472	402.168	501.963	268.64	396.109	181.482	391.851	744.704	7728.22	4772.06	5459.86	11261.8	2121.1	2596.18	4614.24
0.55_578.9346m/z	15548.4	14962.2	17162.7	18508.1	14069.2	18628.9	15863.3	16304.1	16301.1	14744.9	16216.2	17427	4497.1	5195.01	6141.79	4352.03	3971.94	1785.17	1804.9	3259.66	2238.97	1270.97	2261.28	2025.27	2670.69	2302.88	2344.23	8563.17	13691.9	4390.29	1309.57	3005.17	3325.46	6382.4	4394.19	3984.69	2763.21	5280.85	2379.36	2749.33	5217.77	7088.88	10066.5	5646.09	8936.37	13633.6	6886.76	3613.7	10735.3
0.55_584.8046m/z	51542.3	34548.6	33379	36376.4	50631.3	32624	49540	33788.9	40220.4	39998.8	37614.5	44075.8	18614.4	10694.9	9476.89	9649.62	32345.8	22507.6	18109.6	19570.1	26176.8	18938.8	15253.2	17588.7	16766.1	15344.7	12844.7	70688.7	178245	95775.1	25476.2	112522	162443	65246.2	296251	84155.1	64908.5	93456.6	112930	142989	40660.3	152077	2854.4	3326.86	18198.8	18206.1	10679.1	11609	14677.7
0.55_593.9173n	41034.6	39301.5	39846.5	40285.9	37567.5	41497	39222.3	40106.7	39616.8	40252.5	39603.4	39557	11218.9	13583.4	13142	13972.4	12691.7	5966.6	5126.89	9547.26	4824.16	5697.25	9881.7	8293.28	8647.74	7292.48	9622.32	15555.7	29941.4	8007.67	5253.84	6188.3	6909.17	14829	11464.4	9128.48	3393.73	6046.2	5357.26	6774.07	9343.1	14815.5	96718.8	88841.5	92618.8	101167	74862.4	42227.8	75176.9
0.55_594.9090m/z	17297.1	17879.2	20107.4	18531.7	17482.2	19963.9	17178.2	18502.8	17879.4	19027.1	18508.7	17939.8	7287	7717.34	8692.85	6644.77	5850.43	3122.17	4577.41	4978.74	2883.99	2448.11	5091.89	5733.23	5044.44	4229.5	5469.69	8497.25	6918.24	3767.58	2926.23	3073.22	3336.9	8331.84	3307.75	4335.14	2983.16	2652.81	2161.66	4086.25	4848.66	3358.54	59921.3	55538.3	48364.3	51039.3	36190.4	20669.1	34393.8
0.55_601.7866n	163231	149021	147789	145135	152774	139170	158795	147379	157286	156491	136980	155357	105163	105894	100388	103070	173763	125846	137474	131105	130949	107960	148142	143242	147818	135715	152316	265805	262865	193797	143623	278567	227006	125716	337654	230119	175734	238009	231418	275380	126768	373235	57758.8	29812.6	47672.2	85669.5	107148	68317.6	120265
0.55_616.7531m/z	154692	136548	127176	133921	147753	124539	150572	122030	149302	143886	129806	141031	116516	85707.1	117706	99800.4	240135	138016	156071	136450	145582	134156	142912	135392	162234	135902	156782	270957	110281	95541.5	171094	201354	84688	5430.49	122991	169349	114235	148551	107674	125047	111280	187493	43050.8	37380.3	29129.9	131679	87093.1	60407.6	145518
0.55_632.7275m/z	157330	150921	157878	149897	148330	166942	167604	146134	160769	167108	140948	153502	459246	473132	608701	490690	515519	498673	701814	528117	418735	439639	870686	743115	746753	745713	834189	367920	59900.7	68665.2	454450	151139	37736.6	4225.75	46976	128666	95508.7	104842	59706.8	67769.8	115301	125812	266610	184523	250473	338388	641559	301516	661111
0.55_634.7255m/z	104415	52466.8	50149.4	54657.3	92697.2	60645.9	89606.7	48257.2	72979.7	71614.8	60727.8	72870	246319	157763	250174	173360	297815	261178	375384	248413	164836	244508	411727	361090	366953	360897	381004	152823	26535.2	24833.4	275005	89541	18453.7	2514.63	15290.9	79721.7	48466.9	58646.7	30621.1	37032.7	50878	40091.7	28691	82734.5	31137.4	191962	370057	168430	359275
0.55_652.7920m/z	21710.3	21710.2	21710.3	21710.3	21710.3	21710.3	21710.3	21710.3	21710.3	21710.3	21710.3	21710.3	13275.3	7508.51	7499.34	13873.4	31060.9	20103.4	11152.6	12610.5	22396.7	32108.9	21049.1	17801.9	13425	7506.67	8886.54	29300.4	102261	78561.1	40005.9	94159.6	132895	81808.2	248607	68371.4	67222.5	103978	112187	108649	31934.4	80319.3	1069.06	2037.32	1735.28	11113.5	14586.4	12678.8	7240.54
0.55_660.8974m/z	10112.8	10239.1	9822.02	10046.5	10294.6	10074.4	10088.4	10123.2	10105.7	9947.68	10205.1	10121.9	843.092	1081.36	1023.3	1164.49	1224.14	333.704	480.011	465.241	147.041	301.316	621.711	545.666	430.129	509.557	553.34	1236.56	3995.41	667.957	429.97	834.959	505.909	1129.74	513.385	480.422	371.135	420.378	339.33	445.054	859.023	1040.67	9256.99	4815.54	6582.1	13071.7	3283	2927.95	6365.59
0.55_662.8951m/z	10561.7	11921.4	9488.85	11834.6	10205.2	10864.6	11063.3	10946.1	10629	10480.2	11087.5	10794.7	2621.32	2309.13	1939.66	2128.53	2084.15	617.564	944.64	1766.65	917.593	720.986	1395.82	825.067	577.005	1014.64	1543.29	4213.91	6175.11	2030.92	1154.28	1620.78	1965.05	3332.98	2734.61	1335.67	2148.12	2097.58	1208.96	1464.16	2849.33	2712.14	8521.76	6010.55	5348.24	11923.2	3075.17	3619.82	5689.75
0.55_669.7727n	91993	51615.1	48671	59167.3	89344.7	44491.5	75615.5	37440	71621	57976.6	70313.7	70376.7	63934.9	41761.6	45473.3	45772.5	85863.3	61553.9	64836.4	52981	72238.7	61634.5	42402	50193.5	53593.5	49858.9	42918.6	136295	248818	119659	88055	199567	215127	95395	408098	149155	99196.7	153774	160223	184773	82933.6	153448	10266.9	4631.04	11265.2	40770.1	42142.6	30015.9	45744.3
0.55_678.8702m/z	17673.8	15904.7	17375.8	14947.4	17485	16144.9	16636.8	17136.9	17487.8	15178	15770.2	18081.8	6999.36	6548.01	5842.08	7159.97	6939.12	2680.74	2558.77	4710.07	1565.07	2943.37	4199.93	4223.32	4429.65	3513.57	5083.34	6409.72	9098.41	3180.02	3078.85	4413.06	4076.93	6353.79	5780.86	3496.32	3480.77	2706.11	2068.07	3504.39	5592.09	4344.62	50275.9	52826.9	50841.9	49104	38301.5	19358.1	37491.9
0.55_685.7474n	148323	114047	105243	115247	142695	111162	133012	110627	134520	120227	126694	118564	103658	94295.5	109036	85615.4	159054	116753	138415	123265	123221	122522	144790	142247	151934	140012	146388	247138	181046	144479	156386	246523	146263	21261.7	254994	190311	117359	192564	145501	184681	110602	281594	31227.7	22786.2	26611.3	81681.3	107977	68201.1	116465
0.55_686.7447m/z	83668.9	57964.9	59784.9	55732.2	84525.9	58220.7	71106.2	50519.4	67470.5	71048.2	65721.8	68979.2	44689.7	31592.1	38615.7	31187.9	93998.9	58959.3	65356.1	62767.9	60937.7	112375	58610.8	60666.6	68760.9	65778.3	59199.7	111171	103078	73930.1	84163.6	125323	90132.6	15160.3	144482	107350	78879.2	105605	93032.8	102040	100664	123747	23405.2	14383	10706.7	55218.3	53314.6	39235.5	70011.9
0.55_700.7144m/z	110977	107528	108889	107482	118844	113321	117758	104379	122742	110731	108591	106859	92445.4	73880.8	115700	101922	204286	115886	144611	92861	109624	123152	127246	120061	144131	131829	141654	249179	80505.1	71899	161137	166910	51962.7	944.819	80128.8	133440	87705.4	116264	78741.8	91477.3	77416.4	160509	40289.5	23998.6	35969.6	106450	71856.3	59106.7	130655
0.55_702.7136m/z	73354.7	59506.8	61027	68154.4	77664.5	66405.6	78803	58576.3	70212.9	66914.7	70302.9	66223.2	58211.3	52582.3	69310.3	62382	123052	61625.3	86038.1	66552.2	58259.3	79060.5	73534	77683.3	82085.9	80658.8	83835	148551	57846.3	48884.9	88445.8	112011	45523.5	2691.15	62680	69992.1	52979.6	76970.9	52568.3	58202	62454	94838.8	25365.2	9597.01	15321.7	67269.5	51604.7	38299.7	74837.1
0.55_706.8921m/z	6422.77	7530.19	6265.4	8133.96	7983.5	7136.36	7155.88	7460.44	6500.19	7201.47	7782.02	7057.23	1370.24	1128.16	902.762	640.698	1236.77	383.205	403.133	617.774	384.584	357.559	675.581	527.484	567.721	651.708	243.558	1674.72	4732.38	998.941	356.911	975.915	1155.82	1256.63	1217.49	1208.34	567.412	981.064	595.41	1236.11	1902.38	1632.7	3154.25	6147.4	3218.13	7806.52	4690.69	4525.05	3254.13
0.55_712.9078m/z	4648.47	4467.88	4398.46	4357.41	4845.89	4054.82	4779.43	4680.36	3693.76	4829.31	4115.27	5213	745.204	866.552	461.552	841.466	518.68	284.554	369.772	805.086	123.079	76.5644	381.521	488.34	160.836	505.693	423.53	2048.34	7991.18	600.481	121.171	370.065	601.161	864.335	1731.47	691.313	262.105	380.688	738.184	797.094	546.193	1601.37	17.073	1265.21	304.394	1482.9	1270.12	775.525	1113.39
0.55_716.6886m/z	131917	128153	115090	142979	123979	119275	136037	120367	132562	116504	133657	130895	388270	413960	602504	441957	511345	445860	666835	494130	304737	429831	865541	720469	765111	735307	838040	324599	28537.2	42240.1	432535	134766	17958.2	798.596	26298	115499	66554.7	98090.7	45363.7	47423.9	75207.4	97856.3	171288	163816	163904	300751	654632	269155	643910
0.55_718.6870m/z	92818.5	76438.5	73188	67158	77382.9	82337	84754.5	75162.8	87410	78248.5	66763.7	82665	242195	247878	354303	260936	311979	260123	376309	266285	158098	234792	511999	419557	456172	450583	514274	185582	22672	29378.5	259335	92382.4	20674.7	199.405	25430.2	73056.8	44362.9	62600.2	26895.1	37158.8	75384	68842.9	101604	93814.1	95361	181726	383115	154700	388737
0.55_720.7779m/z	31027	14465.2	21604.7	15944.5	31238.3	17900.6	25686.5	19534.3	23055	17511.3	25601.6	21009.1	21238	14025.4	15769.1	10154.2	29867.6	17690.5	12400.9	22828.8	20455.4	21585.7	13938.7	13325.4	13189	12157.1	9434.48	35413.6	130880	68195.8	24540.7	79178.5	149249	170038	305523	48839.7	41311.8	53505.8	71377.9	84480.8	41631.2	69126.8	559.483	6497.21	6960.61	12276.4	21773.5	13266.8	11616.9
0.55_722.8678m/z	13040.5	11674.1	9795.02	11838	11695.6	11652.6	11991.6	11769.4	11423.5	11175.8	12020.7	11604.3	2470.56	3236.66	3746.95	2065.75	2480.64	1003.63	492.914	1711.19	1461.55	1384.93	1880.39	1934.83	1114.16	1072.93	1427.96	3437.27	7226.62	1145.88	1165.1	1316.52	1733.32	2848.65	1463.28	2210.21	826.062	1315.59	1320.54	1590.76	2920.15	2768.78	18074.4	14661.3	14706.1	15983.8	16816.6	11926.8	9731.69
0.55_725.8756n	119756	107699	98185	117848	116267	112675	115896	110991	113793	103391	117756	112715	58614.6	64675.4	41740.5	50025.9	59464.8	41202.4	23727.6	58012.1	30718.7	31232.2	32668.2	31699.4	28287.1	27871.5	44541.4	164396	153586	32723.5	43096.6	113907	103359	172118	132066	56120.1	91732	97062.2	125543	98851.3	83636.7	136163	247085	296612	288304	220321	243984	178528	161273
0.55_728.8837m/z	6926.45	6926.45	6926.45	6926.45	6926.45	6926.45	6926.45	6926.45	6926.45	6926.45	6926.45	6926.45	656.95	561.21	190.901	618.674	481.684	240.029	311.675	215.953	58.2112	36.8165	526.966	334.414	280.399	322.553	243.17	1138.23	6105.01	927.103	428.282	829.796	707.126	1058.22	929.647	528.069	562.794	358.27	551.924	648.498	673.377	1042.81	3146.17	1976.45	2554	4115.21	2176.54	2454.86	2986.39
0.55_736.7542m/z	36411.3	26108.3	25237.2	25421.6	37440.2	24997	33243.3	24152.9	24962.2	28651.8	34814.1	30268.3	21707.8	13983	13787.8	15391.7	29659.2	20075	17957	20063.7	21045.7	21704.3	18765	16341.3	19084.6	12310.9	16709.2	46962.5	154147	87700	27481.1	89680.5	164188	84036.3	342854	72044.1	51346.4	78903.8	107205	125345	38356.5	131474	4054.23	6235.4	3047.7	16750.7	16023.2	16794.8	20541.4
0.55_744.8579m/z	10029.2	9005.22	9118.57	8536.48	9172.98	9938.98	9133.97	9472.23	9555.1	9507.95	8512.64	9401.64	666.84	502.148	683.463	955.48	686.82	241.561	232.207	455.208	395.794	413.9	358.231	614.421	727.539	354.197	492.152	809.169	3798.31	579.693	517.897	610.213	600.721	1152.02	868.959	252.176	454.987	784.013	625.548	385.027	212.846	529.924	8278.18	5092.96	4987.08	11469.9	3109.09	2754.74	5892.17
0.55_746.8571m/z	26681.5	18120.3	20202	21408.6	27783.4	22884	26312	18838.2	24861.5	21878.1	22618.4	22818.2	4659.98	4495.87	2492.48	4877.87	10580.1	3887.68	2432.2	3448.45	2142.91	3779.79	3221.53	2716.27	2693.89	734.475	3630.02	9465.19	20167.2	2049.24	7081.73	20529.7	18847.9	12354.4	8552.69	10065.4	10094.1	10805.3	14244.3	15681.4	18849.4	6843.7	20402.1	14057.2	12709.4	23879.2	13869	11649.3	15971.7
0.55_753.7339n	109302	59033.7	57876.3	69447.2	92065.9	59348.7	100679	54709.6	81433.1	76261.8	80547.5	67952.3	52072.8	44107.1	44490.5	45912.9	110029	62118	64513.4	51689.5	61726.6	56953.5	54949.1	46382.1	59321.9	46499.3	51932.7	147826	265273	123372	96219.2	210610	245023	177407	462758	153731	100660	160102	167493	209164	80881.6	168828	16078.3	8241.03	10822.1	53042	35836.4	35072.9	56158.4
0.55_755.7373n	153156	140407	147559	144109	159844	148688	146496	145466	151393	148724	147581	149166	134040	130004	85839.6	104401	150539	141427	76844.9	156173	177885	115527	106353	108356	87531.4	86741.3	100871	226306	288780	134797	111794	251671	237636	250375	381411	183231	178220	185301	229089	232605	157044	273093	110733	123254	123743	110108	133846	109842	92868.9
0.55_762.8316m/z	21841.2	15641.5	21003.1	17609.2	21567.7	20067.2	20502.3	18032	19607.8	18866.4	20494.1	19272.9	8642.87	6981.62	8514.09	6346.86	7462.02	3297.34	2185.17	3993.06	3469.02	3096.4	6291.16	5349.19	5033.18	3563.39	5691.3	6924.72	10181	2183.33	3210.98	5218.4	5087.68	12135.3	8867.05	5233.52	3910.55	4333.39	4157.44	5712.45	7486.6	7541.68	46303.5	54339.8	48086.7	60618.2	49047.4	23891	46322.6
0.55_769.7084n	151871	120859	120593	120213	145714	133111	139316	103293	141824	140636	124657	134229	135392	99005.2	125393	102235	219987	139763	200679	125459	122406	145983	184602	168261	179278	176906	205154	290582	157774	145360	210503	247883	138502	21023.4	226837	196232	119195	186919	146657	186539	121891	281302	20732.8	10277.8	14173.7	85688.6	157207	97857.8	153977
0.55_770.7031m/z	77161.9	64510.1	58480.4	56506	72129.1	61943.6	68244.8	62037.1	71303.9	64767.7	62964.5	64459.8	41992.6	30641.6	42576.3	41919.3	89093.3	35502.6	52799.2	54236.6	57918.9	84462.1	58314.3	51294.8	63716.8	55414.1	59284.8	117335	102594	76130.5	83960.7	132273	80822.2	18747.1	140257	108518	65787.2	93597.8	82683.1	114869	94946.8	142894	4166.42	22885	13154.8	55746.8	53781.5	34175.6	61831.5
0.55_774.8799m/z	4832.78	5523.91	2132.28	4173.08	5335.83	5278.93	4024.07	4841.78	4968.08	3169.54	3861.43	5238.52	1070.93	879.877	848.473	868.93	757.331	553.651	276.19	416.955	84.6032	66.1865	294.05	412.796	161.539	290.465	632.161	1599.8	5055.09	693.768	263.293	470.098	992.188	1664.01	956.74	63.4487	220.679	411.147	136.705	746.867	1407.23	884.269	1469.41	2967.85	2036.92	2676.09	642.687	1261.88	1215.84
0.55_785.6832n	177405	152529	154532	165006	180515	154972	178031	140990	155409	174555	173032	163950	127689	135088	163678	150006	321907	162396	207108	141146	158940	190618	199721	188116	204520	186629	207078	359298	257396	177906	244537	292360	246533	94088.7	513042	247009	154759	221865	231414	258170	134851	347625	54644.9	30020	41662.5	149175	119596	92839.6	187905
0.55_786.6749m/z	72108.2	61372.2	67346.1	71908.3	77165.4	67759.6	78307.7	63581	65895.2	72609.6	71573.7	69345.6	65089.5	55201.2	82549.7	70308	145367	72525.9	91156.4	63362.1	64487.8	84237.5	88496.6	87201.3	90697.7	83027.8	102692	139964	55373.8	43271.8	121602	104294	43158.5	3972.12	70804.5	89327.9	45213.9	75516.2	59569.3	74588.1	61594.4	110352	27184.2	38159.9	19679.9	55350.7	50107	32565.5	92336.5
0.55_790.8546m/z	7301.21	7787.28	6972.8	6333.59	5371.85	7204.82	6994.11	4920.71	7642.04	5993.24	7474.6	7172.18	457.997	423.807	721.652	704.929	1039.14	265.458	211.806	318.007	749.836	407.403	897.513	578.433	180.781	551.551	501.839	1519.34	5179.82	360.575	442.467	1514.68	976.845	1556.14	1140.36	563.615	336.309	1125.41	903.34	839.167	1003.3	1165.7	3242.23	4284.83	1159.37	5203.31	6637.95	5518.56	4035.08
0.55_793.8601n	22645.6	24802.9	17363.9	21502.5	26615.5	20383	22230.7	17528.5	26120	22505.6	22802.9	20572.7	4499.01	5376.74	5023.7	3315.11	3235.47	1471.54	1092.07	3364.45	2791.18	3950.46	2817.87	1457.02	1581.95	1997.29	800.582	5588.69	19306.9	2923.68	2852.57	4768.81	9514.3	10767	10458.2	4833.17	2262.93	4241.81	6171.65	5465.4	4670.43	3361.71	20222.6	10746.1	7767.47	31425.1	7948.53	13529.8	22154.2
0.55_796.8683m/z	37562.9	17372.3	21149.3	19370.6	32269.2	22532	26129.4	19735.5	24189.8	26680.5	30000.9	19602.3	15754	9293.74	8402.99	9074.49	15132.4	14959.6	7626.05	12763.2	19210.5	18260.2	10188.3	8291.81	8009.8	6762.63	7817.15	22342.1	64237.1	19236.2	18166.7	32510.9	38912.4	46006.6	52303.2	24915.3	14525.4	21172.4	20725.1	22773.1	25514.3	19858.3	8433.79	5508.55	6866.29	20163.8	21183.8	19919.2	16457.6
0.55_800.6497m/z	125029	114541	118789	119152	116503	121127	118249	118288	117879	124716	129069	106421	412061	430337	636536	437349	540148	471643	745058	555194	300024	468982	992946	753654	734284	693758	794143	342566	19847.2	34818	451881	124447	9541.75	3874.95	13223.6	108312	67240.3	76658.2	19288.2	31050.1	72572	84115.9	174232	152210	156296	319148	679684	279387	781771
0.55_802.6483m/z	76841.3	76841.3	76841.3	76841.3	76841.3	76841.3	76841.3	76841.3	76841.3	76841.3	76841.3	76841.3	275476	314352	451209	297874	310348	223285	363531	275472	157211	318661	712503	535398	512387	465400	530600	251821	54448.2	42341.8	286375	82478.3	24274.1	45.1099	41877.7	93422.4	65147.8	74662.7	46815.4	50672.6	57746.8	68570.7	128550	102696	106121	182023	355334	146093	362287
0.55_806.7489m/z	226463	228104	229611	217392	231035	230401	236371	223798	233364	208666	244340	224223	249844	243034	143776	210782	231965	247010	107955	258356	258051	176843	154996	165234	140475	125101	188963	317059	349851	181653	145642	331469	364345	401953	375791	250127	251758	229585	329424	321548	300568	343507	218814	216672	229632	181568	183429	118630	138933
0.55_806.8303m/z	10916.4	11476	8600.46	7570.35	9685.66	10170.8	9842.97	11288.4	10386.3	7219.8	12370.7	8826.88	2013.74	1573.83	1120.94	2762.84	2213.51	293.58	607.047	352.95	983.653	617.067	1924.87	1065.15	1530.09	1.91589	2620.9	1030.53	6708.45	1254.4	994.581	487.785	1742.58	3271.3	2138.04	542.845	1101.35	1029.16	1148.1	2623.06	2559.51	882.782	16796.4	13855.7	17369.2	17535.8	17026.7	13801.6	14780.8
0.55_812.8445m/z	9577.51	7678.47	7771.28	6604.56	8973.45	6183.63	9155.91	8437.97	9182.43	6414.31	9805.93	6767.87	1109.85	834.881	781.118	714.111	1479.29	750.205	137.708	337.738	1149	288.183	489.258	397.218	457.729	552.269	303.857	1795.48	7779.82	1848.37	595.508	1619.04	4300.97	6064.31	4207.95	1080.79	1335.97	947.135	1591.51	2134.11	1284.58	2718.62	3228.91	3601.5	1438.68	6014.93	3565.16	1468.25	2534.4
0.55_814.8423m/z	5381.03	3155.4	3596.23	5168.2	4184.25	4115.79	3849.39	3645.72	5052.44	4457.14	4291.18	3597.7	307.413	201.108	784.012	68.6836	1002.9	401.881	26.9936	203.756	281.097	406.03	60.1247	433.001	419.449	80.065	386.361	539.654	4467.72	811.93	217.568	799.127	847.166	2486.81	834.777	385.091	483.884	873.469	897.818	487.753	227.41	8.52608	1656.4	1813.62	1728.68	2624.92	1524.9	1542.97	2852.71
0.55_830.8180m/z	51032.4	30748.3	38764.2	32247.8	49134.5	33122.5	51783.9	31181.7	44718.1	39063	31714.9	46315.3	14046	9657.2	13464.6	9742.72	30444.9	14824.8	10302.6	16769.2	15066.7	16743.3	10477.3	12300.8	10780.9	10861.8	14748.2	26725.7	62964.4	13305.4	13563.8	37891.9	43329.5	29486.2	49855	31523.1	19041.8	28978.3	34340.6	39076.8	17187.2	22397.7	16287.4	23056.2	9701.86	53203.8	27211	27040.9	39599.4
0.55_843.6401m/z	40359.3	40359.3	40359.3	40359.3	40359.3	40359.3	40359.3	40359.3	40359.3	40359.3	40359.3	40359.3	35909.2	18566.9	93603.5	120335	448569	175237	105679	51036.5	92817.8	97972.8	313338	232137	146090	98635.5	119283	38535.2	44527.4	78915.6	315705	434989	119852	16471.6	48923.6	105127	117161	173181	147588	93816.4	52883.3	68957	21663.5	42875.5	183986	57121.4	195673	51774.8	54523.8
0.55_844.7931m/z	14589.9	14719	16889.8	16059.5	17472.3	16438.8	13943.3	15951.1	17073.4	14083.4	19501.1	13868.9	4287.62	5415.53	6201.59	5543.35	5914.28	2139.76	1750.47	4033.75	2066.12	1807.13	5347.99	3834.22	3679.16	4213.98	5541.66	1728.29	8774.92	1843.05	2683.78	3045.09	3157.99	12174.3	6672.2	1696.27	2398.55	2286.74	2444.92	3821.55	1477.43	1386.51	30320.6	59711	32183	58884.1	55916.6	29080.5	62474.4
0.55_846.7928m/z	22114.3	16860.5	16187.6	10040	22069.9	12802.3	20259.1	14327.7	19508.5	18509.5	12203.9	18408.7	7127.27	6520.26	7038.29	5187.01	4306.74	3090.02	1969.95	3587.64	1594.48	4089.88	6631.1	6199.49	5144.52	1715.4	7211.53	4485.35	18275.5	3373.39	4577.31	8651.13	12322.6	13675.1	9551.3	6657.27	3178.85	3774.08	7861.39	8473.69	4736.56	4173.29	50120.6	57064.8	52082.2	55276.4	50601.4	27983.1	48803.2
0.55_853.6694n	146695	126156	122133	113102	150035	130597	135863	100553	134450	118510	143426	142528	153487	124388	158444	117740	264873	159439	205372	166549	245178	171936	219370	191118	230675	202465	226117	307248	188266	131721	223916	268898	133241	30051.6	191715	201809	116149	200565	146657	184747	139315	280087	7008.47	5014.64	56476.9	110132	184899	113233	186056
0.55_869.6472n	226597	186456	209483	235340	227078	214090	225750	198205	214470	205979	227449	221563	391748	316802	263821	291387	387923	335133	288944	362048	649866	286637	292475	324313	330922	271587	312289	409072	276987	211078	277193	324792	277380	189172	408298	299777	208107	248632	283701	335735	196486	435085	132461	80748.5	83078.3	170008	148854	129788	196471
0.55_870.6361m/z	62423.3	62423.1	62423.3	62423.3	62423.3	62423.3	62423.3	62423.3	62423.3	62423.3	62423.3	62423.3	53513.8	22353.1	58279.6	57715.8	215171	92363.5	103220	66342.6	78015.3	122853	137699	140830	126069	94921.4	89577.3	80938.2	47896.3	38458.6	155179	155832	54426.4	15507	54718.3	115863	84208.6	128178	59251.8	77681.9	45551	55118.9	32621.7	27974.2	45659.9	81737.4	80067	34178.5	93659.7
0.55_874.8161m/z	18283	19261.8	12057.2	13084.9	14371.6	14323.3	19607	8909.91	18862.3	15711	17664.4	13197.7	3437.11	891.753	3337.51	3899.91	3864.55	740.951	149.752	2525.18	1962.77	1647.24	1189.4	288.249	817.101	507.411	412.869	7746.7	33685.5	7403.65	3334.39	11483.6	26580.5	20087.7	40663.6	8886.55	6492.63	7861.87	12637.4	18043.9	6140.41	8438.11	6975.95	10352.9	10629.9	5691.38	9598.72	4048.8	10292.9
0.55_887.6182n	389701	237531	283331	224335	416268	232325	344318	229783	338082	275234	364139	251403	540618	389697	506278	373800	745323	497980	533446	516956	409094	538315	663363	519669	533727	496410	644813	569352	648043	293118	689668	792149	637805	368159	698583	528546	394686	524386	537626	580289	516518	394581	198188	223287	218291	416422	697751	489718	612843
0.55_888.7096m/z	130071	113419	101744	136503	119111	100624	122466	134766	113295	122707	102250	127303	158520	123331	173375	110734	247623	121692	68294.6	129088	138738	193437	96595.4	89361.3	75485.3	67030.5	118921	152794	256992	228143	125174	209113	295956	251437	499797	309031	126509	142886	236349	274587	362178	273550	60115.8	109258	111630	132583	126017	105917	133061
0.55_893.7985n	68567.6	60600.6	77831.2	68196.8	96460	73139.4	73309.1	76547.9	63559.2	80355.2	69380.4	75805.8	73683.8	68992.3	61348	46087.1	78790.5	65702.7	49413.5	48725.7	64889.1	54391.6	64717.8	47918.6	51042.1	52145.7	57962.1	123653	155305	58737.6	73596.8	143377	105642	120907	119928	84034	63580.6	83248.5	81808.8	114396	64570.5	100759	61437.5	95091.6	72371.9	120663	143689	81044.5	112331
0.55_912.7790m/z	8754.64	6579.22	5554.71	4879.39	9369.98	6499.52	6245.46	6518.39	7101.45	6441.01	7615.14	6295.49	573.681	783.499	366.384	1145.33	1071.76	392.559	7.49471	417.275	41.0442	217.917	716.841	505.671	349.511	53.2053	646.047	840.226	4376.35	597.958	1067.33	1190.49	937.089	3244.24	1470.4	365.955	557.033	227.375	822.644	720.28	1412.01	822.879	3411.22	4919.24	2953.88	11099.9	2001.83	4169.96	8732.62
0.55_914.7781m/z	34623	18660.6	19651.9	15119.8	30599.8	20018.3	27074.3	13404.3	20349.3	21165.8	28103	24895.1	13699.2	6137.78	7770.6	6602.74	24930.4	10513.2	8802.57	9569.14	12972.2	15104.6	9322.95	6480.84	8630.2	7010.09	9426.73	13901.1	35180.5	11609.2	17966.6	33492.9	20077.8	16740	35807.6	20890.4	14415.2	18435	19237.5	21159.8	16246.9	15993	426.951	17878.4	8099.51	41122.4	20406.3	12437.3	28631
0.55_930.7523m/z	7495.17	8704.66	7548.4	5955.64	9697.93	7619.12	10527	7032.71	10474.1	8335.72	5126.13	8913.19	818.314	2197.85	4080.36	1320.95	919.755	681.868	89.1965	495.814	3155.8	3092.67	2856.63	2203.14	1097.48	2773.17	1117.9	1815.36	6797.91	1736.56	43.3197	1628.22	5703.07	10789.8	10787.8	2305.44	2246.29	2135.62	3015.27	3263.85	3051.4	2046.58	14241.4	26580.8	35630.5	37587.5	27383.6	12778	29656.7
0.55_937.6312n	116394	74733.5	75533.9	67124.3	106018	69014.2	103102	72940	89378	88990.4	80552.4	85494.9	71587.3	74271.8	95902.5	87267.6	186702	113465	155202	131309	89732.9	120679	155356	126174	151521	138552	147883	159807	110124	76003.2	167587	214657	104101	14917.7	158284	157455	93726	141024	116542	142928	79508.3	171416	49331.6	4419.23	41462.9	61585.3	115957	54427.3	117360
0.55_938.6258m/z	51819.5	52861.3	51125.9	52962.5	51738.8	52102.8	52101.4	52089.5	52122.5	52166.8	51844.2	52264.4	58980.1	42923.6	53639.6	49465.3	80709.1	48004	50991	39102.3	58816.7	75587.4	60121.1	51078.4	48292.8	44761.8	49827.1	143391	99002.9	72589.3	64346.6	109396	62174.8	13785.8	118202	97087.3	62454.5	80195.8	66066.9	64789.5	64862.9	118352	51681.2	15757.9	48023.9	13641.6	44520.4	23127.7	34886.5
0.55_940.6272m/z	47627.3	47627.3	47627.3	47627.3	47627.3	47627.3	47627.3	47627.3	47627.3	47627.3	47627.3	47627.3	26565.3	21282.2	30590	56269.5	234998	83364.1	81214	46967	140609	204249	150703	119245	90882.7	66442.7	44643.9	49469.1	63202.9	38528.5	161603	213534	162287	72007.8	234458	226229	159233	299231	171843	140738	83326.2	54674.4	6835.26	3752.66	22681.8	58769.4	119619	44894.9	124898
0.55_952.5998m/z	64573.7	55968.5	55956.8	63852.4	72921.2	69732.1	74628.7	45567.4	69699.2	75598.5	49882.8	68389.7	80374.4	65812.2	87173.5	81132.1	188086	69922.9	125901	69823.4	69818.4	92972.5	87924.7	108686	107015	112917	114483	166686	48516.8	34737.5	125848	124682	44930.3	7958.46	28040.1	75611.9	35196.3	63800.2	53492.2	67725.8	31781.8	82413.6	45202.3	6784.29	42800.9	55444.4	64583.1	40574.9	88501.1
0.55_955.6058n	276469	139225	165150	166613	271714	103811	232789	126872	192536	195536	216124	171700	313972	176966	255930	183209	433110	300409	315085	255874	293102	259018	339449	293556	257070	261439	304595	414855	390222	171892	365048	462785	439063	185615	580959	380530	239468	298748	310475	384356	279626	249584	35610.9	38820.7	27399.4	179898	228947	183338	310046
0.55_988.6705m/z	70785	72453.2	66407.4	70803.7	88705.7	87596.8	43590.3	71470.2	75074.4	87124	70099.1	69127	53011	73014.7	81775.2	68117.6	111135	75489.7	57089.4	88676.8	82827.7	83091.5	47599.3	59939.4	70678.9	58382	74400.2	102198	126902	102062	58130.4	167199	154590	71027.5	245626	134508	126734	93860.9	161547	151471	86208	158050	95768	67789.8	55788	49390	65127.7	36545.2	56726.3
0.57_131.0820m/z	48534	47751.5	46733.9	48517.3	46880.2	48596.2	46417.5	48674.4	46869.6	47377.6	48526.1	47785	3979.89	5960.29	4434.02	5298.54	2694.28	1678.19	2214.48	2910.66	2113.62	2087.63	3105.26	3094.67	3082.05	2581.51	3644.97	1859.34	17457.2	2306.12	2334.03	1726.68	1058.59	764.18	1065.23	815.504	1828.21	1344.05	1404.92	1247.24	3406.07	1772.43	240850	234995	205931	153666	40466.4	36060.9	43216.3
0.57_154.0615m/z	48096.1	45711.7	43550.1	48335.6	43356.9	49882	46486	44729.1	44830.1	45475.2	48029.6	46480.1	135423	69934.7	54611.7	59503.9	46788.5	26867.5	21936.3	122063	89868.6	62973.5	87630.8	34389.6	37759.7	42340.5	79364.2	46943	65937.1	20851.6	20405.1	8791.16	18310.3	35854.7	45290.5	52461.1	54589.2	49669.9	20450.7	17592.4	119130	33483.4	81865.2	116860	120225	46052.6	22466.7	11525.8	17894.2
0.57_156.0774m/z	11457.4	11193.4	10987.3	11518.9	11225.1	11450.9	10268.8	11826.7	10540.4	11756	11044.8	11509.3	836.799	1337.4	682.142	844.619	175.453	1820.23	206.654	657.005	591.46	313.339	653.82	363.392	325.343	518.223	602.173	660.722	3206.1	129.881	481.764	160.055	168.558	0.188354	104.266	217.64	575.218	107.22	123.125	2657.92	709.161	2732.87	56168.9	54698.3	50823.6	36565.1	9980.35	9087.34	9735.06
0.57_173.1038m/z	130479	130479	130479	130479	130479	130479	130479	130479	130479	130479	130479	130479	10314.6	15899.5	11889.3	14216.9	6328.62	5078.13	5055.87	7458.04	5770.41	6183.92	7453.11	7744.93	7578.3	6464.96	9709.06	5821.02	43816.2	5709.19	5727.98	4661.32	2863.48	2020.37	3203.62	2211.77	4675.49	3408.48	3325.92	3216.35	8204.57	4755.07	606289	583594	518650	401625	113393	98458.2	119477
0.57_187.9961m/z	5641.3	7133.61	8063.48	6594.22	7082.94	6583.48	6900.79	6994.03	7159.25	6622.42	6821.15	6669.34	11958.4	9315.3	8596.85	11625.5	6800.52	10167.9	11974.9	14264.3	10363.3	8635.36	18678.6	11298.7	14437.4	16234.5	18339	35902.3	10722.2	8116.59	13608.9	10501.2	7903.79	4776.79	8668.79	15518.7	8203.62	12595.7	9292.32	9013.26	21640	11979.9	1123.35	3034.5	533.016	4231.28	3481.68	2675.76	7311.13
0.57_224.0522m/z	2853.68	2126.73	4028.12	3849.17	2469.05	3561.71	3417.75	3073.49	3263.41	1978.13	2985.62	4178.09	1444.63	422.716	166.409	197.567	442.637	909.99	700.56	368.745	282.397	380.418	588.382	86.2738	497.391	115.783	168.836	1498.01	2516.72	718.208	777.737	728.054	795.343	147.768	1093.09	19.9684	351.933	612.658	557.697	616.706	409.735	1081.01	8242.07	9734.34	9144.34	5338.24	3113.63	4124.86	2010.35
0.57_240.0296m/z	13753.5	15145.7	17014.3	16594.2	14545.8	17523	14409.4	18848.4	15001	15470.6	13528.9	16865.3	16056.4	14411.3	8625.57	13186.9	4782.43	6810.9	6807.17	6126.16	5311.79	2676.99	7707.3	8678.69	7392.58	6366.55	8269.83	5374.45	4241.01	3441.21	1218.44	1907.39	1980.5	3630.67	2132.91	2769.61	1598.98	2501.73	1810.9	2005.35	3783.14	8384.86	25655.5	24426.4	22811.6	19223	10597.8	13561.4	9206.45
0.57_241.0908m/z	18943.1	17936.3	17883.9	18482.9	18135	18445.5	18017.7	19186	17823.6	18315.9	18491.7	18111.1	738.673	824.409	772.237	828.015	635.646	228.16	170.466	402.539	349.681	166.03	289.342	316.026	321.465	374.502	317.806	1111.46	12940.1	1606.49	513.248	818.577	1076.95	896.368	1297.44	490.494	829.037	513.875	1122.6	772.778	739.022	1361.99	16781.3	11296.9	11922.2	18412.8	2836.32	3820.87	4973.55
0.57_256.0019m/z	2353.78	2770.32	2002.41	2564.79	2261.78	2410.48	2402.01	2358.92	2374.22	2401.18	2487.03	2280.42	421.814	904.963	397.788	474.903	158.795	166.187	126.779	279.428	191.656	274.078	63.384	300.677	237.777	0.142608	174.76	1550.15	845.854	519.58	324.942	301.791	175.702	164.914	248.692	303.675	130.809	365.196	98.7477	175.282	839.915	684.438	3665.81	3628.75	2116.8	3160.39	2077.98	1772	1241.48
0.57_257.0648m/z	38863.9	37781.9	37753.5	37379.6	38054.1	38183.5	38391.7	38407.6	37098.9	38325.7	38471.5	37740.1	4021	6619.85	5509.86	5952.43	2943.03	985.14	1858.07	3350.08	1606.01	2480.36	3381.57	2987.84	2510.76	3096.02	4005.59	1870.08	14087.4	2226.07	2548.81	1286.13	948.662	728.292	1540.19	1570.24	1473.66	1232.08	1097.01	1298.07	3387.07	1053.41	125276	119652	114059	107073	46064.1	35532	46140
0.57_272.0295m/z	3292.09	3531.78	3445.98	3063.58	3260.03	3650.47	2419.82	3731.3	3293.59	2742.91	3569.97	3701.83	749.967	958.038	60.5078	765.37	72.6137	766.385	760.269	208.036	637.157	276.272	544.268	424.037	144.482	300.269	158.702	172.477	951.61	84.3053	223.912	289.549	204.565	7.14109	429.088	88.732	120.423	391.406	10.4715	214.215	249.287	109.348	5499.29	3918.71	4816.96	4029.18	2094.04	1532.54	1338.83
0.57_287.0842m/z	5097.31	5005.16	5518.98	5449.99	5656.69	5644.15	5227.3	5528.15	5274.42	5616.57	5907.29	4641.78	293.67	417.512	119.174	325.132	118.009	104.266	24.6184	480.978	24.0311	131.991	89.4472	271.311	88.5676	83.6462	268.394	235.95	2093.33	183.443	1005.23	141.92	24.9685	28.3502	3.37303	899.138	28.1795	792.516	168.159	86.8799	778.687	51.1997	10043.2	13316	14246.9	6638.19	5977.52	6118.15	2395.79
0.57_303.0618m/z	22639.6	22639.6	22639.6	22639.6	22639.6	22639.6	22639.6	22639.6	22639.6	22639.6	22639.6	22639.6	3782.26	4061.99	4288.86	3991.06	1539.55	489.395	470.383	2328.65	881.269	1442.59	1150.49	803.204	307.483	634.531	822.902	4156.32	8944.12	3833.85	690.236	1646.03	1715.92	3248.52	1314.93	1505.68	2098.32	331.313	1453.84	1848.99	5968.22	4351.91	40435.3	39117.6	37913.9	30822.1	20472.4	26519.8	16404
0.57_309.0785m/z	3515.87	3466.88	3689.76	3636.67	3388.29	3699.01	3292.2	3720.01	3658.61	3445.2	3497.06	3570.71	892.395	1.48668	0.0550414	10.0849	484.038	716.212	641.757	118.348	119.023	349.94	93.6509	778.126	485.299	0.881227	60.0417	1486.01	5041.57	72.7776	588.902	139.589	93.8098	172.861	468.234	100.718	857.298	200.414	817.615	81.221	7.69917	126.467	2523.99	2310.76	2819.68	3320.84	1458.65	1618.42	1515.26
0.57_318.0331m/z	12710.5	13599	12519	13305	11255.1	13817.5	12038	13299.8	11322.2	13132.7	13036.1	13138.2	4525.95	3606.62	2396.52	3890.85	1057.29	906.234	317.772	1838.65	2583.09	816.476	1479.96	1552.24	720.921	1271.78	1720.41	2352.13	3592.85	1223.56	576.925	467.364	245.504	303.134	716.66	702.181	585.397	338.776	260.468	498.427	3847.26	1019.93	17277.4	15367.2	16405	13899.2	10845.9	8228.32	7625.5
0.57_325.0525m/z	6392.09	6982.75	6815.21	6693.99	6184.63	7037.04	6601.38	6775.72	6563.25	6875.2	6591.06	6506.24	353.85	334.254	201.327	255.229	244.456	97.5162	85.6229	331.237	203.866	118.841	274.841	207.03	176.22	262.532	277.618	410.214	4129.78	404.365	4.95422	396.721	206.969	351.553	136.132	245.48	138.643	115.598	246.654	416.38	679.477	490.614	6088.79	4979.26	4737.04	7107.33	1472.16	1668.79	2418.68
0.57_341.0264m/z	20622.5	20486.1	20719.5	20500.8	20615.5	20588.8	20588.4	20588.9	20589.3	20562.5	20636.6	20566.5	2576.98	4252.4	3005.81	3737.22	1805.47	1281.75	936.265	2693.74	749.229	1616.02	2363.73	1637.62	2389.01	2002.93	2005.68	1766.95	5609.9	894.398	1366.12	955.406	706.175	539.623	740.488	391.921	1046.17	659.86	654.153	796.658	1741.42	1525.57	64287.5	56819.9	56769.4	55505.7	30013.2	20398.5	30215.5
0.57_343.0252m/z	4771.79	6160.87	5452.36	5252.48	4646.91	5677.54	4856.52	5429.89	5369.67	5212.45	5403.4	5092.3	1127.51	1509.95	933.914	1415.57	412.063	124.64	214.039	602.989	540.232	554.479	579.523	794.059	419.264	468.828	727.961	1148.4	1233.13	415.974	184.579	459.405	556.393	696.87	393.973	648.396	278.097	483.702	508.157	582.765	1278.6	1132.49	13829.8	13717.6	13051.8	12245.8	7369.19	4605.75	6732.95
0.57_347.2156m/z	629399	525991	502644	566421	492801	554600	562020	675065	503008	541219	554663	523033	1.33057e+07	1.32426e+07	1.30895e+07	1.35686e+07	1.30228e+07	1.32612e+07	1.34293e+07	1.28729e+07	1.31004e+07	1.26795e+07	1.27806e+07	1.30045e+07	1.25332e+07	1.2637e+07	1.24599e+07	1.33936e+07	1.21274e+07	1.32308e+07	1.32412e+07	1.29663e+07	1.25294e+07	1.26575e+07	1.23292e+07	1.22453e+07	1.25178e+07	1.2282e+07	1.18271e+07	1.19968e+07	1.16934e+07	1.17587e+07	1.09933e+07	1.15391e+07	9.25245e+06	5.02138e+06	196731	381760	373145
0.57_366.1295m/z	2671.18	1355.41	1905.35	2457.36	1960.93	2349.48	2155.38	2402.33	2492.08	1234.24	3021.37	1806.09	273.396	409.55	271.27	166.257	2631.46	3607.58	1217.72	53.0131	1979.49	0.349088	1872.84	201.702	1382.57	1894.86	1622.46	264.792	6575.91	4680.32	4602.25	3680.56	7654.83	5277.17	16295.9	17770.1	3152.84	4208.89	4496.4	8004.49	7398.06	3681.98	13038.9	21612.4	18348.2	4194.17	1141.73	362.901	750.382
0.57_369.1974m/z	603947	460799	603589	666105	433533	611410	557068	529462	507283	476026	708024	539903	1.27326e+07	1.26018e+07	1.23868e+07	1.27687e+07	1.2164e+07	1.23174e+07	1.24036e+07	1.18004e+07	1.19409e+07	1.14916e+07	1.1495e+07	1.1629e+07	1.11428e+07	1.117e+07	1.09283e+07	1.2793e+07	1.15191e+07	1.24972e+07	1.24142e+07	1.20886e+07	1.16159e+07	1.16688e+07	1.12807e+07	1.11404e+07	1.13234e+07	1.10253e+07	1.05557e+07	1.06453e+07	1.02959e+07	1.02933e+07	2.7647e+06	1.8609e+06	1.7978e+06	2.06266e+06	1.17525e+07	26063.5	1.28255e+07
0.57_371.0468m/z	5479.61	5859.91	5246.41	3993.65	4756.66	5627.58	5107.62	5476.12	4936.01	5153.81	5497.66	4669.29	371.199	413.326	563.418	217.951	80.0427	66.0953	152.46	339.816	539.311	91.4616	50.5319	78.0123	54.2807	89	174.072	276.199	2236.68	352.374	46.8957	171.353	55.5534	344.304	284.601	80.3827	311.763	136.552	213.553	88.6397	786.407	475.94	5189.09	8158.37	6709.54	5514.98	3746.99	4126.7	2103.53
0.57_385.1716m/z	55786.2	62481	64706.2	61352.2	63196.6	61425.4	61166.8	61966.2	61788	66832.6	56697.2	60420.9	24.7607	19.2183	0.192975	13.4228	9.77917	166.733	28.396	36.7693	149.941	54778.1	54987.9	280.564	74.2919	48197.6	56945.5	57395.4	0.204945	2.77836	3.13555	70793.3	52425.6	1.43871	1.15447	49319.5	47804.2	47343.1	58383.4	54463.2	66.0518	46754.9	944021	913917	825362	480517	53513.3	42267.6	48052.3
0.57_387.0229m/z	11967.8	14608	11914.8	13187.3	13463.5	13773.8	11380.5	16055.4	10960.7	14525	12154.4	13289.3	3753.71	4354.81	4320.19	2857.96	2461.28	1583.69	1440.82	2729.28	2099.69	2402.02	2646.05	838.587	1625.35	1567.21	1942.94	3497.14	4368.35	1374.28	1604.75	2331.44	1041.8	2008.55	1624.91	1266.92	1796.93	1130.65	1430.53	1150.76	4764.92	3071.27	19824	19257.9	18304.8	17811.1	13808.5	14833.8	8063.92
0.57_393.0466m/z	16903.1	16321.3	18588.5	17642.5	17638.2	17885.2	15862.7	19349.2	17863.5	14978.5	17665.7	18697.8	5461.96	5551.51	5168.62	6285.6	4720.44	2512.44	4485.1	5502.01	3139.04	4466.88	4214.23	4657.25	3839.78	3831.28	3099.23	8365.96	17057.3	6757.68	2698.37	7911.56	4288.45	5933.77	7707.42	5089.98	3057.22	5563.02	5719.87	6537.07	7485.87	7445.26	18222.9	17301.9	19354.4	18964.1	8389.37	7788.05	9415.25
0.57_401.9988m/z	48067.1	48240.8	46842.9	47821.9	46228.9	48557.3	39651.3	48662.1	44218.4	49486.3	43631.7	52378.9	37264.2	35907.6	27995.6	31135.4	22551.8	31041.7	30630.8	32512.2	34492.8	28849.9	33248.8	30930	32713	29973.7	34315.9	48689.1	25727.7	28167.5	20952.3	34436.2	21840.2	28215	37998.4	26355.1	28677.5	26356.5	22851.3	18780.9	38172.6	35458.5	41519.2	39800.6	40452.1	42509.1	39872.1	34912.2	35625.3
0.57_409.0137m/z	11466.7	12599.1	12362.7	11939	11242.5	12969.8	11370.9	13159.1	11926.9	11264	12595.8	11802.9	1436.2	902.643	962.68	954.183	774.953	377.511	448.158	791.293	405.365	417.314	665.582	334.994	345.888	302.81	236.104	1454.35	7096.02	908.756	360.37	768.935	817.782	802.876	956.232	806.433	713.834	438.593	770.191	587.886	1145.64	1367.01	9703.46	6613.87	7288.58	12664.9	2446.83	2686.38	4709.58
0.57_415.1970m/z	502609	471329	662096	669343	484836	549578	545701	552594	537568	545947	558101	554029	1.98525e+07	1.83858e+07	1.73797e+07	1.76255e+07	1.68871e+07	1.74313e+07	1.80362e+07	1.78816e+07	1.8666e+07	1.85056e+07	1.91761e+07	1.98088e+07	1.92244e+07	1.92997e+07	1.85169e+07	1.94452e+07	118702	1.73995e+07	1.71275e+07	1.68707e+07	1.65769e+07	1.71394e+07	1.72733e+07	1.75917e+07	1.84066e+07	1.85342e+07	1.80764e+07	1.84009e+07	1.76693e+07	1.73004e+07	3.10201e+06	2.94192e+06	2.41656e+06	1.79782e+06	137314	23334.4	16833.2
0.57_431.1757m/z	587871	503378	600824	556793	495983	578869	544519	620176	509270	530497	577635	551844	5.10305e+06	6144.05	4.98529e+06	5.14978e+06	4.91962e+06	4.99211e+06	5.03759e+06	4.80604e+06	4.87347e+06	4.69993e+06	4.71445e+06	4.77942e+06	4.58922e+06	4.61006e+06	4.52294e+06	5.13082e+06	4.62961e+06	5.03325e+06	5.01382e+06	4.89256e+06	4.71111e+06	4.74246e+06	4.59755e+06	4.54992e+06	4.63437e+06	4.525e+06	4.34136e+06	4.38738e+06	4.25527e+06	4.26312e+06	7.54196e+06	7.82161e+06	6.48033e+06	4.10162e+06	468275	465805	455090
0.57_434.1836n	17290.4	16858.8	17987.3	18996.7	19032.4	19133.6	17796.8	17865.1	17832.7	16851.2	23032.3	15424.3	503.901	272.085	33.6574	401.065	14831.6	13382.2	10271.6	10789.3	8812.38	14409.7	12985.1	8978.83	253.407	11976.5	145.475	7171.58	1446.95	5451.88	11726.6	10207.8	8082.1	4938.17	5356.88	8087.45	5099.9	6349.78	5582.14	9306.26	7378.37	7129.63	284828	259849	243857	169939	18058.7	15713.6	19682.9
0.57_447.1403m/z	12190.2	10318.1	15005.4	13767	12098.9	10604.7	12726.7	8435.07	12497.9	6413.63	15560.7	21090.5	696.947	41.4136	18972.4	969.626	36478.4	3858.59	1.71383	11492.3	30.6631	37348.2	7658.33	902.274	6993.68	11770.1	15678	23224.7	13774.4	8915.31	11419.4	12657.6	19763.9	568.11	30161.4	17924.9	28000	16177.2	33754.3	35438.4	30372.1	46152.1	71054.7	70940.2	69242.4	50677.1	6244.75	7144.14	4483.75
0.57_470.9834m/z	112263	126270	119546	123615	102143	124161	120786	116189	114224	123273	112331	119135	113411	89784.7	74699.3	100293	59178.6	70881.2	63161.3	69798.5	66537.8	56162.4	74659	65252	75195.4	77557.3	81541	105967	100643	67171.9	63653.3	82033.4	81077.8	82825.8	83889.8	79255.5	93783.3	74789.2	95493.5	76997.9	111707	97311	114389	121515	134703	97547.1	92836.3	103880	86125.4
0.57_477.1780m/z	238997	930205	679666	538269	619941	589570	541986	606220	379692	475601	690697	628356	4.38947e+07	3.92679e+07	3.57756e+07	3.50473e+07	3.24044e+07	3.28907e+07	3.37613e+07	3.35887e+07	3.54913e+07	3.58356e+07	3.82858e+07	55489	4.00388e+07	4.05179e+07	3.83565e+07	4.25227e+07	3.48999e+07	3.53887e+07	3.33945e+07	3.2161e+07	3.11643e+07	3.20617e+07	3.2552e+07	3.36335e+07	3.58987e+07	3.73057e+07	3.72155e+07	3.84818e+07	3.69757e+07	3.55811e+07	5.39764e+06	6.26433e+06	4.75727e+06	2.66963e+06	259423	53272.8	93992.2
0.57_485.9556m/z	65652.1	47963.2	44622.2	44631.5	62093.1	40667	56466.8	39092.6	55415.9	56711.2	48118	51892.3	29330.7	24288.1	20109.4	22234.9	36624.5	19920.4	15585.1	27598.8	14505.8	15315.5	19203.2	18126.5	16468.6	14059.3	19810.6	25556.4	92890.4	26298.3	23560.4	74314.4	95110.7	49668.8	81773.8	56128.1	54316.3	68886	76862.8	81508.6	59370.4	30205	27629.5	34220.5	32073.9	49430	63606.6	52805.3	38253.2
0.57_515.1371m/z	63276.5	73288.4	75497.9	71045.6	63886.6	76902.5	65632.6	79255.1	71336.1	66484.7	67640.3	70748.3	51307	51708.3	83762.1	57119.7	16606.5	27805.6	19915.2	48771.7	26995.5	44693	23848.9	34636.5	21008.7	35751.3	40361.8	81117.3	15808.2	29588.8	7906.81	14745.9	13651	28764.1	35717.3	26207.7	21889.8	15703.9	8800.28	21084.6	226480	55065.7	332683	344730	309775	236636	61865.3	68262.2	55969.1
0.57_538.9830m/z	276266	280509	273644	276389	275223	276979	276623	276795	276365	270798	282421	276174	211136	222237	328151	205730	398858	183138	198325	203246	186289	353238	199991	216006	198217	212268	208750	356317	248188	244750	256032	384350	282039	260622	318463	258085	258181	498662	245737	257222	307582	282186	239290	229629	244680	239331	211276	185592	184468
0.57_553.0937m/z	7738.82	12154.1	13775.3	14257.8	8997.16	12401.9	9974.73	15501.7	11216	10880.6	9963.4	11110.5	3252.22	2558.82	5961.08	2955.11	4202.92	4683.02	3984.46	9.48075	3601.02	4044.95	4395.28	43.0576	5614.1	4848.43	82.7633	2131.98	415.881	5.96317	3018.42	3289.4	3357.39	2891.25	225.001	3383.65	2881	28.4595	2869.25	3957.7	29.3748	4543.86	105416	94014.4	93850.5	68638.5	11265.5	7748.26	10600.1
0.57_554.9455m/z	23905.3	27086.8	26580.5	28488.4	23806.8	26417.5	24608.9	26603.5	26674.3	25733.7	25974.8	25358	10126.8	8992.92	7212.72	7338.45	6757.23	3854.51	2858.8	6391.07	4714.28	3976.46	4292.91	3176.63	3044.66	3497.76	3339.66	11007.3	11754.7	4742.32	2465.17	3967.59	3643.49	5727.71	5841.91	4921.88	3016.06	5019.39	2633.74	3446.06	11550.6	8902.54	29787.9	30738.9	29148.7	30772.2	31041.1	28695.1	20863.6
0.57_561.1354m/z	3239.34	4346.39	3471.13	3329.02	2662.42	4522.26	3174.02	4633.24	3408.26	2850.14	3549.09	3694.62	1003.72	1643.04	842.974	445.519	234.574	703.958	305.812	1066.67	406.68	165.838	509.33	744.053	41.7479	188.012	103.872	833.949	63.3244	99.6352	32.3357	554.247	222.382	220.234	848.955	623.604	1313.22	55.587	2.17429	1196.69	77.5462	1011.82	16011.5	20388.4	15919.5	13311.2	3641.74	3004.57	1809.17
0.57_570.9174m/z	11276.3	11380.4	10448.5	11452.8	10740.8	12583.5	9237.06	10058	12475.1	11061.4	12168	10034.9	4919.27	4704.68	3982.8	5266.61	2953.53	1629.96	2398	4130	2688.96	1731.55	3390.36	3022.27	3084.43	2787.84	2790.8	5851.59	7111.04	2412.56	2053.11	2432.28	2258.98	4116.74	4491.08	2347.39	1748.57	1739.95	2140.57	2237.21	3815.32	5981.47	5887.99	7984.93	8156.9	10224.5	15545.2	12201.7	11327.1
0.57_583.1218m/z	4558.36	4668.8	4765.47	5055.71	5609.78	5133.37	4711.64	5602.96	4848.92	4269.84	4901.78	5406.46	657.117	623.77	608.337	856.5	964.81	308.1	398.75	283.27	796.654	10.738	685.113	504.221	324.909	364.357	275.183	2525.01	27.7176	7.16586	0.0900209	1015.55	1362.27	49.8094	168.721	806.916	1682.36	1115.49	936.519	1242.69	2134.21	1070.24	14551	9293.1	9923.82	13119.2	593.987	1289.45	401.765
0.57_599.0964m/z	26150.6	28873.5	30401.5	31909	25346.7	29669.9	27825.3	34648.4	25633.8	30317.8	26144.6	29428.3	12555.7	11544.4	11424.9	10396.4	5580	6170.67	4430.87	8683.14	7154.32	6011.12	6414.38	5419.56	4706.79	3117.43	6358.16	17622.4	11032.3	8177.45	3555.93	7419.97	6470.83	19151.4	12260.8	7158.98	4697.37	4554.28	6152.62	6839.34	12935.8	11349.1	171428	167025	165729	129902	32026.5	27299	34050.6
0.57_615.0655m/z	8243.15	10081.8	9330.43	10895.8	6700.28	10765.4	8642.02	13236.4	8051.03	9757.82	6020.66	11983.7	5264.59	5075.95	3563.8	4821.99	503.56	1233.79	68.8014	1180.21	1677.31	3.65099	180.691	73.694	284.772	56.6753	2088.67	7001.27	4222.06	1271.03	1803.82	1426.28	17.5598	1776.42	131.659	1323.95	314.07	129.991	882.068	688.295	9883.71	5216.28	15410.9	14638.8	16714.7	10678.7	4536.48	6150.69	5086.27
0.57_615.9142m/z	11241.8	11426.5	11636.1	10774.8	11600.9	11325.1	11331.5	11332.7	11320.3	10973.2	12140.5	10927.9	5544.46	4779.25	5763.11	5633.12	8399.39	4122.76	4381.16	5782.35	3373.71	4120.11	4355.91	4406.83	6236.09	5046.93	3434.4	7708.38	11230	5286.32	4382.44	6971.48	8513.07	16799.4	15085.6	3562.8	8035.96	8460.46	10312.2	9401.75	11935.9	10023	1382.41	3811.1	1116.26	5276.14	12157.1	10650.7	9341.75
0.57_621.0791m/z	3290.44	7062.4	7775.21	6232.84	7575.25	7612.58	4820.21	8500.26	6438.24	6806.93	4732.81	6173.13	2604.77	2429.51	692.767	2327.24	69.9119	71.9778	152.794	475.887	1115.76	75.1334	144.897	16.0645	844.85	8.94381	50.5365	2681.03	1384.87	773.017	13.2716	314.245	286.346	742.082	311.579	628.44	151.01	130.889	71.833	90.0401	798.213	2110.23	13412.8	7977.01	7250.67	8480.96	1543.45	2068.86	3147.43
0.57_622.9317m/z	9016.34	8415.39	9022.49	8650.93	8141	9243.67	8210.11	9604.3	8934.37	9332.64	7808.63	8557.85	1567.44	2075.55	1721.73	1187.43	1217.12	568.013	464.137	1131.56	384.083	281.772	513.749	353.545	704.949	481.215	1271.69	2631.23	5810.95	1423.77	322.731	1304.57	663.565	1437.84	1635.82	488.557	600.584	982.057	838.688	917.135	2273.16	2242.54	6423.64	4761.9	7162.76	5128.86	5315.72	6573.86	3277.08
0.57_637.0544m/z	7107.26	9356.58	10169.4	10598.1	9567.52	11573.4	8988.35	11958.5	5210.39	9248.43	11307.9	11210.8	4433.4	3690.22	2771.32	4495.57	544.707	918.12	858.04	2652.16	96.7072	4439.13	1436.97	709.911	1299.62	1272.12	1129.5	5692.48	2569.82	2210.45	100.12	1309.95	831.605	2633.64	1905.6	413.871	166.36	103.336	530.564	1579.55	7557.82	9398.41	43179.7	39588.1	39546.6	43609	6389.92	8195.05	11102.9
0.57_638.9073m/z	9826.57	10437.1	8950.72	8954.79	10570.8	9624.51	9684.2	9687.29	10012.2	9770.24	9804.75	9380.08	2677.23	2452.69	2756.03	2486.89	2063.09	1016.58	998.104	1814.06	1346.68	1033.05	1468.13	1605.13	1191.02	602.036	1810.4	1911.04	5097.03	1298.62	1224.92	1201.42	838.131	1597.5	1508.06	1005.79	564.616	1242.05	808.38	982.052	1355.16	1138.67	13675.4	14002.8	14615.3	16121.8	13712.7	11968.7	10959.7
0.57_641.9146n	24661.7	29238.1	28099.2	25655.5	29133.9	29850	26838.2	29186.2	27860.4	24470.5	29463.8	27569.3	9798.79	10379.8	10189	11933.8	6699.46	3237.78	3601.37	6973.9	3794.45	4292.92	4431.3	6450.79	5445.29	4737.26	7492.2	7114.29	10165.7	3362.9	4243.12	1465.5	2256.37	6693.99	4159.11	3062.22	3492.82	3068.2	2699.01	2599.14	5628.59	5789.01	89503.5	85644.5	88100.5	90175.2	68276.8	40456	69352.2
0.57_645.0981m/z	3155.09	3970.92	3424.44	3383.05	2786.8	3738.43	3352.18	4120.4	2738.26	3860.93	3194.51	3351.3	720.378	489.79	140.862	776.802	229.354	377.158	329.432	218.097	419.107	227.654	267.431	307.19	237.031	364.869	293.879	586.72	222.133	53.0022	476.292	779.559	722.171	750.618	0.476236	610.725	1121.3	1011.54	875.336	938.415	1247.35	36.3677	12073	13269.8	15459.3	9470.86	2416.89	2316.2	1983.37
0.57_654.8786m/z	9409.54	9381.67	7652.49	8739.08	11151.7	9228.23	9171.29	10339.5	7700.89	8077.26	11784.6	8844.24	5478.08	5477.17	5398.25	6959.79	4246.77	2915.66	2414.07	4747.65	3636.08	2629.64	4439.83	3496.46	4184.96	3240.01	4481.52	6322.92	9299.61	3639.75	1814.95	3476.77	2851.65	5255.81	4765.78	4738	2040.3	3596.93	4347.03	3842.06	7453.58	7734.62	2068.6	5865.99	6058.35	3490.05	13782.1	12957	8699.94
0.57_683.0570m/z	52651.4	64023.5	63475.9	67353	54301.2	66024.5	53375	58278.7	58339.7	60056.5	60371.8	63771.3	50639.1	41532.4	37584.5	49681.4	33988.8	26234	26113.6	36242.8	33477.3	29384.1	29319.9	19111	25287.8	25306.1	27687.8	58231.7	48923.6	40051.4	23697.5	56399	53458.9	104964	69213.9	45688.2	33746.2	40477.1	46823.7	44531	45291.9	61377.6	237898	220406	235093	200593	71949.1	45285	59545.6
0.57_686.0649n	85663.4	106714	102748	102381	89892.4	110955	91446	113759	99944.6	97717.1	95499.5	94449.2	76671.8	68565.8	68593.3	64179.4	73852	46391.3	38443.7	63097.3	47507.2	46947.6	50697.8	35563.4	45059.3	37145	52051.1	108765	94478.9	57868.8	26522.1	147316	75850.3	86629.2	79740.1	64574.5	46955.8	60936	63776	75907.3	80026.2	109431	203680	181483	179019	160810	81370.6	71734.6	75872.1
0.57_708.8909m/z	6865.51	6865.51	6865.51	6865.51	6865.51	6865.51	6865.51	6865.51	6865.51	6865.51	6865.51	6865.51	4605.04	3994.49	2279.65	1999.86	2210.24	1447.28	1375.1	3146.96	1825.01	389.389	2481.42	1859.73	1255.55	1216.35	2150.55	4836.64	8550.16	1803.27	325.412	1588.79	2161.12	5519.19	4685.92	3174.49	2283.28	2814.06	1554.66	2184.21	5450.39	5046.34	53.3914	2138.71	2785.81	2334.02	2724.43	5427.1	1074.06
0.57_713.0438m/z	127535	122422	126007	119102	121051	123903	124047	120998	122510	126980	123444	121532	103661	102530	132516	101977	133884	86211.6	86199	102014	82265	121159	99644.9	94648.2	93494	104235	97302.5	131978	130950	73261.8	74710.3	84991.3	98848.1	87692.1	129823	105349	74827.2	97926.6	79591	84866.8	102768	95572.5	99181.4	99539.4	95877.3	122393	82522.3	75470.1	73545.8
0.57_729.0455m/z	64277.5	72183.1	64206.8	71447.5	66667.2	65639.9	68758.4	74881.9	69447.8	60668.6	64546.9	73099.6	36418.5	33617.8	24689.1	26828.2	23211.9	14401.2	17826.4	24076.2	14774.9	16354.3	16379.6	14369.2	15432.6	13828.8	13998.3	44449.7	58379	25762.4	14460	55492.5	23258.8	33065.1	31740.6	25453.6	17332	20279.6	27440.8	26574.5	38168.7	42105.6	94173.2	91949.9	90610.7	80352.8	44466	38960.8	44320.9
0.57_738.8406m/z	15917	11376.3	16140.1	12755.1	16455.1	16934.9	13606.7	13539.1	15044	10523	18450.6	15702.6	8560.55	8871.73	7869.63	9387.79	8561.61	5395.2	3699.62	5885.44	4995.65	4588.93	6405.07	2891.72	5944.66	3486.41	5192.66	9179.77	17664.1	4821.68	4878.46	6168.46	7504.97	31195.4	10418.7	9034.55	4198.13	5861.83	9858.64	6273.77	10617.3	8070.49	7740.33	6027.35	979.833	10265.4	18794.6	12538.9	17459.6
0.57_751.0426m/z	34220.4	43035.7	45066.3	44439.5	36756.8	43244	37874.2	40335.4	43703.1	40508.4	36408.3	43088.1	35093.2	25821.7	28484.3	26597.4	32221.9	14851.9	10176.1	20033	15118.7	17031.1	19507	12379	15521.1	15659.7	16552.8	38476.3	31802.8	25668.3	14217.1	25666.4	16675.9	25289	27128.3	25289.9	11025.3	17444.5	12714.5	19438.1	37694.8	31209.6	67595.1	42925.4	55146.9	61881.5	25477.6	20395.4	22997.4
0.57_767.0211m/z	8595.65	8667.72	8849.56	8224.73	4672.86	9117.35	5669.58	11143.9	9733.13	9605.8	4367.65	8355.6	1606.68	1328.63	1324.2	957.092	81.2692	1541.64	1.88142	918.807	1270.43	1227.52	29.9937	300.431	1849.15	112.85	140.769	2194.86	899.639	894.256	1385.41	1.04817	2060.4	916.778	551.77	113.402	31.0768	43.8481	7.85914	2322.58	529.502	1753.91	68527.8	60921.5	68593.2	43971	13479.1	8470.45	12486.4
0.57_813.0232m/z	6580.96	6714.62	5942.04	4649.18	4305.74	6139.82	4779.66	3247.67	8563.61	6660.27	3265.27	7515.16	1368.52	1811.06	1202.9	1299.64	13.9422	212.807	1399.2	826.184	1925.05	2175.21	1323.89	46.9512	7.8272	1704.48	1.49876	1619.83	1192.99	641.669	0.45509	1252.7	148.866	1016.16	550.233	290.949	48.3594	114.783	1926.65	2248.5	804.272	1869.62	15942.5	18581.5	15774.5	19616	7359.76	5471.13	5186.41
0.57_857.1704m/z	16521.9	12407.2	17126.7	14308.6	15396.8	15077.1	15028.7	15056.3	15100	15230.5	14565	15351	34947.3	14265.4	6794.28	20070	45184.9	41716.2	49739.2	85220.6	45691.5	21952.8	22216	9113.92	13559.9	6770.8	28118.7	8231.8	7251.56	10002.9	15811.8	52473.8	76110.4	23744.8	77728.9	57919.2	19137.2	19468.5	14419.6	13155.8	11794	8358.56	250980	238586	224107	227582	25496.3	32835.3	72112.1
0.58_104.0347m/z	14908.9	13790.2	15133.6	13098.9	14003.4	15576.7	14030.6	14814.5	15201.1	14901.7	12447.5	14826.1	28415.5	18193.1	12553.7	21657.4	10914.1	15299.9	16653	27792.8	19459.2	13821.4	26234.7	15996.6	25067.4	25741.5	26556.9	33153.9	14637.3	18856.7	18994.5	16039.8	18946.3	13239.1	21593.3	30066.7	17375.9	27323	16900	14801.5	35973.2	26378.6	7943.04	10593.4	8329.5	8098.81	6115.36	2373.28	9029.61
0.58_113.0351m/z	15805.5	16164.2	14593.2	15684.8	14579.6	15773.5	15155.6	15659.5	15836.2	15551.9	15468.7	14826.5	18109	4865.58	10555.7	4749.23	23364.5	2339.06	5330.23	23176.8	17112.4	19709.9	4777	4588.54	4502.83	4047.37	4556.87	6857.04	53177.9	9857.92	11856.7	2700.31	6783.37	2958.69	5330.03	9749.4	5934.66	5413.79	4423.02	10597.9	19697.7	7752.8	43944.9	41947	38641.1	27010.1	13573.1	7524.04	22481.4
0.58_131.0457m/z	48633.6	49396.7	47954.2	47334.8	47899	48586.7	49000.9	48524.5	46202.4	51444	47667.3	47534.1	65041.7	15441.5	38010	14621	75737.8	10093	16677.6	74532.6	62769.6	61704.8	14434.6	14008.8	16140.2	13132.3	16042.9	23392.2	171150	34763.6	37829.8	10624	23331.3	11490.5	22452.9	32771.5	18155.7	17142.1	16545.4	30311.5	55736.8	25264	127100	105622	106856	80621.2	37830.1	23744.3	71690.7
0.58_180.9306m/z	7869.98	12435.4	10616.2	9133.86	6181.71	10965.5	10392.1	9225.18	8839.33	10149.3	9313.03	8469.13	14562.6	16966.2	15923.1	17268.1	23216.2	17112.3	17906.8	13371	11414.2	10907	19736	17472.9	25785.6	21416.1	21128.5	24517	10518.3	12101.5	13272.2	16284	12080.9	9129.73	17091.1	16727.8	13754.8	18307.1	15065.6	13500.6	20534.3	33803.9	3628.11	3031.12	2473.69	4368	12241.3	11236.7	8725.51
0.58_187.9646m/z	2311.98	2093.11	2279.91	2753.3	2040.79	2269.19	2279.09	2295.82	2304.37	2065.3	2445.5	2317.72	6948.02	8510.98	3977.75	9167.98	2863.94	7412.7	8422.48	4916.73	7064.38	3937.28	5263.3	6977.64	5881.88	8756.96	6443.27	6724.9	1738.62	2600.08	4634.92	6686.16	2456.98	2592.48	5590.39	2766.03	3076.97	2414.62	1059.21	1607.19	3028.34	5475.13	188.771	11.4358	330.288	264.057	1704.62	3140.06	1320.33
0.58_199.0323m/z	3101.2	2827.5	3184.07	3158.09	2824.96	2772.75	3244.49	2579.19	3208.66	2928.23	3562.49	2602.08	1492.54	541.761	723.239	261.324	3847.41	108.775	478.923	1497.22	1835.53	1370.71	90.5943	302.405	262.971	168.913	328.518	1377.11	24067.4	3173.7	1301.13	1212.86	3522.84	2784.75	3443.12	3163.01	1119.7	1461.69	2257.02	5055.27	4023.75	2587.66	1188.52	715.798	905.316	1210.24	623.53	602.366	1575.75
0.58_200.0048m/z	7651.48	7890.35	7223.98	10311.9	9785.34	7174.92	9189.22	9010.85	7110.94	8122.76	9587.96	8064.45	22127.7	26205	9804.57	19045	9134.99	19632.2	9387.16	21994.2	29252.6	15009.1	16572.4	14216	12294.1	12183.3	18730	19108	12550.5	7812.77	6983.81	17451.1	10996.9	10496.4	20329.4	13120.6	6878.91	9013.05	8506.47	12547.4	15385	17790.2	1142.28	1376.39	791.776	2087.3	4685.65	5057.65	2178.45
0.58_201.0879m/z	1661.89	1910.57	1890.45	1996.87	1625.89	2026.31	1744.82	1822.66	1797.71	1268.2	2964.04	1634.6	640.608	1719.48	1191.38	548.421	2349.07	1995.33	1071.11	1143.09	278.478	2696.08	244.61	425.237	3879.84	3272.69	3485.6	6977.96	7370.28	1018.73	1650.88	369.936	4905.74	2941.71	15361.8	11369.5	1890.54	5657.3	10279.2	10272.2	20047.8	7916.85	2694.23	222.473	2257.13	1337.02	203.676	183.231	2143.8
0.58_214.0546n	17954.2	20841.3	18133.7	19649.9	19139.3	19177.1	18925.9	19091.7	19327	19569.8	17728.2	19940.8	8802.01	9341.5	6810.14	6123.31	6397.08	6835.08	6057.11	9142.28	10860.6	9713.27	8577.42	7870.17	6029.49	4823.63	8279.56	14289	6822.17	7712.19	4966.74	9318.84	9006.85	7356.68	17717.6	8517.22	6123.6	6604.96	5734.65	6799.04	9209.5	16774	7445.21	7311.97	8093.25	10550.3	8518.65	10380.4	10636.7
0.58_215.0053m/z	5483.26	8318.13	8586.71	8822.29	4137.13	9109.79	6157.35	10249.1	6604.7	7232.57	6855.2	6152.43	10650.4	7195.84	11095.9	6145.28	12661	1124.23	3786.06	11592.5	6654.64	9955.48	3043.5	3808.05	4479.12	2499.27	4237.88	9248.2	13189.9	7984.88	5759.18	2236.14	3345.08	5036.43	2996.26	4547.92	3887.48	3397.15	2252.18	4350.26	8595.51	10044.9	7431.33	4790.47	7075.02	4803.8	5863.5	3114.67	9098.34
0.58_215.9822m/z	12692.5	12314	10855.2	12900.3	11936.1	10360.6	11536.3	13133.8	11758.4	14184.9	12033.9	9955.13	34989.2	34719.4	40189.3	30242.3	24022	44407.5	23871.9	35441.7	31941.6	44029.6	33372.1	27531.8	23758.3	23910.7	28933	39921.7	9385.25	13729.9	24381.4	35983.5	19374.9	16688.8	19333.2	29516.9	17260.3	16708.9	11659.8	15207	44159.8	21046.5	671.113	171.312	1703.42	6475.22	6876.35	12192	3923.86
0.58_221.9991m/z	4134.15	2927.11	4412.22	2572.86	3461.49	3806.13	3366.36	5165.85	3621.39	3248.62	2307.09	4573.91	3501.48	3617.92	2653.79	3372.57	3894.57	2516.85	2675.69	2219.92	2316.31	1265.71	3024.62	4078.7	4310.88	1461.68	1691.24	6557.89	8718.48	8009.56	3336.3	7628.88	9806.6	21169	24848.7	9301.9	5139.26	9959.84	7665.27	9878.72	5929.21	14087.8	1030.86	1243.57	1723.9	1203.81	321.979	1285.93	2091.84
0.58_231.9609m/z	36634.2	38031.2	37742	36356.3	33175	36710.8	35908.7	34902.5	36958.9	37478.1	38940.4	33526	52098.4	61936.5	43368.6	43656.1	31371.4	56407.9	53865.4	47157.5	62860.6	42781	54474.3	58407.9	47959.7	53626.1	60301.6	59785.8	28582.4	29632.5	31126.7	48852	34536.7	33290.5	59982.3	41426.6	47873.3	39859.3	36933.5	28484.4	49553.1	56997.2	19178.4	17901.4	23332.9	23077.9	26868.6	30525.2	25038.1
0.58_233.9897m/z	18047.8	16901.7	17429.7	16266.5	14344.5	16873.3	15829.1	17584.5	16190.4	17071.3	16402.7	16478.4	28045.6	23442.1	22494.6	23680.6	17228.3	28814.2	24637.6	25086.9	27287.1	27430.5	25674.3	22022.2	25816.1	21843	27383.8	45203.6	14210.4	25676.5	30502.4	34088.3	30875.9	20527.2	21374.8	43936.5	31687.7	33262.2	27257	26357.1	80206	32265.3	3424.12	3919.96	7516.12	5505.48	8116.86	11672.2	10221.7
0.58_239.9683m/z	3290.54	5607.58	4662.13	5380.14	4226.01	4181.37	2942.1	5909.86	4685.41	4649.89	3998.71	4349.29	4782.28	3554.32	4171.98	6020.51	4105.43	4915.84	5164.81	6204.52	4338.44	2209.67	8601.41	5773.72	9066.79	6934.53	10051.9	10048.1	4631.95	5660.56	5054.21	6988.32	6282.89	4701.34	6971.22	8647.76	5334.79	8757.18	7204.34	7339.43	12336	9937.23	2363.58	1448.99	3300.22	996.813	2451.07	2975.78	3529.28
0.58_244.9855m/z	19338.2	19338.2	19338.2	19338.2	19338.2	19338.2	19338.2	19338.2	19338.2	19338.2	19338.2	19338.2	32606.3	35861	15879.6	23151	3310.06	19945.1	16118.3	20638.5	22655	7565.64	16488.8	16444.5	18524.1	17086.9	22114.1	20393.6	4395.83	3537.12	5199.49	10136.5	5562.34	4449	8883.23	5833.08	3782.99	3276.27	2011.84	5041.59	18141.6	22594.3	16211.5	12694.3	13499.6	15348.6	22955.6	19666.8	22583.5
0.58_248.9082m/z	3185.77	4746.31	3787.11	3247.31	3531.82	3798.41	4257.35	4256.8	3024.74	4113.97	3191.82	4124.12	4956.26	6476	5227.72	5953.09	7874.5	6177.23	4027.51	3956.3	4708.36	3213.84	3148.73	3563.31	4416.44	3228.38	3912.25	12809.8	11345.3	9005.05	5580.52	12393.1	13983.2	18764.2	14011.7	13750.2	8641.8	14726	18277.6	17767.7	10941.2	20600.5	218.748	1907.09	14.2886	730.416	3708.93	3207.54	228.602
0.58_256.9559m/z	7509.59	9289.03	9593.86	8263.45	6340.1	9666.03	7178.95	7527.6	8065.95	7227.15	7793	10458.1	4591.76	4611.36	6333.18	4663.84	3454.16	4202.06	3381.79	4822.97	4292.93	5127.24	2624.93	4976.72	3004.3	2956.89	3676.56	5741.82	4243.52	6521.67	6072.92	11133.3	7259.15	8463.87	4648.64	4355.44	7649.5	4680.89	5542.72	6029.98	11963.8	3561.53	4284.03	3082.51	4429.5	4158.64	4769.44	8703.57	6344.02
0.58_261.0030m/z	6179.18	8289.67	6599.05	9720.05	6290.05	8482.55	6872.84	9869.58	6790.48	8542.27	7279.96	6190.94	12328.7	5256.47	9347.66	5753.14	18385.8	4959.51	3835.64	14655.3	12216.5	18089.5	3552.88	7756.88	6547.57	5158.96	6196.08	8757.71	20616.3	8967.26	10042.3	6279.5	8109.49	4158.21	3015.66	9733.1	6624.73	6667.47	5592.31	8728.43	23121.5	9160.1	2735.84	3079.9	2585.09	5086.9	6158.58	4909.19	7735.79
0.58_264.8816m/z	14423.4	12642.9	11808.6	13187.9	11926	13603.9	10691.1	14284.7	14043.4	14852.9	8722.97	14816.8	18307.6	17792.4	23332.9	19455.5	35437.7	32710.5	20707.4	18436	16853.6	21304.4	23327.8	20718.7	25156.3	22006.3	21838.1	37857.2	23201.9	22171.3	24123.9	28597.3	27339.6	20945	27078	44234	24841.5	32163.8	28296.1	29896.2	41323.3	31818.1	9842.63	8565.5	9798.91	6746.81	16811.6	17475.6	15822.5
0.58_271.0805m/z	3214.04	2968.85	2725.5	2903.16	3582.49	2756.82	4044.09	2748.03	3406.29	3099.36	3073.19	2778.1	132.342	438.521	226.296	296.859	46.1009	125.322	177.347	234.693	101.536	96.8248	157.733	395.941	34.1809	222.274	128.668	243.536	652.041	288.312	2.20454	0.549935	494.439	173.155	159.25	246.218	160.465	85.5275	124.121	23.148	604.032	57.0645	19944.7	17526	16032.9	12185	2800.19	1743.89	3184.78
0.58_275.0198m/z	24054.2	27590.8	25629.6	23499.7	27309.2	30391	25245.7	28113.5	23398.3	25642.9	26296.1	26939.5	17781.4	16698.6	10815.7	13306.1	5875.32	15780.3	9229.73	19483.2	16842.8	11519.6	15305	13534.4	13797.8	11008.1	17191.2	22319.4	7336.91	8258.63	11037.1	10144.1	9400.1	5336.66	9428.32	10893.9	7496.48	8809.91	5870.13	8226.78	32562.2	13588.1	18797.5	17570.7	19286.4	20824.4	31362.3	30250.5	27023.2
0.58_277.9723m/z	195475	180631	193128	192242	176908	189820	188137	176931	193327	193701	184305	186523	274569	301264	240817	246252	190860	286731	376452	216986	239744	272388	323050	356959	343859	382683	369299	357034	107397	228987	246575	232296	165005	168648	337166	252164	326653	304881	169262	148419	219701	271977	94584	79105.2	92109	121928	177703	157429	119984
0.58_280.8577m/z	5512.38	6125.35	6974.7	6331.89	5011.55	5705.87	7041.16	5453.09	6464.67	3995.17	7374.98	6741.62	5013.78	5071.33	4662.35	5106.48	9409.96	6255.11	4189.45	2561.97	3840.29	2819.06	4686.77	4187.66	5708.54	5677.49	4591.18	10171.7	10912.6	7883.6	3706.48	4161.12	5519.18	6558.61	8031.48	12298.2	8758.6	11152.6	9888	6335.6	5723.72	10868.9	7304.98	4967.44	7914.63	5492.67	7946.42	4573.24	3423.18
0.58_284.0974m/z	5770.19	2721.41	4272.02	2692.24	5001.62	3988.65	4113.04	4437.01	3873.14	4529.32	3495.18	3664.71	11962.7	7723.9	3551.58	7363	2329.68	3395.75	4226.37	9169.56	5613.69	4983.46	6933.34	4519.52	6164.99	5878.31	6621.99	9831.64	4447.38	5127.16	2982.05	2381.15	3403.42	1469.61	2142.6	6641.87	2997.45	5592.01	2746.15	3416.89	8526.15	6624.06	3160.66	4320.44	4529.42	2108.03	2629.17	887.383	1224.75
0.58_284.1248m/z	27697	27697	27697	27697	27697	27697	27697	27697	27697	27697	27697	27697	12546.6	3717.89	3532.9	9875.13	35711.7	3815.9	4864.74	11635.3	3578.27	1285.99	5702.74	7298.47	6278.56	5330.63	6681.86	91404.7	46911.3	8181.54	1832.32	11551.6	23523.2	13565.2	166839	72241.4	29315	13284.6	25483.9	11835.1	66924.3	79313.7	25115.9	24681.9	27781.3	24741	15533.5	12295.8	15992.3
0.58_294.9010m/z	2522.72	4050.74	5963.8	6896.1	2714.31	4786.38	3814.21	5356.79	4359.87	4264.94	4021.5	3537.08	9288.81	7746.5	10517.5	8635.58	8667.55	9413.68	5750.66	5629.29	9635.64	6457.35	3827.47	3562.65	7513.15	4782.06	6142.31	20921.9	5697.11	8610.85	5350.63	10299.8	9775.9	11890.4	5584.56	9975.22	11822.6	9170.9	11644.5	11290.3	17942.5	15389.3	1574.41	2005.44	1812.53	1889.92	6194.34	5437.42	3448.71
0.58_299.0958m/z	501297	652232	530757	489481	591728	538052	513075	644116	580421	620626	389386	615722	5.24395e+07	5.27859e+07	5.27997e+07	5.5423e+07	5.41592e+07	5.59873e+07	202.999	5.68045e+07	5.9299e+07	5.928e+07	6.33015e+07	6.8104e+07	7.00654e+07	7.60282e+07	8.35048e+07	120765	872686	5.3589e+07	5.45623e+07	5.41854e+07	5.31865e+07	5.4701e+07	5.48347e+07	5.59801e+07	5.92715e+07	6.19023e+07	6.32385e+07	104879	179905	8.10614e+07	761933	255900	583039	802889	100695	5.58839e+07	376602
0.58_300.1277m/z	3473.55	3664.65	3520.86	1938.07	3355.35	3830.62	3324.71	2101.42	3437.99	3271.52	3485.76	3138.73	75.9938	3.86807	42.7408	5.31215	2274.59	1735.41	1666.7	0.780182	183.441	3214.34	1507.03	1512.28	1955.49	1580.52	1547.04	3178.33	3279.16	236.347	47.2548	9.34432	1077.22	1128.32	2696.2	2206.38	76.7687	1862.5	271.265	6.1423	3392.79	2385.94	784.066	2391.04	1894.94	1232.28	968.025	28.286	650.529
0.58_302.1352m/z	51133.8	52248.4	48440.6	49564.3	52537.1	50759.2	50769.7	50731.6	50920.2	50490.7	50325.5	51329.1	14906.1	2357.33	4079.2	12351.7	80246.7	7320.38	4335.3	21638.6	2951.99	689.166	8700.68	8972.67	9592.7	8885.1	5315.11	211465	123178	6395.3	1784.82	18725.6	48422.9	19825.9	300573	128637	59889.2	42233.7	61557.4	30956.7	132562	183931	60158.2	40832.1	49410.5	49652.2	16143.7	8411.13	19598.9
0.58_306.1644n	5666.22	5745.83	5417.87	5860.46	5620.41	5772.91	5301.21	7327.9	5702.31	5365.66	4804.18	6330.42	0.00479255	2819.75	1908.6	1959.3	1789.53	2472.73	2189.81	1407.52	1829.57	1243.63	1859.1	1559.84	1767.28	1718.1	1499.73	0.000139877	968.291	1240.58	2131.63	1769.36	1545.9	2814.57	1868.75	1157.81	1352.95	3428.17	1725.22	2294.03	1725.51	159.816	15361.7	9645.25	10864.3	13130.6	1047.9	837.429	2501.86
0.58_316.1023m/z	5664.21	6192.77	5698.46	6912.25	6208.94	7463.02	5697.61	6698.7	6407.62	6234.62	6031.68	6026.43	2650.98	2445.76	1037.15	2259.55	566.034	160.137	1438.88	1268.26	995.736	411.597	938.249	740.111	675.459	686.616	757.078	366.963	1449.85	1563.96	1388.91	903.447	671.814	493.388	58.6287	232.015	1114.67	972.996	200.514	673.976	1534.72	1656.34	13132.6	19139.8	12992.4	10389.7	2655.33	2686.04	5814.47
0.58_324.1159m/z	3872.74	2894.12	6029.29	5297.32	3041.57	3394.54	6835.23	4844.77	3219.69	4172.23	5191.7	3170.92	594.545	6502.16	6427.11	365.613	3332.37	11545.2	9289.21	1411.29	8662.65	9434.77	8638.99	7466.98	7912.39	8052.27	7559.51	27402	26685.7	18658.4	11487.6	3806.25	6770.96	2128.1	78598.2	9872.77	5509.38	3039.91	8994.7	4305.28	12997	33806.3	2615.35	3440.57	907.34	2062.46	1891.58	808.462	620.444
0.58_338.0310m/z	4175.25	5194.74	4506.37	5545.86	3804.32	5906.68	4029.22	5849.24	5618.91	6543.42	2263.68	5651.74	3536.48	2808.57	2233.14	2828.85	406.908	1569.98	1518.07	2400.45	1075.85	262.749	1460.52	1211.68	463.733	605.293	1858.42	2510.32	2071.9	2041.26	926.481	794.607	973.025	2417.88	2134.64	1772.71	558.639	1317.59	113.071	973.443	4529.38	2909.54	7720.1	5381.14	8425.73	4652.51	3613.34	2108.08	3437.1
0.58_340.0891m/z	14951	18133.7	15384.3	14680.2	18897.5	18381.1	15705	16465	17572.1	15854.5	16785.9	15882.7	4911.43	1447.79	5025.72	4420.94	28225.6	4133.55	1356.52	9455.8	1775.76	141.676	1878.05	417.115	8205.39	434.338	1838.15	75591.6	27061.9	1751.78	823.076	9001.11	15099.3	2487.14	71216.1	38577	18467.3	7392.52	12650.5	3807.97	49434.8	48874.3	17126.5	14545	23386.4	13020.7	6410.49	5574.58	11873.4
0.58_342.9804m/z	11166	12886	14154.4	9910.14	10277.8	11691	11230.1	12102.8	11851.9	11369.8	12137.3	11042.4	14753.5	18899.1	13859	15693.9	16596.7	16200.5	12103	12707.1	11352.3	12396.8	18314.3	15289.6	14573.4	14604.5	17454.8	22768.3	12305.4	10259.3	9440.38	9370.41	9206.8	6736.34	13766.3	22207.2	12759.2	17366.1	11143.1	9597.48	15597.8	19507.7	6365.92	5524.45	5838.21	5952.08	15674.8	9388.59	9895.24
0.58_343.1129m/z	8804.85	8324.06	7928.26	8881	7953.45	8491.28	8522.85	8367.5	8088.38	8741.44	8489.85	8196.96	1486.69	177	1172.97	283.257	1882.68	209.06	1074.12	557.77	2009.16	2659.39	1988.64	1027.62	2145.99	2072.9	1737.35	5885.01	8563.94	160.085	5075.24	3734.12	3933.31	2993.12	182.319	2386.16	7469.02	3001.39	5400.45	5591.3	3314.7	7968.83	48884.7	49648.6	43219.1	28046.4	6844.07	4418.6	14475.4
0.58_344.0994m/z	4355.56	3941.19	3691.64	4838.44	5337.55	4604.46	4077.61	4703.39	3726.06	4838.32	4049.07	4769.84	740.344	1966.48	833.381	1021.79	597.318	1122.84	1127.92	1182.94	886.46	146.714	986.394	1188.62	545.106	766.698	1123.87	3595.97	1144.39	1485.7	1589.7	1786.85	1564.57	1326.88	2608.97	1948.49	1456.86	1955.79	995.685	1563.3	2334.72	2208.8	9868.27	9448.8	7821.1	8088.83	2922.24	2483.34	4733.68
0.58_356.0569m/z	145564	169355	164939	167009	146667	173096	146262	176263	157346	165271	150828	158687	217906	266257	235927	250170	215985	160332	211207	239316	206850	217906	203376	310939	262062	270751	220751	225590	137479	220240	94545	102691	120253	150306	236675	244934	117253	155109	109920	108240	190624	229955	89811.6	87042.7	96866.1	79211.1	82461.4	119206	86110.2
0.58_357.1288m/z	7315.23	7495.46	7680.16	6949.63	7013.43	8553.38	6924.82	8324.27	7829.34	7567.89	6285.43	7748.11	1081.21	1060.21	625.658	1208.98	80.8029	168.559	69.1838	650.753	39.7376	105.628	295.96	94.8301	194.175	63.3423	357.629	875.385	805.103	1830.49	52.8183	371.34	42.904	1179.96	133.945	194.816	306.413	108.653	99.7415	149.817	104.47	1454.26	43501.6	34441.1	42706.7	43325	12435	5372.87	14520.8
0.58_358.9841m/z	7958.85	8365.56	7931.2	8073.24	8098.65	8085.02	8084.07	8083.87	8084.33	8295.43	7679.62	8293.39	4733.96	6875.41	5320.85	3936.08	2557.05	4159.63	4315.8	5012.02	4296.55	4254.31	6259.61	5356.56	5337.88	4308.81	5222.4	9756.53	4860.45	3014.4	2838.38	5864.4	4094.16	3284.5	5152.79	5221.2	3598.37	4630.02	2964.42	5117.95	9524.59	8583.92	7346.62	7311.33	8383.65	6065.71	7448.23	7972.71	5475.24
0.58_374.9812m/z	33755	33296.4	35025.2	32584.5	34123.9	33748.2	33745.2	33749.9	33735.2	33878.1	33554.9	33819.5	43092.7	36545.3	26251.1	25995.6	27227.4	32841.7	29652	36962.7	43239.6	26644	36063.7	29893.6	28616.5	32097.2	31130.3	55832.2	34760.6	26089.6	20811.5	36336.3	42223.1	42090	45755.5	37624.1	32346.6	27980.9	39784	40993.8	53310.7	45422.3	24493.8	18720.8	20267.4	16483.8	27450.2	24468.1	26506.9
0.58_382.0529m/z	13310	19437	16733.7	17592.1	10354.1	18927.9	13269.1	20141	13788.2	15306.5	13919.2	17072.4	10613.5	9505.67	8808.95	10503.6	222.275	2012.09	1783.19	6390.51	1776.09	22.6969	5058.2	4084.05	3826.22	4480.05	4420.72	11171.9	3079.93	5445.69	580.683	1036.11	1557.91	5495.54	2167.59	4219.96	810.014	6.19923	1316.04	746.557	3697.48	16402.2	21140.6	17773.8	18807.8	16326	12958.5	11309.5	12774.3
0.58_403.1259m/z	5013.73	4468.31	4509.54	4875.71	5288.17	3687.93	4616.77	5845.02	3926.06	5497.89	4379.53	4612.67	116.033	130.118	21.7583	11.1725	1606.5	1267.01	2126.21	1575.94	41.2095	1664.33	1334.73	2192.92	1817.45	1430.86	1430.5	68.6719	1374.88	229.955	2296.4	2601.11	1085.62	151.412	1680	1246.68	1130.88	1255.04	763.815	1156.7	1391.69	46.1356	12972.3	10885.2	15632.9	14109.8	5085.73	4856.93	5554.48
0.58_406.0791m/z	2454.77	2383.88	2730.75	2118.73	1716.42	2580.07	2483.13	2427.83	2127.66	3362.08	2423.18	1568.49	399.32	550.222	9.13652	615.029	1.67386	258.433	539.922	776.329	32.5308	170.292	734.854	549.801	312.439	17.6816	300.556	539.635	968.29	186.536	54.0223	481.22	3.9188	385.752	554.019	156.17	13.4157	826.075	618.012	597.255	755.247	296.591	1238.55	1594.79	1897.6	1141.87	308.782	1126.02	870.382
0.58_407.9337m/z	46647.1	33376.2	33333.5	34437.4	44599.6	34776.1	41016.9	30248.8	39082.4	36601.7	40234	38847.6	20192.6	17986.8	18915.4	16581.4	18610.2	15766	13927.8	13278.5	13757.8	12683.6	15638.7	12815	12438.8	9863.44	11836	29062.2	35249.8	17058.2	14500.8	24583.9	18346.2	17808.3	18065.4	18092.1	13320.9	16747	14551.2	14033	19093.5	20860.6	14224.6	14270.7	12496.9	39740.8	14559.9	14680.9	19270
0.58_419.0979m/z	2123.12	3191.9	2883.43	3391.4	2703.61	3056.34	2717.43	3557.37	2813.22	3177.62	2205.24	2969.73	285.554	406.991	97.9034	581.896	205.854	156.277	510.963	473.192	581.273	288.568	620.486	647.664	457.234	526.206	840.991	1066.52	509.709	21.0934	217.151	466.173	243.724	545.477	1130.88	1064.45	824.104	438.433	549.131	463.521	507.216	900.581	6847.74	5401.37	7260.73	7118.27	3697	2771.63	3702.61
0.58_442.9364m/z	11025.3	19457.7	16518.9	11447.4	13787.1	15231.7	12495	17236.8	16133.2	14527	11085.2	14997.9	14520.6	14743.6	17504.7	13040	23792.5	18089.8	15545.4	16454.4	22071.6	15648.4	18855.6	14642.7	16259.3	17381.7	17280	31470.2	20772.3	18360.1	14815.2	29535.7	22163.7	26657.8	29924.3	27591.3	26677.2	23066.4	29321.4	30740.3	36459.3	36433.9	5596.83	6058.07	8396.31	7613.99	16281.4	14139.2	15636.9
0.58_455.1028m/z	2817.81	3094.22	2798.66	2425.04	2188.83	3425.8	2496.43	3158.28	2920.92	3079.84	2111.78	2764.68	445.043	549.286	443.541	552.446	18.5679	194.457	287.591	101.183	0.0619406	90.5905	2.62736	298.188	13.324	318.252	333.16	403.769	668.021	494.625	1.73822	684.48	302.082	341.018	686.52	596.239	28.2701	356.079	636.103	1046.07	54.9925	578.749	11306.1	9195.06	10443	8359.26	3385.73	1679	2952.08
0.58_466.8968m/z	7980.18	10618.9	8639.07	10946.8	11628.5	10408.5	8680.42	8750.82	8834.45	10684.3	11932.9	8603.99	20079.6	15993.4	19598.4	14886	21983.9	14280.3	13563	19179.6	15795.3	19445.3	15176.2	17027.1	18954.3	13976.2	13676.2	21904.1	18123.8	14469.9	14138.4	15424.8	18420.3	19499.5	24003.7	23644.1	14130.3	14559.8	16866	16907.9	22912.7	26550.5	5506.28	7093.77	5.36658	3.85252	6875.66	8872.6	12101.9
0.58_476.9450m/z	30099.5	22748.5	23119.8	22441.6	32718.5	19387.9	29643.7	18988.7	30608.2	22887.6	27956	24201.5	25160.6	22297.5	20777.9	21216.1	25840.6	16575.2	13186.7	19652.7	17945	13772	17314.8	13823.3	12706.9	12331.9	16194.2	40847.5	50520.1	19550.5	19974	38243.5	42014	25424.9	39996.9	38499.3	24881.4	32568.5	35092.1	37250.4	34232.8	33789.3	9900.76	6105.99	9528.65	12681.7	21783.6	19093.8	19097.8
0.58_487.0865m/z	3733.42	4173.25	3967.81	4301.57	4148.92	5399.71	3757.01	4787.58	3234.12	4239.7	4127.5	4652.38	1537.7	1890.81	183.34	1194.89	9.04542	887.321	602.583	467.767	1023.34	175.358	805.521	608.048	281.768	443.545	610.395	1785.09	2019.58	315.311	304.153	460.267	143.154	73.5238	357.641	0.11449	335.369	496.633	102.23	82.0743	870.822	1802.14	6653.37	6219.84	8008.6	6971.87	3034.12	3601.08	4635.66
0.58_493.0620m/z	2338.12	3447.8	3332.97	1864.25	2459.43	2428.63	2741.68	2586.44	3015.71	3078.17	1659.06	3140.03	955.234	1196.4	607.788	381.616	0.650413	350.164	452.321	143.573	203.485	0.212785	113.439	564.561	452.235	102.611	295.606	1067.47	915.097	221.447	97.6101	319.465	12.2152	880.766	2.37846	355.757	0.189577	15.1573	606.18	0.646946	212.243	744.481	5144.37	3997.54	5589.35	6737.44	4100.85	2111.03	4004.24
0.58_504.0653n	12174.6	15465.3	14551.7	12223.9	12037.6	13263.2	12577	15913	13484.2	14167	11950.3	12658.3	9178.55	8560.2	4356.5	7797.65	1785.4	1521.24	2150.37	5757.36	2060.09	1046.04	2730.82	2934.3	3817.98	3626.17	3238.28	8422.48	3259.42	3109.6	749.368	126.559	533.581	1802.52	3648.63	93.6526	241.781	968.109	894.032	1936.25	5778.06	9013.55	14928.3	11671.3	15337.8	16020.8	9856.7	8398.46	9531.02
0.58_529.1470m/z	2949.29	1885.77	1769.27	1005.94	2341.09	1874.18	2962.22	1777.97	1927.15	2040.53	1755.05	1887.29	149.589	650.105	333.4	161.156	146.754	446.886	105.134	84.7905	9.07795	236.761	30.934	238.588	56.9183	109.91	57.1431	46.3355	423.742	31.5967	334.987	377.89	287.912	358.008	527.288	0.0639203	497.239	0.679466	0.000305072	260.693	474.611	345.507	6696.56	8852.68	7416.84	7224.22	2028.96	1454.52	1635.17
0.58_629.2166m/z	1934.74	2539.88	1505.46	2527.85	1939	2050.06	2051.4	2050.45	2048.34	2097.86	1973.89	2084.64	946.138	15391.4	1325.95	415937	324706	162.301	323.66	62.5868	8652.24	736.067	316071	8737.19	392812	83448.7	1.59386	82723.2	324858	1.73759e+06	515335	19886.7	259.406	112.265	20.0831	1376.45	17352.5	195.409	68975.8	3.63793e+07	7746.31	1921.27	1.00031e+06	4.13821e+06	1.77453e+07	4.89367e+06	78981.5	0.00898511	2595
0.60_109.0400m/z	7212.98	6809.25	6565.82	6889.69	7308.72	6283.9	7141.61	6938.61	7083.73	7516.48	6731.06	6354.12	1002.53	1057.36	796.124	428.881	3390.04	2884.66	439.436	978.667	936.142	494.548	838.486	850.841	886.838	1081.6	1800.28	1215.39	1406.41	698.481	628.052	349.654	926.716	243.784	298.794	423.235	201.757	223.529	267.591	554.716	2091.75	1345.72	25410.2	24875	22708	23273.1	10954.8	5633.17	11690.8
0.60_127.0508m/z	72839.7	73232	72281.2	73168	72833.7	72880.8	72870.6	72873.9	72857.9	72880.9	72910.3	72834.7	22878.1	18706.8	9706.99	13127.6	5777.09	8555.27	8581.58	21985.9	17607	8538.57	19423.2	10905.9	11887.1	14293.3	18647.2	24844.8	19254.4	9013.12	13228.9	6661.33	10968.2	3120.22	13340.6	9979.59	6641.83	6857.04	6511.04	9388.55	30975.6	19808	276614	252049	238421	232344	120350	64504.5	131758
0.60_132.0298m/z	286839	286583	282914	280478	286623	289566	285497	283810	285142	284463	288482	282979	464148	494879	324284	417549	326039	362460	396743	469683	373397	315639	543430	444192	437416	459648	505816	433348	244856	195779	301706	282058	237410	174693	433938	380670	189148	233810	160139	187721	321517	364856	249111	182797	210348	222263	220130	176327	235178
0.60_146.0687n	482489	487076	476864	477331	486657	484488	486356	480253	466869	487472	492379	480015	148354	131264	65820.2	91157.3	40109	66296.5	59306.8	161510	122900	57742.7	144307	74856.9	78240.7	90250	126018	162404	116068	62574.3	90321.9	46834	67986.8	25985.1	99778.6	70137.9	43785.5	43189.4	45782.2	56299.9	188094	131218	1.71815e+06	1.62582e+06	1.55444e+06	1.53268e+06	828291	423946	895626
0.60_180.8985m/z	14092.9	14279.3	13496.9	14671.5	14090	14123.4	14061.4	14171.2	14112.6	13591.1	14871.6	13897.5	11968.3	10146.2	9542.28	11792.5	11541.8	14594	14671.2	14901.9	15345.2	11930.6	12765.1	12335.3	16998.7	15202.5	11797.1	23681.2	14325	12658.5	14434.2	20676.1	26374	24573.4	22847.4	30001.5	27626.2	22974.8	24442.9	24031.8	42117.1	29575.1	9885.31	9082.59	6548.59	9374.99	14168.5	14529.5	16669.7
0.60_189.9766m/z	3546.65	4462.77	3598.72	3487.2	3474.33	3751.59	4150.21	2900.09	3936.48	3904.93	4351.3	3176.63	2640.21	3253.51	2658.27	2967.99	3323.63	2738.52	1656.71	4911.71	5644.71	3397.37	4091.95	5159.92	2591.52	2657.75	3623.2	6942.36	6049.55	4012.15	4152.27	12896.7	10951	12744.3	9244.8	5964.27	4276.09	5447.84	6414.12	8792.37	8604.91	7444.17	382.289	473.301	409.833	123.701	1180.06	2078.97	1354.3
0.60_209.0803m/z	2774.68	3560.41	3438.77	2977.41	2616.14	3012.4	2455.71	3687.6	3423.61	2164.88	3652.23	3053.99	27.6385	3023.55	3616.41	3023.66	4085.35	3751.72	3974.21	3922.49	47.2094	4713.9	5848.21	2869.63	5953.2	3781.68	3723.76	439.481	878.234	117.709	1548.17	258.529	186.826	128.149	201.749	14.6489	2237.66	1507.35	37.1744	199.184	216.672	196.195	36246.8	35947.3	29414.3	18750	2148.46	2344.2	3180.35
0.60_216.1347m/z	23258.6	23160.3	22059.3	22808.6	23443.1	22993.8	22904.8	22952.3	22889.5	23648	21953.4	23320.3	90546.6	56027.3	20921.4	63756.8	19424.3	31388.6	30223.4	103996	107251	27324.4	38275.5	30576.8	25571.4	31272.5	32893.6	7932.87	1863.49	18462.1	17525.6	10527.5	11060.1	18296.9	1840.78	11743.8	22253.2	11320.8	9092.7	25150.4	98017.6	3605.38	8515.36	14418.3	12612.2	1813.6	9385.41	7138.91	10865.1
0.60_218.9925m/z	20242.7	15988	15208.1	16739.9	18258.6	15804.5	17146.4	15933.2	17647.6	16667.5	18368.1	16418.1	6730.46	6460.34	6718.05	4638.3	7318.44	7758.94	6900.47	7904.38	9258.19	8858.36	9714.1	7391.48	6308.89	6241.33	7848.43	11874.2	6867.61	4236.56	8694.93	8575.08	7522.26	2967.15	7017.24	7482	4789.97	5837.31	5508.2	6194.32	13679.2	7224.16	24260.2	28138.3	24468.1	34101.4	23477.2	16694.8	33642.8
0.60_221.9255m/z	17589.8	20223.3	21707.4	17461.6	17188.4	18138.1	19087.6	17482.5	20413	19363.3	18307.1	17870.9	18327.6	19923.6	22437.1	16327.1	17079	18352.6	15940.9	19455.9	22479.9	25701.6	21992.3	21477.7	17225.7	21014.6	26036.9	26346	15489.2	15908.5	25066.9	33431.4	22104.3	24741.8	24166.9	26513.4	25729	21252.9	17622.5	20110.7	36530	22000.5	5529	3151.85	6937.83	7112.14	8034.93	12547.1	13793.4
0.60_226.8997m/z	6410.97	6312.56	7970.7	6640.54	5472.97	6313.04	7521.22	6890.82	6574.5	5836.25	5594.8	8078.2	5183.58	3904.27	3596.2	4853.37	7682.77	5815.45	2102.35	5083.68	5031.93	1135.17	3139.86	2932.61	5291.61	2615.7	2129.11	11125.6	10936.3	5987.96	5931.92	7118.84	9881.47	8221.73	9517.8	9702.36	9788.87	12662.2	12870.6	10778.3	9104.63	13302.6	8807.79	11649.3	9219.89	2801.38	10018.9	6789.21	3280.87
0.60_231.8655m/z	10149	11811.7	8810.59	7923.85	10951.9	13343.9	9606.78	11385.7	9473.02	13204.6	8849.3	8928.09	5790.08	4446.62	4560.63	5986.74	10712.9	6727.37	2510.89	6051.49	5895.72	2426.46	3150.74	3090.45	6177.14	6743.71	2797.25	18134.1	31293.5	14582.4	16198.4	13769.7	32716.2	20232.4	20732.1	23651.6	16429.2	19703.4	35297.4	41072.8	27557.4	20285.3	24299.8	14175.3	14161	11271	13642.5	12256.1	7548.59
0.60_241.0112m/z	204372	210394	214018	212172	204344	214186	207858	210387	210417	209602	209964	207659	506678	501012	237901	404618	298193	476945	608081	329935	553869	331622	554098	633414	512258	491799	537494	170351	82300	117578	119586	148286	116890	103752	139772	184294	98577	177767	100516	147135	154553	212515	89194.6	66508.6	77894	91750.9	97716.7	67716.9	141051
0.60_251.9805m/z	17291.5	15624.3	15771.5	16761.6	18711.6	15572.4	16459.8	16962.3	15721	16424.3	16021.3	18199.2	19351.7	19629.5	12507.3	15911.9	22351	16047.7	11240.4	20037.7	33300.9	17817.5	14800	8980.28	10489.8	11863.3	13262.9	31083	41288	18451	15283.9	32449.7	37948.3	39497.2	52674.2	35543.4	21482.8	22421.7	21456.5	26873.5	27836	29186.1	3772.82	4094.56	5856.61	6479.41	7120.48	12228.2	9505.17
0.60_259.0218m/z	785985	782909	784025	773255	786248	785827	793306	779482	778305	783814	797948	771776	891156	1.06552e+06	735203	878544	1.40681e+06	942882	993160	828590	716082	594426	1.22886e+06	957611	1.11942e+06	1.15098e+06	1.16735e+06	1.35368e+06	704887	701580	809342	563690	580139	459743	1.16855e+06	1.56106e+06	952216	1.58253e+06	841524	693167	827056	1.50692e+06	537280	404351	484062	601327	909881	434839	725435
0.60_280.9923m/z	45165.4	45514.8	45301.2	45168.3	45332.6	45298.6	45295.2	45296.7	45303.3	45152	45540.5	45191.7	27091.2	24865.8	20245.8	19047.7	14494.1	12807.8	12900.7	22558.2	13934.3	8023.71	19477.7	13394.4	17634.1	15048.8	23505.4	40325.3	27134.7	14461.8	15441.4	19470.3	13722.2	10824.3	19378.1	16326.6	7597.09	9365.03	10018	13460.1	23819.9	33668.9	123558	101846	98291.3	96330.1	85834.8	38386	91300.8
0.60_283.8418m/z	3067.43	3677.47	1699.63	1531.88	3874.25	2693.08	2814.06	2416.51	2572	2510.1	2489.31	2877.21	1870.43	2009.91	1670.07	770.874	4464.98	1328.36	350.416	1712.61	3583.42	973.445	2475.26	2794.69	1962.63	1236.23	1325.8	1984.21	10499.1	3458.13	1309.84	1495.84	2048.01	4730.58	5364.09	9785.11	8746.66	11364.2	10471.6	11703.1	4247.22	3459.74	3463.54	2121.91	2047.34	1423.56	816.939	605.24	2887.88
0.60_303.0213m/z	8047.85	6386.15	7706.45	6955.54	6099.52	7711.15	7553.58	7113.74	7277.2	6115.55	7328.62	7668.86	18348	17850.6	12203.7	15303.7	7144.88	12354.2	13539.8	20418.5	12499.8	12273.9	22612.2	17430.6	16039.6	19296	24730.5	13403	4047.12	5205.65	7602.01	8706.62	5292.72	3268.16	8789.39	7653.24	3543.72	3834.72	3455.67	4286.34	11135.1	12143.1	1864.82	1092.71	1324.89	2019.62	3659.19	3215.37	4057.01
0.60_307.9463m/z	16242.1	15972.3	16584.8	17889.7	12733.9	15582.6	16021.4	15878.1	13941.5	17942.1	15699.2	15515.6	27347.3	25003.7	16512.6	23698	15486	24522	16798.4	20514.5	26553.8	14452.6	18152.7	17200.1	16275.2	15933.1	18980.4	36791	12729.1	16674.5	12094.2	31163	17960.1	21838.7	28612	18955.1	21019.9	15121.7	17541.8	16217.2	24591.2	29262.9	12330.7	11329.8	12205.8	10859.8	14147.7	12965.4	9728.89
0.60_317.9695m/z	14665.4	10597.9	10386.8	11003.6	13144.3	11808.5	14698.4	10945.6	10758.4	13063.8	14182.4	10047.1	20713.8	23659.2	15956.6	10672.4	14378.9	23434.6	22037.2	20194.7	24701.2	21336.4	19993.8	23067.3	18601.2	17389.9	21001.3	20922.3	16855.7	9082.92	19939.4	26413.8	18926.5	14292.3	22770.7	20286	18994.6	19897.3	16462.5	17562	25479.3	16945	4366.83	4427.14	3281.51	6678.27	11027.4	10821.7	5969.01
0.60_329.0864m/z	12431.6	12707.8	11642.7	12445	13004.3	12343.2	11626.1	12792.8	11462	12054.3	14544.5	11538	3508.07	3667.83	1015.76	1325.83	344.782	438.144	623.736	2899.19	1588.23	513.928	2060.68	582.826	895.148	1304.53	2157.03	2246.86	1118.96	947.266	522.521	426.448	215.017	1151.85	591.885	105.213	147.807	247.021	411.529	149.988	1109.42	1631.11	49045.8	45209.1	51848.2	56600.7	34411.5	12711.7	40304.1
0.60_332.0174m/z	7410.1	8992.32	8592.33	8523.66	5975.16	8202.17	7513.36	8153.08	7047.87	6657.44	8510.74	9175.66	15268.7	14126	5488.21	9050.3	2151.97	5252.74	5476.39	7648.68	7885.78	3715.66	7306.65	7282.19	3932.24	5964.25	6919.56	8401.89	2730.79	3368.3	2367.33	4454.2	2371.31	3601.72	3854.99	1586.58	2772.78	762.904	804.075	2504.64	6435.6	5726.35	2622.05	4617.5	3662.65	4064.33	7528.76	5671.27	7226.67
0.60_333.0583m/z	81458.4	88557.3	83657.6	81748.1	82218.5	86720.9	82781.2	90733.6	79998.5	84749.4	82043.6	84923.4	113848	133963	107743	100447	469787	78697.1	110983	78643.7	103509	54647.6	199558	178629	161989	122125	161925	109633	141138	111010	31162	49197.9	44612.5	56273	43372.8	77240.5	33899.8	100283	49844.2	58192.3	57621.4	84828.8	20882	23918.3	27694.7	25471.9	55567.7	26933.6	25288.9
0.60_345.0112m/z	17575.1	22625.5	21301.3	24581.9	18689	20372	17809.4	22353.4	18622.4	19690.9	20755	22949.9	28668.6	29073	15085.9	23569.3	5309.33	20674.2	17254.1	20645.1	27070.3	8979.03	25376.7	19291.1	16809.3	20128.9	17819	23495.7	6089.24	7819.12	5986.83	12949	7616.85	6673.39	12705.5	10179.3	6133.37	6699.7	5864.68	5172.14	13483.1	19433	27613	30222.1	29815.5	25487.9	14369.1	10489	17118.5
0.60_348.9655m/z	19810.2	19475.9	20313.7	18327.2	17797.4	22192.7	19718.5	20796.7	17356.9	19514.9	22364.7	17746	21444	21532.8	17753.7	17380.5	22895.6	16676.7	15777.1	19988.5	18371.4	15194.5	19084.8	17644.6	17928.2	16565.1	20669.1	37591	26473.4	21912.1	15482.2	32598.4	24642.1	26706.1	35877.6	27644.9	22161.6	25548	23974.2	28110	35289.3	42782.6	11546.9	9922.02	8323.02	8717.99	15813	16618.8	11096.1
0.60_354.9256m/z	9326.99	12363.9	9496.28	12158.7	10733.6	12750.1	9028.44	12495.2	17942.4	6336.87	10529.7	12188.5	17656.3	16290.4	19123.4	16320.9	13640.5	15941.2	15873.7	21909.2	17844.2	14199.3	27396.7	23585.8	24290.1	22213.3	32343.5	29173.5	10539.5	14869.8	23172.7	24161.6	16733.8	22964.5	15211.8	16366	20014.5	15786.3	12364.2	14346.5	24887.9	25318.7	10696.9	5754.98	6546.53	8306.87	11835.8	6722.87	20495.9
0.60_365.0538m/z	13506.3	14193.1	12174.1	13437.8	12848	13251.1	13149.3	13993.6	13103.7	12861.1	13541.8	13106.9	4311.1	4118.62	4235.62	3020.55	3936.81	3406.56	2402.68	4626.53	3816.72	3950.58	3977.41	2665.53	1573.57	2047.35	3849.85	5813.47	4062.75	6160.39	3061.55	3971.74	3957.56	6416.13	4261.76	5051.28	3557.71	2451.49	3763.95	4758.55	12848.7	5827.98	19172.8	23829.1	20780.4	24148	14704.8	12957.3	18939.2
0.60_369.9140m/z	16144.5	13427.4	16699.1	16495	12464	10624.8	17049.5	14624.7	20361.4	9068.71	18541.3	13952.8	19917.2	16457.4	21191.4	16383.5	28605.3	24769.9	19401.4	22903.8	32753.1	25267.7	28005.1	26411.1	28085.2	25320.5	21191.2	40610	20911.9	23579.9	29824	50594.2	40736.1	41439.6	43917.5	41009.3	39339.5	41799.4	50079.9	47038.2	50954.3	42135.4	10364.5	4844.73	9953.47	5171.76	10601.7	8917.97	10095.4
0.60_375.0821m/z	9251.71	10019.4	10103.5	9384.32	12099.9	9636.62	10676.4	9526.69	9071.01	10845.4	10640.3	9720.74	5193.55	2070.25	2546.01	2307.3	2062.49	1941.28	1400.26	3019.79	2745.99	1541.4	2645.86	1849.27	1956.24	1818.7	1525.83	3638.53	455.646	1479.41	1679.16	2901.71	1472.49	1837.7	4482.09	1582.5	1249.63	1945.47	1120.37	1365.16	6466.58	2963.3	16936.9	18943.8	18939.4	22008.5	15736.6	10903.7	15230.3
0.60_394.2293m/z	437457	548265	481548	529132	563161	505105	581421	485009	492341	460760	586015	500861	3.01555e+07	3.01233e+07	2.9885e+07	3.1093e+07	2.99886e+07	3.06493e+07	3.1151e+07	3.00045e+07	3.06443e+07	2.97657e+07	81943	3.07795e+07	2.97672e+07	3.01175e+07	2.9832e+07	3.03922e+07	2.76205e+07	3.02446e+07	3.04172e+07	2.9895e+07	2.89933e+07	2.93962e+07	2.87716e+07	2.86783e+07	2.94207e+07	2.90022e+07	2.80253e+07	2.85261e+07	2.79328e+07	2.81855e+07	1.67213e+06	2.52957e+06	2.12447e+06	1.38168e+06	1.99333e+06	643231	1.14823e+06
0.60_407.0113m/z	32300.8	37367.3	38312.1	38917.4	31230.1	35650.2	34405.6	37454.5	37163	37323.5	31828	35678.1	31348.8	32520.1	23729.5	24963.9	20479.6	19448	18875.3	24507	26500.1	18672.5	25134.4	22447.4	18781.2	18893.9	28380.6	41203.1	23902.2	20441.8	16982.9	30216	16694.1	23995.9	24421.8	18191.8	18326	14585.8	12279.4	13370.9	35386.3	30834	77406.2	60112	63876.2	51204.3	28918.9	21013.7	30017.4
0.60_422.9657m/z	11291.9	14879.7	15063.5	14871	13238	14330.2	11203.9	14699.2	15708.5	12539.9	12925.6	14326.1	12495	10031.8	11071	8758.74	17182.8	12711.7	9929.95	11890.8	17780.4	13579.7	11958.7	9731.43	10588.2	9397.36	12536.6	14849.5	16281.9	10558.8	10829	18305.7	13196.8	15796.6	18281.8	18906.9	15155.3	15526	14713.9	13757.9	20392.3	17597.8	16491.7	11318.4	16491.8	10305.5	10000.6	9978.99	10107.7
0.60_427.0555m/z	78516.8	83329.7	78680.6	78802.2	77296.1	86621.5	78940.3	81695.5	78086.6	84846.1	78796.3	77310	63748.7	53671.3	51757.4	55077.2	40006.1	41857.4	42150.3	51149.9	43069.1	39799.6	40684.4	37646.7	40613.1	40955.5	44162.6	49304.9	50986.1	50694.6	38319.5	37881.6	38452	47601.2	53604.9	43728.1	44858.3	36187.9	41043	44369.7	60644.5	54029.2	126467	125071	120175	110811	101610	80087.7	99857.3
0.60_430.0136m/z	7310.97	13048.5	10275.4	10719.6	7835.53	12164.9	7773	12018.6	8089.51	11087.9	9834	9361.66	11277.3	14044.6	9919.98	11613.5	9510.91	7761.89	8084.88	10402.8	6640.96	5131.29	13964.1	10734.1	8385.32	12319	14643.7	14561	5794.96	5586.8	5370.99	6189.4	4718.21	3713.14	7419.26	9128.04	4500.95	6338.43	3419.8	3829.15	9373.59	12214.1	7411.74	5274.67	7554.73	5057.36	6786.7	5971.79	8394.71
0.60_504.9882m/z	114395	122392	124688	116570	100480	116309	116576	123416	113115	113992	109889	122458	98553.9	93741.4	80530	94140.6	85096.2	83212.9	84914.5	78949.6	87993.6	67031	79527.6	90594.4	90524.7	86808.5	81981.7	159229	125963	85315	76767.4	103218	95935.5	115210	140491	112059	97235.4	103402	105145	99024.6	134445	139166	185525	156064	165052	128314	108872	83009.3	97921.1
0.60_508.1336m/z	3299.52	2576.25	3977.5	3966.74	4649.89	4277.62	3007.55	4133.8	5428.2	2576.1	3595.16	3618.4	838.047	2299.97	1915.21	170.877	114.128	1347.91	489.091	1370.88	757.752	518.413	671.873	79.3178	465.54	475.304	1.65973	1671.92	2211.81	174.305	18.1529	638.577	420.198	785.473	127.46	84.1997	824.901	432.115	47.3514	510.912	39.5833	235.248	22200.7	16774.5	18652.2	16619.3	6685.73	3682.16	2500.46
0.60_542.9802m/z	35270.6	41491.3	44938.1	46628.1	38517.9	43161.4	37252.7	45820.2	38284.8	45420.1	37596.3	41852.3	45578.8	42864.6	40905.7	35626.9	42083.2	35099.8	33924.6	37451.5	39564.8	35514.3	36846.9	36103.5	33412.6	32241.7	36756.3	63353.7	43167.7	36013.5	27303.6	56483.7	39924.1	50374.8	52255.8	45049.4	38498.2	37460.2	41102.7	42468.1	58722	62492.5	45017	35407.4	37928.5	33442.6	38871.7	26977.5	27978.1
0.60_548.0905m/z	13142.3	9881.67	12153	11297.6	11030.3	10607.7	12789.7	6493.03	12500.7	13392.2	10991.7	11738.6	13905.9	15393.9	6562.31	12451.1	4542.97	8411.99	13269.6	9622.47	11522.2	11145.9	9930.09	11493.1	9589.55	11764.6	11190.2	17438.8	1203.95	5899.24	3596.98	10605.5	3409.25	7832.79	12827.4	5995.89	3952.33	4517.54	1423.74	1939.77	13094.3	6711.03	9617.54	16328.4	9650.41	16342.8	11727.2	10142.8	13541.5
0.60_562.9755m/z	29188	33984.6	32736.8	37842.4	31542	35832.7	32837	33697.2	32251	32687.3	35960.1	31267.3	25193.4	22573.9	21761.1	18508.6	19127.5	14281.3	11246.8	21056.2	18376.4	13930	17821.4	14555.5	13335.9	11372	17631.4	35366.8	34563.5	18086.9	13747.1	22948.4	17589.9	24193.8	26169.8	21877.6	18273.3	18479.5	18553.8	19824.6	28849.7	33021.7	17673.3	22489.6	24158.8	23518.7	28269.2	19731.2	25626.5
0.60_676.0444m/z	97299.7	82037.6	78476.1	72455.5	92981.2	70551	90880.1	65945.1	89377.3	87925.4	84750	79937.9	62068.5	63297.5	56943.4	58819.5	56408	46193.7	36003.9	53880	44127.9	38724.2	43564.3	44564.3	49876.9	46918.8	50959.8	78498.6	59597.2	47620.2	38719.9	52423.7	41070.7	54636.9	66368.7	49844.5	29982.5	34938.3	34129.7	43463	48761.1	62795.1	67397.6	80931.8	59416.1	183965	155118	98856.7	146093
0.60_693.1728m/z	147294	141687	142906	137108	142867	143434	142813	142125	141619	152750	139919	136792	233347	202471	226484	183146	256042	207230	139259	283320	305887	310514	190229	175704	157099	131498	191945	102978	174915	166898	142732	135720	140519	218999	76045.2	171132	106754	144969	139850	184439	574055	80821.4	102215	122552	98881.5	86302.2	47533.2	44768.6	47220.6
0.60_706.0553m/z	43460.6	32007	31741	32200.4	41388.2	30580.6	37892.4	28800.6	36479.8	35005.9	37522.5	35649.8	20398.8	16895.2	15520.3	12359.6	13681.4	10998.7	7423.51	12960.8	9847.51	11088.8	11607.7	9097.39	9509.15	9259.99	11034	25594.2	30599.1	11028.7	8121.33	16369.4	13990.4	15940.3	19955.3	9840.62	8192.27	9676.53	6681.42	13595.9	16474.9	16618	41488.3	33117	28501	50806.2	24941.6	24288.1	27915.2
0.60_731.1154m/z	29930.2	26773.5	27979.3	25589.3	32779.8	25795.6	30466.1	21699.3	29702.1	32944.3	25549.3	28669.3	26072.4	30323.6	28926.4	25008.3	13755.3	28097.6	19297.2	30378.2	27337.3	27563	27231.3	25887.5	18744.7	18695.5	21494.7	20150.4	27282.3	13901.5	9827.42	13464	13597.4	18465.7	25340.4	19733.8	8014.34	12581.1	15779.3	17923.4	45645.3	27504.4	24238.8	28652.1	25307.8	33712.3	27721.3	15335.4	23483.8
0.60_88.0396m/z	12819	16329.1	15172.1	16178.2	16537.8	15880.2	15477.7	14100.4	14950.8	14921.8	15972	15861.1	26305.5	29434.9	19946.4	24447.7	16846.4	21415.9	22980.2	23771.3	22253.6	17387.5	31068	24122.9	24434.8	26391.6	26101.1	25091.9	13223.2	9592.54	16716.8	14598.8	13228.9	9512.38	22948.1	19421.9	9380.38	12957	8441.62	9249.22	16196.4	17379.2	13071.9	8688.35	11277.4	11756.3	13424.9	9531.75	11460.4
0.61_101.0716m/z	1635.57	1273.96	1891.04	1841.84	1551.86	1517.15	1968.77	1543.07	1886.62	1920.21	1307.66	1503.45	517.52	293.138	167.372	1299.27	1525.87	68.9105	212.235	166.438	194.078	88.1784	430.183	194.847	484.287	161.234	129.63	99.3842	205.4	314.541	2443.31	1454.04	947.929	1363.32	511.447	101.842	142.14	65.5796	356.796	447.165	1493.41	284.537	5717.19	6972.32	5868.41	4612.57	3913.51	1739.85	4371.13
0.61_126.9040m/z	1501.74	2053.6	1700.09	1852.38	1094.63	1756.97	1386.72	2023.79	1763.67	1287.91	1874.21	1531.07	2121.43	1114.08	1856.6	75.6584	1795.26	390.56	366.03	550.263	307.394	1898.2	801.252	292.57	1257.49	255.651	727.864	4046.22	2450.43	2542.42	2887.33	6102.84	4927.98	3646.62	1288.11	3033.02	3942.47	4183.02	4144.52	4710.6	6298.8	3302.65	1104.29	470.091	1317.06	597.461	637.098	1645.88	1107.7
0.61_136.9098m/z	13089.8	13453.7	12592.4	13922.9	12986	12765.9	12816.8	13729.1	12607.3	14942.8	12776.1	12236.9	6585.35	9386.61	12593.1	9032.17	12702.9	10354.4	8089.48	8937.56	10215	12606.3	7712.79	8168.57	7208.02	9729.09	10557.8	18749.4	16608.4	17289.5	20304.9	28749.9	25226.9	24837.1	23721.9	20363.3	30259.7	22861.2	21919.1	19280.1	21482.1	16111.8	8640.09	6560.84	8048.86	9924.41	9969.37	14304	12985.9
0.61_154.9272m/z	4521.92	4244.61	3688.01	3601.03	4626.43	4348.01	4214.57	4217.57	4260.05	4471.99	4323.74	3576.87	237.875	180	1214.27	870.914	3185.65	577.632	853.638	426.228	951.359	1078.79	740.467	723.299	380.632	459.741	729.937	4327.48	16293.6	6875.03	2341.53	6641.11	11406.7	17670.2	14351	5455.74	7013.21	8803.35	11414.4	11463.9	4142.15	9576.82	1415.89	1025.57	1064.14	3099.28	805.623	1405.54	2141.37
0.61_158.9250m/z	15391.1	16255	15675.5	15682.9	15638.5	15716.9	15748.9	15712.3	15656.8	16212.4	15330.4	15720.9	11892	10429.1	9968.06	10333.6	22571.4	9715.57	7676.13	7612.46	7875.86	5003.97	9903.06	6746.4	11874.1	9649.55	8268.18	19547.4	37935.8	19668.4	13248	7911.75	12044.4	12266.8	16155	25745.9	17279.5	28326.3	24740	15391.1	13367	21189.1	36525.9	24346.4	27455.3	26807.2	27283.8	11076.5	19096.3
0.61_168.0386m/z	33587.7	32344.9	31882.5	30666.8	33353.1	33647.5	30191.5	32609.2	34012.7	32280.9	34304.3	29922.8	52355.5	48294.6	39097	55719.6	43606.5	48131.5	39906.1	50231.8	61565.6	41835.6	53075.6	66773.2	57202.8	39748.5	51995.1	46631.3	43873.9	52384	33906.7	32114.6	31086.6	34867.5	57906.2	37184.2	35203.7	36332.2	31351.4	31087.6	37016.5	41145.7	16145.6	12177	14931.4	25426.3	20955.2	20869.3	17810.8
0.61_170.8710m/z	2601.73	3075.88	3221.81	3015.58	2036.66	3320.15	2186.43	4106.5	2794.52	2813.68	2341.9	2912.45	1485.92	1236.92	3568.39	1949.43	1326.45	1845.45	1425.71	1537.08	2194.71	3348.35	809.321	2276.62	558.649	925.472	1735.32	3651.92	3196.41	5269.71	3712.05	9695.98	8392.19	9102.07	3942.94	4674.39	8181.85	4375.76	6375.54	9852.66	9898.54	5911.5	1697.19	1469.68	1351.98	1017.69	2020.43	2647.76	1693.13
0.61_171.9087n	41178.1	38828.6	36152	35563.2	39148.2	36242.6	39512.8	34972.9	37835.4	40756.4	37963.1	36942.1	26944.2	29566.9	33091.4	28311.8	55537.1	36885.6	34967.1	29536.5	30517.5	35266.4	33033.7	32434.8	34933.2	36324.6	36382.7	48590.1	53632	46393.4	58370.2	69412.4	65506.1	46000.9	52867.7	64464.5	70809.1	76160.9	69637.3	61878.1	63586.3	45664.6	31485.2	29158.9	32384.2	43344	47297	43191.5	50382.6
0.61_176.9354m/z	121096	125865	121634	120706	125783	123691	122327	123287	123243	123141	123872	121833	57384.8	50221	47678.1	69677.1	180411	53421.6	49351.2	60640.2	38593.3	26694.3	55105.6	34421.2	77855.4	72519.5	54372.9	153479	284885	139941	103083	59980.3	102648	91278.1	145035	220968	140420	227852	202462	129589	129594	190873	283139	181843	216701	221724	251030	102140	172961
0.61_186.8630m/z	63308.7	63784.5	63775.2	62808.3	63682.2	62190.2	64075.5	59483.5	66075.5	58542.1	66843.6	64358.1	20272.9	23294.9	34439.1	29744.2	55868.1	28596.5	28250	31212	20984.1	26295.5	21559.8	21383	26175.3	30629	23716.1	73996	113819	89069.3	88748.7	98730.7	123971	97861.4	99701.2	102065	126850	124678	124956	118288	108958	98655.9	91098.7	70459.6	77616.5	69905.9	66665	77245.5	79095.6
0.61_188.8602m/z	22127.6	23734.2	21158.5	21036	24159.4	20813.8	22129.9	22953	21642.6	23991.5	20969.1	22209.2	4435.28	5307.58	11879.2	7636.06	19055.6	9393.24	7162.8	9837.32	2901.07	7957.25	5012.72	7528.53	5483.88	9984.48	7884.94	30812.9	45896.4	32553	34238.5	34974.1	47559.2	38221	28530.6	33433.5	45515	48415.3	49088.9	47675.4	46409.5	34825	34438.9	22969.6	24370.3	23274.3	24739.1	26545.7	28376.5
0.61_193.8150m/z	36718.8	35293.3	37665.4	35589.9	35175.6	36266.6	36285.3	35848	35782	38442.3	36200.5	34310	14640.1	548.975	22607.2	2133.79	42908.6	16585.2	2607.29	2284.37	1021.14	29932.5	1033.34	17377.4	13882.8	16328.8	2879.64	27912.6	124722	84536.4	84043.6	126408	130689	116125	50252.5	65598.7	107872	108417	115237	115424	83748.9	42155.8	32132.8	20672.9	15072.5	35847.1	17960.5	59269	55628.6
0.61_195.8105m/z	799240	734377	750057	774590	705860	740388	775223	705637	754911	775267	746675	752789	11992.9	8941.73	445705	52005.9	809718	29353.9	55711.4	71012.4	23208.2	630065	17385.6	27457.4	18265.7	42632.4	62988.9	600817	2.39445e+06	1.65548e+06	1.60975e+06	2.42335e+06	2.65776e+06	2.31661e+06	1.09649e+06	1.30284e+06	2.09029e+06	2.35091e+06	2.26081e+06	2.25202e+06	1.75128e+06	864581	617969	392459	343846	673721	382457	1.14284e+06	1.16047e+06
0.61_197.8074m/z	998069	928182	931632	960606	878209	927996	963516	877142	955044	968340	921710	942292	15017	13570.9	553734	65301.7	1.0202e+06	37775.3	73356.4	85397.1	27230.8	790832	24761.8	33384	21142.7	51194.9	80108.3	769257	3.0196e+06	2.07547e+06	2.03091e+06	3.10735e+06	3.36851e+06	2.97994e+06	1.39132e+06	1.65863e+06	2.64661e+06	3.03542e+06	2.85574e+06	2.88941e+06	2.20135e+06	1.09082e+06	775390	486101	423218	839318	470191	1.43964e+06	1.46921e+06
0.61_198.8877m/z	6474.61	8015.21	6797.68	7267.26	5384.82	7688.56	6377.85	8846.65	6886.71	6113.26	6573.14	7077.11	3747.51	5017.71	7631.54	6040.98	12546.1	5194.5	3840.08	5219.64	2838.84	7497.42	3999.76	1971.77	4127.55	4269.26	4082.72	17333.9	10489.7	13687.7	9344.92	15500.9	16629.2	14576.7	8908.32	15359.7	15497	18937	18953.9	15128.4	23279.1	15017.2	5516.15	5223.52	4283.62	2947.76	4808.25	7755.51	4920.61
0.61_199.8045m/z	463629	423874	434502	439350	410626	433743	444424	413975	434497	450640	428755	434039	5228.61	5017.97	253339	26302.5	469244	15025.3	29627.8	37582	11713.1	365358	11273.8	15578.1	9239.5	20620.3	30887.5	351619	1.40179e+06	970912	939549	1.43533e+06	1.55833e+06	1.38789e+06	645238	762044	1.23175e+06	1.4289e+06	1.33599e+06	1.34939e+06	1.01898e+06	503415	351868	225854	195461	384645	218603	665189	674579
0.61_200.9184m/z	8036.23	8446.75	8569.31	6954.98	8924.42	8106.16	8265.52	8026.34	8048.65	8286.82	9295.91	7175.65	5641.61	5776.51	7734.37	5152.09	12125.2	8821.76	6520.86	10655	12375.1	17971.2	14416.4	9485.34	7103.74	7757.92	4456.19	16195.5	16245.3	8197.86	11027.8	17703.6	17047.9	19219.1	15075.1	24733.1	41369.8	42445	39914	26779.8	21640.4	13820.3	3245.96	5031.12	4705.45	4938.06	7990.93	8593.23	7763.91
0.61_203.9931m/z	7409.59	4640.98	5458.53	5593.7	5796.51	5180.95	3707.14	7237.02	5967.66	5353.43	5403.3	5611.61	2996.49	3216.61	4956.77	3038.22	4363.72	3295.57	2844.75	4155.59	4335.13	5779.51	2703.1	2351.36	1836.06	2102.14	784.731	7374.18	8538.77	5701.16	2826	20228.7	12920.3	11681.7	7821.42	4936.56	6657.86	5922.02	7313.28	9299.98	6922.31	10300	1550.33	970.003	2132.96	2337.53	3577.69	5108.61	2702.79
0.61_205.8392m/z	79226.3	68412.1	80875.7	68727.3	68437.1	69591.2	75168.9	63497.1	79009.4	74545.6	71004	72355	3217.44	2611.11	46607.2	6401.04	73443.1	7094.48	8932.42	12077.4	6904.36	65100	4271.84	7040.97	4218.05	7902.53	7715.49	62551.5	179503	135619	124967	209510	228084	178368	102301	122809	203306	222810	204034	190279	148639	77221.4	64948.1	41523.7	42252.6	73793	43854.1	97874.6	119419
0.61_217.9304m/z	19236	19024.2	18594.8	18876.1	18075.8	18677.4	18734.1	18745.1	18052.6	19795.4	19077.4	18107.6	9065.99	9201.83	10447.7	9119.88	7513.19	8632.04	8544.74	12346.4	13186.1	12239.1	9787.08	7950.55	8551.39	8838.66	9253.82	16154.3	9871.88	8429.65	12747	19765.5	12944.6	9754.81	12143.9	13226.9	11014.1	9748.28	11013.2	13211.3	17496.8	10794.8	23640.3	20600	22814.4	25646.7	19860.2	19476.2	25429.5
0.61_219.9282m/z	12924.3	11780.4	13198.9	12198.1	12197	12056.5	12694.9	11689.4	12781.6	11981.7	11961.9	13360.9	11521.1	11114.3	10683.8	9972.29	11506.8	11746.6	9420.18	15847.6	26304.2	14272.2	11415	11696.7	7532.72	7354.37	12152.9	10918.8	9521.82	7068.76	13125.9	16370.5	10794.2	9716.99	11151.5	13208.8	13205.2	11529.7	8432.61	11466.5	18085.1	10028.6	15065	10883	11188.7	13364.9	10441.9	9612.82	12821.9
0.61_232.9004m/z	62033.7	62033.7	62033.7	62033.7	62033.7	62033.7	62033.7	62033.7	62033.7	62033.7	62033.7	62033.7	39679.7	33590	34064.8	48034	94205.6	36586.6	33291.6	41067	20885.9	18248.8	43159.8	23317.3	53491.7	48726	46562.9	111239	150618	61966.5	59211.8	44320	72091.3	36351.1	91609.4	86155.1	42844.3	83787.8	82552.1	98632.2	64502.8	119430	184452	128095	117781	106304	113542	50532.7	109182
0.61_243.0373m/z	9324.26	9309.67	9421.93	9238.07	9360.26	9330.76	9330.64	9330.4	9331.94	9320.67	9343.67	9326.56	1394.02	1654.51	1194.36	1639.7	1572	1017.6	888.39	1752.9	1216.59	638.845	1536.61	678.427	1608.17	1031.38	1375.86	4368.7	4033.55	2590.76	1642.72	939.273	1525.75	696.214	2420.1	3081.88	1197.16	1681.38	1471.33	1066.62	2837.82	4434.9	40617.2	31160.6	29974.7	25181.3	19205.9	7150.64	18927.4
0.61_253.0557m/z	50205.3	47826.5	49642.9	50503.9	52600.2	49245.8	51836.4	49070.5	53891.3	49993.8	51824.9	45979.3	39589.7	31816	29059.9	32496.9	32611.8	30550.6	36435.8	24230.1	37028	27247.3	40435	49441.2	35891.2	35854.4	41043.9	28713.8	136578	129542	137752	94346.4	113641	63634.8	39980	46687.9	89232.6	48512.6	145485	75268.5	46105.6	47028.4	29721.6	36231.5	43662.5	41427.5	73022.9	55268.5	35406.9
0.61_254.9618m/z	8614.26	5688.52	5306.3	5476	7327.49	5516.84	7068.76	5009.1	6986.47	5618.34	6962.53	6455.66	1505.85	1876.14	1193.2	866.684	3120.86	1571.17	517.94	1876.37	1982.29	3062.44	1706.11	642.171	1136.94	1153.59	1391.83	3846	5663.19	1275.55	4529.56	6888.26	6476.15	2161.94	1365.98	2666.75	2074.76	3102.92	3915.11	4498.75	12203.8	4150.68	5907.91	6060.74	6260.2	9161.37	6070.25	10861.5	7807.73
0.61_264.9509m/z	16091.9	19199	19319.4	17905.8	12682.3	18127.2	12473.3	20822.4	15591.4	15057.7	19853.5	16372.1	19864	17378.7	23396.6	15178.3	21305.4	16841.4	21549.9	17416.8	18514.4	22983.3	21045.9	20104.6	19087.6	22005.2	27027.8	35884.4	14711.4	16501	17861.9	45740.7	20151.4	24260.6	40176.5	20236.9	27186.5	20324.6	17188.5	27240.4	23799.7	37383.3	8080.37	6623.95	9150.57	7482.32	11199.3	11350	9895.33
0.61_266.8314m/z	12028.1	10606.7	12213	12417.7	11494.6	11191.8	12338.4	11528.6	11781.2	9371.1	13850.8	12144.8	4134.83	3646.03	5270.63	4211.82	20055.2	2925.63	1821.49	3752.89	2089.26	967.592	2826.05	1082.81	4835.52	4351.93	2484.92	15574.3	34044.8	19831.6	12649.7	11995.9	16298.2	14114.6	13383.7	27685.9	29321.3	36896.8	40247.5	31289.4	30458	31502.7	19534.8	9592.03	10540.1	11885.3	16017.1	12394.6	16867.8
0.61_268.9814m/z	9621.45	7446.21	8850.66	6437.53	10446.9	9238.63	8498.53	8035.79	8734.37	7203.31	8748.19	9635.49	7219.31	5893.66	6271.03	4673.11	16779.2	8974.67	7176.73	8958.85	8775.59	9822.07	9158.7	6211.25	6625.4	6789.11	9314.59	9245.34	12064.3	8381.14	9039.9	11760.7	10892.1	10054.1	9468.27	11435	8856.55	10391.2	9987.27	13078.9	9640.76	7847.46	9028.15	7037.74	6185.26	11175.2	11067.3	10218.3	11564.9
0.61_272.9310m/z	20907.2	19667.6	17619.3	20245.1	19483.7	17105.7	20129.7	18862.7	18153	22435.7	19162.6	18029.6	5052.06	4958.49	7770.31	4853.04	6566.27	6275.1	5674.37	6631.87	12390.8	10506	7796.03	5472.84	4792.15	6311.92	7103.6	12735.4	11645.1	10639.1	16212.5	19154.1	15728	12669.6	10358.5	10471.3	13681.1	11661.5	10968.8	14743.1	20630.9	11968	25815.7	22220.8	24165.9	31014.5	22873.2	21474.8	26248.6
0.61_273.0371m/z	450312	446946	448351	437451	446509	449102	446687	448210	445012	450652	442024	446558	675301	675678	421682	612234	539501	762738	841290	487792	967368	593185	754073	974301	691199	722931	791319	462347	225969	319203	290764	407198	291184	319530	372776	441868	286067	416578	268081	396391	474471	569497	402637	317153	348494	392272	338458	221235	406666
0.61_275.1240m/z	8622.6	9408.12	7205.91	6678.92	8413.77	10212.1	7210.92	7211.21	8571.68	6628.94	8510.15	9791.64	21260.7	10614.7	7527.17	9807.19	7218.2	4099.7	5650.84	11177.1	10330.1	7387.91	18773.2	7364.37	11296.5	3913.62	19021.4	8910.41	10370.7	13885.6	12862.4	2130.84	4865.37	10620	12787	33116.3	6118.38	14127.8	4357.64	4963.3	53119.1	8704.68	1412.47	1394.32	1672.54	289.997	1694.04	2638.35	6118.88
0.61_278.8710m/z	8291.11	13535.2	14633.3	12342.4	9470.12	13331.2	11151.5	14371.4	10039.9	12258.6	12394.3	10313.3	9863.48	8152.14	4370.61	11474.1	18158.4	8565.73	3744.57	11301.6	9203.79	3324.32	5897.03	3516.39	6333.17	4494.41	4745.04	27387.3	33479.3	14444.9	8979.54	12753.6	24933.6	20401.1	13221.9	21969.8	14302.4	22166.3	26099.7	26484.9	24076.7	30534.7	24565.7	22603.1	33247.7	14379.9	24435.1	15751.8	8635.23
0.61_284.8417m/z	10738.5	11269	11229.8	7325.61	13299.9	10159.1	10903.5	10923.4	9609.22	13392.7	6869.52	13469.6	6265.33	2044.38	9148.8	9873.09	28139	1001.4	2390.86	6094.25	4418.59	2863.07	3743.51	10082.2	11864.8	10611.7	185.523	21620.8	58197.3	33806.6	27320.4	20113.1	24846.5	15713.6	16012.4	23857	40970.4	72179.8	107935	76867.1	45619.7	36842.6	21467.2	6824.99	10367.6	17372	26297.2	14786.1	9658.27
0.61_298.0447m/z	26944.8	26391.7	27399.6	26673.1	26850.6	26958.4	26710.1	26913.7	26872	27301	26202.2	27062.3	31565.1	25858.6	14279	28321.9	27599.9	24663.6	24826.8	25729.2	19082.8	10327.3	24353.3	15646.2	25810	24744.7	25700.4	38757.8	25672.5	28649.3	20524	11808	22719	21497.6	41188.1	42251.5	24738.8	33198.6	24813.1	24509.7	25092.2	35464.7	32726.3	31874.8	33592.5	27871.2	49509.2	25770.7	27689.8
0.61_300.9882m/z	126204	122492	122144	124613	122883	123388	125795	120529	120800	125090	129688	120041	137665	135294	98250	101194	126250	105127	106687	133097	136814	104738	149115	112991	124726	121548	143098	143937	128778	106807	115566	119654	128122	95717.4	135796	129140	128272	145894	115188	123706	155364	124698	121080	114310	126799	130123	113870	102348	104023
0.61_310.9723m/z	22130	22101.9	21070.5	22162.4	22707.3	20465.3	22106.8	21834.7	20534	23694.1	20171.1	23078.9	20440.1	18841	15757.5	16795.7	17873.6	17588.8	16458.3	19133.2	19975.9	13334.2	19701.9	15795.6	16315.8	13723.7	19227.3	33465.8	27474.7	16250.2	17941.2	37381.5	27943.6	32668.9	44875.5	20988.3	16799.5	22017.5	22911.9	23632.5	26907.6	33004.8	15461.3	17109.9	17345.3	16407	24011.3	16964.7	19886.9
0.61_313.9509m/z	88645.6	82046.2	84407.5	81276.1	79922.6	86859.1	83999.8	80255.4	82678.6	85367.7	86758.8	81138.9	96696.2	96237.6	109829	92344.5	82246.6	127660	104149	95168.4	116643	190617	102677	107715	86803	110215	101876	122546	89649.7	79909.8	85337.4	124701	107680	91785.6	137956	96867.8	103651	92484.8	96729.1	87001.5	133945	105399	70707.4	62963.8	65017.9	68655.6	85933.1	72026	58865.4
0.61_314.0849m/z	16240.4	14554.7	13367	10808.7	13088.3	13037.9	16226.9	12135.4	14957.1	10770.7	16588	13251.5	19272.7	21391.9	9238.5	8429.21	5511.78	12061.4	8605.3	15704.3	26836	12965.1	17718.1	10861.8	7036.85	6350.37	12840.2	15764.7	3713.89	4848.83	5943.72	11458.8	7115.42	7964.37	7262	6181.02	2135.17	3081.71	3743.35	4788.71	11824.6	10598.8	3741.21	6860.48	9000.25	11015.3	12069.2	13075.8	11298.6
0.61_326.9491m/z	22570.5	26018.6	22762.7	23495.3	20693.8	24667.4	22929.1	23284.8	25140.4	23562.3	23051.5	21739.9	27846.2	27786.3	28948.9	27418.4	26072.3	25411.7	28493.6	25975.4	19423.6	20961.5	24984.9	28692.2	30647.5	25970	29276.1	59781.2	26463.6	24350.3	23724.8	42626.8	29338.3	32233.8	45527.4	30264	29789	31518.6	24335.2	32919.6	45240.6	56048.5	15177.4	13706.4	13652.5	10790.8	26544.3	18731.8	15033.9
0.61_334.9326m/z	23803.3	24595.4	25093.3	26226.1	22480.6	26622.9	22325	23752.4	23046.4	28540.8	22840	24492.8	17560.2	18626.7	20072	16044.1	24957.8	15913.7	13361.2	18515.1	18568.9	15853.9	16122.3	18078.4	16109	18053.2	18423	33402.2	24202.2	20006.8	21703.3	42590.6	24423.6	26463.2	30389	26662.5	29741.3	29036.1	25080.7	25390.7	34703.9	31886.1	24627.8	22043.5	25163.1	20646.8	27797.9	21535	25781.2
0.61_349.0758m/z	10561	11894.1	10739.6	11374.5	10666.7	11229	10008.2	12911	9517.09	11299.2	10635.2	11863	4045.22	4553.85	4031.17	4051.68	3011.63	2500.25	2716.99	3973.58	4270.19	3628.4	3706.17	3901.74	2563.25	3396.33	2941.06	6764.56	2284.33	3189.77	3855.6	5979.34	2623.44	2885.66	2818.99	4293.56	3408.32	3831.5	2460.9	2749.02	5470.32	4316.42	9475.75	17130.6	19258.4	12041.9	7377.33	9669.12	9776.47
0.61_350.9577m/z	50555.2	43486.3	46033.3	44864	48496.6	41975.7	47491.1	36553.7	50203.8	50416.7	50441.3	40375.9	50425.1	51666.5	49515.7	36050.3	55343.3	49007.8	42931.2	43992.2	66774.3	56463.4	51802.6	47181.5	37300.5	42391.6	50114.2	61815.7	61803	38596.9	57857.2	88996.5	73205.4	78329.2	64889.2	60919.7	84302.8	69689.1	75944.9	77533	92589.1	57754.2	42301	26733.2	29192.3	43654.8	34646.1	46384.9	46686.8
0.61_362.0820m/z	19021	19559.8	21671.9	21155.8	21749.2	19715.6	22199.4	21001.7	20024.2	21834	20781.2	19073.3	15425.6	11428.9	17934.3	14891.2	12121.5	13825.6	10679.3	13709.7	14589.9	14059.2	11952.5	12399.7	12806.2	13504.1	13537.7	16735.9	19678.7	18203.6	11180.2	11092.9	11281.8	11784.7	42114.6	10613.6	11127.7	8576.51	13147.4	12238.2	19327	25209.1	12546.6	16365.5	16812.6	15760.1	18544.5	22872.3	20663.9
0.61_362.9823m/z	39447.1	39447.2	39447.1	39447.2	39447.1	39447.2	39447.2	39447.2	39447.2	39447.2	39447.2	39447.2	27980	31856.9	31240	26162.4	23260.1	28711	17296.6	25058.2	33339.4	38413.1	30061.8	25055.9	18659.1	22042.2	21908.9	48203.5	47914.3	23844.8	26757.4	40705.5	36774.4	21494.5	32714.4	27223.6	29696.4	30439.1	36245.1	27005.1	38663.9	35109.5	61458.1	68798.8	74890	54522	58264.6	36974.3	39536
0.61_365.9227m/z	81179.5	65736.3	72558.6	69105.1	78000.3	65646.3	78549.3	54121.1	78102.8	74973	74750.2	72027.9	42243.9	45285.8	56263.6	46024.1	110719	60034.7	44721.2	58370.8	63726.9	61123.8	54081.5	44566.8	46965.3	43895.3	54291.9	98971.2	136917	74098.5	92333.8	132622	121051	87475.6	114401	134873	117062	121189	116749	123928	120691	89435.1	65826.4	45115.3	54671.6	70154.4	66078.4	62170	78651.1
0.61_371.9612m/z	52268.4	55741.9	52823.1	53159.5	48844.8	54378.1	49784.2	55287.8	57243.5	52111.3	47165	55026.3	56105.3	50117.6	48564.2	48002.6	51248.4	50728.1	43265.2	51196.9	56956.8	42571.5	44682.2	48246.5	48888.2	48196.6	60363.2	87021.9	67475.4	55416.6	47231.4	67388.6	73050.3	67500.3	79186.5	74034.1	59385.3	64119.1	69944.5	78337.9	92287.9	93221.9	46529.9	40730.8	43276.3	32030.5	51210.3	41633.4	45330.1
0.61_378.9596m/z	69521.6	64297.4	61902.6	62575.5	74492.7	60815.3	68221.3	55777.9	66731	67297.3	72086.4	62400.6	35184.2	34454.8	29907.2	33536	54657	39240.5	27972.4	40579.4	40378.1	34327.6	37643	19491.2	26385.9	27110.6	30973.4	79420.9	91091.5	44410.9	52665.2	68046.6	76620.7	48166.5	55556.5	79587.4	47944.6	61137.1	60956.4	78644.1	108358	56373.4	97668.9	95335.3	80909.2	86425.7	93424.5	69140.8	76341.9
0.61_433.9760m/z	51967	54496.1	55380	54522	47941.1	56024.3	47057.7	56870	52361.6	52528.3	51043.2	55082.6	48671.9	44539.9	43999.6	45505.3	62016.6	40333.6	39246.6	43059.3	42174.7	38763.9	44452.4	34345.6	44871.4	37475	37042.4	83268.3	73860.9	58735.3	44807.8	74964.1	60678.3	71347.2	85229.4	69615.5	52415.2	63847	62237.2	75169.7	75723.1	100234	55997.3	45496.3	49090.7	44906.3	60759.5	48489.5	45631.9
0.61_515.9718m/z	113326	125505	120255	121365	113544	117175	120767	120540	118969	122717	115739	116596	97858	83791.5	72581.7	77649.9	115326	96941.3	71022.3	81471.8	92319.9	63810.7	75591.5	62961.6	81949.8	77083.3	58883	167701	167984	90475.8	86138.7	112953	129821	117973	147064	134141	98376.6	122004	131820	132003	148733	158162	132920	109932	118921	112296	128801	94809.6	108168
0.61_533.0048m/z	28201.6	36046	31221.7	30807.9	30095.2	33848.5	32484.4	28208.4	30932.4	35678.7	31696.6	29011.2	27386.6	28508.5	26325.5	25214.8	29670.2	18116.1	18104.1	23742.1	20353.7	17899	21463.7	19887.6	17907.8	17105.6	22876.8	39387.9	39542.9	22489.1	16019.5	33856.7	22106	29258.9	37496.4	33044.4	20160.3	26994.6	22753.4	23064.8	34015.5	33179	30973.6	23363.2	30389.8	23279.9	33443.2	19825.4	29105.2
0.61_546.9156m/z	69902.5	69902.5	69902.5	69902.5	69902.5	69902.5	69902.5	69902.5	69902.5	69902.5	69902.5	69902.5	71170.6	61050.3	53869.8	60518.4	78316.8	50283.3	36441	49332.4	40687.4	32359.1	55461.8	41380	50123	48455.6	40080.4	125287	166428	78883.7	53742.2	117035	150364	114676	151519	131439	104311	143617	167170	172255	115332	119615	59990.3	43710.5	56244.5	47920	74583	43763	49182.7
0.61_565.0017m/z	23740	23202.1	23433.8	25445	22457.3	23662	23682	23595.9	23575.3	23698.7	24270.7	23058.2	26268.3	24548.7	25536.3	19639.8	20323.8	17911.7	15213.4	20485.1	24148.8	19268.4	19734.3	16751.4	15379.9	14432.7	14768.9	35549.1	29629.7	20889.6	21717.8	33437.1	22662.3	23082.4	30918.1	24181.6	16249.9	21113.7	23110.1	19925.8	24606.5	20510.2	41796.1	39098.5	36211.8	34896.4	26534.7	23420.8	22708.4
0.61_570.1323m/z	3498.94	3263.55	3885.22	2084.36	3571.82	3559.14	3481.29	4564.09	3708.43	1299.07	4160.74	4663.3	935.946	1181.29	581.258	1133.11	660.372	643.767	438.699	377.435	1141.53	405.634	738.201	456.555	307.886	699.53	744.728	632.875	39.5076	68.7616	52.036	104.095	8.2091	489.964	55.3776	5.70515	197.28	297.84	2133.05	24.6016	495.433	630.536	20972.7	18302	17516.5	14123.2	4214.86	2369.81	2830.42
0.61_573.0204m/z	71806.2	98187.8	101121	90964.8	72502.6	95277.2	87163.5	97321.9	78351.3	92964.8	78071	92850.4	107337	116843	126594	123033	108940	71500.2	74984.1	82201.4	57994.4	74263.7	74993.3	88704.9	97871.6	105267	96776	114578	56892.1	72304.3	37840.9	64870.4	48567.4	65108.5	85755.2	73989.1	48585.4	59819.4	62938.3	60092.4	92013.5	139009	72730.5	63015.5	70893.3	46366.2	52123.1	51235	49524.4
0.61_580.0373m/z	51588.2	47461.8	50179.2	48940.1	48349.5	47731	50809.1	49058.4	49853.7	46773.3	49896	50379.2	53371.8	49918.1	58218	38018.1	47067.7	46961	34086.9	43393.9	46358.2	34622.8	45683.5	32565.3	42695.7	41104.4	40225.6	63239.6	51028	33988.4	28311.7	58391.8	33048.9	36358	49814.1	49089.4	32420.4	40397.2	36775.6	35552.8	68485.3	55336.1	43738.8	44934.3	45693	54162.9	51760.8	43006.1	39435.2
0.61_615.1147m/z	25535.6	22849.7	30415.4	19762.5	24751.1	28512.1	27139.5	23248.5	26930.5	24032.6	27169.1	22362	26212.6	24432.5	37003.4	30345.6	49416.1	26078.3	23948	35108.6	29818.1	34280.9	32875.1	26920.5	27636.9	26405.6	29111.6	49203.1	17619.7	19194.2	10327.5	18891.8	20131.6	25524.9	37375.1	35617	11714.8	25660.9	20079.6	26558.4	152155	37689.4	18960.5	17878.8	15681.7	14604.6	20079	19836.6	13225.9
0.61_635.0435m/z	46117.1	50065.6	47704.1	45805.9	47191.8	48375.5	47624.1	53206.8	44364.9	44069.1	50248.9	48375.8	52084.8	46499.3	41948.9	48701	41692.6	30084.9	26967.7	38099.9	35439.7	32471.9	36185.2	30719.8	34525.1	29985.1	38345.7	59875.2	54083.8	42556.2	28767.1	47103.4	39451.6	47463.9	58206.4	44316.7	29699.6	28402.6	41231.7	40126.1	57657	81404.4	45392	50623.3	45930.5	45247.2	49623	33564.6	43020
0.61_638.1311m/z	46183.7	46183.7	46183.7	46183.7	46183.7	46183.7	46183.7	46183.7	46183.7	46183.7	46183.7	46183.7	31165.8	29855.4	41539.9	28855.5	15183.2	18245.2	20151	27061.1	19845.5	12871.4	17379.6	16041.3	14925.5	18788	23613.9	67170.5	12506.2	36059.8	11341.5	24331.5	23423.4	29887.9	54823.6	35492.8	34748.6	23449.6	11714.9	17213.3	33411	57817.4	58195.8	75656	54998	57629.3	108420	127291	65023.7
0.61_689.0267m/z	40864.8	38530.3	39658.4	39378.6	40960.7	41152.7	42708.6	39102.1	44159.3	32233.9	42392.8	43125.1	26692.7	24614.7	20692.4	26986.8	25391.6	17818.7	14550.6	22019.2	22372.4	14680.6	18607.7	16198.8	18652.7	17443.3	21712.3	42035	42709.9	18070.4	13866.5	21850.6	21995.4	28823.2	33622	23249.8	16374.6	23959.7	24458.9	19627.2	37263.2	38096.8	57494.1	60106.3	60263	49477.6	33867.4	24207.8	22118.5
0.61_695.0658m/z	46156.2	46156.2	46156.2	46156.2	46156.2	46156.2	46156.2	46156.2	46156.2	46156.2	46156.2	46156.2	44025.3	38545.7	30485.6	46193.1	45671.4	34603.4	27635.8	44996.4	33094.1	22118.8	29734.6	23540.3	27639.6	30797.3	29750.8	64418.9	50490.8	30604	22108	46010.6	40202.7	47016.4	62629.8	42481.9	19696.8	33149.4	35627.4	37163.5	59111.9	63049.8	38635.3	36950.8	39422.8	43087.9	65031.7	42289.1	45828.6
0.61_715.1660m/z	21660.6	29644.2	24421.1	20044.6	30868.9	21476.8	24481.4	22830.6	25440.5	23691.3	28362.4	22311.4	16714.3	25552.1	49678.9	22737.4	48828	13263.5	21532.6	34450.4	25414.2	63320.4	15826.7	21407.4	19483.3	26577.1	18671.9	20918.1	8811.68	17249.8	16927.4	6695.68	28091.8	18272	33206.7	21362	7871.77	32804.6	13597.7	20248.1	20976.7	13748.3	10916.6	14961	9168.72	15873.8	9680.69	11734.4	8617.58
0.61_733.0234m/z	27661	32202.9	29807.2	31487.7	28328.9	28937.7	26140.1	32223.4	35310.1	31349.2	33068.3	21972.9	28903.4	32378.8	30469.6	28640.4	34131.5	24182.4	18683.7	25366.3	26234.4	27302.8	24427.6	21083.8	26280.3	22287	28229.1	40960.7	40290.6	21290.7	14888.8	35022.8	29345.8	30686.7	41235.8	40441.9	12478.8	26718.7	23696.6	33839	31982.1	47514.1	28564	31070.2	33048.3	34326.8	37549.9	23688.4	27349.2
0.61_736.0644m/z	43653	64031.5	61423.5	57956.3	43586.1	57310.5	34906.4	69170.3	55743.6	53251.9	52201.8	49843.9	57522.6	73289.6	69129.1	52097.2	63430.9	22999.5	27593.2	36150.2	28297.2	39422	32203.7	27827.5	27402	27775.1	34435.4	76764.6	39265.3	42598.2	18702.4	118703	29909.1	43698	45099.4	40268.4	21350.4	26641.4	22058.1	27253.9	56635.6	77061.6	64256.7	45447.7	53039.5	38661.3	44335.5	29046.3	32950.2
0.61_753.0642m/z	36541.7	45153.9	44236.3	46825.6	23259.1	44612.2	34994.8	47123	38232.5	41891.4	41463.2	31810.5	34315.5	34241.3	35131.5	30009.6	32252	16897	13118.3	24923.5	18207	21269.6	24595	21725.5	21214.3	14182.6	19555.2	43548.9	30532.6	30284.7	11784.2	38220.3	18895.8	32816.3	32127.3	25335.9	9579.77	17270	18106.2	22620.5	40019	52355.2	48351.4	47439.4	38730.3	36152.2	17051.8	24298.9	28335.7
0.61_766.0736m/z	21890	29882.1	27418	26627.7	15715.6	23946.1	19522.1	28252.6	19594.8	22925.9	25251.5	25674.7	33346.7	34457.9	36522.1	34568.3	32099.5	15394.9	15180.4	20609.5	19353.4	22408.5	18195.2	19881.2	14462.9	21213	19018.8	42352.5	21661.8	20626.5	12413.5	34163.3	14066.3	21994.2	22957.2	19238.6	7847.51	20680.6	20153.8	19506.1	38235.2	45459.6	34049.7	30517.6	23951.3	29610	25374	14054.2	14223.3
0.61_777.1657m/z	20624.5	27362.8	32654.8	32157.9	34622.2	31391.1	36256.4	20420.7	28873.6	29345.5	30188.5	31078.6	32413.6	26651.4	56092.3	43563	84415.3	22870.2	34676.2	47364.9	29060.7	45970.8	25030.7	41442.2	32033.6	43059.1	22240.6	44067.6	21986.2	36784.5	16403.8	18447.5	26242.5	23294.5	38298.1	47764	10636	37078.4	11362.1	11987.4	33901.7	41848.1	21521.2	15989.7	25628.5	26069.6	14016.7	8854.35	7422.49
0.61_78.9582m/z	1.34312e+06	1.33633e+06	1.33983e+06	1.32517e+06	1.32378e+06	1.34053e+06	1.32429e+06	1.33725e+06	1.33698e+06	1.35093e+06	1.32332e+06	1.32782e+06	1.07941e+06	1.05356e+06	859913	1.29684e+06	1.18862e+06	1.2308e+06	1.20443e+06	1.15306e+06	981369	702473	1.0257e+06	970450	1.30609e+06	1.28343e+06	1.02328e+06	2.04276e+06	1.78366e+06	1.5359e+06	1.5179e+06	1.26426e+06	1.6764e+06	1.325e+06	2.15717e+06	2.06098e+06	1.53653e+06	1.79972e+06	1.67967e+06	1.69464e+06	1.748e+06	2.05626e+06	1.83117e+06	1.58505e+06	1.50984e+06	1.49468e+06	1.88205e+06	1.40197e+06	1.3966e+06
0.61_855.2242m/z	157946	164087	128059	154511	172190	154812	159110	156682	152231	165162	159646	141183	227871	245231	243041	249823	356850	179915	188372	259293	393615	287720	180173	267310	208283	233861	225731	175048	184019	176406	148211	196643	194302	299869	181662	267966	139752	156250	125985	187548	335949	155221	33738.3	66140.3	53883.4	72483.9	45680.6	51938.7	55228.9
0.63_102.0555m/z	43915.3	47607	47333.6	47970.5	45716.7	48494.3	45732.4	47844.6	46221.9	46741.6	47131.5	45835	87928.6	95266.4	57119.9	86837.6	50756.5	95262	91780.8	80849.2	93203.9	57751.5	103964	90942.5	103000	105821	92991	71132.3	36169.9	39639.4	54878.4	55781.3	34084.3	27427.7	52289	55120.9	28999.2	40082.7	29464	31675.4	50912.2	52432.1	41034.5	38343.8	39942.7	42848.9	40021	35194.6	37751.6
0.63_124.9640m/z	22827.5	22337.4	23352.1	22431	22777.2	22738.5	22749.9	22735.3	22726.6	22735.1	22898	22612	16945.5	19672.1	16539.8	20439.5	28822.3	21573.8	19227.2	18712.8	14844.1	11151	23020.6	18846.5	22595.6	20312.2	21084.8	31831.9	30682.2	23490.3	19405.9	17111.7	19909.9	16434	31487.2	38118.6	32729	37761.7	30323.1	21769.9	23351.6	27789.5	29171.8	22883.8	23807.8	29562.4	31012.6	17234.2	27994
0.63_126.8802n	85616.2	66429.7	77777.7	69412.2	72756.9	65656.9	77706.6	62409.7	80295.7	75261.4	73159.3	72104.7	4429.02	4644.13	41565.6	10264.3	76359.8	10163.6	10762.6	14585.8	10349.7	64969.2	5033.62	7207.06	4817.93	9146.57	13022.6	57209.3	188264	117200	124932	210486	225249	153051	102776	118654	198894	181570	200262	195926	154959	74729.5	70208.7	45043.2	46813.7	75290.7	45241.8	97416.2	114095
0.63_126.8803m/z	4857.4	4696.69	5072.02	4146.75	4438.04	4775.1	4526.52	4785.12	4262.28	4489.07	4406.86	5360.97	461.728	744.735	3518.87	1366.39	5251.29	1420.66	2435.82	1974.53	764.399	4705.98	30.5402	1671.15	987.89	1470.67	1761.16	5506.47	6476.75	8805.79	8921.39	14565.2	9906.78	10764.6	7972.78	8696.37	15304.7	11516	9073.48	11615.5	10298.4	6692.22	3517.99	1975.05	2277.57	4174.02	3324.42	6019.95	5780.66
0.63_128.0349m/z	258277	257424	259035	257451	258267	258090	258089	258092	258085	258000	258294	257980	319041	338903	200416	315799	180166	347154	334151	308792	352420	203865	378846	318617	370552	384821	324254	266134	154360	145798	204204	202000	142947	105311	191250	209224	108618	139145	123316	130837	213131	211613	503263	467776	465762	467591	311804	207335	320283
0.63_128.8773n	57013.5	51642.9	59176.6	51365.5	53685	54757	55221.2	54008.2	55250	53795.6	53174.6	56385.7	2292.6	2798.71	38012.7	7342.4	56314.8	6838.78	6171.8	10812.3	5017.77	48391.5	2855.36	4455.88	3073.82	5647.69	7884.06	53962.6	145417	106440	95552.4	159106	167367	128648	74498.2	87463.3	158727	146696	157492	147875	116744	62968.3	56151.3	37491.2	34699	55247.5	28524.2	73511.4	85602.1
0.63_142.8751n	12763.5	11508	11555.1	11499.3	11734.3	10564.2	12614.6	8474.9	12373.1	12318.6	13273.5	10747.1	4054.21	5409.15	5493.34	611.905	9383.63	529.135	799.642	652.452	824.115	9729.24	6835.84	510.936	205.115	407.989	6874.66	9819.9	31861.2	25048.9	22987.5	36917.8	38952.8	31140.9	15879.2	18036.5	34028.2	35435	32890.2	36389.6	25525.5	10562.3	9521.19	4331.66	4978.78	9427.88	5186.63	17763.2	15650.5
0.63_146.0459m/z	674108	675809	675224	675885	673947	675016	675010	674994	674970	673553	678013	673462	1.15318e+06	1.2754e+06	810049	1.19682e+06	695352	1.271e+06	1.22368e+06	1.08667e+06	1.23727e+06	810348	1.41744e+06	1.28433e+06	1.42646e+06	1.45013e+06	1.23931e+06	955768	544750	591611	775318	750287	518156	404013	728469	782107	443488	568271	495199	476643	690112	737879	695047	613183	705961	710557	607477	491136	613675
0.63_157.8626m/z	62715.5	48215.1	57876.7	54160	47141.3	52862.9	57118.2	46712.9	51620.9	58814.4	55017.7	52777.3	3976.23	2632.71	31736.6	7475.83	49458.3	6128.76	9778.79	7430.25	3654.55	38404.3	4815.51	5563.42	4030.42	5756.58	8581.44	45905.1	118384	89211.4	77960.4	133456	134582	110432	75625.9	83290.2	135304	116866	122959	125660	110970	60007.3	47145.4	33477.6	34581.2	53475.6	29627.5	68211.7	74892.2
0.63_158.8464m/z	16514.4	13764.3	15205.9	15326.3	13375.2	14191.8	11025	15351.2	15352.5	15676.4	14358.5	13907.8	818.851	700.481	9595.63	2084.66	13901.8	758.15	165.911	2026.12	2914.28	12047.3	1023.87	378.881	202.572	598.645	944.594	13346.4	35408.4	27155.5	28305.8	44967.9	43823.5	44629.3	15840.6	18523.3	33728.7	38437	38615.3	43166.9	29742.4	19617.5	12888	7288.63	7981.1	11948.2	8497.15	21218.2	19083.6
0.63_160.8417m/z	300635	288508	286330	283984	275317	275962	292578	274976	297371	298348	269225	288878	15640	15975.8	183074	35559.9	278086	28318	39432.1	48359.1	25180.6	222769	21383.6	25125.5	13391.8	29893.4	37166	249895	660112	503710	535474	767850	780904	665605	389349	419790	645444	693512	678115	674115	572608	321016	252891	178061	162146	271867	164881	380231	379047
0.63_162.8386m/z	282636	263066	266428	260181	252240	259724	268581	254621	274821	275628	250009	266291	14380.5	14754.4	166331	33293.7	256415	26464.9	35773.3	43059.2	22422.1	209617	17302	22029.1	15188.7	26474.1	35008.9	231577	608467	462378	491506	694286	720981	614750	362750	386384	594492	636381	619411	624365	527825	301494	228339	164941	144555	245256	154903	350087	351405
0.63_164.8358m/z	85319.1	75430.1	76108.5	77269.2	70061.1	73981	79849.2	63896.1	83569.4	79182.8	71654.5	79915	3994.9	4584.72	47826.6	9281.89	73839	7657.09	8963.51	14209	5280.74	64207.6	5192.26	7237.99	4481.95	8878.31	12528.6	67290.8	184027	140156	147980	218125	220582	190581	103992	114261	189450	202245	195482	193628	155934	84124.4	68692.5	47848.7	40031.4	78152	46752.3	111872	106389
0.63_165.8427m/z	12916.7	11191.8	11651.2	9803.07	11236.7	10520.8	12108.3	9793.87	11792.7	10760.6	12082.4	11273.3	5881.95	7317.18	6913.67	6608.67	13035.1	8710.96	2355.59	1498.82	9238.41	12822.8	12021.2	11741.7	9179.6	8656.75	10698.8	9795.79	34164	21867.2	22657.8	37330.5	45905	27458.5	18154.4	23477.5	42245.7	37903.5	40291.6	38714.2	28620.9	11599.3	9879.17	4151.45	5756.45	10614.6	4624.68	16713.9	23146.9
0.63_166.8330m/z	5760.9	8101.8	7873.74	6888.78	7334.94	7363.78	7360.18	6866.69	8630.95	6333.15	9941.75	5110.66	2242.89	2584.41	5699.01	774.038	7915.85	4121.64	3141.27	844.751	3933.32	7294.93	3726.99	554.179	3585.63	1103.61	4768.04	4239.94	17437.1	10064.1	15628.8	22393.2	24039.6	18988.7	11525.9	11334.3	17846.9	21042.4	20872.6	17568.4	17879.2	12152	4928.58	1800.59	2453.72	5839.23	2493.2	8575.53	8980
0.63_177.0399m/z	152731	149224	139462	149616	146024	149611	149024	151149	143612	147763	151228	145698	260919	239850	176881	218411	165045	212680	185789	226724	232765	182216	239245	189889	220689	210701	252070	110621	117894	142139	110378	108642	99895.5	154087	132981	108066	150794	111609	135673	98920.1	135972	111648	140001	155951	169927	168050	175893	149849	125422
0.63_179.8414m/z	8316.31	7304.94	9604.54	7411.66	7636.9	8061.83	8183.9	7928.76	8098.91	7332.51	8799.68	7971.04	186.356	312.901	4902.14	117.344	8905.12	5494.91	883.736	620.83	5832.72	6849.83	6332.52	5321.2	5954.71	5352.83	5288.35	9066.27	29012.8	19762.7	18851.3	24459.2	27489.1	18973.7	10742.2	14059.4	25949.7	30175.5	31424.7	28147.9	17415.8	8650.65	9062.1	6307.64	2965.42	7276.55	4882.73	11921.5	9802.46
0.63_187.1194m/z	3565.77	3303.95	3894.87	3435.03	3828.97	3265.79	1826.4	4217.37	4360.63	4340.49	2113.65	4052.16	232.767	591.461	1067.66	1507.92	562.034	251.294	903.724	987.519	421.972	888.346	391.924	774.534	747.032	411.624	331.993	2787.51	1515.45	1456.58	2533.59	2106.26	1373.39	1429.42	131.813	1453.92	3.04261	146.603	479.551	1194.23	203.109	1438.51	16087	16371.7	13944	16787	8152.16	5445.61	4816.89
0.63_201.8015m/z	92386.6	87321.5	85766.4	88172.5	81214	86478.1	88268.1	79007.6	91028.2	90896.4	84708.7	86102.4	15907.2	787.054	50702.8	4917.32	93835.1	3949.37	5827.15	4779.63	2470.32	70503.2	20863.8	3272.11	2216.83	3625.38	6460.47	67533.5	282082	194249	190327	286778	307441	275916	124066	152211	245740	298178	269359	273966	209033	94274.1	73961.2	43981.5	40102	77254.6	38073.2	132597	130768
0.63_203.7985m/z	8156.68	6059.98	6616.54	8071.95	6845.49	6457.33	7381.71	6162.68	7163.82	7324.92	7176.52	6956.48	4905.14	6246.09	4681.03	5707.17	7926.57	9455.79	8893.55	7051.94	8400.61	6974.74	8970.77	8575.05	11213.7	10449.2	10435.6	4683.68	24126.1	16125.7	17003.7	23462.1	28840.2	16632.4	10811	12686.9	20962.6	24632.8	23419.7	24990.7	16698.4	6887.37	7206.41	3488.82	2322.42	4949.93	3609	12069.5	12720.4
0.63_203.8433m/z	3154.39	3683.02	4202.26	2948.25	2818.68	3470.67	3297.42	2753.15	4374.32	1942.28	4814.68	3465.76	1742.56	1502.9	1656.42	272.017	3347.97	1963.43	1165.37	295.179	2657.52	3708.4	1885.77	2163.45	2382.58	437.938	587.502	2301.1	7965.13	6284.82	5486.27	10187.1	9229.44	8368.76	5124.25	5118.23	9386.88	9894.47	9680.58	10462.4	8482.31	3129.2	3914.11	1831.13	893.857	1133.53	2129.2	4246.15	5006.93
0.63_207.8362m/z	73466.3	65517.1	75094.4	67688.6	64444.1	66314.6	71222.2	63886.1	71483.5	69642.3	68798.9	68806.2	2925.41	2845.74	43757.4	9003.79	69999.1	7979.15	8598.07	9179.86	5202.11	63704	4171.27	6545.78	4330.66	6162.93	9726.5	60312.4	181151	129958	116365	201832	223572	170334	100762	120339	190406	204745	188255	174325	141766	76036.6	65159.2	45269.8	38733.9	69822.3	40197.8	101954	113568
0.63_209.8334m/z	22281.4	17433.5	20008.6	20448.5	17426.1	19488.8	20580.6	15673.1	20110.2	19990.4	21806.1	18101.4	521.675	1099.84	13982.5	2968.28	21007.4	9527.11	9139.67	1041.64	2523	21524.7	7746.66	11545.8	7484.97	9566.99	9020.05	20213.7	62428.3	42783.6	37833	67909.5	88856.3	60264.4	32446.7	35209.7	66941	72368.8	72936.9	68024.3	44583.9	23568.2	20176.8	8583.04	9000.52	20846.6	9830.9	32374.3	40113.2
0.63_214.8597m/z	3732.75	3176.43	1777.95	3086.48	3423.68	3445.8	3326.07	2434.52	3606.46	3699.18	2679.08	2559.76	1420.14	1810.82	398.869	1381.24	3065.08	1261.4	1989.75	1208.27	479.034	576.511	1950.95	727.173	2226.2	2348.53	1849.31	3354.12	4616.1	2825.46	2339.01	1396.29	1118.13	1152.97	2117.92	4433.52	3686.36	4915.23	4201.85	1822.71	2598.41	3220.51	6001.42	3431	4422.26	5007.48	5051.95	1885.93	3201.38
0.63_219.9701m/z	18791.6	14903.8	14572	14661.6	17057.6	14102.6	17020.4	15139.4	18027.1	14879.2	16169.7	14981.9	10543.8	10579.5	18392	10471.2	17463.3	16527.7	10925.3	14050	15995.5	27564.9	14015.8	12930.4	9297.99	9233.2	13566.7	29663.9	14519.8	16070.9	24534.9	46529.1	26426.9	16563.7	9008.41	21102.1	17420.1	19203.1	17193.6	20485.7	39270.2	15105.7	9415.65	13253.3	11490.6	16215.7	12985	14910.2	18924
0.63_234.8981m/z	9188.09	9188.1	9188.08	9188.1	9188.09	9188.09	9188.09	9188.09	9188.09	9188.09	9188.09	9188.09	3513.21	4765.69	5602.02	7334.97	17560	4310.1	3494.82	4158.74	1605.6	2821.57	8434.73	4059.73	8377.6	6980.68	2934.21	16643	43610.4	12740.8	17211.7	9000.47	17237.1	7179.48	16805	16675.4	16493	25154.2	29935.8	25173.6	13044.7	10361.2	27580.7	24925.5	22732.1	20916.6	18897.4	10058	13919.9
0.63_235.9412m/z	35581.6	29723.5	28110.4	28515.8	32756.8	26883.8	33427.7	27300.2	29270.8	30306.5	31975.1	31562.2	23349.8	22847.1	30721.8	23076	27980.8	33501.8	29836.8	30218.2	40110.7	38198.4	29046.6	24512.4	26000.5	25907.1	30926	38127.8	25774	22888.1	43643.6	60858.3	31705.5	25794.5	34059.9	28967.4	37311.2	29822.3	27476.1	23225.8	38176.3	28050	22083.9	22892.5	24828.9	28210.9	27250.5	28817.2	31656.7
0.63_237.9386m/z	15057.6	17368.5	15871.5	16156.6	14180.5	13627.9	16269.6	13880.9	16554.6	13718	17549.7	15440.9	10853.3	10100.2	16820.1	11246.7	17043.2	15461.3	12517.2	12485.3	13032.7	16009.1	15088.6	11620.7	10340.4	11685.2	14653.8	19240.3	16546.1	18763.1	24144.3	33169.3	22398.2	21056.4	20508.4	19730.9	22890.8	22887.8	21362.5	23529	23756.4	21130.4	12240.5	9009.08	10273.7	13974.5	11944	13521.2	15600.4
0.63_242.0791m/z	2661.53	4433.56	2694.14	2778.09	3121.85	2647.06	3066.2	3560.7	2658.86	2817.84	3151.66	3288.91	4377.24	4297.02	3264.88	2980.2	4774.2	4793.38	6056.87	4022	8254.82	3707.96	5046.49	8564.91	8520.08	5918.96	5116.33	527.068	545.68	8153.56	707.907	839.908	1064.89	724.435	856.494	919.543	794.048	523.063	1271.19	842.194	856.065	686.797	1518.74	558.041	677.346	1431.3	964.62	1103.31	894.493
0.63_265.9924m/z	45672.8	48698.7	43140.4	45998.7	42947.5	43943.2	44837.1	46298.1	42420.5	44275.9	47953	45213.1	35393.4	32316.4	24268.4	33757.6	41993.9	35742.7	21684.6	47007.2	41957.2	26956.1	30257.9	23980.4	27212.5	26351.4	27475.7	68961.8	81099.8	36354.6	37720.7	65387.8	70679.6	65468.3	60668.3	44256.7	34467.5	40735.6	51763.4	64802.7	62648.5	61972.9	32844.4	26956.7	36303.4	34912.8	41225.9	39558.6	35368.4
0.63_271.8964m/z	6476.19	6357.99	4594.79	5140.54	4873.89	4541.07	5503.48	4322.14	6684.97	4830.8	6518.92	4608.54	1106.15	389.548	3921.21	2096.56	4163.57	2705.64	2267.69	2077.14	2016.26	4471.78	1542.26	2160.31	2090.04	2606.29	1861.43	8203.54	7386.97	7628.33	8145.07	21467.1	11523.6	13604	11747.6	6880.04	15168.2	12999	7820.08	14562.6	11545.1	10000.1	3256.04	2691.01	2935.26	4273.44	2415.39	4753.05	4578.4
0.63_275.0508m/z	59348.7	67940.6	70265.3	65631.1	59513.5	63594.1	65909	64939.1	62226.8	63374.5	65774.7	65192.2	63536	62802.3	101357	42671.9	79046.7	54435	42800.7	54913.9	62061.4	73755.7	58664.5	63460.6	50211.6	49964.2	70552.4	134587	57998.1	56477.7	47392.8	96583.5	47582.2	83282.4	52795.6	92170.7	47306	55701.2	55536.7	54604.6	147802	130980	24069.1	29759.8	29341.4	33506.6	39929.4	38774.9	45434.6
0.63_275.8534m/z	11969.9	10712.8	11972.5	12356	12795.1	8746.33	11386.6	10206.9	17418.5	11733.6	8029.92	12829.1	9167.87	7323.52	3478.2	7365.61	13292.4	6385.87	3246.63	11960.9	11824.4	5526.04	5101.11	4046.71	5963.95	6577.23	3197.59	11590.9	21120.9	8147.1	7499.79	7513.03	13226.5	14597	13160	22003.5	15269.6	19108.6	19016.8	16885.5	16282.8	11956.6	27705.2	13220.1	20826.8	23299.7	23405.4	8495.96	9936.37
0.63_281.9684m/z	68153.5	67081.2	68203	64999.8	64204.9	67027.7	68593.2	61356.4	68627.9	69306.3	64192	67182.5	58389.6	55971.8	62860.7	62969.9	72262.3	74779.4	50945	71492.8	65573.7	68767.6	60537.5	47945.9	62512.4	57141.9	55720.6	100880	93401	62850.8	95008.6	124434	114482	75439.2	68892.3	100832	70179.1	78949.5	74782.5	101740	136301	75875.8	74306.8	74287.9	72913	75853.9	71103.2	72201	73663.3
0.63_283.0664m/z	12926.6	9554.9	9930.38	10681.2	9113.33	10715.2	11577.9	9311.33	9700.65	10311.5	9527.4	12683.6	8902.03	11690.1	7213.67	10465.5	7670.3	9235.47	4622.01	10291.7	7716.19	3801.91	5322.46	10995.5	5257.39	7759.06	8509.39	10336.5	34668.9	16715.6	16917.3	7668.97	20248.4	11008.3	17209.5	10831.4	18061.1	4871.79	25817.6	10013.4	12355.5	12645.1	7101	6327.11	7712.01	3505.39	8248.56	8641.61	6392.34
0.63_283.9342m/z	62028.8	55845.6	53388.8	59285.4	50834.2	54533.6	58289.3	50555.8	55710.8	62289.9	58763.7	51032.7	49331.6	49588.9	55459.4	43183	68929.1	58718.9	52117	60519.8	60957.5	72136.6	52391.8	49396.4	53412	52379.1	57900.1	70861.4	49557.8	60798.1	63811.9	92876	70307.5	101905	78436.9	74002.6	81590.3	70231	60157	64231.5	73462.4	64745.2	32551.8	35722.2	45454.8	44786.7	55943.7	64784	47618.8
0.63_300.0484m/z	79874	74779.1	80335.2	76604.3	80218.5	71823.7	78353.1	76231.1	79692.4	74085.9	79150	79142.9	42400	44605.9	43372.1	50693.2	70344.7	57219.1	42455.8	52977.5	60358.1	39399.3	50292.6	47960.3	48792.4	59372.7	49759.5	176584	225862	89833.2	66906.6	55389.3	80832.2	74735.1	149042	137681	95988.9	120267	123813	90988.1	85851.5	141722	109502	95590.8	105293	90434.6	96780	49531.2	57220.9
0.63_305.0636m/z	16271	8514.87	12424.7	10775.3	17655.9	11961.1	13396.7	9530.81	13076.1	14420.1	13954.7	10805.4	6750.89	5582.02	10526.6	7499.14	12470.4	6775.75	10710.3	12763.2	10813.1	13627.1	7573.59	10152.6	6704.82	6414.87	9197.57	13156.8	25259.8	16542.9	13017.7	14995.3	19796.2	15603	26005	25324.4	22504.1	15961.7	17033.2	16001.6	22575.6	13364.6	5839.46	9185.04	4885.03	4063.21	12478.2	17069	14606.1
0.63_310.8211m/z	6629.22	6629.33	6629.12	6629.34	6629.21	6629.24	6629.24	6629.24	6629.25	6629.24	6629.24	6629.25	10730	22275	9877.97	5230.53	4703.29	760.34	995.682	14004.7	233841	1.06548e+06	3.03061e+07	297238	135845	10983.8	8108.61	33717.7	107138	31162.4	4615.46	881.82	678.405	2161.88	40956.2	4.61261e+06	5.50407e+07	6.53288e+07	2.71916e+06	57481.9	6768.27	27707.4	86583.4	46508.4	29379.8	6172.95	4765.44	380.112	11504.5
0.63_312.8566m/z	19327.4	19689.7	20310.9	19661.4	19241.1	19701.4	19659	19539.2	19528.9	20936.3	19477	18799.6	1404.02	2578.19	9667.54	12552.9	38396	5331.62	3777.48	7150.62	6863.34	2510.95	4824.31	1742.38	9073.33	3389.43	4642.24	40264.1	65477.8	25210	20393.4	16553.4	30490.4	24271.3	15699.8	47741.9	23283.7	37084.1	40022.1	40181.8	46041.2	30407.7	43378.9	33872.6	38987.1	21231.5	37780.2	25787.6	22899.1
0.63_315.8841m/z	15868.7	14957.8	14617.7	15040.7	15614.8	13953.6	15543.6	14889.5	13520.1	15910.5	16948.8	14062	6089.31	6298.35	10052.6	8787.03	20248.6	10043.2	9108.95	8258.93	7422.22	12576.6	4696.37	7146.91	8169.15	7034.05	7359.1	37142.2	28815.1	26969.1	30381.2	54162.3	45979.4	38908.4	41229.2	27915.2	43892.2	48556.8	43781.4	52636.6	38601.1	29971.1	11916.4	11827.1	13118.1	8563.48	17941	19271.6	11539.5
0.63_321.9225m/z	23359	23359	23359	23359	23359	23359	23359	23359	23359	23359	23359	23359	19093.5	19468.7	24309.4	14971.5	26080.3	20741.1	17561.7	24465.3	23124.5	35420.5	21053.6	18367.8	18263.9	16659	17985.3	37091.6	32197.1	28687.2	31068.9	45186.8	31910.4	35363.5	35329.1	35592.3	49921.8	41439	32421.6	28019.3	33654.3	28477.9	23910.5	20445.2	22476.2	22840.8	23637	26488.1	23836.6
0.63_331.0489m/z	10696.1	7491.04	7902.5	9089.28	9779.91	7231.72	10605.5	9245.12	8478.47	8349.25	10335.8	7806.37	12847.4	13603.9	15263	13822	10151.1	27151.1	18257	21386.5	25203.2	25009.9	25697.7	19855	18386.7	20239.6	21111.6	9775.21	7293.25	4123.07	14618	25188.3	7924.88	3328.25	5188.72	10841.6	3167.47	5013.62	3771.26	6551.79	14534.3	5772.11	1447.37	4593	2298.29	6692.96	4644.14	6007.65	5979.43
0.63_335.8922m/z	34381.2	33113.7	32712.9	32510	31320.5	31240.2	33680.9	33179.2	31260.1	33861.5	32931.3	32366.3	20343.9	21308.8	24459.9	25509.1	35125.5	27074.8	27770	24376	33129.1	25907.1	24202.6	25263.9	28905.6	22951.4	19948.3	52262.7	52237.9	36846	45077.1	69992	60426.4	56512.4	65768.5	45418.5	52004.7	62495.3	64042.4	66972.2	52988.7	54373.6	34463.9	26504.4	31053.6	32769.5	30259.5	30394.2	33075.2
0.63_368.8306m/z	7449.93	6541.32	7984.22	6981.93	7216.05	7212.87	7227.09	7209.08	7203.23	7134.99	7563.95	6987.97	1339.83	9827.2	2362.04	3761.92	32346	4455.46	2281.13	4055.11	1221.55	4357.77	14571.6	11116.5	7405.34	2087.44	3651.7	3238.72	49420.9	15282.8	13916.1	13387.3	20255.9	7273.28	26498.1	37414.1	14918.9	38483.9	23828.3	27707.1	4464.79	8433.37	32071.9	21690.5	3600.69	32504.7	17590.6	6719.06	26722.1
0.63_369.0869m/z	63909	76876.7	66601	73151.3	68300.1	78524.2	64179.7	81468.5	73085.4	71479.9	64800.1	68709	61861.9	54971.5	62683.7	48174.7	69504.9	33703.9	26564.8	43890.8	40013.9	32613.6	34812.5	31495.2	35436	30478.9	31625.4	38824.8	66554.4	50312.6	28157.3	38063.3	40320.2	67229.8	40878.7	34357.9	55181.9	30193.5	52496.8	54348.2	52935.1	47873.6	87903.9	85501.4	105425	71736	88825.8	57217.9	53257
0.63_376.0224m/z	21582.5	18490	21647.3	21566.6	21122.7	21849.6	19885.5	21484.3	20424.2	18225.8	21472.6	23349.6	29002.3	27255.9	17086.8	21476	18274.5	20705.1	20978.2	31796.8	27476.5	19415.6	30768.4	23382	23150.3	31273.7	30653	24176.2	15538	9885.5	12329.4	21793.6	15468.1	17962.9	24065.5	23066.3	11303.9	13833.5	11729.5	7827.29	27486.4	31287.5	12715.8	14769.2	15737	18243.1	17213	13037.7	13691.5
0.63_394.9307m/z	98276.4	98489.4	98060.6	98627	98196	98332.7	98328.6	98333.1	98324.3	98177.4	98650.9	98166.4	77200.7	71411.2	77997.7	69846.7	100796	60667.8	49543.2	63225.6	60017.3	41775.4	66617.5	44812.6	80073.6	77845.5	74463.7	128891	133286	69181	79739	100712	110828	60442.6	124827	129137	75362.1	108084	115143	128477	122758	109716	172827	136992	139604	120857	145250	82013.2	106485
0.63_412.9645m/z	27537.6	29193.6	26480.3	35179.1	27596.9	22766.3	32282.4	27607	28949.3	30020.2	28028.9	27263.8	24394.1	21272.8	23522.7	25091.2	46679.4	30533.1	23503.8	24537.5	21534.5	19409.5	34805.9	23358.5	34147.4	26827.8	31416.5	42026.3	34239.1	26731.7	29895.2	28269.3	32018.6	30762.1	40103.8	40423.4	34125.5	45190	36143.9	36282	32558.9	42401.1	34204.5	28864	30979	38815.5	42951.8	25406.3	38243.5
0.63_419.0664m/z	11096.9	15700.7	13273.2	17596.6	14977.8	17498.7	14025.3	16586.2	14428.9	14492.6	18724.2	10812.3	13823	12357	12142.9	16297.7	12529.3	17271.1	24168.5	18860.7	9670.64	8798.92	11934.2	17905	18511.5	17883	14048.5	80116.3	8973.98	15703.3	17812.1	35905.8	16313.3	30890.2	68818.1	21170.8	29978.3	29320	13390.5	21756.7	16683.9	61110.2	1703.55	6298.99	3606.1	8859.44	20040.7	12354	3411.97
0.63_429.0229m/z	40347.4	40783	38456.7	35420.1	40357.4	38791	40465.8	34207.9	39977.9	39298.4	42520.5	36914.2	35112.7	30897.3	43787.6	28783.9	53758.7	42283.8	34200.5	47667	48360	53735.3	41692.3	42624.2	36689.6	36508.9	41596.1	39496.9	38572.7	33950.9	42009.8	50101.6	37941.8	31280.8	42200.7	40953.6	35889.3	44287.2	41007	39653.5	42280.8	38140.6	35934	34529.2	33468.6	39525.3	35292.5	32060.8	37126.1
0.63_443.9866m/z	65617.2	68480.2	65503	66532.8	59147.7	64972.6	66169.9	64021.6	66181.7	66526.1	66129.2	62439.7	57728.1	55883.6	55587.8	53941.6	53763.6	53117.9	47374.3	56956.7	66306.5	52625.1	52896.9	49127.7	47503	49761.5	55329.2	86636.5	63070.6	60120.7	51338.1	71279.3	54268.9	68546.7	71762.2	63227.3	59134.7	59140.6	54209.3	50562.7	89766.9	78055.4	65778.5	63016.2	62424.5	64400.6	71598.8	57552.8	57879.9
0.63_454.0654n	232670	242393	239638	239559	220390	235783	241492	234089	233050	248440	233325	226565	158553	152197	129676	222533	212881	153403	162461	205483	150678	122037	133106	163749	217731	206875	139825	340522	338161	228203	182870	163623	278816	227476	446272	332322	171571	266989	220316	319564	370549	373455	395693	332169	309804	212080	256873	195844	177302
0.63_491.9011m/z	104319	103273	102147	100081	104226	103124	103223	102451	102357	102867	107367	99137.8	49479.2	38683.1	32607.8	39909.2	57390.9	35285.8	31236.8	39476.8	38539.9	31505.1	40679.2	28288.3	38094.1	32602.4	29143	85328.8	116503	44820.3	46747.3	65426.3	65328.8	59165	81895.7	74106.8	62419.8	72477.5	78206.1	72569.5	66911.1	76764.3	118852	80198	80784.4	110681	79828.9	43596.2	73304.4
0.63_521.9600m/z	25257	23786.6	23686	24503.1	19653.1	23138.5	21608.9	24490.3	21745.8	27461.7	19693.3	24608.6	23175.5	23431.1	23606.3	22201.8	29985.9	22059.4	18669.6	21653.9	23293.6	16110.2	16431.3	17770.7	20241.2	18481.7	23401.8	42854.5	34537.2	19219.5	14986.1	34964.8	23695.9	25774.5	33755.9	27714	19326.4	21849.5	25176.2	25637	32919.6	36356.8	15659.9	12821.3	14381.6	15238.8	16723.3	18264.2	18003.2
0.63_531.1181m/z	74843.3	86034	78456.2	76050.3	69383.8	77687.3	78502.2	83535.1	71484.6	80556.1	74280.7	78245.6	138187	129866	109068	112457	215238	104383	97244.5	156503	175470	104991	126301	134805	134154	130913	131769	42401.5	67072.9	68652.7	63730	51516.5	51109.4	64893.4	40746.3	101947	38132.8	53656.5	35233.5	55624	60586	51800.6	57592.6	49496.6	61767.8	55855.2	31530.8	30743.3	31765.1
0.63_556.1606m/z	5427.72	5427.72	5427.73	5427.72	5427.72	5427.72	5427.72	5427.72	5427.72	5427.72	5427.72	5427.72	15508.4	23942	18922	18147.1	11422.4	8138.44	16959.8	19223.8	12251.7	5391.3	5175.61	10763	5447.06	3131.91	9581.95	2942.47	58.6288	151.257	2359.54	4825.73	8127.63	5347.12	20542.8	6096.77	5387.45	4776.55	1799.08	3984.8	6590.24	8234.56	15603.8	15175.8	17685.2	12138.3	50.7525	109.225	1414.55
0.63_596.0028m/z	65830.9	65124.3	65815.8	66123.3	67236.7	65403.7	69239.2	59450.4	67998.3	64681.2	67517.6	66669.9	58314.5	56155.3	48015.4	52801.3	62556.4	49093.8	47855.3	52737.2	48743.9	33848.6	49621.4	36539.1	51868.3	46530.9	48778.6	88002.2	77024.2	54502.4	49896	54026.7	51522.4	57120.7	79069.1	71281.4	54607.2	59799.9	59997.6	59043.9	81555	81527.6	62148.9	67143.8	61378.9	66757.9	102700	82002	77742.8
0.63_605.9817n	150016	148791	156285	156415	145211	151318	151622	151081	151608	148206	155887	149713	170582	156510	144523	140232	142931	110722	106533	106169	109663	104826	122045	127500	128576	122398	134761	205906	160679	119444	95661.1	150365	112805	133334	186184	150186	127250	152539	130635	149242	200380	196277	223273	191577	206693	156151	132221	121457	112633
0.63_619.0342m/z	69686.9	69762.4	70459.1	69035	70060.6	69798.3	69797.8	69800.2	69800.6	69707.6	69966.1	69721.7	61403.6	49364.9	48419.9	50723.2	67504.1	45819.1	38223.2	51759.2	54351.5	40571.9	43384.9	36763.6	46741.8	42006.3	53159.9	71503.7	68454	42964.1	36621.8	72495.2	75790.4	94748.6	118183	64922.6	37701.1	45078.4	52221	61381.8	83276	77855.5	64271.8	53042.8	63211.9	64955.8	62769.1	60170.3	59720.1
0.63_679.1938m/z	125933	132429	120015	124692	125158	131605	130466	131411	121775	118458	124953	136224	149063	220942	315199	209346	316501	136694	238407	192087	190527	366286	195855	393187	255692	274421	215138	178691	75960.6	129576	91023.4	90797.8	89353.9	84161.2	148444	148962	91155.2	157792	75863.2	82493.4	107214	133820	95904.7	94922.9	92716	95550.8	64690.8	63816.8	64598.2
0.63_825.2131m/z	104732	108005	102442	106660	110533	106075	105517	105868	108585	110210	95207.7	112869	224836	186949	85599.3	212976	46028.8	206688	163462	152350	241718	94794.8	138390	147712	161904	121999	98160.9	294732	27657.3	65151.2	43005.1	205491	107159	90481.6	157353	101067	105847	104474	50379.3	98106.5	656166	171191	38411.7	28240.3	31340.8	28613.7	77907.5	68283.3	36770.4
0.63_957.2599m/z	58918.8	44489.7	57739.1	63978.3	74469.9	54320.4	62979.1	47323.8	66576.2	51009.7	71663.2	53068.1	124068	77326.7	46081.6	86068.7	49919.2	65116.4	85091.3	70888.9	95532.3	55220.9	61649.3	65370.5	42944.7	57456.5	50884.2	115611	24565.9	68331.4	55102	78879.6	69351.9	49319.2	94788.5	54075.4	59323.8	55540.2	44503.6	45861.2	85754.6	77552.5	54528.4	75365.9	29918.1	34929.7	96770	110067	51290.3
0.64_101.0238m/z	44846.5	44794.5	48401.8	45386.4	40903.8	43842.2	45737	45076.6	42673.7	44177.7	44409.6	47252.3	56889.1	60487.1	54332.1	54420.3	49540.5	54741.5	67339.1	54633.7	51146.8	45944.6	63802.9	65321.6	59163.5	57461.2	68957	80093.7	29785.3	45180.5	46636.4	52086.8	36379.8	40840.2	74854.7	40563.7	54313.9	52657.2	37918.6	33510.1	48218	69742.8	39830.8	44520.6	43717.3	46839.8	53820.4	41593.6	35891.4
0.64_105.0187m/z	94605.5	94686	97276.1	93355.4	91753.4	91746	96145.7	93691.2	93215.4	93878.1	98176.4	91503.8	135782	117065	133773	101631	91585.7	98293.3	100045	96357.8	114371	109680	112243	88576.1	98675.2	93106.2	106949	45487.2	51260.2	102088	92622.5	84648.7	66455.1	103412	57103	50688.9	129656	92256.3	74774.4	58500.6	68502.2	47623.1	117792	136137	131316	134466	108332	111437	123687
0.64_110.9847m/z	43995.6	42492	45852.4	44660.8	42825	43810.2	44029.5	43682.2	44377.8	45366.2	42552.8	43759.5	119434	92366	36096.5	97956.5	21898.4	58462.9	98212.4	85438	90912.4	38863.6	79153.7	73004.3	79253.2	52314	107789	96872	26745	30153.2	16575.5	23097	19690.6	26613.6	35125	20473.7	32785.5	31741.8	38736.4	16979.7	34803.2	50996.4	37955.6	44061.1	26685.8	33020.7	67347.3	41843.3	16273.7
0.64_119.0344m/z	13714	12469.8	14344.9	13576.6	15355.2	13583.5	13782.2	13599.7	13630	15939.8	12722.8	13253.2	14738.6	12319	12435	11136.2	12391.5	18174.9	25959.4	19285.3	23833	22150.6	27106.9	28565.9	24827.7	23594.9	23608.3	17298.6	5460.56	8706.67	13036.3	14650.4	9388.87	13790.4	19027.2	18588.9	16737.6	16226.2	11247.7	8049.17	13251	20438.5	10289.8	13083.1	10787.9	13227.2	12101.7	13100.9	13021.3
0.64_134.8942m/z	2794.15	1519.64	3236.63	3168.37	2606.69	3256.75	2608.55	2914.34	1981.26	3083.73	2294.07	2987.57	1395.32	206.138	1475.14	1049.32	2408.47	1440.95	330.581	1431.1	477.128	1525.34	1271.56	360.526	278.229	737.047	695.459	4816.26	4709.09	7139.32	6511.43	5596.32	10217	6869.19	4341.61	5233.47	7556.43	9545.78	8463.41	10365.2	6596.54	4678.98	3316.69	3412.7	3590.55	2767.87	4744.45	3375.76	3163.62
0.64_147.0296m/z	541629	543592	551447	555871	529665	561824	543637	555162	535649	546364	558625	537339	738342	691484	623533	608764	708325	634965	606788	663407	717417	550028	622382	606668	549831	546880	668309	955174	593674	410724	396232	823869	548550	671797	884291	501548	653821	612344	567695	588180	644366	790715	642263	642822	658582	636596	450569	357450	438396
0.64_165.0400m/z	6.26369e+06	6.21912e+06	6.21344e+06	6.2565e+06	6.1962e+06	6.20176e+06	6.22959e+06	6.26451e+06	6.09634e+06	6.23915e+06	6.28602e+06	6.24736e+06	8.65733e+06	8.44465e+06	9.36423e+06	7.31703e+06	6.99152e+06	7.66897e+06	7.05783e+06	7.53118e+06	8.3735e+06	8.6015e+06	8.46064e+06	7.73043e+06	7.23121e+06	6.65868e+06	8.69664e+06	4.5506e+06	4.02621e+06	5.41246e+06	5.34561e+06	5.77313e+06	4.31437e+06	7.3622e+06	6.56566e+06	4.03718e+06	8.57783e+06	6.60521e+06	5.51994e+06	3.78124e+06	6.53631e+06	4.04205e+06	5.85259e+06	6.9383e+06	6.87238e+06	7.15738e+06	6.60408e+06	6.61541e+06	6.82202e+06
0.64_181.0698m/z	17099.3	18967.2	19982.1	19334.2	16527.9	21119.5	17330.8	20571.7	16631.8	22196.2	16748.2	18074.7	31412.9	30698.5	27338.4	32308.5	19247.8	26557.4	31624.9	36049.8	34111.2	27306.9	27831.2	51875.8	29544.5	23682.4	35137.6	23352.9	17106	32794.9	9275.87	17985.3	9993.56	8996.89	17079	17337	11642.3	12523.8	16446.2	9650.34	16375.7	21549.1	15187.6	13125.4	16032	11538.8	12331.9	17260.2	15008.4
0.64_195.0505m/z	4.74652e+06	4.76381e+06	4.68347e+06	4.77405e+06	4.74025e+06	4.74189e+06	4.7412e+06	4.74219e+06	4.74139e+06	4.7249e+06	4.77143e+06	4.72829e+06	9.72624e+06	8.35598e+06	5.80776e+06	6.79182e+06	6.22041e+06	7.07917e+06	5.82235e+06	8.47898e+06	8.91056e+06	6.96726e+06	7.9633e+06	6.32914e+06	7.21225e+06	6.28173e+06	9.07162e+06	3.87945e+06	2.48245e+06	3.76525e+06	2.60967e+06	2.80969e+06	2.45917e+06	5.76983e+06	4.05598e+06	3.42111e+06	3.28605e+06	3.21e+06	2.94731e+06	2.48479e+06	4.6285e+06	2.92798e+06	3.94071e+06	4.41382e+06	4.99886e+06	4.89525e+06	6.92996e+06	4.61056e+06	3.07596e+06
0.64_195.0873m/z	27340.3	21406.5	22172.7	21954.7	26763.9	23716.7	27860.4	20678.2	26169.1	21920.5	29750.7	20250.7	34984.2	32216.6	25384.2	27770.7	37090.1	44710.1	34671.5	44322.7	45552.4	41629.2	47388.7	36153.5	47583.5	42435.7	55263.9	9479.18	3843.05	13837.2	6730.41	9799.52	4031.44	27798.2	5853.75	5463.71	4408.29	9820.01	5587.35	4702.72	22776.6	16247.6	14771.8	19820.8	23903.1	27445.1	42791	28501.9	9494.27
0.64_195.1205m/z	3084.34	2893.07	2390.8	2236.85	2235.39	2784.83	3129	2469.58	2113.46	1813.35	2913.66	3748.3	26745.2	15277.4	4054.77	8519.66	4978.39	9867.38	4709.09	15606.3	21100.8	10044.8	16918.6	5782.51	8761.48	5061.6	12649	464.537	463.248	1630.56	769.74	807.665	373.877	4232.75	447.959	461.461	856.564	939.151	994.387	268.469	1168.95	325.243	506.759	1894.67	2481.55	2086.82	8047.41	3045.61	719.111
0.64_195.1600m/z	4470.25	4112.45	3543.5	3515.6	4084.28	4353.19	4406.08	3960.56	4328.74	2294.51	5848.91	4270.64	56462.4	38112.7	10314.1	21257.7	11603.7	20413.6	6010.25	40640.1	65697.6	26719	37721.6	8335.12	20619.3	9849.06	37505.9	1104.79	1507.13	1296.47	810.247	856.073	220.777	6295.81	1372.73	5316.35	249.56	277.446	1222.18	942.603	3986.7	302.358	848.957	1988.4	4505.29	3643.83	15812.4	4975.54	888.393
0.64_201.9804m/z	2408.94	3065.82	2810.38	2616.6	2565.4	3074.16	1711.69	2725.58	3564.99	2391.76	1572.95	4283.33	7281.03	10130.6	5261.59	6904.4	2483.09	12470.1	9468.23	7144.17	11303	3992.09	11400.2	11402.7	12038.6	10507.7	11005.2	5880.24	7.65946	1586.74	2262.96	2296.05	813.294	1119.23	3768.49	1743.86	1600.08	1299.28	1263.37	1056.31	1090.24	3653.99	569.36	289.921	616.994	184.653	1625.38	2136.53	2.10892
0.64_209.0296m/z	756826	781053	750000	749041	747352	768327	754239	763561	766562	748549	772082	745490	1.16211e+06	977859	1.15565e+06	1.13523e+06	927027	873240	961253	1.07592e+06	641648	726580	866210	942008	911132	955482	946391	881144	728023	494717	350557	450175	446117	599098	1.38814e+06	534879	561978	611081	428025	481892	575616	684670	672724	913557	857243	583238	1.72443e+06	1.04812e+06	438438
0.64_211.0007m/z	24597.3	31690.8	24212.7	22018.6	22396.6	25555.4	30817.1	18876.5	24101.4	20898.3	28545	29269.5	20747.9	25689.7	19661.3	24485	33154.7	19891.9	29179.1	18999	22575.1	16497	23824.2	25266.3	27144.9	36651.4	25857.4	16794.6	17397.2	14981.1	22287.5	15350	14056.6	11337.6	19216.3	27627.7	25053.6	159731	19379.5	41202.7	19761.4	19913.5	58570.3	33912.9	34993.7	62767.3	13688	13470.3	20534.2
0.64_215.0322m/z	2.37403e+06	2.35843e+06	2.42502e+06	2.35156e+06	2.37709e+06	2.37609e+06	2.37805e+06	2.37758e+06	2.37238e+06	2.39029e+06	2.37195e+06	2.37272e+06	1.7578e+06	1.8098e+06	2.27344e+06	1.82462e+06	2.45176e+06	1.93376e+06	2.22614e+06	1.96473e+06	1.75291e+06	2.71997e+06	2.17045e+06	2.2266e+06	1.85623e+06	2.14409e+06	2.43795e+06	2.97388e+06	1.85493e+06	2.64612e+06	2.98324e+06	3.08806e+06	2.48222e+06	2.45167e+06	2.94803e+06	2.83527e+06	3.10033e+06	3.9215e+06	2.40549e+06	1.99102e+06	2.79418e+06	2.64144e+06	2.01833e+06	1.65256e+06	1.66794e+06	2.43492e+06	2.05319e+06	1.73766e+06	1.87451e+06
0.64_217.0296m/z	890725	876958	897937	864114	885048	873869	887782	884597	859569	897129	879009	887961	675103	680887	823916	674849	892229	728286	833826	759347	699373	989188	818474	810024	683422	779361	907350	1.08221e+06	683099	966863	1.06746e+06	1.11281e+06	922866	924759	1.08331e+06	1.04902e+06	1.13826e+06	1.39974e+06	869285	716729	1.031e+06	965455	739869	596431	607946	877434	756295	651442	699211
0.64_221.8344m/z	64457	61114.6	64934.2	59982	58359.6	62468.6	61787	62556.2	64166.4	66553.5	58752.1	58940.4	5061.21	5103.14	28430.2	12679.3	65440.7	8757.98	11947.8	9596.02	6660.9	22645.4	6770.6	6022.23	5654.54	10465.4	11294.8	60392.8	141061	133186	115587	102897	132794	117630	97794.3	129661	146068	216531	158780	166107	142176	83300.6	93183.4	48060.7	53435.4	63208.7	54228.4	92952.3	89288.4
0.64_223.8311m/z	40939.4	36601.8	40422.4	39507.4	38366.1	39554.8	40997	35156.4	41659.9	44055.4	33836.6	40283.5	1682.71	3151.4	17666.9	5658	40609.7	5938	5516.28	6157.98	2295.1	13002.6	3150.25	4332.21	3776.03	5752.32	4781.15	33355.5	95947.2	86486.7	76429.6	61845.5	97168.5	76095.7	55985.6	84361.5	97979.9	149366	114278	104751	83050.8	55315.6	75257.1	29964.6	32063.1	46423.8	34523.2	56410.6	56579
0.64_224.0012n	44708	44117.9	40160.8	44944.8	40955.7	42819.7	42918	38766.9	46484.7	41261.8	41407.1	45429.6	67461.7	69909.4	54797	53056.2	58481.4	48543	42371.2	54625.3	65325.9	55464.5	66181.1	48964.4	52378.3	57774.4	67086.7	54534	38780.5	34084	36328.1	58347.1	41381.2	56020.9	46204.5	42714.1	54343.8	48308.5	47348.4	38030.3	56139.7	41010.8	30174.4	34274.7	36303.1	53384.9	39336.4	31184.7	31002.8
0.64_226.0140n	46216.1	47938.2	47105.2	44637.5	47877.2	46129.6	47559.3	46840.2	46620.3	48031.4	45929.3	46164.7	68017.6	60404.1	36840.5	50245.1	49840.6	49305.9	44766	51813.3	59569.2	44727.5	47170.5	44987.5	61364.1	44965	51145.8	47824.5	55162	33103.1	34086	41671.7	39503.3	39775.5	42842.4	33804.3	37557.9	37395.3	42019.6	42603.6	58276.4	44198.9	48132.9	45523.5	46702.5	46293.1	31235.7	27752.1	34917.6
0.64_235.8496m/z	21791.9	21621.5	23242.1	20979.2	20487.1	21288	21211.1	19713.7	23588	23743.4	18881.7	21886.2	8657.54	772.575	8208.42	240.351	11544.7	2301.37	3622.13	2967.83	2297.36	8174.8	1771.07	2320.97	1731.12	1393.39	312.204	29509.7	34832.6	42558.8	20717.2	30844.1	33907.6	46682.6	23483.9	14667.7	44577.3	45820.4	64772.9	47312	45388.1	23660.8	35915.7	34353.6	22193.4	25126.3	28243.5	56137.2	20747
0.64_243.0236m/z	25403.9	20411.9	20222.1	18783	25281.8	18941.3	26380	15490.1	22280.5	24213	22206.1	20933.5	16998.8	19066.9	18280.2	15316.2	38032.4	23008	26757.1	25286	30068.9	22085.2	19205.6	26090.7	20708.8	23446.1	22442.7	19403.8	25817.5	18553.5	28072.1	14046.9	24294.4	16200.9	21277.5	35940.9	24517.7	29381.7	24975.4	17413.9	16610.1	16512.8	16209.6	19187	19736.9	29498.3	25404.1	14589.8	22834
0.64_245.0417m/z	60550.2	60401.8	54920.1	60900.7	61159.4	58630.4	63369.2	58916.1	62993.8	57991.8	62690.4	55466.1	42470.1	42699.4	61131.6	41891	178782	38955.2	60639.8	47361.8	48080.4	54129.8	43806.2	59499.1	50811.9	41689.2	49344.2	53859	59664.3	70056.8	45768.1	51402	48428.9	42813.9	34700.5	49602.1	52447.4	55801	53809.8	46568.9	65145.8	57313.6	69452.7	74838.2	70824.4	87746.2	64876.8	56112.9	59903.5
0.64_246.9773m/z	15012.4	15012.4	15012.4	15012.4	15012.4	15012.4	15012.4	15012.4	15012.4	15012.4	15012.4	15012.4	17220.6	18549	19701.6	16199.2	20237.5	26667.3	22650	17961.5	27074.5	25402	32137.9	33428.6	27261.8	24782	23997.8	17700.4	7893.51	10502.5	14301.3	23223.2	10568.8	13860.5	22436.1	12658.4	18438.1	20203.9	15824.6	14718.2	15213.1	14528.7	6997.97	8317.97	11066.6	14285.8	14840.4	11204.4	10348.8
0.64_251.9320m/z	8566.05	8360.84	8522.7	8912.41	8210.59	8523.31	8532.74	8489.88	8540.32	8506.89	8452.12	8568.88	4820	4342.6	6831.89	4380.32	6758.64	2996.8	2031.93	4584.48	3726.55	7289.91	4957.23	2125.18	3529.38	4787.6	4671.9	7271.64	12060.7	12572.4	11158.4	14747.6	11770.1	13244.6	4371.68	8815.05	24233.5	18331.9	18412.6	14379.8	16148.7	8376.19	9219.34	8247.88	6085.4	6667.46	4432.86	7794.86	8864.49
0.64_254.9355n	145105	128225	133358	128691	132701	127087	136411	126667	135954	141825	126132	132640	34839.7	31642.5	116802	33637.6	118520	37028.5	37869.9	55760	44384.3	116893	34889.7	33317.7	27756.7	33768.9	42646.2	66953.1	163541	212654	213382	315808	238130	347410	131609	102554	417880	276927	264203	212543	233938	74416	109824	113418	116389	139242	88523.6	215378	204770
0.64_257.8116m/z	22386.7	21423.9	16251.6	22641	20656.9	20179.4	22897.6	20067.5	22296.9	23081.4	17613.9	20133.6	1207.84	1054.88	11307.2	2577.66	24149.6	2579.65	4595.01	2132.35	2025.05	7160.39	0.0154172	10745.6	1409.85	2118.17	2742.86	22448.9	41354.6	46390.7	38251.7	38697.8	43733.2	41833.7	35942.7	44367.2	45902.6	57272.7	49631.1	50165.6	48555.7	31226.2	24752	15879.8	16206.1	23625.8	18972.8	29518.4	30958.2
0.64_260.0878m/z	2695.71	2970.94	2238.63	3305.61	3916.61	2819.69	4449.95	2793.06	2873.04	3350.38	2531.07	3082.19	1653.89	1397.27	900.767	672.109	624.433	588.521	901.632	3150.5	1025.23	378.572	2040.28	536.343	1616.99	1234.03	1330.2	4541.72	12186.2	1775.71	529.499	559.974	2274.77	1666.8	1690.38	782.52	2456.03	1795.36	3539.1	1948.94	2599.5	2549.28	9495.18	10531	8026.28	6895.25	2897.04	928.98	2336.01
0.64_277.0322m/z	1.30395e+06	1.35543e+06	1.37353e+06	1.31312e+06	1.34809e+06	1.33641e+06	1.35687e+06	1.35334e+06	1.30139e+06	1.36621e+06	1.33293e+06	1.33797e+06	1.60378e+06	1.56538e+06	1.07323e+06	1.57846e+06	1.77476e+06	1.61969e+06	1.59392e+06	1.37703e+06	1.23915e+06	870834	1.69515e+06	1.37906e+06	1.93348e+06	1.82495e+06	1.67531e+06	2.09067e+06	1.25117e+06	1.49667e+06	1.3146e+06	944327	1.02169e+06	1.01013e+06	1.98869e+06	2.12357e+06	1.57045e+06	1.99989e+06	1.33533e+06	923373	1.41258e+06	2.01384e+06	1.07556e+06	831119	919281	1.18307e+06	1.59922e+06	925160	1.03841e+06
0.64_286.9725m/z	13411.7	13400.4	14649	13970.6	13118.5	13684.1	13707.5	13717.2	13740.2	13151.8	14253.7	13655.2	10081.9	11212.9	13147.8	9237.59	12183	9500.89	6884.97	9982.28	10090.2	10545.9	8227.1	9283.47	6322.93	8563.97	8735.54	15661.2	15850.8	13605.6	12803.9	26481.4	18159.2	20285.6	17352.9	14202	21107.4	16724.4	18401.1	20440	22766.4	11474.6	9850.54	8774.61	9832.65	10415.3	11212.4	13141.4	12941.7
0.64_291.0482m/z	122932	133418	128578	130860	118613	132464	125545	129808	129131	132079	122561	125369	332460	253461	120220	267813	71239.8	164783	262314	231445	243022	108534	217437	212217	223904	154528	303338	264988	64989.9	98794.4	46395.9	71013	49990.5	85654.7	93453.7	62021	93284.7	93138.8	109168	50449	112346	161077	91790.6	105035	67346.7	86146.9	169357	104610	42462.7
0.64_297.9392m/z	72797.8	74446.9	74724.5	72469.3	73731.9	73630.6	73641.8	73625.8	73600.1	74166.2	72754	74006.4	66788.3	69980.5	56604.9	82417.1	56537.9	80662	72637.1	71190	66866.3	44934.9	70517.1	57879.4	84570.9	92433.3	62784.9	116500	90464.2	84155.6	96602.5	110950	95975.3	73233.2	97192.1	88801	74526.7	78776	100227	108790	103958	90462.6	81653.5	87353.2	78326.3	65465.6	72192.5	73931.5	61237.3
0.64_301.9263m/z	21924.4	22007.4	23347.3	22497.6	22426.4	20214.7	22665.2	22236.6	21426	23237.1	21291.9	22861	11589.9	13643.4	17549.5	14488.1	21423.3	16275	13363.6	13481.6	15787.2	22243.2	12269.2	12391.9	10562.9	13242.7	15845.3	26681.4	27159.1	34276.5	38383.8	49623.3	39881.5	36810.1	24471.1	30861.9	43670.3	41477.2	33987.6	32821.7	43697.5	29773.5	20816.7	15303.8	19478.9	22829.6	14450.1	22933.7	22622.6
0.64_304.9281n	228393	195106	210142	211240	190444	199561	214471	193511	206179	220708	194828	210586	35188.9	37214.1	120967	52081.8	167211	61356	70209	63162	58043.1	150723	51002.7	54964.6	43652.3	57488.4	67937.1	176514	219321	356295	399574	535346	384690	384072	259692	328502	504625	521106	356536	301351	405377	202238	177490	136253	148836	227819	120725	216926	213380
0.64_317.0542m/z	1.42408e+06	1.40595e+06	1.3941e+06	1.38151e+06	1.38378e+06	1.41044e+06	1.39458e+06	1.40104e+06	1.39049e+06	1.38257e+06	1.42045e+06	1.40216e+06	3.05281e+06	2.20356e+06	741423	2.81448e+06	529049	1.68454e+06	2.01339e+06	1.87055e+06	1.75994e+06	737846	2.11299e+06	1.94324e+06	2.95209e+06	2.2281e+06	1.82235e+06	625216	278309	373201	398132	282074	355292	282804	925523	409771	543765	395312	366503	243418	630008	515072	1.96809e+06	1.87339e+06	2.32342e+06	1.48063e+06	1.79936e+06	1.61756e+06	1.61398e+06
0.64_317.8811m/z	6238.34	6322.01	5929.31	6706.51	6025.2	6243.45	6244.72	6234.32	6221.87	6178.38	6514.23	6054.15	669.943	1641.2	5733.31	3040.45	8532.06	5126.7	3032.35	4096.33	3782.4	4403.8	2752.77	2268.1	569.98	1857.67	1731.56	22364.7	23575.1	16799.3	16271.7	35248	20887.8	26220.5	26547.4	15178	27734.6	32205.3	25538.5	29836.6	16761.3	12829.7	5934.23	4158.23	5296.64	3724.61	6097.6	6220.31	2993.39
0.64_325.1242m/z	43033.5	54396.5	59407.9	53634.6	44079.4	58061.4	49220.4	60810.6	47882.1	50843.3	50301.4	51071.7	31112.5	29959.3	19078.4	21732.2	2396.47	9426.79	9943.73	24107.5	19100.9	7325.91	23456.3	12344.8	11700.5	11939	16550.3	25740.4	6983.54	18953.7	4873.12	8847.92	2568.99	11520	17310.5	6975.08	2653.49	1944.75	1725.01	1417.03	17629.7	28349.4	113518	95916.9	108177	105025	74017	30555.9	60645.6
0.64_337.0484m/z	67160.7	67160.7	67160.7	67160.7	67160.7	67160.7	67160.7	67160.7	67160.7	67160.7	67160.7	67160.7	57991.1	48668.5	56219.2	54451.6	63660.6	56322.4	54431.4	63074.5	58040.1	71476.9	70194.3	74267.5	73942.4	71996.2	66627	66489.4	70918.5	68313.5	83907.7	50533.4	69212.4	48499.7	77769.2	107014	67444	82722.9	85843.8	77195.1	85523.9	67047.2	49927.2	49958.8	56182	59389.7	79607.5	89887.2	107032
0.64_345.1029m/z	32558.3	33108.6	36076.3	30505.7	34014	33127.2	33326.6	33089.2	32967.9	32848.8	35896.1	31272	39872.8	33565.1	36163.3	32903.1	27183.5	36279.9	36046.6	35846.2	42726.5	59455.7	57766.7	67740.3	44381.7	35207.3	38383	14752.5	19679	34834	22587.5	29316.7	19490.7	29048.7	31196.5	21634	78983.6	41950.4	52341.8	31091	25779.8	24712	33486.4	39310.6	40858.6	43708.7	24346.1	35507.6	46936.9
0.64_346.8382m/z	29807.3	28394.2	29088.7	24744.3	31875.8	28457.3	33667.8	27491.8	34564.5	40109.8	22284	23523.1	10262.3	6551.56	9863.54	17795.8	34627.9	7327.01	8552.74	19227.4	7410.57	3788.91	9860.66	4791.25	28332.6	5265.73	4296.71	44684	95197.8	42960	30911.8	20213.5	51185	28400	55234.3	67409.2	47664	64026	80327.5	83800.3	65698.8	73356.3	85118.8	66284.8	66039.4	47651.5	76624	45393.5	44685.2
0.64_347.0161m/z	21691.1	14131.2	19549.4	18026.8	21723.2	16059.7	21359.2	14036.4	19026.8	18793.5	19371.2	19014.6	35708	39913.5	23783.8	37520.5	12629.1	39722.4	35959.8	34363.8	37629.1	25891.6	40160.2	38765.2	34582.2	40520.2	33466.6	35271	11039.6	14195.4	20382.7	24306.9	12196.2	15729.6	21839.6	16172.9	10791.8	11248.3	10011.1	10005.2	14282.2	22804.7	7870.07	9381.6	9469.87	12472.5	9110.11	10205	12486.2
0.64_350.0412m/z	11330.3	10338	10652	11853.3	10571.8	10936.1	10936.2	10936.5	10919.1	11017.8	10871.1	10932.1	8583.71	16732.9	22226.5	13912.4	19661.4	18498.8	11343.2	14540.7	17271.8	28538.3	21786.1	17686.7	16568	13801.7	9362.27	10686.4	21375.5	18364.3	24636.3	23051.1	17469.3	13259.9	8811.75	14714.1	23376.1	18055.7	24667.3	18504.8	17562.1	5776.14	7011.34	10951	9440.77	10037.3	10368.6	14403.5	15210.2
0.64_352.0085m/z	16849.2	15377.8	16819	18123.4	14857.1	16534.5	16781.4	17104.9	16054.2	16355.5	18048.6	14929.2	30885	30856.3	22901.5	22775	13007.1	22119.7	20469.9	20412	27752.9	21732.9	26321.5	26733.6	22488.2	23446.5	29925.5	26709.3	11337.8	17306.1	9264	26607.7	15183.7	19816.5	20875.3	15479.5	15182.3	12086.2	13076.9	7955.44	24067.3	36880	11969.8	11185.7	11979.5	6410.23	9496.7	9418.65	11441.6
0.64_353.0879m/z	218543	242941	234290	241482	197003	233741	223496	249751	220873	223423	222318	231975	165149	184945	151913	151138	153723	101133	118689	106304	108581	63613.3	122888	132007	142439	134943	148523	135627	80222	132093	77407.8	124995	67887.6	109804	76162.9	69684.2	114461	113303	82215.6	70464.6	111643	140007	309783	301004	325169	214270	172151	114187	161699
0.64_355.0876m/z	571825	574877	576578	562609	571178	565981	579639	567888	569471	577524	574207	564241	771967	1.05774e+06	898787	984547	1.10583e+06	654964	978121	1.03203e+06	1.07217e+06	1.07501e+06	841496	1.52611e+06	1.18192e+06	1.28012e+06	935423	1.00754e+06	581830	593078	423767	422578	504576	474998	1.13897e+06	910247	394195	708557	432488	431079	810193	829430	215177	166391	192928	228810	219338	212028	217237
0.64_365.0047m/z	36867.8	38350.7	40197.2	39182.3	32676.2	39873.6	36534.6	35735.1	37310.4	41078	35651.6	37492.2	62501.8	57345.8	66308.1	52421.5	39673.6	54949.8	42267.7	56584.2	63226.9	64730.6	55426	53138.9	48615.9	48308.8	58594.9	48287.2	23989.7	29092.6	34551.8	58052.6	29669.8	46984.6	46896.6	30034.6	39503.1	38949	29491.6	26912.5	45696.5	41071.5	22627.5	20338.2	29494.9	22324.7	26036.3	32607	32545.4
0.64_371.0816m/z	92587.7	94896.8	95669.8	93253.7	85878.4	91452.1	97852.9	93553.8	88670.6	94554.6	93544	91687.4	101821	90576.5	68417.6	116234	71979.9	97612	106299	88670.1	69490.9	69056.4	110404	116418	109343	128251	119241	88164.9	78461.6	89123	78869.3	63755.2	60429.2	70426.3	105003	73853.6	98121.1	77158	77754.9	67948.8	54744.4	79704	106110	136842	131606	95785.5	100935	87783.5	78824.1
0.64_379.0213m/z	126727	136861	140324	138223	114457	133386	124498	132144	130229	127826	130512	136316	149245	154255	156291	112708	146185	114789	103259	113789	126179	125258	129473	116640	117993	123821	127805	211129	56922.9	73018.9	65341.4	215020	62143.3	90015.9	135974	98492.9	79279.5	99037.1	62668.4	66274.1	128587	175274	124734	122957	130045	137881	113965	84114.4	105216
0.64_383.0978m/z	114868	151011	133115	143077	107672	146735	115214	171294	126657	127782	125187	127757	116167	152370	85758.7	119590	93781.9	78226.5	68241	79768.1	96624.3	58046.3	89041.7	71125.5	80692.4	85700.3	92020.9	172562	45758.8	79856.2	43377.9	116967	43213.2	142458	43350.9	56115.7	56105.2	47630.3	47300.5	33234.6	63376	112812	109482	92673.4	114735	89987	104508	52791	51751.2
0.64_414.9646m/z	15303.8	14130.9	13618.4	13882.9	16392.5	12868.2	14552.5	13782.1	14604.5	14907.1	16249.1	12713.9	11209.8	13268.3	10881.7	12964.1	20507	19462.8	15318	18275	18182.7	16020.8	18379.2	14060	14899.4	15747	14930.3	17058.6	16818.9	14159.1	15063.2	16184.9	17157.7	15409.7	19261.6	19762.1	23690	20199.8	16487.6	18790.5	19592.6	10238.7	14446.6	12285.3	11907.8	16997.9	14612.9	15023.5	17912.2
0.64_421.0738m/z	180778	179021	168968	173284	171655	188705	164340	179158	169948	184098	177203	171069	261839	270664	180215	276682	195561	258847	265438	216229	189109	148494	286918	270290	306088	299051	275899	232151	137027	162262	171267	177908	153267	135183	225107	186231	182978	211830	176746	140414	186486	221765	125988	144150	134814	131646	170365	148783	125599
0.64_432.8702m/z	19594	16070.1	16187.1	13769	20155.6	17398.7	18606.1	15323	16466	18299.9	19122.9	15170.6	10350.7	9322.39	7537.94	11788.6	15734	15060	12812.8	15808.3	11823.8	8260.8	17415.7	6560.32	20185.3	19573.8	10998.8	23299.2	29488.8	14096.1	20210.3	22406.8	23735.5	5668.37	18200.5	24595.4	13260.7	18449.6	21377.2	32707.5	22389.2	23853.1	25312.1	22866.6	22364.4	22454.7	21195.6	14509.8	24563.8
0.64_442.0091m/z	87324.9	78559.7	83353.7	83474.7	75434.3	75838.4	86395	74377.6	80336.7	83594.9	80654	82780.4	67988.9	70553.8	56100.2	55883	45694.1	65567.4	61888.1	64228.8	70056.3	49849.5	59516.6	63019.3	52842.1	60590.1	62872.1	93704.5	33820.1	35300.1	36959.7	67315.3	32083.1	42329.8	74202.5	39324.5	46452	40948.7	31493.4	29048.2	62749.7	60669.4	167949	166303	152937	150467	107087	67859.7	93715.5
0.64_460.9917n	108035	119340	117300	112835	101908	112495	100552	112802	113660	109186	111487	113677	113404	106070	89611.9	108637	91601.4	101565	80027.6	102539	101589	75524.5	98407	80081.1	96857	87032.5	102758	160597	114334	99656.1	84063.8	125965	108111	117265	136370	126613	95500.4	108538	101830	107024	153956	148995	93995	75775.9	91359.1	80094.3	107748	89375.9	78697.5
0.64_499.9985m/z	74370.3	72652.9	70219.9	69964.6	64157.7	73001.2	69389.9	68265.9	72115.9	71960.2	71111.4	68692	65263	62088.7	57424.7	64021.4	55742.7	61890.8	58598.5	65206.9	67460.5	50266	65968.3	53232.7	65432.4	60593.5	61773.1	88528.5	59141.8	59752.7	47318.7	76694.6	64921	70555.9	78857.4	72491.8	64806.8	58258	66624.7	68044.2	92297.6	80786.5	50561.7	46713.4	53175.1	55285	64927.6	59738.7	66600.3
0.64_502.9915m/z	31829.5	32369.1	31031.8	31256.2	32875	30351.4	33154.3	27051.5	33287.9	32302.6	29951.2	33832.5	28813.5	31008.8	22942.9	24312.2	32151.3	32595.4	26308.2	27456.1	41740.7	28888.2	29716.5	28293.2	29923.2	28485.4	26570.6	33687	33513.4	22897.7	28325.6	37073.2	32096.6	38926.6	42001.6	32730.5	30483.9	29318.5	33224	35336.3	38325.7	28156.8	30147.1	26784.3	27577.5	34542.5	33060.9	30098.7	30622.1
0.64_617.9405m/z	22800.6	21966.5	19433.2	17983.3	21933.5	19216.1	22058.9	17953	20993.4	19391.4	22173.4	21316.5	17109.9	16467	24520.2	15806.8	18118.1	17276	18937.8	18937.8	22675.8	17321	16896.2	13637.5	14667.9	10774.7	20255.5	25091.4	22838.9	15880	17876.9	26927.2	20123.9	23412.9	25225	22668.5	19112	19701.7	20686.8	20583	19405.2	16582.3	28112.8	31695.8	29497.1	27285.8	20765.1	18325.8	21163.8
0.64_987.2663m/z	108805	106335	75551.4	84751.1	110412	88901.7	96229.7	98845	93102	102862	107287	80422.7	185362	272819	92258	285558	84205.9	155155	210350	107092	236726	88846.4	134898	261490	228223	215477	139621	293513	33854.4	42433.6	40160.1	118256	103563	75075.7	251189	99807.4	56522.2	109915	16016.9	66522.8	411864	183005	47923.3	32167.8	18984.6	56200.1	83166.3	54506.2	64076.7
0.64_99.0081m/z	43948.5	43948.5	43948.5	43948.5	43948.5	43948.5	43948.5	43948.5	43948.5	43948.5	43948.5	43948.5	76693.3	69662	53295.5	62427.1	46284.6	55777.2	61187.8	54677.5	58578.8	43900	67197.4	64191.5	69443.2	67269.1	73183.5	71044.2	40107.5	40688	35801.4	44904.2	36258.4	44253.6	63098.2	39128.4	51263.7	47120	41051.9	34955.3	43653.6	55195.1	49473.9	59175.9	56773.8	49927.5	52311.4	41153	40032.6
0.65_100.9875m/z	1234.52	1410.81	1169.69	1130.96	1019.89	1236.88	1180.35	1194.3	1269.31	1213.55	1050.96	1280.79	6432.81	3905.06	2219.5	2484.17	2677.76	1464.22	2285.84	2930	7345.04	1851.26	4438.7	1766.74	2380.75	2393.42	3704.8	787.266	332.459	190.361	656.938	1049.37	184.064	10.3783	399.658	232.652	569.456	481.36	305.388	164.185	203.55	459.01	210.986	470.358	332.068	447.035	924.171	1078.33	352.332
0.65_103.0030m/z	14976.7	14976.7	14976.7	14976.7	14976.7	14976.7	14976.7	14976.7	14976.7	14976.7	14976.7	14976.7	41241.1	27013	19069.6	14574.3	22639.3	15496.4	18028.9	16530.3	62895	17606.1	35114.3	27148.4	28785.9	18282.6	36427.5	37976.2	8804.98	8426.97	10008.5	29835.6	10537.3	23175.7	22905.9	15015.4	10213.7	20453.6	9716.85	12399.8	17765.9	32729.6	2845.25	1772.23	2938.49	4855.47	12921	5820.27	5444.28
0.65_113.0239m/z	117193	112352	114272	115465	119721	115249	116024	115914	113307	115537	117145	116027	174471	186039	148544	169430	164283	162653	169917	187606	156833	143202	187089	201159	172517	184355	200914	150256	103498	98597	98630	96460.2	80190.9	78568.4	136356	127792	115196	106536	87149.7	71712	115604	122520	117647	142880	120555	123679	120030	77421.6	94616.9
0.65_150.9703m/z	41135	45396.1	39857.7	41890.7	41167.9	42044.6	42344.9	41804.8	41663.2	42004	41426.3	42429.7	55921.1	53461.1	43882.9	69886.9	39485	52416.5	49305.4	61969.2	51924	39323.1	37998.7	44432.5	60699.1	61081.6	34818.7	42603.2	69012.7	72100.2	66727	57562.7	62369.8	65351.9	47494.9	45440.7	64630	65436.8	78217.7	76780.7	60098.1	53625.5	12823.5	10485.2	13977.7	10821.3	28828.2	16351.2	8587.37
0.65_165.0739m/z	47061.9	38475	38213.1	37678.3	46370.9	39278	45901.1	38151.3	41744.8	44568.3	42268.9	37958.9	28980.8	47185.5	44934.7	42324.8	48905.2	54443.7	50522.7	49602.5	54011	53351.3	56321.7	50907.5	51261.9	44655.3	61421.7	20570	20353.2	31805.4	35801.4	35830.4	20628.1	39790	30193.8	17892.5	60378.1	39149	34633.4	16846.2	37120.1	16494.9	29305.4	40524.4	37920	52600.2	50872.5	49605.6	46445.5
0.65_165.1046m/z	8508.59	8312.94	8842.01	8344.2	8464.55	8493.12	8500.69	8488.53	8478.6	8286.53	9035.27	8196.92	27992.7	40601.5	58682.4	24681.1	15319.1	22900	12551.7	15624.1	25777.9	39499.4	43031	25062.6	18212.7	12139.6	25233.9	883.739	2321.96	4719.22	3054.88	4351.8	1969.99	10885.5	3322.53	2424.54	11941.7	6681.96	5193.34	2480	5557.59	2059.88	6236.5	12229.2	12486.5	12825.3	9298.06	12403.2	8510
0.65_165.1405m/z	18714.8	18058.2	19135	17915.3	16740.2	17799.2	18429.9	20338.3	17484.1	18071.1	20152.9	16028.9	40081	67911.7	89815.7	47745.2	32839	45245.3	29649.8	35919.1	74585.5	89822	75397.1	50010.5	37547.9	22758.7	73737.7	527.216	738.985	6224.66	5338.99	4821.48	1862.61	24269.1	4720.82	1303.03	30069	7883.44	6545.48	2473.6	16972.9	1443.42	11686.1	21549.2	21913.1	27787.8	15928.1	28661.6	19980.5
0.65_168.9819m/z	562080	556880	546671	547864	548418	565456	554916	553448	550259	554703	559987	549271	681218	690383	587232	872084	557881	716830	651374	810997	690686	544475	554563	593798	758885	774393	539591	595352	855267	877935	844702	809624	770197	843986	627077	630185	882739	833186	962355	898298	731836	611612	224855	210780	249888	260182	449767	310860	225495
0.65_179.0189m/z	10630.2	10630.2	10630.2	10630.2	10630.2	10630.2	10630.2	10630.2	10630.2	10630.2	10630.2	10630.2	19592.5	14508.2	11449.9	11227.1	9153.87	10365.2	9614.51	11298.9	9634.11	7384.25	11378	11647.9	11044.8	11718.3	10597.3	10621.5	18311.8	13184.1	6957.33	7774.8	7199.28	10455.7	8768.92	5380.33	11193.5	10209.8	12873.1	8671.61	8139.74	6175.23	12092.8	15821.8	10001.2	6437.1	9684.52	9842.54	7986.19
0.65_182.9963m/z	42227.9	43173.9	38902.6	37465.9	42927.5	42217.3	41349	40678	43317.5	39287	41535.5	40626.8	49593.9	44784.5	44385.8	59855.4	39855	53237.1	57949.6	53431.9	41979.1	37327	41141.6	54350.4	58445.3	63845.4	44388.7	65593.1	64311.8	69405.4	56066.8	40302.3	57898.5	46939.1	93781.5	60929	47918.8	58863.8	61144	64965.7	88011.6	68124.6	9009.59	8323.05	9883.3	8919.14	16910	11883.4	16988.3
0.65_184.8896m/z	12321.7	13744.9	11708.7	13942	12384.6	12749.7	12780.1	12804.3	12842.8	12546.4	12685.7	13060.7	4438.08	4328.94	4828.34	11699.6	9701.28	10617.9	5493.1	8499.26	10385.5	4502.75	5126.38	5041.55	8879.98	6678.37	5037.16	14121	16826.1	13158	17865	17055.9	18804.6	19186.2	17100.1	21038.7	20358.8	15359.4	21856.5	20129.1	25890.5	21894.7	15312	10824.3	13870.7	12037.1	13938.8	17029.3	11227.1
0.65_193.0277m/z	383090	384358	384733	380288	380903	394129	380473	390266	381847	377317	386617	385658	403853	375961	344255	327623	546401	346961	242571	382155	502406	333851	322895	315744	279897	241493	338652	712280	615054	315388	327951	634391	479302	573014	473910	384507	396022	387482	530677	565086	573224	541979	582721	587704	588146	502068	173829	127926	271328
0.65_219.0503m/z	22603.9	23069.4	24122.7	28984.1	25953.1	23979.9	27198.2	24736.8	23774.8	27001.3	26901.1	21355	31117.8	27815.8	29942.4	27124.3	25431.4	31010.4	33324.5	23303.6	24622.4	23186.4	32789.4	33745.7	30433.9	28773.7	30296	31983.2	24988.2	29540.3	28140	29138.1	32223.1	26267.5	38253.6	23247.1	45449.3	32357.9	40832.6	31490.1	33927.6	28408.4	15388.2	23014.3	13397.9	23450.8	18626.5	16816.1	17900.1
0.65_223.0452m/z	435910	408483	415685	414033	401887	421202	413047	428265	417981	411941	413983	415857	474344	366470	531111	405840	491263	474051	437150	398407	264438	298605	429463	505684	358454	377518	617151	579382	605241	630441	733102	384805	462059	385619	885201	776855	561588	522302	549775	408166	667508	582728	190877	326329	363861	266912	367933	186906	178981
0.65_237.0610m/z	316615	318850	312029	316860	305675	317417	312449	309241	313184	321690	314665	310545	382934	303634	320461	400382	269730	352377	374149	288281	271905	284674	371404	467856	399797	388013	400255	434350	463833	364995	396164	323276	395292	353930	647392	448747	556719	514186	501517	354727	499456	379257	126114	207811	191877	161443	209238	217219	205822
0.65_237.8467m/z	12213.4	10547.1	12176.8	14231	11186.5	12339.8	13383.4	11232.6	13134.7	13148.5	10608.4	11961.3	602.918	590.514	4440.19	281.046	4079.37	6640.96	1930.52	1379.77	5810.13	4163.49	3410.52	3067.18	590.138	4323.11	3463.72	17282.7	17737.7	24860.4	10441.3	18685.5	18317.5	27173.3	13688	8392.57	25497.1	24185.3	34205.8	23673.1	25241.2	12183.8	28178.1	19430.7	10251	15301.5	15067	32812.5	9064.5
0.65_244.9036m/z	20438.1	22453.9	20906.4	21038.1	21937.9	20742.4	21564.5	21810.9	21246.6	20570.8	22067.7	21024.3	18286.2	17736.6	11489.1	18539.5	22482.9	21041.5	15174.6	20980.2	18962.8	9251.51	14038.3	11709.9	17653.4	12822.3	17370.4	54801.3	47201	22077.2	22937.2	31660.3	38826.5	37359.2	37875.3	36281.4	27574.7	38111.8	54094.6	42056.5	45193.8	49630.8	21785.1	24777.1	24010.7	14485.5	29647.4	24559.3	12075.6
0.65_259.8079m/z	14116.7	14116.7	14116.7	14116.7	14116.7	14116.7	14116.7	14116.7	14116.7	14116.7	14116.7	14116.7	9288.72	10238.1	10923.9	1129.96	16179.5	1049.09	1917.09	1721.44	5794.79	4466.37	863.346	13093.2	11632.2	12992	2679.19	15810.6	52193.6	56767.4	41860.1	34675.6	31858.4	26354.2	22289.9	31262.5	32247.9	57736.3	49843.6	58220.1	49459.6	20385.7	29389.3	18881.6	23759.8	20780.4	13369.1	21526.9	18769.1
0.65_263.0158m/z	7029.66	8239.8	9608.16	6945.81	7215.6	7592.42	7957.18	7812.3	7653.66	7654.18	7640.9	7955.24	8821.11	6730.16	6207.96	7391.8	8180.09	5458.14	3602.14	5391.55	5291.06	4821.7	5191.54	5138.99	4465.42	3722.23	7075.66	7847.41	11475.3	8190.64	4362.98	7455.03	6505.5	7354.97	9533.03	5039.43	7427.72	6388.39	8307.18	8482.32	10220.7	11310.4	15416	12652.6	12673.6	8403.9	10127.6	8411.44	7807.4
0.65_267.9447m/z	152064	137765	141111	142040	131378	138856	142006	131689	148969	145980	131982	142804	64660	66835.7	108522	70910.1	144316	80094.8	82444.4	85220.5	73799.7	116011	84809	74548.1	75218.4	89262	98395.1	168965	161524	193158	219100	300169	222909	209064	182965	219989	280855	272686	209831	190204	250887	169745	128305	99873.8	112076	150961	100501	137276	153875
0.65_270.9478n	258753	227788	244102	240494	228487	237052	240949	229973	245596	257344	222816	240672	75546.4	74649.1	146946	86408.2	196904	98534.5	109996	114842	105068	167282	105320	87528.5	98416.6	111498	119005	223042	235346	328292	360806	485512	356719	344022	273870	330823	458434	466854	319229	299305	395886	227573	232009	180631	199515	279991	173825	238904	260542
0.65_271.8263m/z	10424.4	5219.37	7033.24	7749.83	8393.14	7243.77	10383.7	3983.86	9779.27	6487.55	9114.33	7575.84	5790.61	8680.64	4593.6	7485.37	4776.52	10175.9	10264	1427.93	10218.7	3840.32	8196.51	8907.28	9804.89	12281.1	9812.83	1272.03	16880.7	20787.1	7328.7	14912.1	17549.7	23917.2	10109.5	4175.05	20470.6	23735.5	30834.5	25051.6	23106	3532.66	21670.6	18193.4	6835.45	13123.3	10191.6	28202.8	3986.13
0.65_273.9757m/z	34070.2	37632.5	36420.8	39595.4	33254.3	34533.7	35751.7	37870.9	34505.3	42269.8	31344.1	35813.7	49373.9	48794.4	47302.2	37357.8	34819.3	39778.7	39882.7	41349.7	47477.2	40198.6	33587.3	41365	42263	46785.8	53459.5	67690.6	32727.7	35040.9	32897.8	58171.5	37693.5	49216.6	58513.9	37927	46955.4	37828	29775.2	33349.1	52094	66306.4	19319.5	16968	21172.5	24814.1	30793.8	25584.7	24535.6
0.65_284.9865m/z	9997.89	9269.75	8187.14	7270.28	7850.96	6181.29	10065.7	7493.3	7725.82	6951.43	10740.8	8311.69	2071.64	5607.08	5757.6	4523.35	5671.53	6065.58	4024.45	5611.77	6469.96	6884.47	3825.5	2568.26	4486.64	4369.2	6016.45	8962.8	14475.6	9467.04	8329.58	8587.37	14836.6	13097	13371.6	7644.75	11546.8	10798.1	16319.9	13958.4	7894.22	8169.03	6734.13	8255.66	7178.35	8120.53	5497.29	8842.25	7925.76
0.65_315.9276m/z	51756.7	49695.9	55912.5	56091	45603.9	51320.4	52818.6	51690.3	50711	53099	50979.3	51762.4	40851.3	32561.1	48701.5	43408.3	39244.7	41097.7	26002.7	36944.8	36590.4	33685	28790	26260.1	27797.2	32793.9	34073.9	55301.7	67353.7	63922.2	71881.9	75616.6	81892.1	79045.6	57356.4	45131.6	80057.9	74906.5	82068.8	104043	103430	52974.4	53332.8	50258	47003.9	37142.9	52543.2	62092.7	50110.4
0.65_329.9417m/z	214705	195961	199367	196230	196309	200137	205585	186593	204549	200556	193718	210416	191669	203110	137189	207487	182843	240197	250997	187777	190793	131869	202607	209359	283684	267196	197916	295043	223209	202859	209300	191174	212080	146000	323941	264907	265740	265212	224675	204715	221207	257801	198201	175085	185254	215241	245606	183408	174651
0.65_345.9402m/z	58094.7	58297.1	56119.4	55527.6	51642.4	50526.4	59243.4	49683.7	54508.4	60705.5	52895.4	56679.3	60154.6	49906.6	52832	47042.9	52454.2	51177.6	40856.5	59362.2	50802.2	52558.4	39638	41538.3	50596.4	44539.3	48395.8	82216	66030.1	61806.4	53694.1	74102.5	78187.2	84843.4	78321.6	72936.3	78126.7	72402.8	70073.3	74175.2	95882.5	65761	47032.7	49971.4	52776	40650.7	75205.1	65288.5	38953.5
0.65_360.9804m/z	20688.5	20922.2	23544.3	20608.2	18100.8	19784.8	20757.4	20848.4	19469.8	22372.6	20640.7	20033.1	21704.4	18397.2	14339.6	21939.5	16603.5	19832.6	16945.1	19902.8	18252.8	15240.9	21179.9	18076.7	18148.8	16110	17713.1	41124.9	16373.6	17394.5	13649.3	21779.9	19871.1	20838.6	23057.3	25852.3	14316.5	16942.9	18887.4	19711.6	38755.2	32659.7	25127.4	26952.1	23840.2	19980.9	24755.1	17145.9	16640.3
0.65_367.1042m/z	35365.8	34646.3	32629.4	35642.2	33637.7	34559.6	34490.2	34318.5	34164.8	35123.8	35427.7	32988.2	27746.1	36168.8	24349.6	22750.2	27404.9	18048.2	20496.4	18913.6	21915.2	16344	26224.9	22962.5	24248.8	22861.1	26965.3	24249.7	8785.85	13844.2	9511.56	14544	7166.25	12420.2	8555.94	14746.8	13419.3	13026.2	8359.21	5693.27	13304.5	18766.7	31849.6	26425.5	29709.5	29124.6	22530.3	13714.5	17088.3
0.65_382.9589m/z	10543	9041.07	9722.44	7378.65	12607.7	8220.35	11058.2	7199.78	7849.72	13582.8	9305.15	9109.36	5333.18	4552.91	5900.21	8968.58	9990.3	9209.42	8847.66	6596.19	7557.93	5370.6	4580.21	6910.64	6623.23	5626.03	5557.47	15534.3	20524.4	7474.58	11205.9	11596.3	15613.9	15493.8	15196.5	8882.18	15390.7	13815.5	17452.5	14536.5	14258.8	10642.6	14117.8	14750.5	13389.8	11643.8	11914.1	12034.4	11467.1
0.65_383.9985m/z	24710.3	23534.1	17875.7	22119.4	19674.6	18437.4	22998.5	18912.4	21727.2	22149	22793.8	19658	29044.2	25563.3	31744.8	16244.8	23703	22063.8	16675	31014.4	36241.6	31971.9	29062.2	20814.5	20003.8	17253.1	21989.8	20362.9	19620.1	19100	20473.1	23387.1	21227.9	41537.7	25003.8	13082.4	37501.8	24347.7	25798.5	15223.1	32342.8	24349	11420.1	12669.8	15160.6	20777.3	13830.4	23395.5	24603.6
0.65_386.0265m/z	14318	11553.2	13598	11070.5	15290.9	12666.2	14244.4	12316.6	12653.2	11953.1	14321.8	13401.6	11056.8	9604.12	8134.61	14586.8	9227.32	12586.4	9632.71	13140	11892.1	11233.2	14028.1	11962.5	12919.6	10996.2	10142.5	18411.8	12969.9	13593.8	15372.2	14045.1	19230.7	12671	18824.7	19224.8	12613.4	11745.8	16722.1	24500	37317.8	20506.1	10326	13145.5	11257.3	9867.02	16786.1	14006.3	9958.02
0.65_395.0406m/z	56872.1	73674.8	66781	60004.6	50066.7	71158.6	55836.4	71134.8	61106.2	66892.1	52697.3	64709.8	68515.6	60798.7	49891.8	57284.4	50286.1	43394.7	33084.1	47108.4	51977.9	38503.2	46806.5	36828.1	38056.2	39964.6	45688.1	68687.4	45713.7	56598.3	25026	53461.3	38806	61451.3	51297.1	47353.6	37378.7	42604	43763.3	45200.5	50198.2	90891.7	46423.2	41476.2	49622.4	39311.6	54490.9	35864.9	33275.3
0.65_398.0155m/z	52523.2	60675.4	59405.7	59341.7	51976.5	61828.8	50526.1	53336.6	55028.4	63363.7	53602.9	58227.1	68802.8	66254.8	65273.6	53261.6	51883.6	46180.2	35052.2	58067.9	49918.4	39556	47317.4	40153.6	39355.3	40178.5	48878.1	49675.8	55380.3	40496.4	30085.7	53600.3	37025.8	51958.5	50140.2	44130.7	52415.6	37981.1	44552.5	39973.6	58338.7	53129.4	33170	36923.2	40312.8	32449.8	52464	41588.7	37845.2
0.65_410.0298m/z	100341	98739.5	102558	102565	96028.3	100209	100782	99434.8	100080	100775	99196	100483	133041	137739	112839	127384	92423.9	134237	119262	117514	125908	99144.2	121556	132458	133040	138781	122499	138373	96042.8	99557.8	92995.6	94783.8	100624	88403.3	138624	125738	100089	93541.9	97817.1	101998	162067	111394	96533.9	114719	97703	87730.1	100489	84103.9	67260.1
0.65_412.0302m/z	461000	432639	451543	448541	413616	439607	445778	427525	444192	462617	410742	457344	781105	893706	564892	590785	459449	823739	796821	554491	725511	582735	816306	852990	767859	763906	827590	730884	258248	329385	344662	425020	274429	294871	580484	504001	489798	379503	307699	239367	462674	539271	248041	244981	271575	315558	372963	305906	293017
0.65_413.9022m/z	33911	32967.2	32627.3	34649.7	33023.7	33442.4	33435.5	33413.8	33443.9	33791.1	32723.1	33781.8	30000	24751.7	22437.4	23516.2	41346.5	28915	22190.5	26710.4	34336.4	28745.5	28799	22013	32303.4	29125.5	26788.8	55982.8	79102.9	36930	32143.6	38141.3	52389.1	43140.2	53091	68609	83605.3	85754.8	88960.6	81264.1	60194	56295.5	42038.8	42018	35507.1	29230.4	40636.7	40220.7	47207.5
0.65_425.0044m/z	112564	85675.6	83921.3	86166.8	104395	83831.9	96847.3	78886.4	96977.9	95361.9	97021.1	90390.3	59832.7	56672	62303.2	59327.6	47317.6	41638	40541	44570.2	39581.1	33521.2	39297.9	39245.1	41021	36679.7	44043.4	76623.3	53412.1	43108.5	34374.6	55649.9	36148.6	47216.4	48212	36377	35605.8	34876.2	34680.2	34213.5	51013.8	50049.6	86225.4	122484	85577.5	208868	142447	107071	136875
0.65_427.9158m/z	267778	246822	250898	245725	258378	247539	258294	231112	265940	252362	252359	255304	234680	208663	175027	236607	307650	276311	233000	252323	249504	200741	218394	195876	266806	241076	213943	389607	382740	274039	296949	287781	317306	245762	381877	415526	328477	376565	369199	339448	396798	358222	247347	213008	213818	247524	352769	260446	236877
0.65_429.0871m/z	7505.84	9295.53	8021.45	9353.4	8395.32	11158.1	6983.47	11206.8	9528.02	9724.63	7428.95	7639.18	9745.1	6742.2	9061.38	13667.6	5557.65	8165.13	10130	7346.28	5011.83	3962.91	5895.35	9997.79	8340.76	9617.84	8705.71	21971.9	9545.43	6986.58	7774.4	19967.8	9578.83	16436.6	24077.6	11252	21728.6	14410.5	13700.1	8699.2	18785.9	22676.6	875.142	3494.14	3173.14	2364.15	6735.92	7599.98	1130.44
0.65_446.9865m/z	231847	228807	223370	230948	224352	231947	227257	224150	226713	239120	222887	226421	224520	225129	199609	206242	223365	222308	229267	192678	225075	203749	215028	223698	225589	211121	223365	310208	220673	232517	240061	292968	238118	249055	293081	268700	286291	287463	240264	225822	300525	288027	176802	175976	181274	214909	247803	238600	219613
0.65_465.8721m/z	11694.7	15482.2	14318.8	11845.4	15312	10258.8	11911.4	13387.6	13617.1	17033.7	11214.4	12212.1	7819.34	7290.16	3023.46	11233.6	12965.6	12024.3	5912.48	9156.75	9087.99	4919.08	8128.85	5082.57	18700.1	9846.65	7258.42	24515.1	23617.9	11012.1	15115.5	12369.9	24562.5	11977.5	20485.7	22033.3	17922.3	17266	22759.4	34776.7	14060.2	27592	14851.6	12147.7	12691.5	14382.9	17429.4	13195.3	15645.1
0.65_474.9878m/z	122057	132799	118674	118785	113209	115568	128808	114590	120912	122613	116029	125856	103884	100494	89617.8	93787.7	106619	94685.1	78912.9	91240.6	101078	74893.5	85187.9	87332.1	94821.2	89208.7	87641.9	176755	143178	99621.7	89744.2	125691	136031	144663	187881	145709	117789	128972	130047	128341	191949	180827	120961	109221	125517	108579	116759	88541.2	99394.8
0.65_480.9919m/z	101828	101828	101828	101828	101828	101828	101828	101828	101828	101828	101828	101828	142550	149057	114842	114577	91528.8	123765	119264	104166	123707	100125	138871	137687	138115	134817	134071	163912	93796	98388.9	96001.8	120780	86120.2	101566	128728	127254	121214	122888	106290	87766.9	150373	125086	94579.3	68798.2	77269	77925.9	83869.2	79034	75371.5
0.65_483.9990m/z	73316.3	69406.4	75078.9	73859.9	68278.7	68524.4	75631.9	66238.5	74779	72516.5	68926.7	73558.9	73049.4	75804.6	69059.6	61622.6	64033	70853.2	63724.5	65893.8	67350.2	58367.5	68952.4	68812.8	67945.2	63582.1	65983.4	83424.8	66417.6	61969.1	53061.8	74423.2	68067.1	67548.3	72543	70181.2	60221.7	70854.2	60271.8	60307	98887.3	89259.5	56485.8	56743.5	61381.5	56667.8	57639.1	55363.1	57130.7
0.65_486.9984m/z	46356.6	38590	37587.6	37724.5	39423.5	37275.2	44413	33657.4	36560.8	42999.1	37568	43928	28529.5	32389	30669	34309.2	33054.9	34328.2	29660	33635.5	33904.2	27288.8	31723.2	29527	33513.7	30490.8	28697.2	53604.3	48898.8	40519.9	38266.5	44280.3	39757.5	40140.9	47429.7	48134.3	40090.2	43442.3	38821	39645.7	47070.1	48799.6	33535.5	25496.1	26942.2	26258.3	38010.2	29095	30574.3
0.65_510.0046m/z	105957	102687	102082	109261	97335.2	101955	106118	94934.3	104741	107117	100549	104968	109415	97061.5	72659.9	96112	102589	110381	99220.4	89328.8	97490.3	73013.6	94895.5	91634.4	102083	107483	96408.2	154392	117033	92221.5	97247.9	102702	103580	106804	143417	127675	138471	148654	128265	101463	127264	126141	101592	92844.4	97628.9	100513	115770	88656.8	96629.7
0.65_519.9472m/z	32442.9	24912.8	26510	26220.3	28503.5	26167.7	29390.5	22889.6	28557	25863.3	29882.9	28104.9	25027.3	22517.6	15893	20070.5	27748.9	24024.5	25872	22346.4	29830.3	17451.4	24375	16675.7	18621.9	17214.7	20493.7	41805.4	33561.2	17209.8	21429.7	27458	31855	24395.2	30242.1	30657.5	33107	34119.1	31289.2	38340.9	34641.5	23107.1	45559.7	48302.2	39679.3	38426.6	32631.3	26732.2	29994.8
0.65_544.9608m/z	53581.7	54041.2	52451.7	51355.8	54948.6	53183.1	53407.2	53127.8	52794.2	54601.2	54640.4	51119.7	47875.8	47620.3	46540.7	50436.8	61150.7	49973.1	43846.7	47751	58180	42916	54375.5	38049.4	46777.3	45297.8	39306	73827	78784.7	46599.6	51703.2	58385	58914.4	48464.5	78052.1	74292.5	65140.9	64598.1	72090.4	58425.8	66920.9	57325.2	69763	64111.4	67027.6	57639.3	59177.3	44977	47969.4
0.65_547.9600m/z	26005	18960.8	18971.1	17696.5	25744.4	15433.8	26370	18576.7	21779.8	23103.4	19860.5	19238.8	20048.1	21508	15521.4	19894.6	24505.3	27726.3	28965.6	17068.1	26861.3	12331.4	30625.6	22047.4	25665.7	22994.4	27594	31706.3	22444.9	10804.9	19159.4	14952.1	16393	14166.3	27276.1	28111.6	17187.1	24593	21933.3	19399.2	15816.9	24178.7	22308.8	15559.9	19519.1	24152.6	24376.9	17177.8	19120.7
0.65_549.9615m/z	72745.4	69703.8	77861	74883.3	65841.9	82438.4	73615	66216.4	76271.7	70320	67909.7	81206.8	68747.8	61303.9	61577.5	59965.1	94533.7	57717.5	58434.1	72300.3	65711.1	64163.6	61394	59377.5	73796.5	68950.6	76687.5	117432	78099.7	44614.3	57402.1	83328.2	64328.5	72661	98568.8	81550	65300.7	74214.7	74356.3	76314.8	100517	91950.2	64752.7	46355.5	62169.4	62140	67585.1	51617.3	63996.8
0.65_558.1665m/z	19257.2	23046.1	19896	21046.3	19839.1	26156.4	19330.2	26944.6	19453.8	20326.9	19374	22472	16082.9	15388.7	10433	16648.6	8130.98	11277.8	13610.8	13445.8	8020.42	6966.95	9912.66	13776.3	9872.04	11268.8	13520.6	59974.9	6145.53	28411.2	17022.5	26648.3	18785.8	17294	30764.6	21771.5	14641.6	26879.6	17574.2	2421.97	4140.08	35201.6	25410.4	26233.2	26950	22752.5	37594.5	44674.1	18351
0.65_613.0342m/z	60215.6	58274.7	61599.5	59468.2	55533.4	59068.2	59912.3	56277.1	60395.3	59747.3	57060.4	60483.8	68200.7	64437.1	50104.2	55336.8	56845.4	62363.5	54682.4	55075.2	52589.5	44374	55881.9	48896.1	61090.8	55147.2	53629.4	79131.2	48454.9	47741	51264	61748.2	49197.6	55978.8	66255.7	65778.2	54650.4	62520.5	50257.3	43777.2	69277.1	70639.1	42556.7	43089.4	45147.4	51166.8	57277.8	49350.5	48578.3
0.65_627.0469m/z	137197	134450	133304	131690	127727	132266	131392	132828	133414	129188	138077	131465	147288	158000	125794	133044	129608	143547	146435	125941	133036	115705	149625	144690	151533	139877	138300	175731	104732	106853	108080	155983	101567	122987	143657	145574	112350	132807	97678.4	101331	168360	146994	108265	100034	111465	118616	121357	94730.5	107593
0.65_630.9869m/z	78497.6	91278.1	87990.5	87233.9	73741.2	94825.8	82866	91468	82313.3	87119.2	87796.7	78151.9	88735.8	80903.1	82107.8	88292.8	81869	71362.1	54711	64774.5	69256.9	55702.7	72149.6	67430.3	72346.2	64510.4	74345.2	132204	87812.2	77143.4	60718.5	102208	88646.3	96230	91537.3	85068.9	60633	70191.4	86997.1	90858.7	98088.7	124892	85068.3	94701.7	94055.1	79591.6	84032.1	68105.5	76661.6
0.65_643.0486m/z	409560	428676	434649	424322	395405	425599	423626	432079	406417	430977	398283	433661	580933	695798	664918	631769	565761	503368	436233	589337	378896	351801	374710	678317	454830	443033	398523	472431	441247	217137	151339	220460	287083	268668	453087	331076	365755	177102	364134	268173	404850	533920	258115	441457	401936	239688	483112	556691	406262
0.65_663.1615m/z	294329	299663	294622	289854	292864	300036	293073	300458	292183	304446	291055	289504	524825	576353	234013	584500	285965	492789	579269	389930	535376	258758	455450	686425	604197	656479	490429	428990	113415	199482	211047	302984	220067	247860	322535	299246	254148	318537	139764	217868	253236	354576	202191	126991	139894	220752	289103	274050	226523
0.65_710.9744m/z	74006.3	116561	125514	116463	74685.4	108346	98984.6	111519	98727	100911	86729.2	108095	137317	136251	344903	110847	242906	60410.9	81986.2	99047.8	59527.5	114225	99658.4	130907	108596	119969	144670	204863	54289.8	74341.8	31334.3	111420	49478.1	63789.9	107845	81301.7	38266.9	71818.1	63109.4	58737.6	101175	223442	69346	54726.4	57263.3	48335.4	46028.1	30797.6	42974.9
0.65_763.0905m/z	42502.3	61317.6	68648.5	70791.8	47230.7	82301.6	43631.4	84232.9	50715.2	61437.3	55751.7	56959.1	70659.4	67532.5	106778	102655	65362.3	45498.7	54206.7	63567.1	52186.2	41505.9	49523.6	74627.2	64004.5	68594.8	47348	151720	40313.8	61069.9	27503.7	72000.4	53115	58746.7	87451.3	54770.1	28961.5	74325	40450.2	63010.9	82692.8	152627	49819.6	42759.5	51288	40400.3	30039.8	28059.2	31257.7
0.65_85.0287m/z	35599.6	38814.3	34603.9	37246.9	34294.2	36389.6	36184.9	35232.7	35728	35730.2	36954.7	36370.8	49204.9	49040.3	38295	42904.4	47117.7	43923.7	41703.5	46450.1	42250.8	37299.8	45839	51007	41568	43166.1	48700.7	51344.9	34742.3	25162.5	25385.8	37746	31799.4	33279.7	49615.9	34756.4	35269.8	32936	32726.8	29690.2	42874.9	42276.6	43741	44837.2	46420.9	38718.1	33311.7	20571	26005.4
0.65_94.9801m/z	15775.5	14378.1	14608.6	15199.8	13661.3	14273.6	13977.6	15225.1	14315.8	14037.3	15790.6	14426.1	4319.86	6826.69	15909.5	7127.97	14367.3	9409.33	8984.66	9835.06	4695.67	13746.7	6207.07	12949.9	5840.42	7173.44	6747.27	8115.65	24902.5	24902	26390.3	18145.6	29694.1	16164.7	13189.6	25045.2	16926.4	24282.7	23933.8	35468.6	33113.8	14453.8	10570.3	9373.93	10162.1	12511.9	9468.89	7864.45	6273.85
0.67_132.8675m/z	12692.8	10512.8	13475.2	10693.1	11430.2	11900.4	10658.1	8756.26	13042.8	14418.6	8615.99	13568.4	6429.46	5450.48	7738.34	7304.74	6262.34	7219.93	7623.99	5918.18	5796.71	3156.88	5414.78	8020.37	4765.89	6459.15	9042.42	18925.5	5252.31	9016.87	8947.43	11551.5	6190.14	3878.37	17624.9	10119	16986.2	11442.4	12941.6	6922.71	12592.1	14592.8	19819	7683.66	16130.4	21120.1	14048.1	12069.6	8132.51
0.67_134.8651m/z	18600.6	15569.3	18958.3	19627.5	14263.9	18800.4	15244.2	17182.1	15748	16157.1	21402.7	16701.5	11503.1	10665	10458.2	12898.7	14790.2	10129.2	9508.42	8979.84	9398.6	7479.64	7048.96	9063.28	10767.1	14540.8	8850.65	24464.8	14777.7	24011.2	17195.5	15736.7	15873.7	8631.4	31398.3	16228.2	31344.9	25171	20537.9	17176.8	17234.5	20992	36633.6	26192.5	28862.3	32412.9	21442.1	14932.5	20343.1
0.67_135.0292m/z	673965	680242	681926	669427	666996	681348	669370	687746	655046	688945	675951	672439	1.45239e+06	1.27212e+06	879021	789396	875297	946137	1.00477e+06	896710	1.89503e+06	916313	1.45734e+06	1.21854e+06	1.21932e+06	1.01571e+06	1.3509e+06	1.50798e+06	420173	432361	413725	1.00211e+06	453070	952481	1.14835e+06	733482	596144	711483	528880	513244	811265	1.2946e+06	219145	180793	203740	345904	622129	438497	376636
0.67_138.9705m/z	16035.7	15303.4	15062	15005.2	16227.7	16696.9	17875.4	14614	15016.9	17203.4	16766.9	13982.7	5654.19	8290.59	16909.3	10572.9	11531	8882.95	7883.13	10626.3	5612.26	14301.8	7804.93	10841.6	7230.5	7861.9	6419.77	9797.13	34531.8	24199.5	16090.9	19415.5	21623.7	16426.5	9991.33	16440.4	23658.9	15539.7	22345.3	27718.8	28665.2	14701.4	13552	13652.7	12921	16737.6	11157.3	12097.6	11263.6
0.67_140.9856m/z	7127.45	5332.13	5494.37	4991.45	6459.22	6740.64	6110.57	6008.25	5788.56	6025.27	6923.42	5021.26	2943.37	4811.22	7651.03	5476.87	6906.34	3193.67	4457.3	9353.29	2623.53	9193.5	6498.74	8612.46	3148.46	5052.56	5004.64	4678.29	11550.5	7490.36	5653.47	6518.15	8415.91	6170.24	8214.6	5789.67	6281.13	5107.3	11145	9555.04	9798.27	6371.44	2135.31	2160.05	2691.14	3362.72	2942.7	2006.18	903.203
0.67_161.0084m/z	7722.74	9023.7	9754.71	7746.61	8637.48	8851.16	8448.46	8542.86	8454.31	8681.08	7864.31	9274.09	12119.4	11551.1	10711	7792.64	7597.7	7889.74	9510.09	10989.3	12874.1	9524.58	13321.5	11238.2	12051.6	10809.2	14140.2	15165.2	5724.11	5573.57	4665.37	9712.03	6606.15	8062.8	11493.5	7313.04	9523.96	10037.5	7999.12	6390.46	8658.25	11087.6	4050.38	4676.6	4863.27	6144.88	7381.84	5362.71	4347.03
0.67_163.8960m/z	1298.24	1347.76	1231.43	1210.81	1457.25	930.354	1388.04	1116.81	1288.6	1548.36	1186.64	1167.42	2416.87	1446.88	219.417	538.911	189.757	120.385	1603.76	3471.68	25.2409	9.71703	3291.18	2374.21	4472.59	2480.55	3160.78	831.953	2660.27	2336.57	2165.49	5195.63	4060.36	5588.58	1004.27	1478.93	4810	3891.51	5089.44	3728.34	4818.59	712.982	953.449	766.804	1222.18	1402.43	1354.73	2140.34	769.412
0.67_164.9327m/z	86932.3	91464.1	84232.9	91664.3	90849.7	87734.4	86707.9	88568.4	88506.3	89027.5	91435.3	86533.8	62453.5	52446.4	49543.1	77065.6	66534.9	103716	49240.7	96295.5	79645.9	57984.9	33977	45649.1	54117.6	51413.9	25703.4	204221	174388	97257.8	107947	179330	207119	173653	188281	164269	147187	136283	191224	199601	216391	183685	99493.3	114962	108579	67565	109876	117815	55708.9
0.67_170.8328m/z	4148.29	3171.29	3715.53	3657.02	3544.26	3804.26	3006.79	3848.78	3741.69	4639.64	2749.32	3720.59	2280.16	1974.45	2525.7	2476.41	2563.15	1043.6	635.696	4019.36	3061.8	7958.37	1067.51	1076.64	4287.71	562.301	3304.86	2239.03	1372.54	1610.44	4625.91	5771.9	3338.3	3019.52	3511.26	5785.05	5448.21	1880.89	1978.56	1729.3	4677.84	1509.92	2318.94	2511.11	436.347	2528.72	955.043	3472.17	3122.53
0.67_170.8833m/z	9539.05	8346.05	6780.24	4232.15	7392.4	7818.28	6591.29	6707.22	6982.44	8732.55	6303.7	6949.5	2084.84	1235.32	1399.38	1317.25	5882.4	2605	1230.04	1874.54	3043.86	3415.01	624.647	563.347	682.868	818.581	1377.45	7484.59	19391.3	11337.8	17561.1	18393.3	33913.9	15069	9453.03	15715.6	17447.6	16203.1	23847.8	25380.2	26861.3	6790.88	10403.8	8371.34	6868.87	8318.32	5501.08	13215.4	9488.12
0.67_180.9125m/z	28682.1	35650.9	33409.9	34137	31572.1	34479.2	36773.5	30480.7	33519.5	36966	31158	30744.8	18255.1	11512.6	8633.61	35140.1	6259.55	33514.4	13319	34377.6	19113.2	6907.24	3099.8	7930.21	25906.6	19323	4096.17	94034.9	59623.1	49290.2	40045	59044.1	93311.9	58440.6	49920.7	78191.9	30430.6	37603	59963	88826.1	139834	86536.9	50668.5	50212.8	37880.5	21755.4	40737.1	47315.8	22657
0.67_223.9178m/z	28830.8	25009.9	28557.5	28142.4	27036.1	27482.7	27549.3	27401.8	27373.7	28386.9	26974.1	27253.6	10353.2	8980.21	16752.1	8468.19	22653.1	10330.2	8661.07	10503.8	17587.7	25159.9	13787.2	9860.15	9999.67	10699	11762.2	30513.6	47172.4	31916.9	38039.6	112633	51349.2	97060	38075.3	39851.8	72820.7	131702	62610.6	52366	70804.6	30413.3	18166.6	9594.82	13541.6	22106.7	16486.1	26665.2	28175.6
0.67_227.9282n	57263.7	57263.7	57263.7	57263.7	57263.7	57263.7	57263.7	57263.7	57263.7	57263.7	57263.7	57263.7	56537.4	50223.3	46903.9	57126.8	50659.7	65473	35519.7	51111.5	47602.5	38283.1	35928.7	31082.2	54099.6	45574.2	41753	146871	92028.4	71897.7	62223.1	91177.6	101202	89348.8	75446.8	108677	70254	85891.4	103921	120476	182657	129835	66739	60100.6	53116.6	31205.3	60049.9	58000.8	36675.2
0.67_235.0451m/z	25495.7	25261.7	24799.2	23790.1	24455	25165	27692.9	20583.1	25583.9	26877	20829.4	28567.1	22129.8	18576.9	13763.4	19964.6	22955.6	20853.6	24896.2	19677	21386.8	18165.1	23669.3	26864.1	25694.8	27139.9	25746.8	29359.4	14918.6	25315.6	23971.9	29457	20791.5	16791.6	28624	23623.5	29183.9	23703	19092.3	16674.4	21644.7	17821.1	25832.1	22355.9	26996.7	37912.6	40726.5	36496.2	32940.3
0.67_267.9020m/z	8449.83	8235.21	8630.44	8239.8	8447.78	8399.39	8399.11	8399.6	8398.52	8368.58	8463.86	8366.38	7605.98	6044.61	3917.16	6232.61	5564.29	6875.43	5279.01	5734.93	9149.36	5074.02	6071.25	6590.91	9258.95	9114.59	6066.48	17592.4	12661.2	5193.1	6362.06	9877.99	11451.6	9492.73	13573.8	14854.7	9158.15	9767.64	15823	13941.3	19267.1	12968.8	10145.6	7115.9	8325.22	7266.21	9025.04	7998.16	8152.25
0.67_288.9867m/z	363868	357205	365813	350777	364154	354409	359781	362610	349460	357905	372205	356844	351123	353779	312275	356240	383321	409521	434700	346362	455999	353442	373505	447491	415127	364905	383799	700548	393415	324071	414147	473731	493113	551684	668470	509171	398191	482651	429195	557410	632089	625194	363196	348408	334539	285224	446917	316907	292112
0.67_293.0184m/z	42794.7	40285.7	41664.7	39282.2	41518.1	37155.1	43471.3	35698.1	40027.2	42161.8	42998.3	40035.9	39887	31170.7	23576.3	37969.8	25759.8	34501.9	31200.2	52136.5	31311.8	24931.5	32158	20464.8	32691.7	33876.5	28397.5	78146.8	95207.2	61940.1	55795.8	25649.9	58649.9	49493.5	65167.3	73439.7	40112.2	34711	70744.2	59555.9	93619.4	51682.2	46028.7	55048	54445.6	34427.9	70046.3	58950.5	27942.8
0.67_295.9417m/z	59290.3	51773.6	52371.6	55607.4	57570.5	52103.1	56652.2	50287.1	56145.8	55437.5	56573.2	54035.2	40283.7	34132.3	23438.7	43620.6	37223.2	50387.3	35495.3	55244.1	67902.3	30264.2	41503.6	36957.7	45934.3	43148.8	38933.4	56397.9	60062.4	40009.6	45487.6	55692.7	56794.7	36081.6	56718.2	62157	34705.2	38910.2	53425.9	61357.1	64434.1	47327.6	97967.6	83035.9	84162.9	75070.4	59652.7	44292.4	63330.2
0.67_309.9218m/z	14225.4	13675.2	12642.5	10627.8	13405.9	11217.8	14279.6	11068	11751.2	13873.3	13692.7	12288.6	5760.73	7998.21	8900.97	8322.47	10196.7	11019	6466.96	12837.9	16371.1	10402.5	7939.57	6695.23	7244.36	5998.5	8926.45	15971.2	24934.9	13626.1	15618.6	18813	21084.8	15278.6	15578.6	13612.3	19092.6	19521.9	20862.8	19513	18845.5	6065.44	13741.2	14854.2	11658.9	16843.3	12395.4	14650.3	12862.7
0.67_318.9966m/z	90072.4	81506.5	88885.7	85805.4	85393	88196.8	86390.5	85601	85894.1	89406.8	88497.6	82684.5	61512.8	53333.6	32739.5	116945	19263.9	71999.8	65868	81738.7	42996	23033	39484.9	56069	107988	80093.7	27921.8	112072	251108	177652	167317	64246.1	216064	93580.9	193115	130982	96378.8	99094.5	233720	235603	165002	158506	126775	150732	110318	54972.5	159970	166376	69435
0.67_323.9778m/z	36497	37809.6	37287	36243	30100.4	35468.7	37295.5	32334.6	36251	41654.4	34715.9	32164.5	59730.1	60783.2	51949	41268.3	37769	60512.2	50737.3	46178.5	81081.7	71673.2	61839.3	64399.4	51907.3	53600.5	68048.5	71219.5	32049.5	29561.6	27744.9	59389.7	35206.5	43574.6	52847.7	43251.6	34544.9	37310.3	31159.3	40530.9	55332.6	72258	29068.4	23408.5	23110.8	24169.5	25339.9	28861.3	27455.5
0.67_335.0289m/z	48727.7	41097	48791.3	47313.3	46944.4	50170.5	45692.4	46900.4	46855.7	48752.4	48314.4	43425.6	23348.1	13522.5	13916.1	61011.8	14833.7	30396.1	21636.8	31832.2	21316.3	10266.3	13687.1	12003.5	33245.6	27252.8	11456.8	106764	190013	89321.3	81287.2	33721.3	155448	65409.1	152748	105321	61734	78092.5	153814	152838	150709	112552	30681.3	48398	34660.3	18615.3	60159.7	67696.4	25548.1
0.67_353.9121m/z	12054.9	9004.72	8444.29	8432.06	9458.58	9707.48	8810.94	6986.96	12648.1	8055.08	15365.9	6241.84	3123.9	1337.38	2903.86	1274.82	2532.72	1691.02	1392.31	3224.45	3735.96	3863.79	1913.13	2051.29	1695.72	3089.38	4071.92	6277.59	12860.8	11769.6	21641.7	26715.4	24895.9	22761.6	15932.6	14562.9	32703.5	26654.9	31613.9	37744.4	41359.2	19429.8	24733	11298.2	14623.1	21277.4	10797.6	20571.2	25414.2
0.67_353.9883m/z	12667.4	11290.2	10757	13912.5	12792.1	11966.1	12143.9	12008.1	12385.5	13527.3	11188.6	11936.7	19039.2	13596	15920.1	9748.95	14033.8	13366.6	6600.56	13199.8	25344.5	13624.7	16770	9928.07	6570.13	5585.39	14162.5	18282.2	12779.9	7743.42	7330.54	21445.1	13216.4	20705.9	12296	9801.2	15354.6	14476.4	16973	6222.04	18454.6	12351.2	3754.86	6511.38	6596.97	10376	9205.24	12538.1	8832.51
0.67_355.9095m/z	6055.23	5260.16	5726.11	6346.7	5361.98	5791.23	5693.96	5692.77	5704.25	6386.34	6002.14	5024.24	497.446	562.66	1077.37	220.452	4897.47	29.58	790.165	563.566	3163.66	3292.88	40.2924	217.028	333.884	2481.55	30.9234	4967.92	8292.97	6892.53	15917.5	20162.3	17205.3	11283	6366.92	3132.08	14705.3	12421.7	11621.2	10796.7	11384.1	3991.44	14732.4	8046.01	10572.9	12639.9	6373.8	13662	15058.8
0.67_357.1026m/z	489597	489597	489597	489597	489597	489597	489597	489597	489597	489597	489597	489597	707783	691634	631439	666821	523227	502636	545125	620296	540930	762463	612679	710636	683253	634514	629556	433393	396882	694860	347740	255002	337333	454380	518127	654449	423174	373692	345129	326886	412187	457979	296616	400190	356762	373014	385910	637321	411480
0.67_357.9326m/z	215420	204068	205158	209928	195367	206161	211079	194417	204056	207454	206548	210783	195100	168452	159274	281895	151338	219274	200697	238535	161333	123206	174803	178731	238696	257087	175991	268088	279659	175469	154628	154755	210358	149819	289238	255903	164379	181116	235528	226755	218392	281506	250301	284520	243650	201754	283132	231315	199543
0.67_368.0043m/z	26656.7	29192.9	29819.9	28482.3	24828.1	28141.6	28283.6	27478	27609.3	28200.1	26632.7	28871.3	46689.3	40709.1	34313.5	25999.4	24428.2	33445.6	26149.1	31850.4	59220.7	45024	56210.1	46643.4	47030.4	43377	49349.1	64270.8	21771.6	14433.3	16848.2	42335.1	18560.8	27278	36950.4	30712.6	29357.1	35955.9	32170.7	27348.2	47500.3	44599	14912.3	17286.4	19305.4	11669.3	18868.8	15882.4	16824.5
0.67_369.0626m/z	18660.4	15597.9	19976.2	17880.9	19674.9	17093.2	22961.4	18515.8	17507.3	18401.9	19699.7	16766.3	34622.3	29346.6	18737.6	16611.6	17962.2	18068.5	20182.8	17633.7	36040.2	16202.6	36687.6	24794.8	25208.9	22295.1	34487.1	13411.2	14057.7	17308.9	14558.6	6435.8	9154	14011.3	17279.3	14761.9	13180	14588.6	5714.99	8595.91	11481.5	14896.5	46773.4	44100.6	35722	15415.3	15287.3	15272.3	12047
0.67_387.9468m/z	24080.9	27359.8	27974.8	28068.5	24726.7	26237.3	27540	25965.6	24302.2	28128.6	28273.6	24724.5	20934.6	15088.2	18770.8	18056.1	20011.3	18318.2	11635.6	14419	21772.5	17446	18724.3	10520.9	14034.1	15117.4	13791.4	36444.2	43122.3	22894.3	27345.9	30705.1	43205	42235.5	36686.3	41308.3	48515.2	41093	56415.4	54163	67006.6	51652.5	18325.4	20472.2	19038.7	14289.2	21557.6	21949	18424.6
0.67_396.0388m/z	19083	19083	19083	19083	19083	19083	19083	19083	19083	19083	19083	19083	22680.8	25909.2	19720.7	21794.4	19182.4	24071.4	23295.4	14210.8	17675.9	17432.8	29586.6	22219.2	24184.9	26525.4	35939.5	12808.2	25404.2	31646.8	30538.4	24286.3	17755.6	12668.5	18795.6	17229.1	37739.4	25610.8	24872.9	16988.1	21219.2	18111.8	24273.5	24292	28598.7	27376.4	18516.7	19743.5	16762
0.67_436.9740m/z	57828.7	70102.7	70214.7	69416.5	56061.5	67454.4	64950.6	65447.9	66422.5	68059.6	61073.8	63610.9	63683.2	63471.8	60478.6	54347.1	57996.4	48320.5	51512.7	47062.2	61883.6	45482.8	54730.3	59578	60336.5	55547.4	69492.8	117545	59613.3	57084.6	41616	89772.5	57288.3	78940.1	84282.6	67458.2	55729.5	68213.7	61581.6	68839.4	94098.7	115726	55150.2	50238.4	53514	43502.3	41939.7	44987.8	46669.6
0.67_439.9836m/z	161925	207809	202420	199121	153105	192434	188196	199524	171575	192905	175707	189295	177554	161825	144570	211007	190308	130992	120679	153588	109238	101610	110371	115749	168148	166385	130651	380071	110660	207553	122716	326577	132746	141715	255596	210332	111664	188617	131890	172689	244611	379699	211150	168404	171287	116921	140976	119312	104735
0.67_440.0218m/z	415719	415453	412220	417647	414111	415248	414998	414968	414964	416351	413931	415024	438876	400562	248540	542096	266966	458676	428530	512359	363811	270106	352979	390231	483068	450837	263078	670292	331399	483304	430337	956816	445094	337913	669854	514342	345956	450821	384435	564409	517636	480920	491280	473201	404507	336874	502208	517726	370862
0.67_456.0051m/z	50320.4	69838	69040.7	63827.1	50288.9	65660.1	49237.4	65045.6	57782.9	61060.9	59508.5	61685.7	70467.3	60933.4	57444.4	68991.1	53566.6	57621.2	45568.1	55388.2	57517.7	46459.4	48960.3	54444	54450.7	51015.1	55531.6	87164.7	59470.2	59294.2	36388.5	72675.7	54840.7	75621.3	88384.7	72310.1	61051	60341.7	70037.8	68773.3	73083.8	94723.8	71131	67724.3	73280.3	43688.1	56286.6	48747.3	46099.4
0.67_471.1332m/z	52796.6	58233.7	58147.4	58111.8	49320.6	55413	57747.8	53618.4	55144	56647.6	52392.5	57596	72109	81472	65597.2	74263.4	45345.9	49823.6	54680.9	64792.7	40589.8	41067	57081.9	93891.5	70713	64842.7	53845.6	59270	68677.3	48186	24921.9	31358.2	37221.3	41350.7	69838.7	51533.9	63074.3	42735.6	61616.7	48879	63343.3	75805.1	44866	68670	50990.6	33430.6	51621.5	59680.6	45992.5
0.67_491.9934m/z	331182	318917	313948	298608	323210	298371	324098	291163	324708	319310	325317	306470	306135	284913	257681	313417	337498	318746	287716	316491	278296	214161	264725	245210	315343	312350	257858	479309	301324	281213	304108	417384	303903	256281	439966	408562	289910	347195	302709	307231	383301	376597	290132	258832	275674	305247	367020	296522	285810
0.67_495.1111m/z	87482.4	97453.8	91685.5	91535.1	87422.2	90994.8	90514.2	93319.3	90142.8	96499.9	87382.1	89703.9	139837	149136	94523.9	120972	91940.4	96832.6	99157.1	93040.5	96272.9	73968.9	117572	115395	131092	111809	126970	98763.9	77310.9	108485	75382.5	87235.9	71945.7	81216.9	102219	82061.4	75850.2	77464	77513.8	79393	79734.4	103050	79408.9	80220.5	83482.4	84081.9	100947	72301.8	62770.6
0.67_507.9726m/z	105143	105340	104107	104059	104797	104672	105143	104371	104337	108135	101434	105142	94243.3	98094.8	85822.4	93053.4	93305.1	84843.4	81510.4	79987	96079.9	84032.2	96994.9	91956.1	88840.5	100637	97918.9	134080	128005	89183.4	100476	101511	104112	109352	123768	106596	122118	130485	128995	121170	136578	115499	127787	124593	124368	117287	107633	83594.4	99860.2
0.67_523.0050m/z	264810	261786	263030	261192	265251	263155	263240	263182	263011	262061	266953	260828	274025	254590	240967	275861	291495	261388	270706	259723	258866	228608	280234	304697	323031	289888	267292	318945	306630	220533	219789	280878	245651	232974	331377	300259	282646	311767	295602	261574	278175	252659	304464	309588	308850	323317	302680	249870	259327
0.67_528.9785m/z	44086.1	52111	52938.3	52341.4	39438.6	52582.3	40637.8	56924.7	46179.6	43629.2	47948.6	52202.7	48075	49202.5	49705.8	40947.2	43748.9	34301	28376.5	42428.8	36994.2	31690.7	37879.1	31115	33706.8	32764.1	36465.4	76056.1	54191.8	41889.7	29409.8	73849	35252.1	56665.4	58131.6	48011.4	36693.5	44368.4	44851.6	44246.4	53084.9	79176.6	43339.6	40329.2	39538.8	37014.9	37206.7	30364.3	31390.5
0.67_574.0823m/z	67601.7	66727.8	70855.7	64930.3	67071.7	67712.5	67595.5	67242.8	67290.8	68768.1	66923.7	66966.4	104999	120224	139968	85856	139066	87234.1	95996.5	81766.2	97228.4	131975	94834.4	112042	111797	112845	108920	103028	40788.8	57850.4	56293.6	62450.4	44304.8	42103.1	85186.6	75708.5	60763.2	59828.3	47924.2	37364.9	70948.9	77308.4	43126.2	50295.7	49435.2	45543.9	44071.3	48034	39755.1
0.67_575.0125m/z	102822	115666	110223	111855	90324.5	110363	105954	111113	107163	107005	101101	108749	117538	113308	120387	102773	145887	83713.5	86703.8	92373.8	81016.4	83941.1	96385.9	83090.5	98183.9	101096	106005	151065	92090.1	101479	70258.5	93938.5	80866.7	75616.5	127839	113265	77405.4	95811	87110.6	89810.6	129364	158479	115590	97907.8	117448	92427.8	89521.6	73465.9	75115.4
0.67_577.0176m/z	71943.2	59475.2	56786.7	58232.6	70339.6	52218.1	68924.9	45846.9	64711.9	55704.3	77536.2	60362.5	54348	52137.8	45849.8	43498.1	45558.4	34318.6	34052.8	39089	38727	31666.6	35485.7	33633.5	28210.6	29293.1	34614.3	72160	64741.6	42884.9	31782.5	49808	38712.5	44165.9	50204.1	40668	30393.5	32567.7	39189.7	29923.9	43757.5	49736.5	53624.4	56291.8	55806.8	67920.9	48249	44122.5	56877.9
0.67_583.0216m/z	11734	11734	11734	11734	11734	11734	11734	11734	11734	11734	11734	11734	12087	14189.4	9479.2	9844.95	18564.2	14551	15418.5	15643.3	29602.8	15160.8	24859.4	22657.6	19619	19818	16936.4	14026	7767.86	9980.95	12295.2	20842	12908.2	10959.7	15498.7	22604.5	23558.1	28727	13780.3	10312.6	19087.2	12097.2	8002.56	6962.55	8715.97	13961	11063.4	9587.05	8511.39
0.67_589.9598m/z	261819	270337	263425	256682	268400	264215	264063	264101	263776	266173	262366	264105	269975	224282	208659	257274	281090	255296	220780	269083	286798	230757	260201	253680	261385	230655	211134	399721	347266	227734	231909	338096	314420	259024	370417	349216	253270	313757	322366	338463	396963	324008	315700	277228	260377	258213	264329	216921	240549
0.67_639.0232m/z	53490.1	52523.5	52242.6	54603.9	52363.3	53053.5	53061.8	53006.5	53059.9	53096.5	52982.1	53041.1	62668.4	65141.9	50216.7	48309.5	55081.6	46618.6	54395	53424.5	69847.2	64452.6	70361.5	74766.1	67878	57639.3	52140.7	78474.1	56128.9	43184.5	44691.5	58144.1	37599.6	46447.7	78763.8	64719.1	69557.9	68561.9	53357.3	45172	59382.3	49215.6	66148.2	59153.1	58537.8	56580.9	48038.7	43276.2	48991.3
0.67_673.0043m/z	49249.6	58329.9	54672.3	60118.4	49279.4	55998	55083.4	62289.7	48411	54325.6	54304.6	55925	50342.7	50148.8	50071.2	51987.8	62056.9	39894.6	30617.6	40543.9	39581.6	32966.8	35982.5	34140.4	44021.3	35086	39111	69209.6	48927.2	48436.8	34250.6	44623	41435.8	51633.9	53642.9	60584.9	36353.3	47677.6	46185.6	44284.4	61182	76104.4	58575	58334.6	61884	51692.8	50911.4	42975.2	42807.8
0.67_681.0194m/z	36598.7	37615.4	36218	37250.9	36764.6	36891.6	36883.4	36889.8	36880.5	36577.1	37543.8	36552.9	43346.1	38433.7	41505.3	30309.1	32344.3	24117.4	24317.4	33317.8	33380.8	24986.1	31782.2	30927.3	31707	25632.9	29408	49069.8	33241.5	22330.4	11421.1	33714.8	26707.9	34142.3	34609.1	26270.8	17409.1	20987.3	23315.1	28108.2	36475	48042.5	33129.2	31615.5	36332.8	29625.7	29195.3	26175.2	24996.5
0.67_687.9576m/z	46457.1	48994.4	55947.5	51952.8	40931.3	44302.1	53288.9	42649.7	48416	49307.1	53368.7	44931.8	45859.9	46395.1	64996.7	42274.9	73350.7	32826.4	29443.8	37672.9	46328.7	42830.1	30885.6	22473.8	36013.9	31081.4	37602.2	74744.5	53773.3	46493.3	32384.4	54267.1	46943.7	48269.5	64832.3	58476.5	38059.7	48430.1	57412.1	51839.9	74660.9	72993.6	48300.2	46970.8	48558	39335.4	36612.6	37252.9	32610.5
0.67_75.0078m/z	7377.19	8677.23	6863.72	6105.06	6395.52	7510.62	6523.63	6614.87	7402.3	6192.17	7633.92	7523.92	18050.7	12777.6	11289.6	8012.45	8863.94	9187.64	9945.31	8109.44	15141.8	10646.9	12809.2	11741.8	10489.5	10651.8	12958	14071.8	6239.24	4193.07	6604.72	7611.42	4451.19	10152	13971.2	6175.93	8307.67	8632.22	5372.44	5424.92	10217	10645.6	2088.11	5514.06	3890.9	5637.19	7325.98	6350.73	3647.34
0.67_761.1251m/z	124211	123822	121234	129652	117782	121954	122901	122770	125625	120523	130658	117387	89155.7	88034.2	71719.4	123137	95225.5	88038.6	91692.6	94149.3	83084.5	68048.4	63097.2	71833.6	94864.5	70444.4	73178.9	122192	120327	85789.2	91710.2	115126	163376	114627	112236	113910	89576.3	96191.2	111106	148388	123396	120577	198393	200598	186546	217160	213422	164874	196227
0.68_117.0186m/z	182773	190322	185231	181191	174434	184798	182895	182596	184944	186950	183138	178363	198178	199502	249010	180351	256341	209822	244817	186719	207757	266813	251279	318731	256220	230711	288298	280223	136294	79372.9	96943.6	163678	120600	125589	254430	194296	123441	157359	146074	107928	187874	252547	200520	187716	214872	264112	233769	165495	230839
0.68_150.0158n	37522.5	40794.5	42007.1	40820	39294.4	42090.7	39233.5	41407.6	39964.1	40642.5	39840.4	39834.1	33462.6	34237	34654.6	33822.8	58021.2	30049.5	27482.9	32692.5	25671.8	27812.6	30451.7	31237.9	39197.8	36120.2	29689.2	30668.7	37999.1	31804.2	31640.4	30986.5	27873	30356.6	27244.7	46801.3	37830.2	42274.6	39698.4	32254.5	25494.8	30104.3	60294.7	56374.6	62081.5	66710.8	63731.9	34943.9	61238.3
0.68_152.9860m/z	23348.3	26243.4	20258.3	22864.5	28057.4	26330.3	24849.9	22262.2	25456.3	25522.7	23401.4	23384.8	24980.5	25847.9	11309.8	34760.6	37943	27266.6	23668.5	52285.1	42336.1	11764.8	16146.6	21535.3	22114.3	23931.6	15495.3	47287.2	65251.5	38550.6	32737.6	34382.6	51062.7	29986.6	48123.2	51019.9	30088.8	33611.3	54962.1	47207.9	59319.9	40149	7695.4	7223.52	9526.98	11271.4	10395.3	8871.16	5299.85
0.68_161.0449m/z	143485	163268	154026	158490	147027	161623	152666	157155	148684	155897	153936	154061	162607	177638	151110	166491	127741	142338	171868	145948	129054	141025	155746	181921	184308	193585	192206	196441	105044	155171	130850	152961	125403	131521	204756	137367	185068	181971	135208	123519	141725	211515	203690	185367	201812	200563	158701	147547	149859
0.68_203.0190m/z	77803.6	78017	75440.2	75170.6	75314.1	77791.1	77639.1	76483	75537.3	77220.5	79755.4	73560.2	76360	68991.1	72398.3	75887.2	60595.3	58045.1	70460.2	69283.5	56047.5	59543.2	65696	71822.9	78702.7	73235.1	67297.5	64076.7	101144	91282.1	89918.4	74862.1	70349.8	60262.1	83042.3	68636.4	99870.5	63254.6	102368	74292.4	76828.5	72528.5	86173.5	108324	101466	82001.6	69115.6	73260.2	82753.7
0.68_221.0296m/z	177568	176237	194767	181503	176196	182047	184072	184589	177855	179114	175446	190056	170710	144615	182169	191034	144252	161143	174605	169557	116357	130847	147435	175431	191119	173560	163524	144322	297625	222632	211724	175412	195486	161586	193881	161656	231650	148644	261774	200465	190150	163576	216916	240699	223971	169676	212722	201346	202039
0.68_231.0447m/z	17362.1	16389	16737.8	16497.9	17357.3	16835.2	16920.1	16803.8	16662.3	17673.3	16955.2	16207.8	14026.4	11258.3	12864.5	6956.91	11538.6	7536.84	13170.8	12714.4	13548	16539.3	15723.3	12819.2	16503.1	10525.1	10661.8	17028.6	20804.7	17158.2	16224.2	15793.2	18609.8	23488.2	38466	27801.9	35932.5	41077.8	21822.9	29032	24711.8	15243.3	20079.2	18516.8	16539	19748	13205.8	12205.6	16233.2
0.68_256.0582m/z	6352.36	6620.1	5359.9	3561.26	7585.08	5674.42	5797.31	6226.66	5963.78	4730.75	6202.43	5935.26	2629.96	1154.86	3200.38	1978.35	3467.1	3208.41	1123.06	3764.3	889.411	2958.34	1807.77	4146.71	243.1	5921.48	5945.33	496.745	11201.7	6343.32	4381.17	2619.36	2015.37	3037	5352.06	4435.88	12001	5942.15	5887.4	6506.13	4607.56	9117.05	6261.03	5982.65	6910.89	9479.85	4650.84	4711	5294.31
0.68_297.9507m/z	40900	27867.9	27799.6	29766.9	35028.9	26595.9	35842.2	24798.4	29248.4	32673.3	35427.3	31354.6	24767.1	21697.3	15528.2	20429.7	20013.7	22400.5	30011.6	23420.6	23650.8	19614.5	24550.1	22515.6	23685.4	32848.4	30588.3	28310.4	64972.7	34848	46101.7	24559.5	59754.4	20704.7	36768.5	36654.8	45508.5	46494.2	82136.3	67754	25542.5	24419.2	43604.6	39438.6	39482.5	56251	28730.8	31362.7	40501.2
[truncated: 7,714 more rows]
[truncated: 8 more columns]
