# Supplementary material for: Comparative metabolomic analysis reveals the variations in taxoids and flavonoids among three Taxus species
Source: BMC Plant Biol. 2019 Nov 29;19:529. doi: 10.1186/s12870-019-2146-7 (PMC6884900; doi:10.1186/s12870-019-2146-7)
Supplement: Supplementary file 12 — Additional file 12: Dataset 2 Metabolomic input raw data 2. [file 12870_2019_2146_MOESM12_ESM.xlsx]

## Sheet: Additional file 12
Dataset 2 Metabolomic input raw data 2.
Sample	QC_1	QC_2	QC_3	QC_4	QC_5	QC_16	QC_27	QC_38	QC_49	QC_55	QC_56	QC_57	MDY_6	MDY_9	MDY_12	MDY_15	MDY_19	MDY_22	MDY_25	MDY_29	MDY_32	MDY_35	MDY_39	MDY_42	MDY_45	MDY_48	MDY_52	NF_7	NF_10	NF_13	NF_17	NF_20	NF_23	NF_26	NF_30	NF_33	NF_36	NF_40	NF_43	NF_46	NF_50	NF_53	DB_8	DB_11	DB_14	DB_18	DB_21	DB_24	DB_28
Lable	QC	QC	QC	QC	QC	QC	QC	QC	QC	QC	QC	QC	MDY	MDY	MDY	MDY	MDY	MDY	MDY	MDY	MDY	MDY	MDY	MDY	MDY	MDY	MDY	NF	NF	NF	NF	NF	NF	NF	NF	NF	NF	NF	NF	NF	NF	NF	DB	DB	DB	DB	DB	DB	DB
0.03_131.9305m/z	125878	129525	122090	123432	128493	125916	125378	126033	125870	130483	122657	124714	122939	136770	128198	125927	132607	143319	147778	133465	142499	129420	131961	127628	134787	143578	140454	172810	141433	132411	142323	154429	142162	133754	172400	146975	146093	148527	134849	124784	154712	159689	139304	132537	132409	130365	142924	121286	134813
0.03_170.9812m/z	357607	372570	306857	372354	368779	360346	341618	361658	350249	375784	372509	322457	296911	325078	318565	296172	411145	443402	468378	424269	429956	378279	332674	299063	323208	337925	398751	471429	388730	373354	405688	456892	445802	433617	465461	391255	383513	409082	362267	369533	417723	456947	386308	370349	382477	344906	381077	350644	410020
0.03_174.9548m/z	139582	140411	137035	146247	148565	141867	136204	152813	142438	144523	136945	140806	145745	145358	135372	133764	148864	160166	165965	150722	164404	143836	159217	146484	164750	167437	159438	195125	166194	151056	153803	162818	155497	153005	192276	171199	167987	173445	161029	155195	179572	191296	156118	147889	142362	142938	152087	137553	151051
0.03_182.0295m/z	46803.4	47477.4	22991.3	47516.5	54344.5	44426.3	21873.5	49077.5	51843.4	50103.7	48527.4	25836.1	16043.7	24084.3	23766.3	21501	45721.9	52564.2	53857.6	54205.1	68956.6	49514	25200.5	26222.9	29675.3	29945.7	60170.6	60140.8	56826	49727.8	54289.7	56172.8	54140.6	47102.9	30306.1	27848.6	29075.5	60185.6	63610.1	61964.2	63032.5	74622.9	60593	50085.5	53185.8	24214.5	25803.9	21001.3	43298.6
0.03_190.9882m/z	117740	127895	106419	122378	126537	118677	92224.4	121834	127684	130597	124266	101657	80238.3	111456	104209	96833	127775	131701	134605	134134	131216	124468	111266	111869	114213	128310	148637	152346	139638	123931	132119	135108	134693	124823	139367	119631	116187	143780	132084	141530	161053	171467	140774	124770	130221	105982	115373	93172.6	116712
0.03_216.9809m/z	38143.4	40467	36265.6	40019.1	38378.8	38622.6	38620.2	38630.1	38621.6	37777.1	40379	37776.9	17058.6	17633.4	22427.9	23501.7	54275.4	66859.1	83295.4	80545.3	60294.8	45607.6	19577.8	21042.6	22267.5	25873.8	47097.4	36838.7	32747.8	37746.4	51802.1	67068.8	70482.4	69796.8	45135.7	31651.9	25261.4	40609	40579.1	46480.6	46605.6	59834.7	36476.6	32118.2	40185	33073.3	39512.1	40207	59938.3
0.03_294.8645m/z	141178	141594	140766	141590	141179	141261	141261	141261	141267	141301	141151	141327	138729	149566	139035	136600	155316	159972	169064	154027	167229	151051	148028	147147	149717	159330	167602	192297	159283	151855	151367	172772	158806	151653	185935	168132	161514	159928	144549	143067	169276	186887	153046	144811	142487	155515	156148	138880	143855
0.04_106.9928m/z	19630	17875.6	28633.2	17813.8	16145.3	19058.5	22853.2	18789.7	17691.7	18911.6	17882.6	24245.5	19581.7	26791.8	25050.7	23066.8	17329.1	21888.7	20360.8	19687.1	18760.8	17582.8	27426.2	23426.6	26792.4	27606.8	20067	22180.2	20368.2	19059.5	17631.8	20790.8	18505.2	18591.5	31673.5	25805.3	26526.7	20845.9	19906.9	17879	22135.1	23867.1	19676.4	19130.9	18590	25480.2	26768.4	21805.7	15313.3
0.04_202.9639m/z	115181	124299	107107	122847	115968	116900	116896	116932	116889	114504	121968	114437	32554.6	49435.1	55054.5	57758	161821	219536	255093	248353	196560	137055	67719.4	60661	72128.6	73675.7	130067	100470	88178	107803	151929	194822	233301	213062	137686	90745	69870.4	129658	125870	133255	140262	162284	106737	86415.1	117179	86157.6	123213	119890	189646
0.04_239.9356m/z	328488	325139	325882	328473	328106	327233	326494	327959	326511	329533	324015	328347	315325	330569	322883	297185	367039	365166	368307	336931	326646	316189	310407	290765	325610	333743	344707	460825	381491	334072	364361	437838	405016	387098	428836	389673	375563	388407	368830	374215	443364	429903	361823	354337	367161	338627	394876	366841	346222
0.06_188.9494m/z	420121	421247	419377	420848	420332	420383	420383	420386	420385	420135	420873	420144	209586	325217	325410	333443	501467	567117	597680	544982	530097	439138	367571	345446	391426	410370	485492	468475	390213	402181	498852	570924	586303	565778	570852	452759	416863	462288	435545	441719	549875	560510	420638	375362	406243	412121	468842	425295	514245
0.06_223.9065m/z	108085	108361	107954	108251	108139	108159	108157	108160	108154	108124	108242	108111	98367.1	113337	110696	99905.6	116809	133450	134314	117623	118269	100837	102214	97206.6	126466	147481	117963	145827	124346	114803	123495	136034	130560	127621	139160	113329	118319	121632	112421	124714	141355	120011	121149	113915	108089	114865	129728	117273	124283
0.06_304.8925m/z	1.19521e+06	1.1905e+06	1.14591e+06	1.21088e+06	1.18183e+06	1.18942e+06	1.17779e+06	1.18719e+06	1.1835e+06	1.21156e+06	1.17333e+06	1.17273e+06	1.17538e+06	1.23987e+06	1.15484e+06	1.11355e+06	1.33131e+06	1.39533e+06	1.4312e+06	1.31771e+06	1.35316e+06	1.21346e+06	1.23504e+06	1.18067e+06	1.25546e+06	1.29639e+06	1.33498e+06	1.62746e+06	1.31786e+06	1.223e+06	1.29174e+06	1.39077e+06	1.35551e+06	1.30766e+06	1.62474e+06	1.40688e+06	1.41693e+06	1.41412e+06	1.27705e+06	1.23799e+06	1.46292e+06	1.49163e+06	1.20643e+06	1.2016e+06	1.22278e+06	1.21587e+06	1.3397e+06	1.19779e+06	1.28549e+06
0.08_216.9437m/z	103498	108489	90612	102654	111592	112367	93261.8	116057	110608	106302	103174	93411.4	87049.2	99050.7	95341.7	88333.1	110627	122633	121644	117846	126536	116366	104378	96548.8	116626	111869	119215	136329	119223	110728	123514	134117	128985	119416	133792	122503	114572	127084	116625	116199	149781	144997	127921	113023	119493	105941	108977	94683.3	115341
0.13_165.9834m/z	517827	527002	466064	525876	522189	515903	451679	532120	524982	528704	520825	472754	488809	517945	464425	459865	542998	588373	595393	529294	562423	515886	495021	492521	534830	551712	597158	710888	586859	567799	573007	603191	561454	531688	644750	556779	575923	649244	574168	566970	668794	688144	550531	537965	538771	493791	539004	461133	533501
0.13_341.8432m/z	115331	114147	113069	113697	109998	112502	100714	117814	115933	116157	116707	104398	98662.3	115661	102019	98195.3	117085	128291	121473	109789	118646	107468	112279	106140	122866	127567	132785	151979	118273	111816	110784	124836	120475	112485	140248	125323	131447	139025	120614	122765	150501	164626	113442	110215	108018	111463	112960	103146	115913
0.16_393.2202m/z	205782	202659	215605	204760	204064	205099	204101	206437	203740	205790	198990	216636	208579	228403	214571	212923	213309	228376	229593	208687	221131	199074	237909	219993	240017	264499	236259	278506	227592	215204	216997	241406	224696	208162	290171	254998	257369	250443	231889	216095	268558	263789	215719	208256	210048	219458	227484	206238	210372
0.20_193.9304m/z	322229	323141	317088	326880	323130	322296	321571	323135	321748	324184	322159	321276	310089	331094	317614	311469	355069	366587	372813	346739	352970	318176	325689	315117	338917	363119	374170	425848	351345	330584	357946	402042	362309	352055	440102	373256	378177	374525	340279	335059	397014	406690	336647	328044	335309	336623	367131	322371	342654
0.21_102.0138m/z	183522	182590	169116	181882	186300	179369	171503	187249	180332	175952	188041	175356	177969	179493	164380	168805	182431	202564	197029	180408	202915	178584	174589	171918	179007	184814	187062	230216	196602	186458	192780	204607	197922	183271	216440	194289	196514	196747	182155	183630	211870	211968	188709	177121	175663	166459	185610	157590	176226
0.21_145.9301m/z	78478.9	80151.9	97881.5	83539.1	75304.6	72676.9	83706.8	79466.8	81670	79889.1	75587.8	91746.1	76580.2	100787	92564.1	82918.2	82377.8	88196	81498.5	75827.8	87304.5	76662.5	99031.5	90138.2	94828.1	105342	89891.3	103502	82234.1	75024.6	82320.9	86196.1	79551.3	78933.7	117746	102558	108577	90348	83568.3	82529.2	89984.7	95220.4	79973.8	78623.5	81135.3	91356.5	96642.6	87616.3	78578.8
0.21_236.9393m/z	464279	471509	441721	469868	471919	465771	454824	469506	460997	470172	479234	443695	415719	472528	455342	433233	515404	545087	560878	514138	528669	472663	455439	434382	465132	488049	517740	626393	525594	490214	535597	586330	551994	529965	631489	531605	537217	531181	482555	485470	605118	603494	512030	492749	492347	473411	524139	467213	502155
0.21_404.8169m/z	120355	122511	115925	120989	122568	121117	117420	122597	119795	120835	129583	111763	125734	126964	120890	112865	145767	146030	152701	137030	130213	122682	115976	108004	113533	125596	142714	168454	133410	128620	138437	153576	146677	142716	167354	143418	132278	125311	128331	110951	159038	154683	129676	123368	133505	129982	143490	128647	132803
0.23_281.8766m/z	149848	148048	141103	149559	148084	148310	145854	147959	147068	150757	147818	143970	135924	152453	144314	139640	162930	169519	173192	157940	166346	149885	149769	146114	149176	158750	167941	200721	164808	150758	159147	174718	167231	161726	195352	167024	176481	175659	152879	149180	185689	185512	150966	149566	152133	148161	166973	150770	155810
0.24_120.0509n	212166	222914	181315	205657	221517	206906	183756	212346	207952	216012	206898	201110	199119	199955	186330	179217	206552	215958	225786	222793	222960	214971	200001	195509	208765	217957	234475	280096	229596	211053	225218	240188	232250	219427	251641	242078	229293	243734	231591	231605	266600	295101	214890	194218	196727	171394	209238	171890	185201
0.24_197.9490m/z	146139	161873	140209	156568	157316	161079	146706	166192	151367	152984	154602	147157	158933	162316	149842	145427	165772	179418	174052	157548	167233	160446	153584	146914	171809	172886	169951	206694	175559	169992	177397	186872	184547	174657	209270	177938	186473	185349	167631	162397	196103	201525	181409	171518	170095	159528	177892	154005	165921
0.24_356.8618m/z	173157	185595	165671	183694	188480	177347	142531	185895	189483	194834	179045	156338	148045	174728	162644	152680	188618	201706	200786	190718	202548	184660	157136	151667	180406	184542	209063	240145	204379	193966	202206	198292	195134	182924	210419	178057	180958	220578	202969	195706	223673	240116	202650	189997	190001	157064	179847	149247	174599
0.26_328.8567n	417260	425201	443282	427127	419899	419103	454143	418537	419306	428471	399768	457292	505591	527317	460302	446157	456627	469336	464683	438505	475998	429719	498578	496586	527659	549569	462858	553630	464896	440925	460048	501872	457966	450124	651981	557353	545902	492083	442797	443874	522544	525876	453543	434118	430977	490121	526284	455143	424763
0.27_148.9775m/z	84182.8	86186.6	90983	85202.2	85011.4	79696.1	84368	88267.9	84126.8	83361	80621.7	93681.2	88826.2	99013	91632.2	92001.7	84567.9	90248.6	84302.2	84553.5	86175.8	84602.5	95720.2	94658.1	100520	105810	95982.9	113538	88212.1	88688.2	88682.2	97979.1	87684.6	83309.2	120152	104976	106093	97583.3	86267.9	86186.7	107397	108439	88813.5	88401.5	86023.2	91914.8	98690.7	84634.8	83881.4
0.31_126.9566m/z	351960	352002	291442	351908	346813	332937	277587	337702	345004	360150	342772	309927	324896	314387	279441	282685	342746	376131	371842	325060	366056	333245	317692	313034	352152	364013	402634	467158	370578	330782	352459	379769	372955	345111	400420	359412	361001	397074	370808	379972	445394	455329	355343	342494	333030	293758	324426	285827	327991
0.31_156.9668m/z	247338	247207	281285	246311	233882	227588	255649	240196	253472	248147	238236	260732	253878	296662	268038	246445	244756	258679	260213	232228	254136	236256	299042	289004	313136	317506	285109	321530	250519	235597	256105	276149	246753	247739	345805	311476	324893	284393	254548	255435	309069	306908	238995	234336	234382	262846	290696	265265	243890
0.33_130.0086m/z	470589	499673	454231	469930	470232	471483	456816	484213	465965	471384	474748	473660	462356	482674	448734	443632	482340	518955	526621	485776	518765	486174	496802	479935	518477	536201	525006	631529	510976	483441	505489	544573	524376	491915	623627	565951	555232	548051	518861	498819	604030	597472	505082	478178	479929	477789	511001	437181	479591
0.36_135.9730n	3.95568e+06	3.97863e+06	4.62825e+06	4.00144e+06	3.74956e+06	3.65139e+06	4.19979e+06	3.75766e+06	3.92493e+06	3.93582e+06	3.79525e+06	4.53167e+06	4.31773e+06	4.7398e+06	4.4427e+06	4.12987e+06	3.95004e+06	4.06735e+06	4.03524e+06	3.82731e+06	4.05314e+06	3.73865e+06	4.83442e+06	4.72397e+06	4.94273e+06	5.14086e+06	4.41186e+06	5.04595e+06	4.08015e+06	3.79003e+06	3.97048e+06	4.25645e+06	4.00999e+06	3.89409e+06	5.83251e+06	5.08911e+06	5.15683e+06	4.49283e+06	4.01119e+06	3.98189e+06	4.81989e+06	4.94936e+06	3.91916e+06	3.80097e+06	3.86218e+06	4.52537e+06	4.78155e+06	4.1735e+06	3.73691e+06
0.36_146.9620m/z	174964	179709	153689	179591	178062	175304	152802	181216	180178	170461	183513	158672	192347	174155	158281	162353	182488	201735	205335	181645	215499	177302	168452	169446	187628	202797	215008	247578	196569	187464	204218	210407	193695	180962	213547	189928	200817	219250	193524	188315	244724	229837	187811	181961	172602	166409	174257	163964	181973
0.36_98.5129m/z	4373.06	3683.3	4671.1	4646.12	4192.32	3276.07	3477.96	5303.22	3592.75	3607.68	5555.49	3810.59	6571.45	5377.99	4628.27	5019.29	2261.09	3516.81	3891.65	2564.55	3595.5	3465.48	5565.07	7249.35	2249.87	3670.67	6613.78	4413.71	4769.63	3029.94	2666.16	3808.72	4231.53	4537.34	7196.15	6091.2	5171.3	3847.43	4428.55	3368.6	4767.1	6599.96	2781.06	4227.93	3048.65	5291.76	7079.71	3466.26	4554.35
0.38_111.9850m/z	530500	525076	426558	519343	522477	492892	421488	509154	510385	528343	522677	456199	488074	468414	420502	429035	515728	562161	574526	512621	552365	519015	470740	458611	510233	540267	594004	692978	570733	531991	553110	587688	556326	533069	606202	538976	543490	625544	548992	558082	658073	686830	536955	527091	499114	449530	493429	417004	521614
0.39_137.9880m/z	175728	175131	155834	172585	173887	162858	149724	176972	168919	174146	175826	159324	170945	174466	151390	157299	167976	192393	199135	174966	187105	170293	168919	167589	180762	195560	201208	235858	186940	180237	182950	204975	187465	175222	219418	193360	196398	220441	188345	185049	228714	226871	176149	167396	164736	160762	173112	150260	173750
0.42_199.9283m/z	303345	303501	304272	302665	303767	303507	303510	303508	303515	303806	302879	303838	389390	359120	339797	335284	309829	322800	322005	288301	311393	287141	344945	335621	364513	399030	347377	395724	333999	310273	335364	360226	324884	305746	428155	371024	392572	348085	306278	303977	387709	410492	357829	328251	308336	349239	370137	313289	289890
0.43_183.9334m/z	302532	298133	306593	299113	301996	301662	301669	301652	301676	302935	299045	303004	541449	425878	377661	375140	296497	292418	284897	252932	280584	277354	371833	372760	416469	432778	346202	433070	369501	327338	338262	329637	297564	270842	424404	377655	423050	350634	308087	296976	395281	399575	366726	359149	329389	362564	380005	312290	261668
0.46_207.9857m/z	71672.4	73919.2	73277.8	77544.3	81529.2	72751.8	72572.8	76866	79826	73832.6	76171	71364.7	72272.5	75359.4	68608.9	67266.6	73385.3	81602.9	83035.7	82894.1	79182.7	72260.5	77217.1	83265.5	80752.7	91564.3	83835.1	101176	88579.2	74434.8	85010.7	88740.5	79539.8	83232	110807	81153.5	93609.2	91339.6	81076.7	80424	73512.8	105417	80701.9	80460.5	87109.2	78594	90181.7	76923.3	75613.2
0.48_133.0255n	675141	678906	671064	680094	674518	675930	675954	675920	675944	675201	677465	675149	603077	694979	748901	610621	794538	690066	623590	655959	629701	735548	667263	634855	660150	630412	662503	1.01583e+06	795897	772920	786743	959250	833129	745343	842907	879542	850407	904093	819044	770215	1.0064e+06	870108	709356	712795	759129	715872	789003	732986	693503
0.48_134.9902m/z	16236	18107.4	15352	19332.6	15053.5	15149.4	16805.9	19781.2	15712.5	12644.7	26674.3	13216.8	22367.9	21553.5	15172.3	17115.5	19614.7	17378.8	10742.3	14011	13736.3	8880.51	11087.4	9386.88	13497.7	14882.9	18779.2	26826.9	26448.5	24487.3	14701.8	15670.3	14519.9	10761.4	15698.3	22111.4	14774.5	16397.7	18856.1	20868.4	18193.9	21920.6	16040.3	14289.7	12735.4	10366.5	13663.2	12583.7	13929.4
0.48_177.9582m/z	24641.2	25815.2	28001.7	25870.6	29765.3	28235.1	25357.9	29384.3	29843.8	23385.5	33897.7	21623.2	13610.5	19797.3	31903.9	21590.2	27221.3	27474	34385.8	19663.2	16058.7	26527	32694.9	26062.3	35130.8	38724.6	33762.3	36239.5	25346.5	29418.2	46235.6	29486.7	29326.4	20518.2	30855	39585.1	41053.8	38208.3	24045.6	23690.2	37896.8	31295.6	29613.9	27262.4	25535.2	31669.4	30426.6	31308.8	38629.9
0.48_265.9066m/z	47610.4	50233.7	46648.8	51892.1	56195.2	51840.6	47459.4	52220.4	48417.7	50483.6	52489.2	49142.9	48364.5	49095.7	72309.7	51955.3	69215.3	48853.6	60444.1	61617.7	50994.5	81035.3	70021.5	63204.5	71687.1	70169.4	60016.7	77733.1	53602.3	77762.4	69064	73202.4	65248.4	63389.2	43646.4	88562.4	62761.2	68476.4	55829.4	67701.1	126069	62620.6	54104	45631.4	37387.4	46470.5	57150.2	52547.8	65738.5
0.48_412.2912m/z	8247.26	6031.81	4342.75	8797.1	7714.02	5438.98	6097.48	8029.66	3651.55	9029.31	6908.8	7112.55	4916.49	8648.97	4942.46	4702.58	5496.95	5988.52	8388.03	8875.77	4957.77	5473.99	6517.15	12257.2	8090.15	9317.46	12297.2	17450.1	6158.21	7833.04	8059.55	6964.71	11669.7	4308.94	19877.8	8664.41	7946.85	9044.72	10025.1	1073.22	3663.95	10968.9	10021	12506.6	12969.5	6186.62	8003.19	10401.2	13244.9
0.48_82.5382m/z	16820.8	17623.1	18439.1	16241.1	16513.7	16048.5	21590.7	17889.5	16956.7	16817.9	15535.7	18439.8	16485.2	20369.2	11999.6	15757.3	14792.8	17710.5	13841.6	16362.4	18122.9	12214.2	15912	17594	16320.2	16281.1	17241.5	27029.3	23673.6	13417.3	14235.8	23119.7	18967.9	23142	34805.5	17963.1	27260.1	27051.9	22804.5	19760.6	18055.2	26055.8	17187.5	20950.1	22138.4	19206.8	29020.7	24380.8	16699.2
0.48_83.0389m/z	3623.44	3894.66	4975.9	4048.61	3947.38	4191.42	4506	3397.96	4511.25	3657.58	4641.38	3947.63	4727.62	4816.67	3770.46	3613.68	3808.5	3273.52	2165.45	4851.85	5163.56	2413.97	4298.69	5843.07	5163.07	3931.95	2506.7	7552.48	6416.54	2285.45	3913.9	5113.48	5418.72	7756.42	10370	3289.19	7171.82	7114.96	4864.38	5821.73	5975.11	9004.05	5115.63	4713.27	5281.65	3110.29	6321.67	5928.46	4058.68
0.49_102.0347m/z	19351.8	18280	19634.8	20013.4	18457.1	19125.4	19152.4	19125.8	19132.2	19521.9	18482.4	19428	21321.2	19341.1	27662.2	21925.5	28202.1	20706.9	16891.9	16905.7	16733.4	22053.1	19816.1	16617.4	18665.5	17183.9	19914.2	31132.1	23058.4	29212.8	25209.5	26074.2	25140.9	20189	19406.2	25596.5	22930.7	23414.6	21405.1	20022.8	27190.4	23492.9	19198.1	19876.2	19111.1	23190.5	21560.8	21133.7	20693.8
0.49_110.0368m/z	53792.3	52560.1	49714.1	55131.8	56212.4	50508.6	54989.4	58415.1	53537.7	48697.7	55469.7	52967.9	48099.6	59884	15016.8	36610.2	36469.9	44375	15854.6	59551.4	49129.4	15018.7	26032.1	31678	18576.7	17940.9	32218.3	104242	96454.4	23283.2	33294.9	78573.7	63965.9	82377.6	115361	32018.7	82163.3	78964.3	98871.6	71344.2	21421.8	108318	65411.4	86442.2	104170	47847.2	86448.7	80060	33166.9
0.49_123.0411m/z	110776	119330	116751	119788	118432	114251	118256	121434	114976	110442	119492	119199	135682	149631	78323.6	110152	113849	119765	68714.7	127204	159486	83434.4	98795.4	95203.7	80017.6	82081.4	107154	184003	178642	84020.5	95006.9	165561	146873	179590	171600	118142	145505	144543	172099	158433	137936	181773	131618	148922	160562	110719	140627	131799	88302.9
0.49_127.0128n	5.92976e+06	5.76193e+06	5.69558e+06	5.92643e+06	6.03942e+06	5.8634e+06	5.82318e+06	5.9911e+06	5.91181e+06	5.75373e+06	5.94669e+06	5.81362e+06	5.59502e+06	5.88884e+06	3.73357e+06	5.0333e+06	5.51092e+06	5.5416e+06	3.6423e+06	6.12894e+06	6.07493e+06	4.25291e+06	4.53028e+06	4.39953e+06	4.0857e+06	3.83002e+06	4.94507e+06	9.60067e+06	8.60257e+06	4.43858e+06	4.98628e+06	8.15224e+06	7.27032e+06	8.13857e+06	8.83915e+06	5.76504e+06	7.78593e+06	7.75163e+06	8.37777e+06	7.41857e+06	6.48034e+06	9.24215e+06	6.31058e+06	7.41209e+06	8.62311e+06	5.58247e+06	7.65308e+06	7.23257e+06	4.6712e+06
0.49_128.5205m/z	1555.13	1555.13	1555.13	1555.13	1555.13	1555.13	1555.13	1555.13	1555.13	1555.13	1555.13	1555.13	822.327	376.184	483.632	865.984	2237.2	1581.68	313.932	2035.99	488.227	4.27042	953.771	1463.85	794.968	2007.37	3957.1	1099.25	1305.32	529.628	2248.03	3386.2	3692.43	507.845	4554.1	3131.58	10000.6	1717.56	10878.1	3469.44	7841.46	1210.17	48.4951	1160.51	935.28	700.178	3032.85	520.304	2395.48
0.49_138.0280m/z	72133.7	74002	81948.8	74327.3	78299.5	66760.7	76431.3	71479.4	76403.6	78890.9	70402.8	77068.4	69746.2	85101.8	57042.4	70697.9	82625	82652.3	54446.5	84771.7	109007	64762.4	69506.9	64566.4	54073.7	60581.4	73985.6	87663.1	92693.5	47139	66572.4	104709	103850	108215	97021.1	71110.9	97516.3	96945.7	117181	78022.8	64789.9	85388.3	79297.8	80279.1	99081.9	61475.4	90858.5	90954.1	63550.1
0.49_168.0392n	2.31051e+06	2.27117e+06	2.31971e+06	2.29734e+06	2.33773e+06	2.3013e+06	2.30607e+06	2.30129e+06	2.31319e+06	2.30823e+06	2.31003e+06	2.29681e+06	2.09751e+06	2.50228e+06	1.455e+06	2.00904e+06	2.13946e+06	2.34824e+06	1.53742e+06	2.59552e+06	2.3428e+06	1.77546e+06	1.92685e+06	1.8737e+06	1.73669e+06	1.68776e+06	2.11159e+06	3.66497e+06	3.23373e+06	1.66613e+06	1.94118e+06	3.12533e+06	2.71238e+06	3.09201e+06	3.9517e+06	2.26759e+06	3.22467e+06	3.06346e+06	3.26032e+06	2.74663e+06	2.47491e+06	3.65144e+06	2.47927e+06	2.76841e+06	3.15892e+06	2.25629e+06	2.93811e+06	2.71099e+06	1.8356e+06
0.49_202.9299m/z	46721.2	42687.5	43972.7	44748.1	49257.3	42517.2	44870.2	48916.3	44635	44385.8	45967	43998	37447.9	44476.6	41805.8	36930.8	48008.8	44244.3	40601.7	39570.5	38826.5	42610.4	43686.3	39199	48695.8	41811.2	43483.1	65123.6	52999.7	41396.5	47862.8	54984.1	54927.4	54603.5	57497.9	52227.8	51776.3	55556.6	53577.5	52443.2	65799.1	57035.6	45952.5	48068.8	50160.3	46102.3	44964.2	49518.7	41652.1
0.49_215.9437n	693372	695432	692911	693865	694230	693937	693960	693967	693960	692454	696878	692543	436070	448626	607729	417639	983294	471824	267315	573396	359615	724023	374488	299351	320098	295772	406597	1.33479e+06	1.20132e+06	594416	705688	1.38904e+06	1.29907e+06	1.08382e+06	582226	912119	774354	988825	1.15361e+06	1.15965e+06	1.45794e+06	1.02218e+06	742053	968451	989781	709079	926364	1.05827e+06	595948
0.49_217.9766n	357606	351654	367920	364184	351579	358442	358574	358402	358274	358120	362864	354954	310312	364286	309676	308414	392783	355420	306120	358508	327299	323706	324359	300684	313065	301999	334344	563831	514682	330467	362400	509354	465908	463094	474401	407354	445636	460029	485927	437242	458171	518560	379474	428555	451387	348694	438275	420696	324686
0.49_223.9894m/z	785019	774224	864190	861327	840182	803051	822042	847508	830182	784039	882499	782265	587233	705813	408361	516742	854541	591126	256486	771061	628440	463402	406129	337177	263073	252662	474515	1.78471e+06	1.90854e+06	414655	571211	1.56776e+06	1.34986e+06	1.60989e+06	1.06478e+06	669718	1.08141e+06	1.18979e+06	1.64466e+06	1.38301e+06	1.05915e+06	1.44877e+06	936838	1.46824e+06	1.57771e+06	686850	1.14142e+06	1.3798e+06	532493
0.49_231.9536n	5.5745e+06	5.52317e+06	5.5869e+06	5.60768e+06	5.51414e+06	5.55817e+06	5.57933e+06	5.55748e+06	5.57077e+06	5.45065e+06	5.60614e+06	5.61644e+06	7.90587e+06	7.12688e+06	6.03655e+06	6.27862e+06	7.96269e+06	6.87105e+06	3.50577e+06	7.72362e+06	1.00606e+07	7.05911e+06	5.4037e+06	4.75548e+06	4.52398e+06	3.61814e+06	5.23666e+06	6.75607e+06	7.27311e+06	4.67337e+06	4.1459e+06	7.31875e+06	7.13328e+06	8.14707e+06	4.21103e+06	7.99855e+06	5.2952e+06	5.05386e+06	7.53108e+06	7.38445e+06	1.03905e+07	6.12098e+06	5.04271e+06	4.78278e+06	4.81607e+06	4.93274e+06	4.02338e+06	3.58397e+06	3.48573e+06
0.49_242.0002m/z	802813	805024	840991	838192	830039	805459	830185	833771	817214	820948	835562	805314	585195	722330	392548	499483	841351	587907	249271	759478	554827	493633	400679	379195	297948	279178	466385	1.77577e+06	1.87958e+06	462360	589011	1.5563e+06	1.3519e+06	1.58948e+06	1.29716e+06	712548	1.12219e+06	1.23702e+06	1.59112e+06	1.33339e+06	975938	1.55472e+06	984561	1.50777e+06	1.75036e+06	756493	1.32567e+06	1.4538e+06	564922
0.49_243.9533n	158310	161939	159733	153865	162741	159257	159198	159343	159238	158643	160751	158466	144869	157571	127385	138153	193978	198180	159680	187478	206084	165303	137766	130840	124786	119222	156013	217851	197365	144960	171681	239102	224469	259801	208580	182956	167108	181657	174760	188610	209153	211513	161934	161636	167640	136216	172979	160544	159699
0.49_256.9705n	1.78214e+06	1.77489e+06	1.78355e+06	1.77999e+06	1.77961e+06	1.78002e+06	1.78003e+06	1.78004e+06	1.78004e+06	1.77798e+06	1.78393e+06	1.77817e+06	1.13406e+06	1.19249e+06	1.59025e+06	1.09172e+06	2.41367e+06	1.18526e+06	663692	1.38753e+06	868909	1.7225e+06	990468	818209	857462	772934	1.0801e+06	3.50493e+06	3.08894e+06	1.5874e+06	1.80833e+06	3.49151e+06	3.1707e+06	2.62189e+06	1.57801e+06	2.34324e+06	2.03567e+06	2.58563e+06	2.9229e+06	2.93801e+06	3.5866e+06	2.70755e+06	1.9896e+06	2.5014e+06	2.55129e+06	1.8775e+06	2.42089e+06	2.76624e+06	1.53883e+06
0.49_261.0068m/z	10538.4	10285.9	11188.9	10885.5	11485.8	10236.1	8314.66	11647.6	9748.65	11890.4	10954.3	10268.3	6313.83	4980.85	5997.56	5156.72	11387.7	9459.88	3466	7009.82	2458.88	8066.8	4648.8	4583.56	5439.92	4957.86	5176.38	18155.1	20576.5	6634.92	9179.25	18373.1	14502.7	14673.4	13924.9	7098.75	11866.1	14027.4	17735.2	9938.19	4943.35	12592.9	12900.7	18777.4	19860.1	8684.71	11828	15371.8	7722.72
0.49_265.0164m/z	180286	185352	186123	179423	179571	182020	182651	182554	182851	178024	183235	184443	145833	166803	91871.3	119223	180755	130168	56686.2	169625	132507	113862	95142.8	86321.1	73571	66083.2	107461	382168	411595	105525	131061	337378	299039	338286	289066	174370	240499	261516	345741	292656	212652	333784	217649	323132	387128	177625	291938	317730	119969
0.49_272.9523m/z	1.27776e+06	1.2691e+06	1.28426e+06	1.28486e+06	1.27452e+06	1.28008e+06	1.2773e+06	1.27635e+06	1.28192e+06	1.26601e+06	1.29391e+06	1.27244e+06	1.8864e+06	1.84792e+06	1.02426e+06	1.47845e+06	1.60537e+06	1.67484e+06	788659	1.90565e+06	2.51735e+06	1.25445e+06	1.19178e+06	1.15e+06	948576	813374	1.21575e+06	1.53665e+06	1.821e+06	887289	836937	1.61188e+06	1.55971e+06	2.07603e+06	1.28537e+06	1.45506e+06	1.30589e+06	1.14568e+06	1.776e+06	1.62193e+06	1.82878e+06	1.54577e+06	1.20841e+06	1.19832e+06	1.26964e+06	1.06225e+06	987110	807361	713537
0.49_284.9320n	464058	480124	457737	484685	468159	479947	468548	467408	487496	461647	478219	464302	1.15607e+06	986285	453382	851219	615443	973903	518862	965319	2.51251e+06	528714	729975	753045	603881	513601	691511	467357	528605	385195	351237	464340	455765	651245	477623	558226	445275	399608	529006	479434	557258	485809	423377	357362	363015	387173	348005	279305	316948
0.49_286.9597m/z	15795.5	16853.4	17141.7	16866.7	18336.3	18606.1	17305.7	17369.3	18663.8	15711.6	20628.9	14252.5	15490	18338.4	9798.41	11628.8	18140.6	17979.8	8723.04	15517.4	13074	10962.7	12859.6	8609.97	8743.77	8029.21	12635.7	33733.6	37168.4	11651.4	12674.9	30408.8	21922.7	30672.8	32773.7	11941.1	24629.2	23740.2	25928.1	26226.8	11235.5	31601.7	22132.2	31100.8	34386.9	14650.3	25242.4	27095	11326
0.49_295.9694m/z	287431	291747	287253	299380	283622	293464	292938	286971	294131	274147	301876	292566	494792	483972	216771	364013	346101	407007	157664	473062	682515	260280	281627	272294	205232	180914	283683	326199	433757	173591	150012	336927	332427	495734	280655	292900	279759	225286	414865	358292	352840	339324	270573	266563	286382	233561	197850	151497	124760
0.49_299.8930m/z	317447	314907	303761	319118	318172	314350	314067	314110	314093	324952	308683	311299	313726	334039	283214	307589	336975	388459	340188	360537	418733	317784	313395	293343	274993	303158	327269	427996	354601	292540	325506	386769	372859	381579	404386	346924	362335	357744	342850	325933	361264	394040	318565	307351	323026	289932	311820	278941	309940
0.49_307.9424n	207341	220321	222796	222402	221891	215629	210243	224095	219658	217245	227125	208408	137735	152604	181413	125788	262295	145910	107720	167847	113782	209062	140902	106198	108246	94136.3	135294	420684	380270	181543	222574	383868	355196	331270	228897	266192	264883	328054	350208	327371	381832	314965	254268	320022	310739	218481	279800	338866	187685
0.49_312.9216m/z	60447.3	59124.7	63561.6	66472.4	63525.3	60757.3	63702.6	62903.5	64571.4	61302.5	66083	57987.6	46273.1	50062.2	42201.9	40554.6	65541.1	48148.2	34195.2	54336	42828.8	42518.8	35870.2	33045.1	30245.7	27872.7	42298.7	123558	120150	42008.9	57327.5	113504	99342	104907	73247.3	54857.8	82196.8	92336.1	107954	99143.2	83693.8	91300.8	77196.1	103825	97683.3	54370.9	82594.2	103537	55708
0.49_328.8992m/z	224883	217909	233237	229820	221870	224596	225261	225855	225358	219479	234410	222181	196762	201999	213226	194756	308635	227499	138442	232258	271657	224064	157638	145876	129314	125145	169691	406651	364039	191305	238818	432679	398028	355702	201554	282948	273035	321013	369356	365751	466622	323522	229296	288385	276676	210708	273958	335666	195461
0.49_332.8815n	203412	192023	200698	205449	203857	199612	200305	200412	201185	200486	211815	190853	184100	205834	189810	201359	231970	249789	210280	226803	265240	201831	194166	170866	162852	168547	208973	261920	228060	184875	208355	254504	265635	247442	220871	222758	216250	224291	225087	207310	245674	224766	205189	194125	183685	179456	193593	187740	190356
0.49_333.9085n	694511	707935	654630	699337	683388	684889	678734	699509	679993	707732	661162	697086	748729	780302	651125	717501	812438	845276	669288	828983	1.00686e+06	727761	693806	671161	653807	626081	720849	915679	864332	702313	689461	864822	857554	871222	917269	897834	711191	778369	824822	793122	922385	954172	689212	668396	695077	665257	699843	597644	624868
0.49_340.9243m/z	56011.5	53065.6	54744.7	57681.7	52446.2	55932.3	54875.9	54378.4	55171.4	52335.8	56225.1	55984.9	61742.6	68270.5	31966.2	50731	41609.1	61752.6	37104.7	67965.9	88838.8	38935.1	47854	47331	37150.8	35880.8	53058.1	71898.6	81631.9	34111.8	41898.7	59161.4	56576.8	86267.7	81222.7	38365.2	64311.5	60074.1	71794.2	50510.4	35160.9	71920	57666.2	63577.2	66968.2	46287.8	50222.2	47893.8	35210.4
0.49_347.8570n	203438	204106	194900	205458	209715	202993	202356	202776	204073	198901	220498	191570	203504	225773	177772	202515	237612	250615	187927	264168	398183	217771	204966	172705	166693	144593	218834	269848	232155	172918	187120	258288	260868	288726	254684	254014	231675	249752	250898	240800	300409	244037	191315	184498	178753	164411	184058	191180	174997
0.49_348.9424m/z	17915.4	17915.4	17915.4	17915.4	17915.4	17915.4	17915.4	17915.4	17915.4	17915.4	17915.4	17915.4	8921.13	14677	6467.45	11218.6	18221.1	13154.5	6427.62	12377.4	5967.6	8977.39	6531.73	6182.49	6612.98	5499.93	9476.17	41923.7	40009.7	10433.6	16312.5	32688	31476.6	26972.3	26263.9	13391.4	22543.7	26744.1	30634.8	27177.1	20525.6	29575.7	21523.5	32711.7	36201.3	18823.9	31064	31390.7	13404
0.49_370.9506n	100258	97654.9	106545	103955	101146	96700.4	104665	103819	98526.7	99954.5	106689	98852.2	67351.5	70250.4	54738.1	48816.9	95737.8	59814.5	24296.5	75491.8	34295.9	59827.8	41109.7	39013.5	32010.1	28964.2	42990.9	229508	223891	49822.6	74639.4	192947	163159	182220	142929	82950.4	134830	161304	202940	164196	117755	194606	129939	199093	219030	98933.9	171005	191385	70811.3
0.49_374.9011m/z	18385.5	17536.2	25675.8	21823.8	23454.8	19078.1	23355	21586	22798.7	18547.7	25054	17967.5	9594.82	9535.43	18685.9	11905.4	25997	15395.9	10178.9	15362.7	8935.61	18283	13776.2	9158.89	8440.4	6355.23	15258.9	35915.2	30143.7	17731.4	24737.2	40883.8	31901.7	24142.9	19694.4	27037.8	22594.4	26920.2	32201.8	34891.6	42978.1	27341.4	22704.9	27946.9	20054.9	19522.1	21315.4	26730.2	21325.9
0.49_379.8897n	282142	279790	262725	276395	268968	276909	268475	276362	275011	278463	277787	266398	268153	284821	304313	257486	318871	286615	258991	272480	291301	342402	268540	259859	272019	267936	274538	379170	303471	290736	280140	364442	336129	309258	322498	367726	286213	322689	312087	303581	406259	351996	283473	255277	251530	265115	284079	247090	264638
0.49_386.9279n	183616	182771	192920	182170	180216	179796	184533	191073	180688	182090	181118	188369	122913	124475	152531	107025	239358	123744	68760.1	141636	96061.6	164468	101707	85361.1	95088.7	78475	99629.7	362319	318564	158198	181484	345929	322706	270940	193710	249760	228229	286414	313877	290406	360878	276143	195594	249819	262126	183823	253032	284048	153087
0.49_387.8739n	220341	221915	214271	225150	225796	220784	219698	221917	220967	218049	236166	210717	190249	198785	187920	183422	267593	253395	218596	241931	235107	233984	202375	182255	164148	164239	202724	299500	270698	227747	231033	302122	317397	285390	390458	258480	245644	275256	260779	267750	291335	296257	216557	204516	202741	213676	240191	231221	234796
0.49_400.9395m/z	7038.3	10860.5	7159.76	9635.88	7631.31	8159.64	8455.13	8346.76	8320.79	7321.16	9469.04	8253.48	2931.4	8528.89	2463.42	2988.7	8920.32	3520.69	484.079	4591.91	2868.18	2346.11	1388.23	2777.07	1181.83	1400.39	3083.02	30742.2	35909.9	2892.29	4573.68	21731	15538.1	21459.8	19220.6	3460.98	15108.2	23425.8	29637.9	23660.4	5134.96	32170.1	14754.2	33986	52347.2	8000.92	24536.7	22633	4238.11
0.49_402.9099m/z	138977	139670	137613	138681	142879	139257	139179	139259	140099	138121	141203	138720	129504	133730	134796	111476	186443	129272	74447	152517	127877	148763	104660	100984	96971.6	85666.1	110970	234037	205703	123599	131952	221034	213246	211295	163672	184103	169592	180772	215192	203976	252018	194896	139317	161477	164059	137274	156902	160549	119434
0.49_408.9013n	153966	161789	165748	163302	165306	145575	168393	167284	165226	162693	163464	149335	120808	137623	128635	107375	197107	118372	59325.5	150219	118298	143515	96746.1	78932.2	68842.7	66167.3	100353	322376	312389	121791	141747	281785	278969	285257	203051	198720	200476	224443	275016	249429	271997	254965	189862	251715	264028	156952	230106	228890	137069
0.49_414.8820m/z	37986.4	33404.1	42799	36406.6	40908.3	36404.7	41796.4	39326.8	40716	28844.5	43470.5	40119	26710.7	30021.7	23010.7	24160.2	45872.3	25412	13408.6	33334.1	27287.1	25101.6	25271.1	16884.8	14115.3	12318.3	22786.8	96978.1	79973.4	26408	36783	68126.9	72296.5	55973.5	42422.2	40574.3	52933.8	65357.1	71384.5	63208.2	54385.8	64481.2	48815.9	65719	51947.5	35871.8	49871.7	69353.2	32606.6
0.49_415.9080n	53093.5	45373.8	55287.7	48608.6	51688.1	49598.3	51515.9	50594	50318.1	49649.7	51331.3	50958.9	30756.9	36048.9	19889.2	21981.1	54545.1	25764.4	10146.3	32868.5	18877.4	25973.4	16120.7	19346.3	12014.3	11760.3	19741.9	149274	156898	28417.4	39289	116113	90062.2	100732	79232.9	39513.3	69891.1	93550.9	108268	97117.9	51025.5	110131	71887.8	135750	148290	51520	109743	128053	31667.3
0.49_420.8695n	179061	177310	176554	184927	180805	178750	165209	183699	176112	176202	184845	179063	147418	160569	192075	145623	219975	158333	127685	169370	152235	186635	159527	136843	132611	126446	141354	244567	201518	175600	171380	232277	253174	193823	182923	246768	183608	195943	205150	237496	313783	205819	161944	166140	146591	159529	137906	160584	159866
0.49_429.8567m/z	220903	204494	232344	227388	221750	218164	220464	221104	221659	215174	228845	217474	225590	232132	179484	200571	277150	231595	126923	264962	341986	195859	166377	140941	121179	103253	168223	353377	354831	166840	186296	349295	360667	397786	238232	251741	244008	263455	330434	328777	351261	291981	211853	246682	249975	180550	222667	232932	157782
0.49_432.8082m/z	12403.8	13634.8	14996.1	14877.7	14103.8	13606.7	13580.9	13911	14879.1	11083	17020.8	13442.7	11790.8	13903.5	11749.1	13383.2	14318.7	20944.9	18700.5	14166.8	20170.9	10270.8	9832.22	11411.1	7958.01	7771.65	17533.4	15987.8	13056	10297.8	14997.9	16541.2	18441.8	18943.3	13553.6	11263.5	14745.1	11953.6	13845.6	9601.27	11129.4	15933	10994.3	11439.4	9003.11	11391.1	12159.5	11386.7	12558
0.49_437.8613n	185958	177140	179887	185404	186394	182337	181634	183930	182873	176617	190871	180592	210035	213114	188611	196229	264870	237154	148320	254478	353611	219939	174617	143483	155782	137128	197457	260844	226644	178395	183698	278346	265989	270452	194282	256418	207108	205905	249701	267354	366425	235091	168613	172767	184646	172894	185534	168307	171701
0.49_444.8223n	277696	273287	283968	278728	281127	265478	272686	281406	273573	279636	290918	265621	261415	277698	271970	227025	353764	261528	163024	290824	318631	331083	215512	194276	185389	166570	213886	432577	412711	275858	270664	424165	416851	435134	333916	387522	291517	358220	377502	377145	527114	358435	275897	303441	284907	256024	296336	309528	244367
0.49_447.7828m/z	31043.6	28754.1	30923.2	32392	34445.9	32388.4	30315.1	30314.3	37913.4	27197.9	33615.9	29853.2	56681.7	57808.6	25022.9	51022.9	33084.2	61645	34210.1	56240.4	98193.8	29493.5	46696.6	44738.9	36128.9	36431.5	46781.7	25805.7	25444.8	19835.2	20070.6	23671.5	24608.4	35698.4	27762.7	25087	28366.5	18756.1	25581.5	24511.7	22769.3	25874.7	27914.1	21702	18193.5	18418.5	15598	10228.2	16654.8
0.49_448.3899n	49012	57792.2	48734	47971.3	57710	44679.2	59772.7	57274.5	59560.5	41018	46361	59859.4	10702.3	11662.1	52844	19669.8	88845.5	14323.4	11640	23458	5867.24	53037.6	19911.3	18335.9	20898.9	18342.1	22978.2	124915	98441	58681.1	67506.5	90582.5	129843	60933.7	42476.6	124132	57168.2	110192	97951.6	133664	192816	77046.8	59836.1	75369.9	73862	67398.6	79719	108569	68470.2
0.49_453.8771n	135564	136431	133146	136452	135639	135417	135347	135652	135384	133274	138468	134539	77976.9	84761.8	169601	78554.3	220550	73184.7	59423.2	97267.9	61165.6	197523	69528.8	56713.2	68956.5	60747	84182.7	263684	219481	146533	161138	278166	246350	202398	109729	237015	142336	208176	203455	237197	451432	195086	151814	175308	158836	140002	168586	202587	136223
0.49_458.8562m/z	291337	290938	292482	290392	291612	291351	291351	291355	291343	291280	291522	291257	173936	175311	326570	163850	509335	178089	85474.1	217223	131227	361260	138853	109565	120308	96376.8	149116	649283	578809	294472	321062	697738	670801	480884	196085	484735	314328	451028	530704	598476	914353	425455	321310	420557	395728	318689	386656	503719	261695
0.49_459.8822n	351205	356255	348538	354955	350998	342509	348227	359000	335802	359503	353899	351290	221163	246123	304150	193015	463878	205993	127863	269779	172654	352873	178710	153586	170459	140416	203210	714831	638376	303079	338399	679354	635794	551053	350733	448991	402400	531905	621137	612897	680262	542957	398268	528450	525482	345785	478662	570712	309074
0.49_463.8687n	156232	157692	168970	150176	178298	152256	162690	171196	162881	165936	157164	154638	118449	121444	170715	96552.9	238386	108108	63732.3	135116	115105	192819	94370.2	77624.9	83053.3	77881.8	103698	297774	289462	175287	153559	301962	313980	305909	159127	269740	189542	221367	275490	288322	414412	237992	164119	171704	179799	154421	158191	170985	138645
0.49_470.8846m/z	51647.8	51502	51186.6	50375.6	53522.2	51189.9	51063.5	51589.7	53400	49880.3	57268.6	46889.2	48872.2	47342.6	26674.5	38328.5	47940.9	40842.6	14303.1	53001.3	37522.2	27009.4	26417.7	22712.9	19237.1	13756	31387.7	104880	110866	31747.8	36879.5	85555.2	85068.5	107143	61813.3	55244.8	57599.4	68283.4	92548.4	74748.3	57565.1	82523.9	60441.3	81770.9	88426.8	50719.8	63772	74312.3	30013.6
0.49_473.8318m/z	447716	455828	462774	460037	458461	448408	467490	467871	451110	453288	465788	448183	427748	398340	545718	349683	799771	387234	174982	496938	463626	662351	303276	236852	238559	185289	294621	726037	716671	416760	394443	816578	822934	739623	288278	792756	440689	512059	733592	778163	1.31101e+06	544265	435341	458919	420331	422806	383515	404466	324591
0.49_477.8079n	431939	415900	413186	437697	427325	424425	423118	426726	425403	415543	434352	423892	430513	444099	455264	395550	615404	463823	355944	520289	553869	487954	431856	377126	363378	365058	469400	607693	579871	399385	413002	650397	663941	659339	560714	539507	418250	481736	606544	633130	795636	553208	420238	408984	399932	403607	438836	424710	421912
0.49_478.8679m/z	40716	42031.6	38959.9	41301.7	41180.9	40807.3	40807.2	40834.7	40870.2	40778.6	40512.2	41123.5	17000.9	11744.6	32416.2	13712.6	68986.5	20870.4	8130.17	27804.5	4766.88	35241.4	15449.9	9660.41	11715.8	9823.41	19849.5	88996	75556.7	35623.3	47817.7	105255	107329	77037.1	56799.6	64419	43966.7	65506.6	75160.9	85994.8	102191	77011.1	46769.9	59750.6	60483.3	47132.9	70643.5	88806.2	43370.8
0.49_483.9050m/z	18656.8	19308.3	18390.6	19073.9	18760.3	18839.3	18833.8	18837.2	18833.3	18506.6	19519.4	18500.7	9231.15	11785.9	6579.68	3199.28	19608.9	5268.56	918.609	11420	4563.01	16787.4	2673.35	6066.32	4141.47	2054.76	6662.51	51105.3	41378.7	10517.2	12100.7	38719.2	33808.9	34903.9	26191.8	22801.8	22703.9	36391	43550.1	42414.6	29867.2	37915.4	17820	39648.1	41132.2	17834	36806.5	35132.4	14988.8
0.49_496.3575m/z	23074	24023.9	21958.3	26395.6	27959.4	23348.7	27366.4	23379.5	27613.6	21767.5	28274.7	21727.7	8003.72	6717.18	29599.4	3445.81	44353.3	5202.25	5919.89	13092.7	1386.57	26987.3	11276.2	3514.48	11976.5	12372.1	9346.24	31018.4	25384	36585.5	27796.2	43057.6	25075	23629.6	7993.29	45474	16197.2	29877.5	25175.8	24186.2	87384.6	32323.9	20064.1	28046.4	14713.6	27028.6	20040.7	25603.9	21136.5
0.49_499.8823m/z	55226.6	50487.5	61878.4	48782.9	52034.5	53427.4	53512.9	54301.7	54541.6	47999.5	57066.3	54741	22862.8	31532.6	47971.9	25662.5	81779.6	28543.2	9213.15	38861	22104.2	51057.3	20731.8	19197.5	19670.2	15251.8	26755	120301	103977	46143.4	56425.1	118031	109157	75644.3	45591.5	83974.3	67933.8	83941.7	99931.8	99559.8	136535	83971.4	67169.3	83298.4	93006.8	60458.6	80332.5	95974.1	49607.4
0.49_50.5437n	32833.3	31514.9	38250.9	32732.8	33074.1	32147.6	38948.8	29156.5	32346.5	32731.4	31675.4	38818.9	36676	45858.6	23625.9	34631.9	30482.5	35832.6	24558.6	31648.7	35187.8	26434.6	34415.9	34650.9	28603.7	34983.4	31610.3	50115	42012.3	22856.9	28784.8	42407	40448.8	44082.6	62815.4	36286.3	53237.6	48130.2	44931.7	37348.9	32739.3	47029.4	32315.8	36830.5	41458	36874.4	51490.2	43048.7	25775.6
0.49_519.3371n	22598.2	28064.5	34640.2	31699.3	27447.6	27807.4	26919.1	29073.5	31917.1	21083.8	26999.5	35943.7	13938.7	9838.14	9596.81	14345.8	37560.3	25918.9	11430.9	33036.9	4072.99	16808.8	15774.7	6263.92	12019.9	11952.3	20249.3	50947.4	36288.8	29765.2	19973.9	37473.9	45847.1	31994	21210.1	61658.5	22965.4	32236.4	37422.4	49422.4	52367.7	62410	23535.7	22557	30341.7	25267.7	41758.6	39857.1	20488.8
0.49_522.3660n	65612.2	59453.5	68411.8	71021.7	66258.2	59738.8	66668.6	72613	77466.1	43584.9	78697.8	67682.2	27073.3	31148	64851.7	29134.7	88596.9	23884.2	19179.2	34671.7	3409.83	86561.4	34949.3	24639	30741.5	22286.4	30818	142739	88221	53642.1	61018.4	118371	128527	68614.1	43045.1	82012.7	72935	88487.9	95943.6	119264	193680	95483.1	75453.4	79047.7	67037.8	60154.7	68690.8	76445.7	49729.3
0.49_553.3468m/z	24048.1	18760	30108.7	29302.3	28498.7	23586.2	26114.7	25660	25470.6	18703.3	31916	27009.6	5387.96	11177.9	19561.3	13180.2	33661.7	11115.7	4136.24	16525.8	3140.58	33712.4	17424.8	4626.55	8829.65	4541.89	14489.9	51657.4	44267.1	18608.9	25285.8	43749.2	44128.9	26841	13120.8	37676.7	31614.2	44647.7	49328	59095.9	111557	31682.1	30900.2	25175.3	21797.6	16832.5	18825.3	37456	26494.6
0.49_572.7340n	77250.6	77250.6	77250.6	77250.6	77250.6	77250.6	77250.6	77250.6	77250.6	77250.6	77250.6	77250.6	105765	114777	95418.4	96568.8	114228	104306	54666.3	89664.2	118645	97025.4	73280.7	64958.3	71843.7	52527.3	71367.5	106217	110645	77422.6	75228.2	99251.4	98426.5	110175	84706.5	106125	72739.7	79822.1	95519.7	91501.7	110923	86417.4	77862	77078.7	76383.5	73472.1	69197.6	51566.5	55667.4
0.49_572.8370m/z	132700	131040	136095	132643	131860	132789	132834	133009	132747	133954	130096	134547	96467.8	90895.2	107466	80464.8	212093	86692.5	33091.5	123361	80395.2	123694	62006.4	47328.4	47406.8	38449.7	72508.4	312340	316517	106823	117799	317675	297332	256649	105449	173499	142551	202497	260178	274117	312017	226213	159133	233578	248052	148425	210374	255246	94188.6
0.49_573.8623n	158093	155389	142009	143296	156958	152222	151748	150577	150709	161734	138275	155391	123509	131636	124106	99125.6	182196	108666	48124.2	122487	85101.2	140445	72188.2	73682	76595.2	59170.1	76828.3	361437	321532	127578	125576	291076	256345	253613	164724	191986	182811	249515	284546	222541	220861	252164	193619	282550	305270	173841	238584	237811	116345
0.49_574.7950m/z	150578	146210	167929	156051	145607	153077	153052	153059	153590	149506	156759	152513	176104	181096	144738	154174	194665	162324	79101	203671	242134	144406	123791	98690.5	79062.5	72828.5	145463	225827	254579	123468	114578	237465	227280	258684	182597	185927	153640	162075	227021	236677	286826	232408	141412	148541	143330	115163	116727	131821	97648.4
0.49_580.8072m/z	46395.2	46858.3	49452.4	50665.1	40745.7	46632.4	45137.4	56366.1	39883.8	45337.4	48877.5	48308.3	59834.7	55656.4	53963	49028.3	74594.9	58291.4	33156.1	59290.9	67348.4	62267.6	42015.7	35474.9	35392.2	28004	35339.4	84946.2	81004	50724.4	46134.1	76991.3	90665.4	72371.2	69858.2	68916.1	46815.6	62512.6	74210.8	71741.8	90640.3	78795.4	42473.8	47082.1	48829.4	43536.9	48812.8	50297.3	37686.6
0.49_585.8350n	118439	116744	118574	107940	102490	110195	107818	115940	113532	123300	110277	104523	84331	83910.1	126239	68830.4	176243	74060.9	44639.8	89928.5	60719.7	150635	70120.9	59332.8	67131.5	50394.6	70241.8	196399	170846	110042	111035	164935	195024	152057	95338.3	195223	119953	131759	180819	194101	302586	139654	121290	130261	126566	115539	120666	125579	88179
0.49_59.0261n	250558	243319	251577	244360	250389	248007	247845	248331	247910	243916	254084	246026	248791	238097	250175	212262	314213	231172	153054	256498	272521	290930	205040	182979	197853	181779	218170	387783	338831	224116	227992	380460	373670	348343	234147	355732	272338	322349	375147	382550	552431	342732	255795	271698	272426	241534	251758	274694	220052
0.49_593.8248n	151115	149454	149248	150959	149069	148786	148142	152970	147259	156256	151119	143851	181386	165084	156797	137931	235338	150109	73333.5	181198	253698	187849	108392	93016.3	78333.5	63949.7	101635	234822	274360	136140	137762	272496	247755	263473	163342	213536	134575	170223	221609	214166	344041	193752	148011	159345	164421	138322	143308	151279	97098.2
0.49_594.2647n	63313	71909.7	95702.7	61386	72931.1	64662.7	86851	62616.8	73332.8	73094.3	79995.6	64219.3	52703.2	49517.8	82247.5	61202.4	123978	49992.6	29895.2	61942	22479.4	66683.2	44810.6	34708.8	38735.1	31562.6	36398.4	121438	82948.8	69542.5	69951.7	108420	112689	116190	45747.1	112085	63213.6	74270.4	95394.1	110107	152776	76946.9	76063.8	88010.7	79973	72574.7	70252.3	54637.3	61417.6
0.49_600.8172n	126890	130091	128463	128072	117899	123758	126481	113886	137561	124301	115742	135702	125031	121385	134670	100007	200134	132749	70733.1	137451	137581	168098	109517	91729.5	81380.5	74175.6	91282.6	184348	190689	128199	106685	181240	204263	199939	134028	212405	131115	142325	194027	194135	226100	167846	120377	117514	143144	118747	136837	128075	90314.7
0.49_605.8172n	444264	444264	444264	444264	444264	444264	444264	444264	444264	444264	444264	444264	413599	414127	454020	339425	683437	362589	198318	426960	405318	515288	280291	238992	235481	199726	300127	784586	762537	412576	399942	824107	813551	692825	380149	650798	449853	534622	702866	789382	1.11701e+06	601560	460474	534938	492635	407202	456948	513279	326150
0.49_607.2692n	20338.5	21564.2	30591.9	31248.1	32665.8	25939.6	31662.2	15740.2	33422.5	32331.7	15788.7	36636.5	20454.7	23328.3	21918.6	20238	43214.6	28213.5	15407.2	37014.2	20104.3	18931.2	25469.7	12085.3	14850.5	13920.2	25749.7	35654.4	46062.6	12698.3	19617.7	45598.2	38619.8	38975.5	23766.4	29670.3	26944.6	19799.8	33296.5	54998.7	44852.7	49437.4	38747.4	24417.4	29469.8	22285.3	11225.4	24397.9	19134.1
0.49_610.7971n	193548	190160	178740	192232	192279	189451	189200	189394	190673	182578	192718	191496	382647	312059	219513	276961	265272	280513	132258	319654	563864	235477	233784	193384	195002	167176	238980	248156	241039	149126	134178	244481	235924	250437	184786	245173	148918	175124	229641	256479	306858	250036	159139	145465	137826	132141	128794	124707	119237
0.49_611.8031n	246036	246036	246036	246036	246036	246036	246036	246036	246036	246036	246036	246036	374146	317854	325169	285871	402901	305049	143462	377413	485519	395263	277519	232982	222982	160734	238643	317472	319415	213309	181467	325557	316017	355438	182588	392539	229588	242035	348665	354844	464286	295302	214425	203872	210880	217160	173476	156732	150791
0.49_620.7933n	375347	374412	371756	387653	361589	378443	376854	375724	371370	369775	373977	381421	391114	370359	415442	314092	631868	347003	158569	428415	424373	487289	270501	225099	217772	170276	258847	511995	577841	312983	301917	587383	614697	601920	250249	594269	326295	390085	552550	593804	906142	416744	352780	367334	353893	336624	295238	303397	239152
0.49_644.7708n	250183	242339	245900	233713	245316	242458	250413	239117	255258	234830	244803	243476	223649	236436	267180	200912	343731	227235	123593	249037	228978	292935	205163	182520	179568	138157	200774	349016	388876	210242	200537	355216	349285	374258	246808	351135	222175	249483	372376	387197	511733	331038	317771	319966	317776	313769	277162	245474	249408
0.49_658.7992n	151999	155964	125845	130307	129406	126498	148774	118118	129667	159176	122410	149204	144904	134368	137318	104968	179341	136304	47817.5	154469	126375	173254	106674	89576.2	82880.7	68080.9	97823.9	194665	188148	129570	109855	183534	162180	169236	128894	202527	98717.5	133157	190609	191913	279117	164884	120528	128642	133448	144861	115308	120111	84644.2
0.49_66.0195m/z	18105.8	19799.4	17951.1	18840.4	18759.3	18815.3	18528.4	18725.5	18716.6	18502.1	18887.6	18638	18271.9	18656.5	10184.5	15174.7	16545.5	18302.4	10422.7	20591.5	20922.6	14264.1	12993.2	14200.3	12296.3	13232	15794.6	26480.4	25251	12667.7	13309.9	22780.1	19274.7	23653.7	37146.5	15545.7	24978	22814.9	29847.4	25284.6	17567.8	31499.6	21189.1	26190.1	27290.9	16817.2	23460.4	22181.4	17384.9
0.49_678.7390n	41346.7	32912.4	24541.1	31775.7	27363.4	36715.2	31932.8	34042.2	27830.2	36870.3	33808.4	27784.3	30242.8	27936.9	27101.1	22661.3	51065.5	28803.4	9650.9	38521.8	25988.5	33504.5	21913.3	20649.6	20065.7	14137.2	19148.2	38704.3	67879.8	20117.9	21856.4	52536.9	51330	67551.2	31340.3	41674.5	34964.1	15642	56261.3	46787.5	44814.6	33767	30662.6	45422.4	51486.3	27705.4	39160.9	29844.2	20428
0.49_679.8050n	181953	181953	181953	181953	181953	181953	181953	181953	181953	181953	181953	181953	175375	172835	150689	131984	269930	158654	42976.2	192250	199093	145070	105093	87735.7	84870.7	63608.2	105616	328352	360292	117974	136764	341992	308831	363848	149399	243057	183063	217325	323109	339501	470301	292264	170698	227794	228692	170059	166328	223780	93881.6
0.49_686.8143m/z	63953.7	63953.7	63953.7	63953.7	63953.7	63953.7	63953.7	63953.7	63953.7	63953.7	63953.7	63953.7	48689	60732.8	43194.2	34540.3	86669.1	43700.2	12122.8	68869	48578.2	51460.9	28795.7	27263.6	22165	20647.1	30523.2	151522	175697	53330.6	31421.3	155452	130997	165106	81244.6	78280.3	53618.3	74115.7	129215	112956	106661	97640.6	78193.5	135694	138323	59868.3	101273	127984	56919.9
0.49_689.7772m/z	168096	175950	173090	178313	162855	174549	181438	166934	185225	165790	176846	165191	203022	186444	146764	148518	250904	137251	80830.2	197209	205438	185771	133547	113744	94535.8	83638.2	133419	254110	308129	146253	131402	273485	282064	283829	220432	226101	179771	186932	260328	268159	251599	278743	160037	172633	185509	149069	150144	161434	121400
0.49_694.7192n	392677	396175	374288	380564	390795	383075	379196	400838	379230	405611	354826	402244	486677	459762	443375	406612	616228	418484	179973	500232	573891	535194	306910	265870	235507	174280	265425	527438	641494	316484	309567	629549	565624	586442	379764	583664	311260	332354	561036	582044	790210	504795	364015	397989	400742	340671	343093	267094	248160
0.49_703.7536n	284986	289154	283701	300016	275422	280620	281934	291483	278004	285353	275801	301656	347869	356456	278997	279607	414311	295329	117643	382573	490274	330690	230773	202364	165525	139370	219423	454107	476798	238668	230604	459654	440340	500090	318131	405691	276412	348109	450620	444471	519207	407166	268353	322390	342329	268233	277354	275938	177378
0.49_732.7456m/z	34456.1	36553.4	32633.1	33176.5	36117.7	39501.1	38495	30830.6	42168.4	21200	42078.4	42330.8	54064	49044.3	27192.8	39248.6	48993.4	43731.2	10585.9	60235.7	69406.9	33426.2	19359.4	20045.3	16078.7	16255.1	20000.9	43790.3	74230.7	23375.2	19970	55639.8	50060.8	76510.8	54973.9	43534.6	35541.6	38229.8	67509.2	70610.5	46401.6	51083.6	29740	26061.6	33160.2	22305	20932.2	17434.2	15962.4
0.49_74.0336m/z	5333.8	6437.49	4013.76	6455.48	5506.99	5633.33	5315.57	5312.8	6006.74	5090.56	5182.1	5867.01	7113.87	6557.12	2106.25	6128.52	2469.54	5669.01	4635.24	7161.01	4560.96	4514.59	6842.99	5746.22	3802.59	5383.06	4724.04	7616.41	8437.49	2452.3	4242.05	8479.1	7777.86	8192.28	16586	5157.63	10957.3	9205.64	7908	5653.44	3532.09	8484.27	5486.02	7583.37	8351.02	8143.66	10704.4	9745.23	5629.26
0.49_740.2696m/z	35365.8	22828.2	40600.4	20352.2	37476.1	30166.7	25151.5	33589.2	38975.5	27238.8	28076	28397.5	36995.4	29211	34803.7	24110.1	54790.4	32276.5	6678.22	27516.4	24481.8	38707.7	27359.7	19225.5	12752.6	7184.49	21144.4	25348.7	51568.7	24539.4	20151.7	53895.3	43720.9	54588.3	15244.3	43666.7	27653.9	36602.1	49207.9	39735.5	42863.5	24790.9	27755	30422.2	33263.7	28524.6	14410.7	16236	11014.9
0.49_748.7249m/z	219563	195771	202971	203713	184628	203313	188336	213125	217023	182957	213924	193888	335853	292570	236917	259138	355858	280780	120422	345291	470811	240798	209232	178106	166660	112328	206226	261845	272367	147692	163376	289535	344392	374028	195465	307564	179360	177018	298662	309215	395725	220779	164101	160759	140092	164807	114099	124209	110083
0.49_775.7587m/z	96746.9	95842.5	111186	95932.2	103169	106752	95686	103023	97271	97643.6	107232	99725.1	128785	127581	90427.8	90793.7	156343	101689	52679.2	116168	188865	125720	76367.1	77584.4	73828.8	51581.4	74958.9	131634	164173	77306.2	68274.8	132932	148956	174160	99709.3	124093	85995.2	107313	171296	157186	187957	144866	95703.3	92665.5	101955	76721.8	64546.3	68511.6	73566.7
0.49_790.7398m/z	130875	143783	143187	149702	140577	120584	139479	140917	140009	132552	155556	130743	189005	186970	147337	133588	208889	184227	67859.1	205961	326075	141070	138902	101966	93406.9	73398.3	114990	198435	208247	94045.5	107233	214459	234696	205145	148286	167139	129934	149520	204908	172278	247925	179422	125217	129718	121720	100874	113636	90484	97141.4
0.49_793.7096n	140347	99055.2	94927.9	121432	103902	103534	116745	100714	105409	117564	107782	114411	172693	151847	108244	117190	162586	155001	55120.4	177456	257619	137437	98694	94066.8	82460.1	62162.1	88563.9	123357	172172	86524.9	76915.2	156060	167877	168241	93355.4	189007	95649.9	91619.8	153083	176905	247068	139918	96777.4	113492	153919	109112	100747	68989.7	56898.5
0.49_795.7599n	234789	223854	212521	192497	213100	215249	229928	195925	215102	208929	235570	211044	261729	260594	185740	227695	303181	208989	98347.2	263317	358701	232716	189623	151079	119388	102865	162741	325950	372860	177069	149708	331404	368906	366897	269348	271757	178006	231490	356533	400945	297662	322852	169175	182345	185200	170214	173532	147470	137742
0.49_804.7340n	127402	151265	134607	104628	120209	129830	131025	117052	123652	135738	112066	143570	213352	190147	109148	135082	194332	144587	61367.5	185717	265073	154128	108787	98625.4	91199.1	64881.1	102197	168211	230741	97912.8	88752	160141	202185	211973	132706	212767	119163	115632	175901	190968	140229	193730	117242	125825	165451	129879	119892	118791	85329.7
0.49_804.7525m/z	19816.9	10957	13707.1	17193.9	13284.9	15190.8	14537.2	15610.2	14089.8	13580.8	13738.7	17301.3	19518.3	21625.8	14222.8	16213.6	7362.84	13416.4	3992.72	16245.9	11973.1	15784.4	9863.68	9975.33	5868.54	5400.88	13048.5	37837.3	24509.5	5770.2	12320.7	6212.95	15971.1	4342.05	11407	14010.7	8185.66	8865.76	27223	18159	30943.3	22769.4	16302.3	27251.4	27408.4	9998.42	9606.32	18095.5	5535.83
0.49_815.7288n	96573	105193	83671.5	111179	91175.8	95144.8	97603	98696.9	98649.3	84004	100286	105193	113718	97794	99414.5	91469.7	145351	96474.8	46122.2	102181	133299	97513.4	71490.7	49849.9	56734.9	24759	42956.2	125613	174267	85932.2	73544.6	152087	147677	177628	135532	145217	79272.6	88197.8	121755	172680	179639	141900	91291.8	91758.4	89870.8	74457.5	70977.1	72247.5	58179.1
0.49_84.9382m/z	9552.22	6660.8	4911.13	8077.58	4975.81	7149.15	8904.83	6400.33	6574.58	8451.34	8733	4283.63	7695.16	8773.54	6473.06	7261.6	4513.95	3638.12	4839.45	5100.35	7107.06	6239.72	7494.37	4986.13	8337.96	6828.48	13852.4	8659.55	11663.1	9203.1	6893.52	6468.09	8738.38	3300.31	4672.17	12084.6	9921.79	8652.28	5902.07	5677.86	9741.55	7583.62	10802.9	4468.16	6094.46	5224.08	12295.7	3011.21	5522.01
0.49_85.9856n	58741.2	64593.5	62627.4	64972.2	61669.7	64021.3	60753.6	67759.6	62609.7	64904.8	59331.8	61675.4	61072.5	72524.6	41339.1	51667	56914.8	63756.5	42116.8	74060.6	68021.8	45175.9	50326	50262.9	43079.8	42045.9	55641.4	102689	97432.4	45761.4	52532.1	87866.7	80146.7	88562.7	91780.9	60508	80304.6	81707.3	86743.9	74446.2	67473.9	93457.6	66867.1	82804.2	91018.1	61829.9	77268.6	76604.5	54096.5
0.49_854.6956m/z	84324.2	92320	82477.7	72846.8	92219.9	91936.7	83254.6	91826.3	83595.5	71573.1	90319.6	93155.3	91093.6	73630.2	83455.9	89680.4	135654	84896.8	44796	109909	108424	96464.8	71289.4	51443.9	63188	39277.2	64819.7	137977	143035	51599.3	72458.1	159179	143392	146200	84360.7	109198	64392.5	86366	126462	149309	116185	122969	58556.5	70109.8	56069.6	39171.2	71732.4	70692.2	53710.7
0.49_862.6971n	180150	208951	177135	190316	144694	206131	160221	214685	183815	178282	172929	181397	266950	243015	189932	171248	270420	219229	89398.9	231512	318762	203620	147212	127995	120461	87958.2	144233	239826	341378	149572	122072	314128	296998	333491	209125	249902	130449	170437	291618	261145	285633	274203	142308	124726	140769	128444	121345	133057	109345
0.49_870.7181m/z	45408.4	47996	38855.9	32770.9	40010.2	44128.4	40977.1	40340.9	43028.9	36118.9	42935.4	43411.6	59481.1	64626.5	43468.9	56183.3	59683	41583.1	15487.5	64377.2	78194.5	79747	35834.3	27220.4	33404.4	16690.3	23285.2	73189.3	91705.5	38752.1	21812.7	64978.9	74038.6	71387.2	42945.1	69060.4	28222.7	32284.9	78567.2	65625.3	90875	57641.7	43976.4	54689	50537	58583.9	31736.3	31874.6	23699.7
0.49_893.6687m/z	21565.3	12853.1	21694.4	19834.7	23528.7	21698.5	26397.1	17481.7	21635.6	22618.9	15725.1	20239.1	31745.6	36903.3	21841.8	23271.4	32479.5	23027.3	7470.31	30962.8	69386.9	26365.4	23901.6	19206.1	13759.6	4376.21	21948.1	17304.1	25086.6	15781.7	15428.8	33392.3	28029.8	44324.4	26511.4	30038	18273.7	18030	35500.7	37771.7	18451.3	12706.1	10414.1	11306.6	15238.1	12543	9392.34	8487.54	3708.38
0.50_101.9635n	2.25117e+06	2.21214e+06	2.15611e+06	2.23275e+06	2.25642e+06	2.18148e+06	2.22352e+06	2.27293e+06	2.20529e+06	2.19502e+06	2.23295e+06	2.21331e+06	1.78201e+06	1.67911e+06	2.73152e+06	1.7267e+06	3.03659e+06	1.88129e+06	1.6064e+06	2.02975e+06	1.66204e+06	2.98405e+06	1.92892e+06	1.59043e+06	1.87e+06	1.66403e+06	1.88621e+06	3.37975e+06	2.64755e+06	2.5866e+06	2.67265e+06	3.34845e+06	3.23904e+06	2.52583e+06	1.77129e+06	3.50279e+06	2.44824e+06	2.8863e+06	2.80507e+06	2.96182e+06	4.65991e+06	2.66961e+06	2.30015e+06	2.24094e+06	2.16159e+06	2.37296e+06	2.27447e+06	2.4833e+06	2.32484e+06
0.50_101.9855m/z	6474.67	6573.86	5681.75	6696.81	6434.43	6362.07	6364.53	6348.24	6364.7	6304.93	6574.47	6216.31	5653.4	5125.55	6622.43	5588.41	8520.27	6031.57	4094.72	6509.33	6846.54	9240.05	5428.41	4103.05	4150.23	3407.19	4913.16	8007.71	6819.26	5960.04	5121.19	7307.96	7982.65	7649.41	3966.56	9650.47	7006.66	8074.96	7840.8	8525.59	12336.9	6990.11	5647.85	6183.31	4813.26	5288.55	5422.8	6879.08	5351.31
0.50_105.9639m/z	5890.82	5960.08	5957.08	5858.18	5941.81	5921.36	5921.68	5921.19	5921.39	5936.15	5894.17	5934.33	5198.83	5882.15	6736.05	5159.55	4414	6858.22	3777.56	3750.11	7401.13	4709.3	10272.7	7255.91	5582.6	6880.65	6786.38	3541.86	3746.48	4662.1	5711.94	2053.51	3344.03	2553.92	5754	4235.8	5385.75	6515.19	4810.79	4376.91	888.232	5295.85	10303.9	6964.06	4639.6	6704.1	2241.76	1385.23	3525.5
0.50_109.9207n	7.58036e+06	7.58656e+06	6.52142e+06	7.52666e+06	7.46084e+06	7.2686e+06	6.35233e+06	7.34117e+06	7.44189e+06	7.56421e+06	7.51974e+06	6.857e+06	8.14273e+06	8.20576e+06	6.44191e+06	7.18654e+06	7.60448e+06	8.90654e+06	8.32985e+06	8.40003e+06	1.15774e+07	7.46089e+06	7.54575e+06	7.72536e+06	7.78829e+06	8.06349e+06	9.20632e+06	9.72524e+06	7.99812e+06	7.35029e+06	7.4483e+06	8.1738e+06	7.73318e+06	7.89958e+06	8.61837e+06	7.82109e+06	7.94552e+06	8.36707e+06	8.17115e+06	7.93887e+06	9.47873e+06	9.37189e+06	7.52145e+06	7.05929e+06	7.01832e+06	6.30869e+06	6.73128e+06	5.8194e+06	6.91422e+06
0.50_113.9757n	167480	165310	163588	165520	160708	170321	164282	163789	165711	158961	169063	167141	364707	329196	152141	294241	198244	308707	190053	314495	608895	182280	240155	244934	216041	191484	237209	154202	168817	123167	97845.4	146370	151673	225474	150093	198236	156444	118389	185463	165639	195798	166310	138218	115767	116485	132881	94403.8	60740.3	79728.9
0.50_126.1901m/z	42396.6	40438.6	27611	32369.9	45049.4	32141.1	39908.3	36814.9	37202.4	35753.3	54593.4	24932.7	23347.4	96295.5	48586.5	23507.8	1871.7	52103	31507.1	52272.1	21903.9	24422.2	46145	38350.8	1394.33	49383.7	78031.2	57917.7	41841.2	47761	40274	45676.3	36552.7	41629.1	40811	27315.8	27246	43641.8	20564.2	25077.6	8478.93	30405.2	71737.8	32200.9	51920.7	35773.6	40628.7	10649.2	40568.4
0.50_140.9624m/z	8.87552e+06	8.64101e+06	8.37447e+06	8.81437e+06	7.60964e+06	8.00434e+06	8.91237e+06	7.9067e+06	9.14626e+06	8.74441e+06	8.42448e+06	7.86203e+06	1.4141e+07	1.35929e+07	8.73294e+06	1.25471e+07	9.50242e+06	1.42995e+07	1.07281e+07	1.39021e+07	2.26637e+07	8.28179e+06	1.21489e+07	1.21327e+07	1.20073e+07	1.0678e+07	1.31837e+07	7.95923e+06	8.07976e+06	6.50503e+06	5.19452e+06	7.59795e+06	8.08871e+06	1.05825e+07	8.86834e+06	1.03099e+07	8.63489e+06	6.30245e+06	9.00942e+06	7.69811e+06	8.88685e+06	7.85342e+06	7.36225e+06	5.9446e+06	6.08308e+06	6.57938e+06	5.01519e+06	3.38067e+06	4.80558e+06
0.50_142.9902n	1.13824e+07	1.12832e+07	1.31187e+07	1.26862e+07	1.12653e+07	1.22094e+07	1.17824e+07	1.20489e+07	1.18193e+07	1.16594e+07	1.20597e+07	1.21245e+07	1.10786e+07	1.12976e+07	1.358e+07	9.94402e+06	1.44291e+07	1.11379e+07	9.25663e+06	1.18257e+07	1.0623e+07	1.45845e+07	1.132e+07	1.03448e+07	1.0703e+07	1.10129e+07	1.20862e+07	1.6587e+07	1.4254e+07	1.30086e+07	1.25431e+07	1.54726e+07	1.44045e+07	1.33648e+07	1.16487e+07	1.63198e+07	1.30415e+07	1.5516e+07	1.4818e+07	1.6212e+07	2.21203e+07	1.48601e+07	1.33896e+07	1.22438e+07	1.18762e+07	1.09748e+07	1.22778e+07	1.25508e+07	1.22124e+07
0.50_146.9830n	311683	320757	348747	396789	310190	330949	340596	332986	330392	315359	341773	352655	311407	294058	388109	265915	407830	276558	254979	335413	337151	452061	351554	294398	334288	304247	324313	424937	417814	349914	350152	467310	470933	411432	307450	549851	365981	477645	448838	559733	727867	446356	355872	361472	344844	333703	313356	343568	353507
0.50_154.0050m/z	54421.1	45335.1	66944	59080.7	51963.6	42869.6	77137.4	60429.7	65525.6	53870.6	41123.3	57438.6	69520.6	70200	79808	57968.7	91141.2	69907.9	44398.4	61763.2	73795.6	82780.7	61902.3	36696	34621	33006.9	57435	93881.1	73002.5	57041.1	60768.7	79610.4	88038.3	66583.6	38732.9	98906.7	65150.1	73592.5	70601.4	75811.9	92960.4	54489.3	63978.2	60839.6	52705.8	35790.3	65492	62590.5	53584.8
0.50_158.9277m/z	5945.85	6287.16	9388.55	4240.02	8568.33	6693.28	6253.16	6878.6	6676.63	4540.32	10393.4	5940.25	6503.29	2412.46	2167.79	4427.41	15546.2	6262.91	16133.9	17273.4	16311.3	55230.7	274.176	3777.1	2130.22	1213.28	4879.49	8252.38	3015.16	5506.27	12040	6193.56	11218.7	9401.07	2619.15	39828.5	4423.17	8693.97	35633.7	50084	137283	18043.2	4877.7	4033.64	3925.91	9153.09	15755.6	14907.1	7265.35
0.50_168.9812m/z	3.29971e+06	3.3082e+06	2.88336e+06	3.32116e+06	3.32152e+06	3.2037e+06	2.85281e+06	3.19903e+06	3.2722e+06	3.30565e+06	3.29331e+06	3.05657e+06	4.06955e+06	3.83165e+06	2.87019e+06	3.43632e+06	3.40166e+06	4.21719e+06	3.75344e+06	3.92466e+06	5.76483e+06	3.35344e+06	3.4897e+06	3.52039e+06	3.59633e+06	3.53557e+06	4.09254e+06	4.24248e+06	3.57173e+06	3.18704e+06	3.15794e+06	3.49534e+06	3.4144e+06	3.54326e+06	3.65855e+06	3.53528e+06	3.44674e+06	3.54819e+06	3.59955e+06	3.51388e+06	4.17462e+06	4.08686e+06	3.27445e+06	3.03445e+06	2.97392e+06	2.81647e+06	2.88704e+06	2.38138e+06	2.89905e+06
0.50_184.0167n	2.06157e+06	2.06157e+06	2.06157e+06	2.06157e+06	2.06157e+06	2.06157e+06	2.06157e+06	2.06157e+06	2.06157e+06	2.06157e+06	2.06157e+06	2.06157e+06	1.61026e+06	1.6202e+06	2.47846e+06	1.70831e+06	2.64362e+06	1.90656e+06	1.73618e+06	1.87174e+06	1.60118e+06	2.52146e+06	1.97097e+06	1.67536e+06	2.01112e+06	1.77142e+06	1.93396e+06	2.99644e+06	2.21526e+06	2.44134e+06	2.6238e+06	2.90033e+06	2.7816e+06	2.11857e+06	1.94724e+06	3.15523e+06	2.50659e+06	2.77585e+06	2.63518e+06	2.55066e+06	3.78911e+06	2.63902e+06	2.05534e+06	2.01596e+06	2.06317e+06	2.36719e+06	2.27341e+06	2.22056e+06	2.22571e+06
0.50_190.9333n	719790	724532	726828	724832	724405	734257	717835	716289	723760	706133	737292	734899	1.0704e+06	886785	941262	891829	1.14319e+06	939421	539304	1.05216e+06	1.30326e+06	1.0761e+06	779209	637748	658966	518551	705356	751838	824079	646323	542615	869133	868180	969228	440314	1.07716e+06	620228	568397	863803	875707	1.35731e+06	664403	650888	593242	547115	654398	480989	415436	467501
0.50_190.9454m/z	15485.4	12708.5	18435.2	15112.1	15411	15477.6	13578.4	17920.8	15854.2	16142.2	15292.4	13446.1	10279.4	10232.1	14935.4	8637.75	18061.7	12270.3	10708.2	9578.59	9090.79	17228	12786.6	10476.7	11283.3	10121	12079.1	14762	14460.8	13009.7	13045.6	16914.5	13905.4	11622.7	7722.65	17666.5	12561.9	14989.4	12552.1	14591.3	19438.3	14286.2	13944.8	11613.7	9973.6	11606.2	10416.6	10633.8	12206.2
0.50_192.9903n	185641	188738	188036	184349	189086	187707	185998	187631	186664	191029	186468	184589	188999	192756	198935	164726	226743	206835	194920	200714	192796	214926	184529	160965	172677	174443	198216	253262	202493	186222	208169	234127	231707	212935	211599	258305	213766	229693	205769	205167	297921	235985	182629	180651	181155	186202	192154	182615	196702
0.50_217.9039n	82007.8	80274.9	77809.5	85887.8	82083.1	80899.5	81203.4	81876.8	81652.3	78680.1	84240.9	81208.8	49900.4	49794.6	110851	59396.1	135203	74828.3	58059.2	65376.3	48852.3	121311	66165.1	47229.1	54929.1	49718.1	64854	115695	95376.9	83771.9	96338.5	133227	135306	95493.9	53875.4	135450	77456	96314.2	99650.5	112829	197510	87416.1	86316.6	86207	73243.3	93277.9	72783.1	94295.8	92220.1
0.50_231.9213n	1.56683e+06	1.56473e+06	1.56946e+06	1.56395e+06	1.5673e+06	1.56643e+06	1.56645e+06	1.56648e+06	1.56634e+06	1.56626e+06	1.56735e+06	1.56583e+06	888229	802860	2.47623e+06	923176	3.04452e+06	996392	721751	1.10745e+06	627622	2.6706e+06	980550	694547	981104	778986	911212	2.7706e+06	2.18568e+06	2.06421e+06	2.21825e+06	3.2967e+06	3.21088e+06	1.94546e+06	770451	3.16143e+06	1.48742e+06	2.24947e+06	2.34534e+06	2.82312e+06	5.7035e+06	1.81609e+06	1.62437e+06	1.7271e+06	1.57874e+06	1.85292e+06	1.74633e+06	2.18835e+06	1.75596e+06
0.50_233.8867m/z	12270.2	12218.4	11887.9	12633.4	10430.2	12765.4	12230.4	12754.7	11464.1	11203.6	12883.6	11900.5	14993.5	15719.8	12714	13837.6	17907.5	16697.6	8866.15	15078.5	21513.3	16685.3	13453.6	12130.8	12228.3	9699.67	13463.6	13077.2	12412.6	11186.9	9070.62	13454.8	13157.2	14633.5	6423.17	20223.3	11082.7	9428.31	12333.9	14234.4	23552	11382.3	9996.1	9067.73	9388.35	10449	7395.78	5978.27	7418.1
0.50_238.8852m/z	21775.5	19578.3	24357.5	24424.6	25381.4	22466.6	22968.4	21656.4	24887.6	20397.7	25947.7	21570	16229.1	12991.1	25431	14481.9	25668.2	24226.1	16718.4	14579.6	16728.6	30134.3	24431.8	14080.8	15929.4	14993.6	25404.7	23410.4	20654.6	16528.3	17003.4	22414	25254.3	21745.7	12772.5	24560.6	15985.9	22097.3	23755.3	24446.7	18452	21371.1	24604.3	20439.5	18148.1	20467.4	8849.94	11480.6	24932.2
0.50_259.9183n	174492	173829	174884	181663	182544	175154	176944	174886	181753	170823	186420	171699	184268	175777	181961	173138	226268	228522	177565	202987	276508	202614	193951	149630	157363	149862	191292	241175	223985	175374	184224	255439	255776	308426	238961	237016	202549	212684	229404	208109	255486	233247	182552	164041	168021	163615	160988	161546	170690
0.50_261.8723n	392758	395559	388852	395691	392773	393103	393108	393122	393115	392215	394953	392187	440854	431873	389898	420348	464252	521290	432925	479012	713924	449754	456538	392118	410049	378938	450240	448364	374318	363386	368631	423774	431770	427493	401739	439973	384335	373390	381281	385292	465175	407727	393565	348356	346470	386302	334041	293454	380507
0.50_264.9061n	572915	570580	560369	572873	577268	570420	568993	571414	571459	563695	583345	564268	615181	580102	613748	549290	743486	679424	506651	660832	723805	698758	596859	514349	537435	499935	601838	667878	627168	547133	533790	676207	665685	694263	539353	721893	561787	547247	616695	626812	816075	620265	583053	514042	521349	540872	474597	404882	483781
0.50_267.9423n	131486	127198	131144	132168	130854	131374	131688	131019	129167	129774	133843	129132	99544.7	115210	142179	102146	159691	130641	106587	117600	101680	140432	117002	97773.6	110837	106585	125224	198796	161376	138016	147483	182124	175847	159322	143315	163463	149948	166350	160603	163944	223932	158168	139299	136181	135933	128543	135538	137764	136369
0.50_273.9056n	402477	403895	400389	404722	402067	402707	402705	402712	402681	402445	403389	402311	454684	443563	384385	405313	465835	538123	426320	441439	611327	421305	478395	406314	416203	395624	468169	498906	468601	366082	378543	473709	457601	488986	462461	435100	431955	434528	477492	455794	491881	470932	408208	378773	370377	370500	357866	336575	347515
0.50_280.9376n	582305	580011	592323	610950	600574	614043	598305	578307	633224	556617	620246	584153	1.52347e+06	1.31069e+06	550289	1.17674e+06	727539	1.32798e+06	680981	1.25416e+06	3.065e+06	610307	929697	938285	723018	615284	913826	494076	637583	419964	353258	522962	563021	892517	575515	599639	513344	400391	646866	598703	596229	570232	515313	399342	393769	421418	288617	233649	297406
0.50_281.9102m/z	196581	197767	181777	204679	201947	190465	192159	195697	195321	201485	200983	186214	153185	163781	200055	146811	224007	212242	182566	161673	169392	213541	205023	162100	174420	164904	212046	232876	206604	186327	185024	208484	217518	207048	190219	201555	181730	195058	196305	201639	213478	204901	233136	191841	189846	201326	138786	137094	199959
0.50_283.9420m/z	38688.8	35419.1	33680.8	34663.2	36953	37292.6	38040.5	35461.6	34896.4	37569.9	36167.5	35328.9	25814.3	29802.6	25342.4	24145.8	37107.8	36217.9	23357.1	30508.6	30929.7	35548.3	32104.7	25062.7	25669.5	24607.7	32937.9	43834.1	50260.5	24528.2	27066.4	45951.1	44191.6	51320	39065.1	33027.7	35088.5	40918.4	44105.1	42646	35505	44940.2	42975	43039.3	42644.1	39927.6	31714.4	30498.2	31255.4
0.50_285.8958m/z	1.20723e+06	1.16977e+06	1.19286e+06	1.18171e+06	1.15552e+06	1.24117e+06	1.18105e+06	1.10474e+06	1.24131e+06	1.1153e+06	1.20228e+06	1.23497e+06	3.98505e+06	3.16297e+06	1.2267e+06	2.83457e+06	1.60192e+06	3.1308e+06	1.38324e+06	3.21849e+06	8.9302e+06	1.43571e+06	2.12268e+06	2.21234e+06	1.68204e+06	1.32328e+06	1.96576e+06	927819	1.18759e+06	811221	608282	948333	970251	1.76006e+06	901074	1.38731e+06	924839	618823	1.26055e+06	1.12533e+06	1.35394e+06	961143	902399	683853	674072	875728	546466	352360	486537
0.50_294.8881m/z	82161.5	80163.3	88492.6	90025.9	87203.8	85584.3	85463.7	81857.5	91589.7	78882.6	89066.9	85105.6	127270	117159	75844.7	100129	86914.2	167537	102581	109744	228835	86940.7	151105	108023	90161.4	89791.8	144266	65488.6	69919.1	55093.4	59503.3	60687.7	65202.4	88724.8	70717.5	72641.2	74526.4	62755.9	80693.1	68911	66233.6	65013.5	77118.4	51398.4	46251.9	57396.9	38494.6	37253.6	58759.7
0.50_296.9153n	46443	45236.5	48502.6	47906.2	51992.3	49265.8	51531.1	44458.8	51554.6	44467.9	52128.8	46234.8	46687.5	46334.7	41314	45538.5	52774.6	63751.9	46716.1	48272.5	70461	40441	57812.8	44391.1	41506.6	42198.8	57746.9	57185.9	53114.3	34681.3	44266.9	41706	47891	54817	55302.2	44504.8	51464.2	47981.3	47639.8	50131.7	51301.1	58407	53493.9	47146.3	38652	42658.7	34209.3	33649.5	42271.5
0.50_305.9334n	603234	609209	604224	614235	600647	609842	604158	606888	616307	598267	608427	605414	786592	721927	745736	705065	864264	770994	529614	791581	883880	808210	698113	615991	637913	539712	656601	655827	678208	611267	509055	715009	716051	809470	481491	885831	580277	520266	704715	700660	1.01861e+06	624404	555855	462420	436297	544417	413230	327554	416456
0.50_311.9469m/z	90118.4	83713	89525.3	96368.3	90669.8	86117	93519.5	90308.7	90761.2	89111.1	90004.1	88284.5	104236	90334.9	94636.2	92531.6	112344	93299.1	59455.1	104250	111713	96068.3	82230	73291	74064.4	65318.9	77275.9	130085	133650	76240.6	70349.1	124170	120026	123317	80823.3	113836	87241.8	93194.1	125698	115457	139818	105599	88985.6	93441.8	89228.2	82582.5	80919.4	81944.1	61717
0.50_321.9378m/z	7214.44	10880	12301.2	10427.5	7421.39	10031.1	8899.65	11157.5	10899.9	11721.3	5875.81	10474.4	6348.49	4109.01	9852.74	6412.53	12588.2	7303.95	4782.44	6307.23	4147.42	9060.21	6454.26	6468.15	4919.38	4514.31	8683.93	14527.7	6479.13	7964.33	10574.8	14857.3	6385.6	10260.2	8701.39	12783.1	9632.93	11481.4	17167.9	10743.4	24661.2	9411.04	9939.22	9689.94	7821.75	7967.18	7762.92	10322.9	10953.9
0.50_326.9222m/z	185059	186282	181127	185192	185103	204614	183583	186264	192057	177829	185706	190057	563859	468842	189977	419118	255748	473623	218507	487320	1.29814e+06	225118	317631	340329	259462	212905	312867	173454	199095	146483	111740	168330	173386	285440	167213	221802	167973	119957	202765	187792	219463	177688	155257	128109	125609	140869	105233	80054.9	92903.3
0.50_335.4229n	7660.65	7660.65	7660.65	7660.65	7660.65	7660.65	7660.65	7660.65	7660.65	7660.65	7660.65	7660.65	817.871	2318.39	23220.3	993.156	17935.9	13075.3	20424.4	5511.63	577.313	13503.6	1773.77	8680.85	5651.56	2257.76	2212.45	34555.5	23971.1	29158.9	21012.1	32718.3	26755.4	4771.03	4525.06	45186.1	22126.6	31623	7745.03	22486.1	49853.5	7453.67	13333.2	4314.72	12672	13377.4	10751.1	40074.2	27805
0.50_337.9103m/z	25451.6	25632.1	30093.7	30898.1	30299.5	25975.3	28082.3	28122.8	28855.7	27912.8	34921.8	22299.3	26931.4	28031.4	27941.4	27354.5	20840.9	40940.9	29992.3	28205.8	38516.6	23535.3	32195.9	24370.7	25510.1	25590.2	36488.3	30388.4	25098.9	17605	22504.9	28644.2	19919.9	26697.1	23407.6	21144.9	25200.1	25288.5	23563.4	21945.4	18495.6	30932.3	29501.5	25171.5	22520.5	23987.9	17804.2	17612.6	27067.3
0.50_361.8054m/z	28249.7	23510.1	30683.8	30355.3	29121.1	25946.6	27617.5	27742.7	30160.9	23707.9	31304	27876.9	107315	93618.2	27361.9	76236.5	36632.2	95466	48323.1	87150.1	310341	28052.1	60930.2	71445.1	52000.1	39926.1	67415.8	21645.7	24926.2	17790.1	16823.5	20602.4	19322.9	33240.7	22350.7	25565.6	23697.3	15604.1	26049.8	20939.7	17395.9	19742.6	21502.4	14175.2	12518.5	16122.9	7240.59	6967	12679.9
0.50_361.8791n	770275	784249	774029	788783	795019	767550	758611	790050	778003	775695	799952	766544	621187	645972	923639	588375	1.12314e+06	670952	544775	701866	643722	1.08455e+06	607382	513655	550780	505801	616062	1.26015e+06	1.05253e+06	850483	891269	1.27534e+06	1.24159e+06	980738	690373	1.22125e+06	836334	1.04736e+06	1.07593e+06	1.15868e+06	2.04008e+06	968530	819934	838735	804907	776682	831011	928305	754454
0.50_363.8269n	53289.1	50584.3	53587.1	57349.5	57569.2	55957.7	55999.2	52580.9	59319.2	50969.2	61099.5	49101.8	67495.4	68729.5	56281.4	63743.5	63068.2	78967.7	67605.3	80184.8	106132	67588.8	64389.9	63893.6	71087	57858.8	79568.6	59144.5	43080.2	56045.3	50499.9	55100	53820.6	62066.3	44775	67134.7	54488	37555.7	53280.4	55360.2	81049.9	45975.7	49482.4	38578.7	33130.5	41959.7	38199.6	28283.8	39238.4
0.50_367.8673n	240417	242023	265829	259222	262173	244007	256181	261889	256910	239073	263464	247872	185237	181310	312794	159591	389352	168968	117456	220391	164817	342408	177421	134979	136660	120817	168067	460083	372907	258418	273517	460315	444884	329438	197779	432413	289164	356092	376285	413271	710654	304518	268860	292586	284973	254708	268025	316283	244463
0.50_376.8548n	540152	537009	555630	568175	554129	554111	547666	551875	564010	523037	564434	553970	921853	782966	671406	751674	853907	796041	426584	887924	1.29459e+06	758212	648091	566698	528494	422918	615185	606558	637257	483075	406922	674962	658282	761069	380390	804608	497507	451638	673097	680847	999204	539447	482013	419406	375347	444858	327167	281358	319857
0.50_387.8462m/z	141504	141972	135703	142579	146825	142000	138621	143385	140076	149019	138579	138410	128235	135785	122989	118084	163053	142835	129063	148026	151055	150149	122694	120660	117366	117499	136714	189251	186047	144802	133510	188301	189409	174921	182905	172748	167769	171231	177939	178056	174357	197952	140179	125978	131312	128894	130279	125878	115611
0.50_391.8305n	219775	212569	210646	218553	215899	215751	207713	217189	217574	212898	219448	212233	353496	317861	223919	303714	285051	335928	210811	349649	561162	258324	270469	266196	236762	212107	265205	230814	213666	190523	171863	227248	228055	277616	198160	260129	204758	183028	235170	230743	293193	224900	205027	169214	172245	194734	154225	122621	157864
0.50_392.4128n	33898.4	27852.5	35668.3	40475.7	34450.2	26571.8	36761.9	34431.3	34244.7	38236.6	26508.3	35729.2	8313.89	6877.09	61647.1	10352	87825.5	10695.7	9622.96	11216.6	1556.45	52932.2	12813.4	5442.03	11989	14950.7	10943.4	123006	59417.3	62160.5	68438.6	133826	107686	42869.8	22591.8	78215.1	31124.5	47607.9	56818.1	71689	162474	53202.4	36445.1	62358.4	48347	50836.4	61502.7	102652	57539.3
0.50_393.8901m/z	22532.3	22532.3	22532.3	22532.3	22532.3	22532.3	22532.3	22532.3	22532.3	22532.3	22532.3	22532.3	13178.7	14895.3	29172.9	14569.5	30429.9	20139.3	10478.9	14602.7	7801.72	21865.8	15840	10014.4	10703.2	10332.4	19222	36283	31651.7	24919	27129.1	36512.4	35560.9	27909.2	27241.7	28476	22583.1	32630	26511.4	25071.1	44281.1	32181.3	32735.9	34632.5	30331.2	26254.2	24764.5	29957.4	22450.2
0.50_395.8748m/z	49803.5	51454.2	53298.8	55789	61061	51067.6	53896.1	62139.7	58029.8	42899.2	60094.7	52942.4	37901.7	45715.1	59099.2	45126.5	67715.1	48908.8	45851.5	54378.8	37246.2	55391.7	45155.9	38302.6	44802.4	45501.6	54350.6	77863.8	71868.1	52316.1	66284.9	69130.7	68983	71962	67406.9	66833.5	67123.6	67922.2	63208.3	68970.9	67917	65023.6	59612.4	46747.5	56440.7	43298	47535.5	51364.1	54730.4
0.50_406.8066n	39209	39208.9	39209	39209	39209	39209	39209	39209	39209	39209	39209	39209	62497.3	58447.1	38257.6	55284	44590.1	74337.2	41513.2	63072.3	157078	52130.8	61430.4	51820.2	41895.1	37555.5	57095.2	32968.2	27517.9	29535.2	32817.7	37632.8	40919.9	43640.2	29436.7	44122.6	38898.5	33286.2	39876.7	37024.8	37666.9	35893.4	36115.5	28749.1	33115.5	30284.2	25520.5	23767.8	36079.6
0.50_417.8815n	386287	383859	391989	399536	408353	391659	402671	387925	395175	388388	409063	383312	430820	397685	475021	396911	564126	413717	255320	459264	463400	500979	364691	302008	312168	262889	359424	523691	494843	371370	340450	538704	543388	544829	311001	586949	385757	397769	534947	538334	770480	432489	378411	336286	323023	348876	305539	284192	290827
0.50_423.3920m/z	16080.4	10128.3	12590.7	13726.9	17396	12405.6	17569.1	15999.7	11660.1	16246.4	14031	11596.7	1297.5	2703.83	18895.8	2008.83	22574.4	4102.7	594.92	3649.14	710.712	25900.4	7140.15	2766.6	5344.03	3626.31	4318.67	43647.2	27651.1	20656.5	26988.3	44554	46500.2	9855.99	10693	33135.7	19522.7	37211.7	25281.1	20170.9	45085.9	14841.3	20235.8	30779.2	17879.3	22295.8	31681.4	35259.9	15870.9
0.50_447.3696n	16087.3	17020.2	22445.6	18242.9	18592.1	17451.6	19708.2	20094.4	17322.6	17642.1	15434.4	22040.5	5250.12	8844.76	30189.2	11093.8	22455	11207.4	12368	7504.49	2524.05	23762.5	12347.8	15146.4	13309.6	17918.8	12437.2	34711.6	12189	20465.5	19349.7	25149.4	20171.4	13651.7	8551.67	37768.7	15630.8	22963.3	22282.6	21745.9	78416.1	21753.5	19031.7	16102.4	12781.2	13385.9	11975.4	21675.7	23624.4
0.50_456.3740n	30257.3	45287.3	42069.4	62490.6	38528.2	42853	51639.7	55182.2	33446.6	37475.4	38358.2	55418.7	8819.85	5885.26	55519.5	17391.3	84417.2	19660.5	16764.6	17732.7	367.232	69710.4	15843.1	16911.4	22070.4	18245.3	19408.7	105144	83144.9	74787.2	76898.2	121512	92465.9	35997.3	25454.2	111060	71736.3	91483.1	64367.4	86583.7	212609	65178.2	55411.9	75324.4	42725.9	47782	64969.5	114363	58179.2
0.50_490.7503n	56694	53754.2	57826	57137.6	56595.9	56879.8	56208.6	55068.2	58903.3	53202.1	58391.9	56285.8	121442	103388	58649.4	98216.9	71333.6	121350	74187.5	131123	266930	81696.1	101696	95744.6	81465.8	66375.5	92592.6	34549.3	42999.4	39706.6	29254.9	41203.9	39388.9	69013.8	40879.8	75863.6	38813.4	28853.4	48010.9	55540.3	64836.1	42264.4	42763	24116	20164.9	41045.7	20877.9	8483.5	30638.4
0.50_494.8460m/z	64184.9	73070.1	71867.4	69128.3	72580.1	69569.5	68322.8	70185.4	65734.9	72941.8	70730	69595.7	42076.3	41926.6	85726.5	42137.9	113864	42579.3	29128.7	51495.9	28301.4	106053	43459.4	34739.6	32532.6	28258.9	38012.3	121579	104886	77070.7	73582	120308	123376	85854	77779.4	129197	67964.6	76990.3	105450	109086	207784	97152.5	73405.3	73571.6	68269	68179.4	74614.5	66369.6	60408.1
0.50_506.7381m/z	6576.25	6794.21	6174.63	6088.28	6084.7	7691.04	6641.89	6702.83	5787.8	8525.27	5027.17	6746.39	47896.5	35831	5871.88	31854.6	7430.34	37059.8	10528.8	37471.9	178440	9945.94	22436.7	27934.8	19684.9	14402.2	21329.8	1419.17	3319.41	2477.25	1529.54	1596.34	2275.69	8682.6	4994.73	7004.07	2651.15	1274.5	2507.05	2141.77	1593.71	5309.59	3011.14	1047.68	1001.67	2824.23	3204.08	356.993	2344.29
0.50_506.8124n	707365	696344	696586	707454	697983	702156	700787	702478	700676	701617	691833	710189	834563	713347	970932	677917	1.21432e+06	747983	440538	850958	841806	1.09124e+06	635764	549885	554297	452337	616712	917287	924502	692069	608135	972282	1.00516e+06	925888	594034	1.16092e+06	600448	662396	954928	1.01346e+06	1.66447e+06	840357	616839	579887	521133	631629	495899	473073	496591
0.50_510.3232m/z	17576.4	16565.6	20258.1	21137.8	17995.7	15810.4	19598.7	16823.6	23708.4	11879.3	30379.5	14418.3	11594.8	10515.8	45839.2	16704.5	43027.3	3216.31	9249.27	20286.2	2570.12	63303.7	21214.3	5304.61	17712	8973.37	9401.28	41690.7	18299.1	18891.6	24792.8	48795	24930.8	15213.5	8003.34	43741.6	25976.5	25874.8	19540.2	37643.4	82955.9	23910.1	19787.8	16544	19066.2	25050.3	7930.77	17497.5	23511.2
0.50_515.8591m/z	81989.6	83664.8	88035.4	81305.3	84566.5	79950.6	86026.5	82226.6	86231.1	83659	84254.9	81225	71532.5	70333.5	113349	53805.6	135951	62468.9	35061.9	82231.5	85098.6	115964	54730.5	40556.1	44669.2	27527.6	52726.7	160973	132471	85517.1	81066.7	160236	153005	119694	73780.4	147146	98489.3	105153	125978	142699	255117	110138	88420.7	102031	106378	85739	91256	101522	80280.6
0.50_521.3506n	29514.3	25722.9	18710.4	22590	22476.2	28067.8	24263.5	24522.6	24339.6	24128.6	30486.3	18569.9	9916.66	12967.2	23585.4	11603	23436.8	8673.49	11581.6	19499	2249.53	33182.8	8645.36	13564	14166.7	7054.13	11881.8	36736.6	21425.1	26274.9	19369.7	21669.7	41875.8	18523	12260.9	52263.6	19961.2	26785.7	31849	39722.9	53019.3	30223.9	30514.8	16528.1	14399.7	24488	28766.2	14899.7	22255.2
0.50_521.7883n	374815	385626	358991	350988	346737	364088	366413	361000	365283	364879	338803	389168	686838	559978	454078	544810	567258	603963	319828	668337	1.02899e+06	556622	477129	456478	452086	358629	410594	356707	404269	328160	272643	394138	399049	509415	304044	553404	292050	255286	417652	425386	552258	376166	305132	248042	245306	363026	245980	173352	219011
0.50_527.8277m/z	26110.1	22519.4	25237.4	28925.9	29872.8	24380.3	27687.1	26638.4	38289.4	19647.8	34254.1	19576.1	17938.9	22785.8	32888.9	23644.3	39159.7	28469.6	17329.9	31898.8	23537.9	34923	17422	21597.1	12856.5	15637.8	20671.1	46269.7	41544.6	20329.2	30375.8	37710.7	39884.4	35261.4	27842.6	28978.3	27633.6	40382.9	46586.1	39157.6	44371	45500.9	24314	34613.2	29420	20535.5	24433.2	29757.3	19840.5
0.50_529.8298n	203716	194981	215580	202460	192191	205210	193778	209514	204371	191827	207374	202436	192014	186522	243973	169340	285610	188149	104498	207722	176970	255246	164555	128876	131597	119877	151227	277633	304013	201038	181920	264640	300994	297469	211615	313582	209679	229877	277862	292522	417396	270384	204857	216614	210893	192465	195387	182740	158893
0.50_536.7645n	302888	304016	302071	303709	303028	303147	303139	303143	303153	304296	300784	304351	494963	441607	292053	373376	411932	428377	230173	449888	835025	354981	315887	334415	293949	246653	308118	433352	438306	272880	243231	422643	418630	463618	366162	423525	278422	308950	412004	402593	515771	399871	303509	287300	316497	276948	273627	258811	235304
0.50_538.8204m/z	80896.2	73141.7	90200.6	88852.7	92134.2	84271.9	77170.2	90064.4	82191.8	85757.2	94606.5	74231.1	78506.8	74295.4	88705.5	70004.7	121750	74568.1	56853.8	71823.7	52545.7	86376.5	80182.3	54676.5	58921.3	56777.8	76097.9	138177	135922	100734	82364.6	145489	139509	115097	146803	115520	70706.2	108364	135111	134167	144101	142120	84280	91086.7	84376.1	86013.3	77427.3	90189.7	79715
0.50_551.8337m/z	78178	65391.9	72509.9	80182.3	83171	81198.4	65858.2	77516.4	77564.7	73522.4	72791.4	79603.1	63278.1	64690.2	85726.7	57452.1	104404	65360	38031.2	68686.4	46495.6	107933	66777.4	55257.7	47441.8	48270.5	56135.1	130664	92467.7	71449.2	75016.9	132170	137702	90490.9	65119.9	113669	76249	83761.6	93999	113313	170747	107834	85337.6	65375	76387.7	79746.6	86259	80118.3	67971.3
0.50_582.7932m/z	82124.1	86895.9	81855.4	79896.4	81123.6	83225.9	82699.1	82079.7	82080.8	86994.4	79612.1	81670.5	85227.4	91901.4	98184.5	64808.9	123955	74668	45713.5	90628.5	63600.5	106847	66978	55328.1	56180	45819.8	51145.6	137420	133841	88088	71005.2	108648	132349	114252	98885.1	116099	71694.2	89799.3	117470	106775	146762	103196	85345.9	95062.1	160674	145545	90148.5	62163.9	69561.2
0.50_584.3162n	51873.4	54913.4	50063.9	58885.6	49217.9	54874	51714.2	52689.8	54379.1	50250.2	56230.7	51962.4	38650.1	19849.4	50788.8	25925	59782.9	31532.9	11938	37701.6	16160.5	73341.6	27728.5	24563.3	18813.2	18170.6	38184.8	84693.5	63032.2	34344.7	37775.4	72048.1	73848.4	71909.4	30458.2	101909	54285.7	67264.9	91516.9	87499.5	105259	69334.1	37534.5	43910.1	52106.7	51239.6	51013.5	37733.9	44040.4
0.50_61.0081m/z	54675.9	53933.2	54282.2	54904	54188.5	54395.4	54395.9	54396.7	54390.3	54549.1	54119.1	54524.4	48356.8	46419.9	72488.7	48689.4	75650.4	47725.7	43488.2	48554.1	41670.6	66849.3	51474.1	45445.7	54568.7	50958.5	51986.6	83194.2	63283.9	67973.3	72475.1	84599.7	76302.4	58015.2	49460.6	86315.5	61381.6	70271.3	68169.2	74253.1	103429	67396.7	53073.7	56062.5	51599.3	68934.7	63933.1	60296.2	54917.3
0.50_614.3115n	76137.5	66435.9	67793.8	77380.1	70572.3	68528	72742.4	72550.9	74299.3	61224.3	79907.8	70835.1	51547.7	57370.9	107367	63005	132366	61997.4	25799.2	79986.3	47593.8	111339	69650.8	40867.5	43844	37011.8	61187.2	92067.8	113750	59748.8	51660.6	100712	100532	104879	40875.4	78222.2	73538.5	78725.8	126732	87142	134958	92596.4	76606.3	93048.2	75704.9	56417.1	57408.1	64123.1	41513.9
0.50_621.7201m/z	50604.4	50174.2	45140	46085.5	49766.8	50843.5	44899.3	47685	46748.3	44453.7	50478	52680.2	72753.3	65268	54492.1	54567.5	70740	61573.5	34858.2	61660.3	109921	61996	52336.1	46902.6	46998.4	38653.2	50222.5	46049.4	47988.7	44323.9	36908.6	61367.9	60463.4	54910.4	36804.3	75275.7	36952.2	33586.3	56313.7	62878.2	100424	43290.9	39825.7	34613.8	34985.2	44894.1	36248	27146.4	30101.3
0.50_629.7421n	251025	251658	250458	251616	251045	251160	251161	251159	251164	251247	250967	251264	296216	278749	281404	246523	351861	245925	133157	272811	333316	305717	210951	162030	167858	133221	211337	381151	395948	231566	213515	365804	375147	372662	263218	371088	219780	252780	310370	359787	482506	379913	240694	257156	264171	226348	232854	205650	183939
0.50_636.7701n	357722	340893	339466	332869	321440	334087	316905	354172	326512	340671	328173	350956	429990	391038	390668	342723	576022	394156	191842	434897	530513	507496	309267	262735	246032	188338	278317	454529	470852	322172	271319	520433	487225	547745	291659	529010	306080	320744	490191	507853	765222	410351	313447	305434	288815	301029	257803	226055	196378
0.50_643.2533n	48030.8	38314.5	46687.7	59283.5	48938.5	46984.4	49145.8	45355	48903.3	50940.7	41599.2	50537.1	19537.9	38521.2	41468.5	27715.3	77779.9	34062.3	13108.9	50144.8	25749	49991.9	39682.4	23234.5	22263	21940.5	33348.5	86894	49821.4	21046.5	31394.2	64976.1	52013.6	58125.7	34799.3	66709.1	32129.5	56135.4	84465.7	71174.3	75879.1	65911.7	47007	35017.6	41129.9	42964	26564.1	32048.4	28249.9
0.50_660.7960m/z	174700	176361	150650	159923	163161	169134	163016	158744	156398	183341	168096	156446	196593	175794	159062	146352	240706	169187	86957.8	187882	243981	201304	145677	123984	113007	92886.5	138640	214642	250824	163444	122585	244426	240800	251979	198329	240341	150271	165731	248165	241162	288939	251352	160078	164827	155222	150475	136896	125317	105139
0.50_665.2799n	37753	50369.2	47831.3	53512.3	46002	37745.7	59094.1	52451.8	34918.2	57371	43467.5	44981.4	55160.1	45161.6	37643.5	46911.5	81910.1	58118.2	21834.3	43698.2	51204.1	34294.6	35843.7	28360.3	23806.9	21668.4	35519.9	51615.7	77707.7	35488.4	42723.9	61468.1	71464.3	64112.7	20401	71568.8	41306.4	47124.3	62725.4	75482.5	67535.9	43381	44702.2	60419.1	89737.6	74270.1	26098.8	29272.6	26126.8
0.50_676.2788m/z	17384.1	32518.8	22702.2	21053.1	23075.3	29548.6	25981.8	18081.6	22385.5	20599	27083.9	25619.2	26806.4	23507.3	27954.7	20839.7	34468.3	28219.4	9406.82	24524.3	20596.5	21167.2	22104.3	16623.7	11510.5	7462.62	21374.6	29584.1	33113.3	18642.7	16951.7	44106.6	49376	36527.2	8512.66	33502.2	14817	28888.3	43601.1	34802.8	39127.3	23147.3	19290.8	13499	23754.8	17573.4	13598.6	16693.5	12486.9
0.50_68.4957m/z	2145	1551.77	1645.54	1571.91	2029.62	1494.89	3042.71	2164.54	1472.25	1853.5	1612.26	1846.93	5329.63	5426.68	396.928	4032.83	1975.36	4785.68	2447	4177.44	9222.61	2358.71	4395.34	4576.27	3506.48	4802.21	4999.84	3026.24	942.417	1930.6	358.791	502.789	1797.76	910.031	2924.55	502.926	2056.56	3282.02	262.54	694.16	1742.3	1506.68	367.186	12409.8	2260.27	877.599	1394.35	437.378	1348.24
0.50_690.2788m/z	25683.9	29161.2	21997.8	30595.4	24833.1	26371.4	26139.3	26468.5	26639.2	24618	25938.8	27956.1	30276.6	27440.3	35281.1	37039.4	43888.8	35028.9	12755.7	42685	35826.2	29988.3	17035.3	17978.9	20884.6	7933.03	32667.9	38514.6	35482	15933.8	14659.7	40771.6	30497.9	29791.8	19466.9	43287.6	15708.7	20841.7	48781.5	33184.2	63501.2	32083.4	22117.6	35800.6	34440	37253.5	17013.1	24451.9	18639.7
0.50_697.2723m/z	21835.4	23105.9	20754.8	32755.6	31752.6	26962	15756.3	31087.8	24294.1	32731.2	23690.3	20913.8	29726.6	17946.1	39240.4	19980.6	30676.4	14512.4	12444.7	26655.3	29316	40237	16888.1	16936.1	12514.7	8241.64	24196.7	37185.5	41153.6	19729.5	17155.5	34335.2	38940.2	42833	14061	34993.3	21767.1	25053.5	46349.9	43065.5	33928.2	20573.3	32859.7	33065.3	31477	31478.1	19916.9	17928.9	11838.2
0.50_70.0134m/z	9849.45	11210.2	11723.1	9582.35	9779.1	10332.2	11541.8	10235.7	10577.9	9995.18	10023.8	11091.5	7176.69	9212.72	11907	9565.43	9648.77	8304.5	6668.8	8481.41	8056.47	11316.2	10462.1	9023.56	10008.6	11155.3	9546.97	14678.7	10428.3	14102.7	11152.8	12365.6	13307.1	10071	10175.7	15550.9	9782.14	12038.8	11626.9	13586.4	17253.2	12721.2	10112.2	10159.3	8701.75	10943.1	11638.2	12232	9105.38
0.50_71.9408m/z	6883.54	8433.91	7605.63	8523.62	8301.16	8691.08	7411.19	9225.66	8257.55	8302.41	8391.2	6694.83	20735.9	17425.5	9118.32	16938.3	10218.3	18983.7	7907.56	18690.9	37350.7	10157	13968.9	12175.7	9893.25	9997.54	12431.9	6112.07	9583.09	5087.36	4429.47	7196.85	8894.92	13410.3	7095.9	10733.1	8438.25	7493.63	10534.6	8844.09	14642.3	6841.86	7101.68	6184.34	6371.72	5688.62	4485.26	4754.35	5207.56
0.50_71.9526m/z	11393.5	12741.6	14738.7	14745.4	14600.7	15255.1	15197.3	12256.9	14304.2	14802.1	16368.7	10592.7	12221.5	9550.72	21384.5	11712.9	24696.7	11532.6	8182.43	16368.7	12370.4	19378.5	11693.1	7784.07	7442.25	6601.57	9383.95	20879.1	20978.4	12145.6	16460	24901.9	24110.1	20169.1	8220.92	19461.9	15921.3	16480.8	19079.2	20631.1	39355.8	14171.9	17025.6	15149	11646	11857	12387.2	18854.3	14359.1
0.50_725.7550m/z	138435	141431	124970	138895	123987	144061	141488	136880	137450	141006	116722	143705	164673	143982	123346	119858	199111	147622	66343.6	154718	188416	152678	111617	93995.7	70938.4	52809.4	116022	231601	222737	111408	109003	204881	241588	257251	195719	198098	122519	150005	199514	216049	208437	205184	110963	137428	134686	107705	118910	106317	87177.9
0.50_726.2665m/z	17692.8	27863.1	17883.1	15491.5	20626.8	18495.2	20872.3	19221.1	18715	22789.5	19510.9	17274.4	28430.1	20482.3	33116	16123.5	31910.1	20486.9	4171.06	15227.6	17204.8	26969.1	10651.2	8533.16	9885.81	5768.85	19555.2	40631.1	55351.2	16678.8	27066.9	49027.3	48203.9	41419.1	2296.67	16698.4	14930.7	11702.7	27803	38185.3	46452.5	32543.2	15608.6	45673.7	27360.6	31151.1	18875.1	20695.1	10870.6
0.50_746.6689n	274429	284963	297002	302674	275043	277077	287272	292340	281436	310406	273675	276084	438198	375226	329721	323010	502147	357191	163300	411454	555664	377611	302315	233262	217330	169574	267958	375852	406976	236626	211591	429368	455324	507764	312870	412982	237954	256424	401163	404088	472337	355705	245141	233375	250223	223655	207138	180715	182077
0.50_746.7693m/z	19061	20926.5	19437.6	18479.7	12870.8	20432.5	20595.9	10853.6	21956	12539.6	23670.1	21323.3	11719	12047.2	8065.88	14958.5	7934.33	9826.31	6542.98	22464.5	19583.9	26299.7	12347.9	10108.3	7241.96	9883.84	11402.5	27681.2	24443.5	7512.09	14374.4	36850.1	35139.1	26736.1	24024.2	26889.9	18861.2	26266.8	33425.8	35838.2	28920.3	18887.3	17898.3	24559	24992	11987.8	19355	16148.3	16086.4
0.50_760.7428n	183798	191835	209168	192728	178490	193410	204417	185188	196113	201449	180390	191035	245489	217211	177418	187706	294814	198239	93560.2	255548	298828	220247	174381	131430	111443	104339	144258	336986	380203	174042	141610	326671	315743	385799	250504	308134	184451	229093	324406	369838	390617	292767	167600	191557	193369	169260	158717	161691	157082
0.50_771.7529n	162252	165060	143423	168849	169448	156131	159616	153823	165300	160184	159913	162265	218577	191818	177594	154770	243376	168893	87679.5	204904	263830	224678	156058	127198	113585	90344.3	119536	253022	223861	156179	128535	276430	271344	276602	151490	215934	152857	168298	241122	281867	227587	232933	138931	142072	150253	157691	136475	127042	131780
0.50_796.6848n	207417	177099	183133	187125	208118	198659	168599	196321	193739	205108	180775	191475	343592	280446	198035	270477	315934	262368	112759	330009	505987	277468	196933	164827	155501	115039	173580	257166	256990	159649	129800	308888	266298	347597	216972	295356	174080	198413	274833	305405	255450	269436	175475	183189	216320	165433	185312	178328	105813
0.50_81.5216m/z	264639	266083	263756	258863	266094	251187	274080	265384	266837	261814	257380	265011	233036	211767	313019	218936	319972	229334	217317	231594	198342	307488	249424	219993	246398	233751	247181	382003	276268	314715	319360	351067	322659	254530	251717	377212	316150	331064	318183	312235	458914	317395	259520	255458	233280	284952	272095	277774	274785
0.50_83.5181m/z	7028.69	7067.87	6883.12	7159.44	6983.48	7023.87	7024	7023.89	7024.16	7012.98	7044.31	7014.31	5740.04	5892.51	9944.18	6610.47	9319.44	7050.93	4969.3	6164.61	4789.96	8514.11	6268.52	6954.26	8249.59	6014.39	6163.71	9191.42	6990.29	8037.18	8356.17	9684.82	9183.99	6440.35	6260.6	10052.4	8372.04	9109.29	9910.1	8653.41	12771.5	7750.17	5637.05	8115	7528.28	7685.98	7671.27	7511.36	6843.3
0.50_84.9836m/z	21679.8	22294.7	19175.8	20093.4	21581.3	20809.5	21119.8	22580.6	18501	20860.6	21021.6	22292.7	16037.3	12581.4	33580.9	16654.8	34702.7	12940.3	11775	21207.6	16175.6	37018.2	14027.6	9770	15231	11604.6	13926.3	30575.5	22781.5	24109.9	25492.9	32503	30468.8	17223.2	7365.54	35665.5	15958.3	24360	27840.2	28431	57599.4	13317.5	23819.2	26374.6	21789.9	24654	21297.7	26912	22775.9
0.50_849.7188m/z	98655	98104.7	97187.3	90079.2	85623.1	96761.4	94798	94939.2	92036.8	104215	82633.3	99071.9	174437	152897	68772.4	121485	129340	114020	32296.4	141091	192094	115631	56980.9	65720.5	51722.6	44674.2	69477.3	140961	166791	85442.2	65179.8	137257	113926	161937	69539	119464	81495.6	84605.3	101202	120529	102105	126434	104635	107860	100523	84336.3	71094.8	68323.1	47108.6
0.50_855.6878n	85039.9	66255.8	93453.5	83620.2	87946.4	57439.7	83682.8	78544.9	76300.7	75276	91092.1	78341	148654	95287.3	92185.8	107151	168707	108149	52165.2	145891	204547	125933	85777.1	76422.2	45414.7	53920.2	89998.8	122829	144693	53557	75546.4	132502	147367	143685	75516	135111	58098.3	83984.3	143715	164673	164940	104378	60443	50059.3	48462.5	55277	39037.5	38594.9	66020.2
0.50_879.6840m/z	85637.2	91147.2	93091	71055.9	66914.5	82891.4	81151.6	83769.8	73950.5	75165.4	94587.8	80920.4	101748	120642	61801.7	99332.4	128687	101790	40480.4	134619	216236	104333	104183	69199.9	70219.8	58242	113208	127782	105213	72960.9	52806.5	127858	143040	163655	102242	114549	79938.9	71289.7	139206	144724	154966	138519	68814.9	59474.7	49819.1	50725.3	47313.2	58108.7	67942
0.50_88.9532m/z	51679	51622.3	51576.1	51735.3	51624.2	51647.1	51647.1	51647.9	51645.5	51663.7	51623.2	51656.5	42191.4	37257.2	60923.8	38833.7	71058.6	43145.1	35154.5	45160.5	39512.2	67504.5	40239	35397.6	44297.7	40820.2	41409.4	73840	58514.9	53158.1	57005.6	79238.4	76453.5	63189.3	38990	77908.6	53583.3	64459.8	67159.9	72266.8	112647	59917.1	50595.6	49040.4	45335.7	49825.2	47772.8	56185.1	52758.6
0.50_89.0092m/z	19273.4	20340.9	24533	20290	19568.8	19970.2	25040.3	19812	21176.7	18718.6	19958.1	23217.2	51982.6	55631.9	24738.5	48616.6	24386.2	39620.3	24979.9	35021.6	71197.1	20283	35087.7	40820.7	34679.6	29277.5	30741.3	18897.4	20274.2	18470.8	14039.2	19704.5	18090.5	27028.7	21905.6	25192.3	20844	13101.1	19962.5	18638.4	23066.3	18248.7	17296.7	11771.7	14856.4	18869.4	13686.1	6396.9	9608.55
0.50_95.9648m/z	46007.7	46684.1	51340.8	52815.9	51412.3	47550.1	49545.9	48767.3	50244.5	46659.7	54116.2	46850.2	69478.3	62857	47740.1	73163.6	62046.1	87243.9	64384.9	91480.2	161336	51836.8	66606.1	61041.6	54387.4	47850.6	61411.4	57345.1	48645.2	43434.5	49257.5	59577.6	57967	72256.6	48509.9	61702	60228.2	44194.1	55430.3	49753	66008.3	56098.1	39915.4	38756.9	36125.7	35809.2	35548.4	41951	47328.2
0.50_97.0015m/z	17481.6	16722.7	16835.5	16919.3	16334.5	16829.8	18280.1	16446.1	16110.6	16612.5	16280	18463.3	19638.9	20428.3	11205.8	15230.4	17250.3	18184.9	7935.86	19337	25325.4	12730.9	13334.4	12058.9	12233.8	9295.87	11789.4	24858.2	27092.3	12346.8	12361.9	24259.9	23432.6	25801	20140.2	17781.3	17943.5	20172.2	23488	22325.8	21624.5	25347.6	19451.7	22150.2	23216.8	16657.1	20030.2	19618.7	11161.6
0.50_99.9349m/z	37933.9	37622.4	38254.5	37606	37943.9	37871.3	37870.7	37872.2	37871.4	37804.1	37999.4	37810.3	77684.1	73951.4	32731.9	67275.4	46075	80443.9	49555.5	76142.8	135566	39895.7	52342.3	59989	55142.7	47189.7	58018.2	29896.1	35610.4	25327.6	21748	37720.6	35507.7	50237.4	33271.6	42905.3	31174.1	24946.5	44361.6	41250.2	48140.2	36741.4	30563.6	23220.4	25325.7	28957.3	19466.8	14076.3	20281.4
0.52_149.9535m/z	107602	111171	102087	110153	110833	104558	111824	100809	115465	108211	109944	103309	89030.4	92605.8	95849.4	91927.3	97744.7	142071	131942	90107.3	91894.1	97010.7	160980	117758	129145	127458	151182	81941.1	59446.3	85933.4	89862.7	75382.4	88705.3	88580.2	132082	86368.9	96786.9	92704.1	89718.6	78445.1	56089.6	89876	132688	99466.2	110171	98681.5	39312.7	57289.4	111603
0.52_151.9504m/z	111063	107341	112069	115552	106409	112912	121431	106080	116991	113552	105922	109553	86157.8	80925.8	106140	82117.3	103879	130680	138505	68845.1	106729	111252	148958	114867	134530	132286	151855	106305	100312	94613.1	93281.4	99368.6	102113	94963.9	144068	111903	114204	114145	93780	93491.4	90238.1	105515	111766	107164	106158	111962	76461.2	74888.1	117755
0.52_153.9494m/z	46007.8	48815.9	40262.2	49337.6	44865.3	42860.8	47839.6	44929.1	46143.8	49078.5	40903.6	46720.2	40243.1	37234.5	49060.9	38317.1	46220.1	64565.1	58670.9	23565.8	33725.1	34473.1	55787.3	45017.8	50847.3	50826.4	60751.9	44850.2	35137.5	32487.6	56426.3	34119	40567.5	43453.1	54615	41824.6	37907.2	38277.3	32327.3	33776.8	22498.8	30239.8	59047.2	42521.9	46842	52636.5	21340.9	25458	47899
0.52_194.9756m/z	28683.8	25596.4	25493.7	27878.1	27770.1	27437.2	28547.3	27800.4	25668	23146.9	27766.4	31477.8	22715.7	26625.5	23390.5	22156.5	31421.4	33796.1	28031.7	19695.6	23018.2	29020.7	30045.9	26982.2	30503	28530.1	28304.3	34225	33064.1	34540.2	35153.1	25584.6	27071	23958.2	28963.4	37616.3	30396.5	28511.8	32110.9	25091.1	32296.3	35166.1	25323.6	18374.2	19283.9	21931.8	27319.7	22816.1	29076
0.52_246.9467m/z	210112	207744	205146	212321	206599	208886	208101	208167	208031	212542	208722	204780	225832	239114	198521	215982	219183	250758	239527	230069	279508	198342	224785	217605	213227	221232	227955	274192	234698	200525	217685	239649	229026	227831	258815	245245	235750	233387	227062	206254	245090	246200	201256	191960	195625	195177	213010	190760	204385
0.52_90.5269m/z	139872	129156	136197	137641	143816	132129	143349	139714	135070	140226	133527	136432	114426	109969	176892	116304	170713	124098	126310	124363	102007	164426	143768	121176	144498	135434	135831	207326	141403	169332	181655	189491	184839	142658	145870	204834	182622	187599	170881	160182	243397	167593	136715	133734	121078	150759	161359	159568	148093
0.52_91.0281m/z	11243.6	11720.8	11372.9	11554.1	11305.6	11440.7	11440.2	11437.5	11433.1	11133.4	12124.4	11093.1	10294.4	9389.84	18347	13495.6	16695	10285	9133.61	10319.1	7310.24	12723.8	9371.77	10555.9	12488.2	10681.4	11502.4	17820.6	17076.9	18946.1	16679.9	17408.5	14919.6	12811.3	11391.3	16836	14460.1	14963.2	12906.2	12176.7	20190	12069.4	11862.1	13860.2	6798.51	14036.4	13665.9	14372.8	12373.3
0.53_129.0796n	50820.4	52298.6	42962.7	46686.1	45205.5	45264.1	48325.7	47001.8	48813.8	46987.6	42965.7	51639	37164	25603.7	14478.1	27367.6	10396.2	18718.6	19367.2	26728.5	17377.7	9308.57	17796.7	15912.3	23505.7	17580	19603.5	41263.2	47301.4	31231	29800.1	24018	25158.2	39084.4	43065.8	24572	47192.8	37594.1	27895.4	24282.6	45613	40209.6	230437	224968	247348	126733	39610.3	30760.6	40684.1
0.53_234.1818m/z	5078.51	5044.73	7764.74	5617.7	5034.76	6245.17	5870.4	5591.3	5538.97	5917.95	5240.83	5996.74	12852.6	8370.15	6147.93	12241.5	7541.03	3424.45	11289.3	16134.1	10317.4	7329.67	3771.84	4040.2	5087.13	7384.15	8506.72	11085.3	7193.57	18027.7	18523.7	10441.4	16501.4	18894.3	8162	10887.4	24516.1	15437.7	8418.53	20076.5	22238.7	12536.8	3150.87	4408.47	3455.01	1708.45	6252.38	8199.31	13136
0.53_382.8406m/z	32021.1	25994.1	36053.5	31031.9	33130.9	31346.6	32160.2	30692.3	31768	29315.6	33742.7	31198.5	36784.1	30268.7	55863.9	37439.8	60927.1	36451.3	27461.1	39358.7	39492.6	49351.2	36474	29552.3	29923.8	27473.7	46196.7	65609.4	33550.7	35441.8	37227.2	56996.1	49506.4	36139.7	31399.6	48376.3	37358.7	48255.2	55028.2	55586.8	70434.9	33982.5	18875.2	18659.7	15231.5	15965.1	23910.9	32923.5	29609
0.53_450.8262m/z	30267.1	27340.7	34237.6	35442.4	37614	30608.5	31959.7	31930	34912.8	25968.1	46994.5	26495	25317.3	25615.1	35397.2	30696.6	54740.8	32104.5	21614.8	42151.1	33480	28906.7	25310.4	13916.9	16253	12633.5	24549.8	65298.7	47550.6	28364.7	33981.5	71465.2	62315.8	44369.5	22459.9	44282.4	35637.2	42920.9	53201.2	62620.2	59017.2	42963.8	18262.9	22222	12349.9	10736.2	25171.3	33966.7	31709.4
0.53_518.8196m/z	63862.2	62778.6	64292	63361.6	63565.4	63570.1	63570.6	63568.4	63575	63669.2	63351.7	63685.9	54352.8	44604	70781.3	51197.1	79486.8	43208.6	32226.1	53300.5	51538.8	71693.9	44772.1	36404.9	35549.2	30861.8	43059.1	101823	111105	71985.5	57475	106252	111239	94314.8	49808.2	80187.9	63310.6	68173.6	91304	97921.4	130136	95459.8	59753.8	58106.5	43233.7	52565.8	51026.2	57484.5	50071.1
0.53_565.7399m/z	24586.5	23550.1	25708.6	24200.5	20261.8	24491.7	21081.7	24747.9	21726.1	24871.7	22756.8	24909.3	47402.1	48574.3	61195.7	49250	75996.1	52938.4	49365.8	71141.9	66255	58075.6	75625.5	52325	50571.5	53746.7	64398.3	53983.8	11927.1	24824	41889.2	45258.9	30140.7	10542.8	17282.6	48684.7	18640.6	30161.1	36208.3	35800.4	38577.2	29607	15276.5	8555.58	10211.1	18446.5	14207.4	14706.3	23413.5
0.53_596.7554m/z	10431.2	8728.51	13013.7	9107.09	10341.7	10182.3	10232.5	10193.8	10259.3	10542.8	9516.25	10602.2	3284.9	4027.15	13112.2	10651.7	21309.1	11553.9	7824.81	16004.3	12938.4	9186.25	7957.05	1763.88	2358.1	3154.26	9403.79	16239.4	15498.2	6992.11	12554.6	27530.1	22229.5	9022.11	17683.4	9964.03	3875.43	13241.7	16171.2	18347.4	15420.8	16446	3726.43	4965.61	7224.2	6708.84	4924.37	7204.25	7841.72
0.53_84.0818m/z	2648.15	2762.91	2405.51	3494.83	3849.34	2178.65	2757.09	2937.04	2564.85	3191.05	2361.88	3468.1	1918.48	866.532	1049.37	1409.51	1895.47	1587.2	1367.74	2047.4	2386.25	1423.63	1787.67	2384.94	1517.76	1751.34	2617.3	1864.65	1230.95	1526.38	1569.97	3044.97	2602.89	1189.9	2321.61	1430.29	2400.64	2394.51	2355.35	2023.77	3235.09	1890.6	16265.3	17433.5	19052.8	11213.1	3499.31	4728.12	1838.27
0.55_122.9252m/z	46624.5	43339.3	40720.7	42833.8	42075.9	44500.4	41223.4	44923.2	43068.6	44791.1	42694.1	42008.1	37293	40232.5	54194.5	42879.9	75759.8	41334.2	52869.4	43865.7	28050.7	37772.9	63224.8	54571	56147.3	53500.1	63788.1	71287.6	84816.5	44213	45912.5	66745.5	64231.5	41944.5	121277	51106.8	24753.4	50843.4	59344	79518.6	21058.2	98864	25948.5	22910.5	26245.8	46799.3	38941.3	24428.9	58080.9
0.55_124.9234m/z	6679.1	6777.72	6567.83	6800.93	6667.83	6697.97	6698.26	6698.15	6697.51	6708.41	6682.09	6704.55	5116.54	6242.77	9168.61	7761.45	13976.6	7919.94	9191.83	7772.38	4062.46	5975.67	8521.02	8662.58	8226.94	8190.6	7546.33	10199.7	15566.3	7928.67	9192.99	13175.4	10755.5	7975.43	20244.2	8308.79	5898.15	7469.66	9623.37	12911.1	4122.32	12585.6	3616.66	3282.86	4505.15	8540.42	7594.25	4594.45	10578.4
0.55_206.8866m/z	138989	140434	134065	137496	132363	142806	130129	141807	139963	139182	141107	128566	157883	185208	296016	206915	390445	187673	283582	215877	75158.3	181491	385789	290275	314514	310034	385055	249410	164645	97274	218071	177899	97922.6	15398.5	192574	127049	63935.8	120111	108693	159609	53925.6	223597	146709	119188	134307	233654	251020	126996	359745
0.55_213.9171n	33856.6	30565.2	40899.3	42648	44659.2	38426.9	39977	39217.9	41882.1	34755.7	46686.5	30688.6	35861.5	37823.6	52814.1	39577	71457.7	49763.9	35291.7	51171.4	37283.9	44210.8	49519.5	32862.3	34798	28381.7	55128	70902.2	66042	29963.4	47267.2	70967.2	61596.9	43427.4	50756.8	43967	42275	60291.1	64545.7	70648.7	50263.7	61662	25970.1	30997.7	15617	19594.1	33158.7	40725.1	43980.1
0.55_231.9889m/z	29901.5	28565	27992.6	28701.5	29738.7	28974.8	28946	29054.8	28963.1	28062.4	30209.9	28642.7	47340.3	38100.4	39809.8	30264.6	43291.6	28011.7	25209.3	48378.8	41714.7	33386.9	44962.7	31552.8	37007.2	36020.9	51611.1	32127.3	47135.3	21547.5	25443.1	25243.5	22312.9	19063.6	28620.5	28443.3	24567.4	21934.1	22097.5	25490	37141.1	28649.8	31643.1	30996.1	33818.4	25541.3	20659.3	15805.6	24201.2
0.55_261.0528m/z	20738.8	20234.2	15425.9	16765.5	16965.1	18855.7	18173.2	18314.9	16826.8	20718.5	17943.2	16772.1	31661.3	33349.8	22154.5	20368.2	22935.7	24639.7	26929.8	17944.3	18566.3	32267.6	23245.1	36722.4	39772.6	39072.4	20616.1	25631.6	18832.8	34568	24486.4	25423.7	17056.4	13366.8	34087.9	34788.7	22119.3	21589	17299.8	16153.3	20186.3	34986.1	17707.6	16002.9	19028.2	14334	28589.7	20282	21618.5
0.55_267.8487n	190980	189036	183466	184611	176780	187857	182917	187177	186275	185874	189970	179457	235175	277277	424629	308035	535744	280832	420196	302664	124610	257055	523383	417956	462105	446945	530644	361433	203057	150899	321399	248932	134402	36473.7	251340	185913	101009	164943	146180	188092	88473.8	284490	160259	142302	152664	304129	335485	178193	479970
0.55_267.8589m/z	6773.53	11072.3	6170.85	6442.71	7928.2	7798.36	7362.69	7920.3	7503.4	5274.89	9118.28	8596.95	27875.2	25799.5	14498.5	19762.2	15886.3	17519.8	11524.3	18887	26037.6	10367.6	19201.7	22209.9	22782.2	19832	27731.3	7636.47	13010.1	7540.06	6789.16	8857.99	6261.11	4784.57	8652.49	8795.83	5161.69	5895.47	14101.5	11103.4	8636.44	13602.1	5448.35	3277.88	4809.21	4133.57	3956.97	1263.35	2924.99
0.55_275.8923n	771680	769782	727147	786211	763896	764680	761192	764537	762604	765156	774343	752257	693822	756620	724897	709438	865473	889391	900038	807684	826673	773535	735936	692194	745117	752307	824694	1.03609e+06	885390	820513	852175	953829	955973	914024	1.19623e+06	901375	870727	921001	833166	838125	922452	1.02013e+06	780694	757058	752166	738345	811326	745821	820561
0.55_285.8584m/z	9650.99	8910.16	9239.34	9644.93	9528.58	9360.11	9288.51	9442.14	9419.64	9195.79	9650.19	9262.63	8063.72	11046.5	13759.3	11623.3	15457.5	14159.9	18731.3	12833	9766.79	11019.8	16434	17455.7	14402.4	16218	19100.6	16496.2	11211.4	13406.5	17206.3	18037.2	15075.5	12602.2	22390.7	13618.5	11057.7	15937.9	13378.3	14413.4	8352.07	19237.7	3321.61	2516.86	4865.76	5348.62	11658.6	10184	15649.2
0.55_292.8466m/z	40620.8	42477.9	41068.3	40690.5	43088.5	40229.7	41946.9	41489.6	41414.6	41743	42046.7	40578.7	54920.6	69745.3	121235	86247.4	156671	78229.8	114432	73240.1	27985.4	59803.9	125741	96995	109461	103839	120218	81608.4	49142.8	33045.5	91039.9	66409.3	29184.5	559.395	54630.4	43640.8	17672.6	33687	29800	45029.7	17062.6	57776.8	47729.8	40027.1	47079.2	84639.3	95706.2	48237.1	137761
0.55_297.8792n	248253	246096	248032	254846	247037	245726	245305	244548	253345	243038	260989	240223	206234	218948	356759	217774	500934	231047	205599	268959	149342	307083	316766	236641	258956	223941	292204	443164	416357	243745	282853	439435	374781	196616	324805	345008	176895	298480	345785	415087	245767	417846	180112	164540	171255	231499	266714	214737	313808
0.55_299.8772n	81312.1	75722.6	66393.6	71149.7	69518.4	69557.2	72525.4	75702	71852.6	77157.1	72649.6	67967	69320.7	72220.4	104687	71475.1	134390	79806.1	63473	87761.6	58711.9	86104.6	91889	77470.7	81008.6	69242.7	90560.7	123500	112574	72227.1	82311.7	120749	93647.6	51508.2	88683	104811	54334.7	85606.7	108620	118612	77481.7	120062	53587.3	49965	52390.6	59971.5	80558.1	68717	83450.6
0.55_312.8469n	195021	190046	192912	195288	187292	195690	188048	187129	199563	186290	194996	192919	378228	355964	356552	366668	419252	389944	365612	406161	409914	295306	474982	427675	393855	381122	458342	339107	229916	189911	259608	274337	210968	97040	287065	281137	161701	211652	251403	266795	154813	294286	106716	75277.5	87635.2	152326	206077	128194	237194
0.55_317.0492m/z	37428.3	35371.4	34170.5	30048.1	33989.6	36833.3	34287.9	33373.4	31562.9	39171	32430.3	34877.8	38573.3	39430.9	34253.2	28804.8	33782.7	34220.8	33998	34873	31546.8	53292.9	38967.7	38806.4	44042	42675.4	33576.2	46887.8	39687.3	33143.7	35581.4	43236	27402.5	23493.3	44037.2	38638	29528.2	38549.8	29810.3	28607.1	31377.5	45465.5	41026.6	35505.1	39893.4	40103	36213.5	30017.5	34818.1
0.55_317.1152m/z	476883	461558	416797	441293	449295	457749	439759	452846	426093	474533	440602	454356	413885	483304	496846	422225	574366	518709	546436	465490	437594	547042	506219	532880	552763	562757	548164	682439	482379	507935	598626	619155	508640	399373	655861	590482	615145	618739	538145	485239	503060	649524	518771	460174	558481	533677	592854	484584	592898
0.55_397.8162m/z	22929.8	19947.8	24753.4	24870.9	23988.7	19470.5	24800.1	20340.9	23122.8	22832.1	18750.3	28585.4	42241.8	44559.9	55754.5	42261.1	53479.1	48542.5	45419.8	46857.2	48753.6	47727.4	55492	43421.1	34050.4	34467.7	50656.8	49988.4	17038.8	33725.8	41410.7	27976.8	25984.4	13538.1	16059	43824	24097.3	27939.7	29266.7	36634.4	34030.9	15580.6	14292	6512.76	6016.27	13715.1	19078.9	22400.1	25218.1
0.55_404.8306m/z	17293.2	15114.5	25053.8	20045.8	20198.5	18150.4	19086.6	18561.5	20814.5	16704.3	24513.9	16063.6	14693.2	17859.3	21522.1	17626.8	36674.5	16333.5	14079.2	17622.4	14137.2	10968.6	18278.6	11178.1	8029.71	9740.54	22288.2	41769.1	36874.1	20033.9	20702.2	37882.4	36600.3	16244.6	25936.9	23800.9	18333.8	27244.2	31652	40705.7	21342.8	37477.6	6283.11	4526.59	2.26106	5749.94	15197.9	16264.7	13637.8
0.55_419.7987n	97265.4	102433	113817	123341	111539	107202	115035	104514	119343	108195	118902	94781.7	114200	133612	244393	151611	305707	139962	188577	147648	79744.8	138575	275598	181691	186406	189205	285809	217937	113642	75971.2	174677	148737	83856.3	25040.3	95218.8	103145	63399.2	108856	87158	126811	75378.8	154185	91065.7	71491.9	64499.7	123878	153288	92090.8	253395
0.55_436.7792m/z	18354.7	18697.5	17362.3	19397.4	18015	18352.8	18354.4	18351.6	18354.6	18382.9	18288.6	18386.5	37194.3	48589.1	51384.6	52840.5	63037.3	49847.2	59709.5	47974	27274	37054.3	88584.8	72926.6	68726.3	76407.2	76428.4	40867.2	19711.2	28971.2	60414.5	33464.2	21353.8	5443.71	22617.1	27390.6	22884.1	29538.1	22097.8	24391.5	15303.5	45752	8584.01	2218.45	9820.9	12382.1	37395.4	17927.3	37928.4
0.55_443.8368n	70371.5	66545.6	76346.1	74844	80293.3	69119.6	69292.8	67560.9	83148.9	62928	77913.8	73532.2	60483.3	64795.9	87338.2	63195.2	112436	80138.9	54895.2	74849.7	65266.9	80796.2	77145.1	48102.6	57303.3	53936.8	81554.4	118797	126643	89979.8	74240.8	113250	116362	76686.1	141211	99573.3	75007.3	94969.8	114519	133978	102085	113844	46257	43388.8	32534.9	46529.6	43315	39196.9	60611.1
0.55_448.9751m/z	14092.9	14092.9	14092.9	14092.9	14092.9	14092.9	14092.9	14092.9	14092.9	14092.9	14092.9	14092.9	6589.28	3325.14	2294.79	1141.34	1039.48	413.755	527.52	1940.23	1372.01	5172.62	1413.68	2905.87	4948.46	3953.65	855.599	2730.98	13595.8	3971.67	953.603	1459.04	943.294	1715.4	6207.43	4222.16	3714.01	173.042	574.243	1572.96	1466.34	5282.21	20794.2	22046.2	23905.5	17543.3	11687.6	7908.54	9021.15
0.55_450.9726m/z	57571.9	56037.4	54089.2	55925.6	56682.2	55935.5	55843.3	56273.2	56078.7	55549.9	57657.8	54917.3	45112.3	45054.9	61339	43570	56966.8	51048.3	47734.5	54369.7	56612.3	59031.3	40969.9	36793.5	37980.2	39807.2	45983.4	79032.5	66234	60202.5	61936.2	94923.8	69341.8	67412.4	69521.6	70365.4	75944.9	70786.9	57807	66741.6	68804.9	57349.6	49129.1	52077.6	50175.9	46076.5	51759.6	48864	41414.2
0.55_456.8486m/z	48618.5	55985.3	59364.4	51506.8	56253.1	57132.4	55618.4	52300.7	57552.1	46713.6	60200.5	55134.2	57054.9	60900.3	41465.8	48835.8	64827.5	56846.4	25259.8	66372.3	68518.8	40306.8	34795.7	28730.3	23889.2	18426.1	47386.5	85359.4	126309	42991.6	38079.1	86889.8	96741.3	151648	105125	54387.6	64388.2	66970	111846	110154	70250.2	95325.3	49500	57294.1	48539.7	34507.5	37732.1	29336.9	27136.5
0.55_464.9506m/z	28605.1	29983.7	26515.7	26654.3	26241.6	28102.2	27456.3	28809.2	26079.5	28675.9	26480.6	28729.6	12422	8723.31	7288.77	6154.73	8180.58	4886.97	4919.09	6711.69	8246.09	7920.77	6180.76	9285.56	8114.65	8428.96	5160.82	9317.51	23479.9	8781.02	5243.25	5717.83	5818.75	6831.78	9935.11	9590.79	3377.87	6804.05	5233.05	6065.81	8352.32	9221.44	38047	40465.7	40008.1	44439.1	27055.7	18516.6	26157.9
0.55_479.9152n	37095.2	40843.1	37774.9	37424.8	34888.9	36242.3	38056.1	36365.4	38800.2	35011.6	36439.7	40603.4	16064.2	13986.4	8954.2	10369.1	13904.6	6260.18	5456.46	11883.9	6682.61	9520.58	9707.21	9372.11	12734.4	8678.4	9001.49	13075.9	29231.7	9105.03	7124.63	13432	15948.7	15421.2	15920.7	15135.3	9459.12	12466.2	16551.4	16399.1	17197.7	15768.7	63322.2	52456.5	54113.9	71320.7	50577.2	35151	53206.3
0.55_488.7927m/z	31939.2	25997.5	35715.3	33538.2	32427.5	31271.7	30810.9	32001.5	31821	28538.6	41534.6	26560.9	15132.8	19136.9	25073.7	21191.7	61161.2	26440.4	20953.7	31834.8	22468.3	19267.1	27996.7	15333.5	9558.38	13795.7	31537.6	55700.8	49664.9	29464.8	28733.7	62442.7	51699.5	18781.2	46509.2	39178.5	22388.6	37211.2	39614.7	53809	25603.3	59589.6	7473.53	10427.6	22695.4	11033	22840.7	21779.5	33211.2
0.55_503.7615n	126521	118728	136621	146227	136154	127118	131281	131651	135847	117611	146315	129246	127082	150020	292863	211769	461820	198178	286066	227446	122933	190001	373290	263504	266838	276609	396487	241616	104584	77130.4	228246	175662	81118	32959.8	114221	119189	66523.6	113479	94850.2	116205	81453	180700	116499	84424	102869	216382	238358	126959	393813
0.55_505.7701n	71119.8	61149	78929.6	79222.7	68711.9	70649.7	70093.5	72091.2	72455.3	63583.1	83138.7	67423.9	67837.3	85475	166905	107709	239774	112004	170622	126838	66603.1	92540.5	194460	119206	120537	130045	244082	140572	59990.8	40652.1	131286	93479.2	56902.7	18721	53367.9	60920.7	29883.4	58836.7	52548	68980.5	63683.5	92394	65779.5	41037.1	42496.7	92630.7	115577	76497.2	215569
0.55_510.7837m/z	22891.1	18927.3	21903.2	22526.9	25516.4	22292.9	21492.8	22361.5	22269.4	19669.8	26195.4	21037.8	10958.7	9610.97	8751.83	12639.6	23612.4	12707.6	10679.1	13571.4	15931.9	7036.7	8084.03	8141	8232.06	7619.49	11247.1	35064.2	54514.2	25551.9	12590.8	36721.1	33370.8	13527.2	72287.3	27318.7	14247.7	26557	35550.9	51862	5445.95	63759.2	3762.66	2246.29	1715.7	7567.11	3096.21	4609.49	8926.79
0.55_511.8115n	106005	88790.7	121760	129007	105496	106118	106967	109567	111222	92297	137252	99203.1	87707.1	82488.5	156341	87643.2	219080	116960	88187.5	131937	108598	131116	118739	66937.4	65379.8	60345.6	113470	210649	181961	97917	117868	239723	205034	117575	256030	149405	105919	154495	186146	225604	185199	216745	64728.7	49139.1	28708.1	52621.7	79230.1	99800.1	113700
0.55_520.7410m/z	16970.5	16225.5	22296.2	30976.6	29650.7	29048.8	30679	17057.4	28002.2	13630.5	26265.5	29298.9	56785.1	75176.8	89816.8	89009.7	107110	97530	124776	106534	67568.4	72611.6	165378	108622	107548	134255	175548	60305.4	14934.2	23203	83420.4	45590.7	26453.9	7352.82	10908.4	42602.3	35674.2	34990.3	42130.8	31659.1	37517.4	42539	8292.12	3148.11	33291.7	38283	53379.6	39119.1	82740.6
0.55_547.9049n	5776.82	5769.49	5525.16	6212.46	5791.53	5735.08	5793.65	5838.66	5858.49	5439.66	5925.32	5977.48	781.601	451.857	745.489	723.136	556.263	118.53	89.4785	322.214	132.37	419.335	438.319	231.712	902.422	628.437	638.349	445.616	2734.88	328.021	67.8455	1273.17	178.885	644.169	1037.73	739.227	141.523	279.682	46.5145	1451.03	195.326	518.283	15595.3	14023.6	15793.9	21182.3	8694.86	5108.14	11095.5
0.55_556.7795m/z	8271.65	8700.05	15085.3	9629.28	11028.5	9764.26	10047	10171.2	12057.1	8466.06	11864.5	9245.06	3903.44	2520.7	5169.91	4781.47	10861.8	3177.44	1498.57	3944.49	5623.73	3374.56	4082.22	573.715	1868.76	1216.23	5992.87	24896.6	26604.4	14079.3	6088.41	26126.4	24400.5	5975.91	17777.7	11916.5	8737.15	18415.5	21102.8	34585	13810.2	32202.8	2422.89	5770.81	6283.55	5570.52	67.5746	3183.61	2983.38
0.55_564.8847m/z	4587.06	5228.86	4602.94	4033.99	4255.91	4315.39	6092.94	4395.62	3856.37	3837.58	4594.39	5853.22	1360.82	1355.59	621.731	625.481	538.613	316.574	351.502	655.486	237.005	326.671	66.3759	816.248	244.438	472.68	370.939	231.283	1965.33	1047.74	280.449	363.506	257.843	802.594	292.25	1813.79	174.98	0.933931	100.664	424.438	230.979	925.442	4780.6	4034.55	5188.35	4193.78	6335.67	4279.17	8758.7
0.55_581.7093n	13309.4	11157.7	17976.9	17873	11432	15856.6	9974.16	9639.66	18748.2	12647.1	16868.4	12640.7	44828.9	44935.9	60119.3	64554.7	65511.1	71202.8	78470.4	71463.9	69231.1	41168.5	104251	77720.1	54386	77064.6	85272.3	50506.8	12204	16505.2	51511.3	28456	17241.6	7223.15	14815.8	30846.4	23175.1	26642.6	35428.5	27624.9	14617	28065.8	7879.97	819.447	4792.46	6258.22	13697.7	13910.8	40954
0.55_587.7221n	44317.5	33509	51206.1	54763.6	48823.3	56792.4	38641.6	56390.2	57337.3	43962	49343.5	36724.5	63418.1	64340.5	127040	86164.3	168406	84833.9	105765	86177.1	72362.8	74147.4	142545	99028.4	94473.5	100494	164266	110234	39556.5	28853.5	92593.9	68536	26047.5	9733.95	41109.8	53534.9	25708.4	50777.4	41063.2	63959.4	38258.7	57145.1	24897.9	12516.6	14747.7	53350.5	71177.2	38994.8	119629
0.55_588.8791m/z	5323.56	8235.23	6905.28	7188.26	6874.53	7267.03	6533.62	6970.38	8232.1	7071.94	7504.81	5288.87	2402.77	1955.53	1480.41	1390.38	4124.48	730.69	248.377	3137.61	1010.21	820.896	890.92	514.23	930.069	553.882	1440.18	4557.55	7094.74	651.831	154.207	3985.22	4246.31	4109.54	1720.95	677.98	3234.68	2441.45	3175.79	3976.63	6809.87	784.717	21666.5	21587.8	22421.6	23594.8	8764.94	6339.29	10339.5
0.55_589.7586n	61077.3	46690.6	70220.3	62040.3	56109.7	58530.5	57739.9	58573.5	58377.5	63848.4	60296	52919	56652.3	66299	127372	99402.4	220673	98738.7	133800	114624	82322.8	78521.5	125190	66750	56557	66998	125021	143570	70944	54110.4	110327	143249	96105.2	52498.4	72291.2	85579.3	57122.8	80064.8	65717.5	69610.9	45207.2	97027.4	11064.1	4305.21	6100.42	39893.5	72611.4	69938.9	113608
0.55_657.7459n	13775.4	13233.6	23161.5	22922.2	25058.1	13711.4	24626.3	14991.4	24167.3	16172.7	21844.4	14689.1	8534.04	18039.8	23747.1	20802.3	47753.6	22436.1	15600.5	15457	18665.8	19444.9	15510.5	782.2	9155.67	10639.8	15911.2	60151.3	47801.4	22440.8	27696.1	56730.2	50480.5	31422.6	33294.5	34523.2	22912.4	40524.2	51938.2	70085.8	34215	44531.5	1801.46	2223.32	11668.1	10559.3	1802.03	17714	12474.4
0.55_672.6920m/z	14796.6	13323.2	15103.1	16085.7	14683.5	14319	15167.1	14073.5	14008.5	22231.8	13283.5	11640.3	18801.3	21871.8	46561.5	24939.9	75063.6	24294.7	36274.9	43701.5	29277.4	53643.6	71464.6	34818.2	21944.6	16765.6	32463.6	36320.3	10447.7	12704.2	36387.9	24195.5	15088.8	11865.2	21535.7	26611.9	12740.2	19951.5	21354.5	11159.8	6129.26	15790.4	8215.88	7533.39	25828.9	12752.9	28911.2	14257.9	45745.3
0.55_673.7208n	19897.5	13033.7	21257.2	25781.2	24316	24848	18530.8	21713.6	24849.4	19921.6	26848.5	13698.8	17600.8	29526.2	47626.9	31687.4	66112.4	31084.1	26333.9	20964.8	21970.8	30285.5	39016.1	21559	20741.6	18871.3	44805.5	51517.5	37634.7	19777.7	35627.8	38523.6	34756.1	13468.6	22993.5	32209.9	19730	41225.2	32690.8	41830.3	23966.6	41279.3	3698.61	19806.6	18012.9	6417.19	19720.6	11213	33060.2
0.55_680.7170m/z	8203.73	9072.94	5208.27	7668.54	13897.9	10053.2	7877.54	10298.8	6870.99	7193.28	10735.3	8406.88	6335.9	5714.5	18424.2	11355.5	16565.2	11050.8	6847.92	12302	11321.1	8508.88	8206.26	3040.75	1930.27	2819.51	9872.4	25197.5	23331	4436.16	11393.1	15899	16335.3	14174.5	17518.3	14383.7	4993.29	19057.7	20136.8	13309.9	23227.2	21317.1	6391.21	4994.4	5544.12	5378.37	731.709	4875.43	5182.35
0.56_110.0720m/z	27764.4	25764	28927.9	25401.7	26424.5	25449	25794.6	28556.4	25472.1	27490.7	26722.5	26363.9	89736.6	52175.1	37858.7	39815.9	38163.3	21036.2	17997.2	79026.3	73228.7	46939.8	57511.1	26523.4	25930.8	29727.9	54303.6	24302.6	39328	16052.5	12521	9404.58	15250.5	28725.6	29420.5	36528.4	37169.6	29432.6	15304.5	14977.9	75100.7	25723.4	33213	48927.6	50362.6	22942.3	15115.4	8331.26	8346.69
0.56_156.0772m/z	75668.6	81612.9	78908.3	78583.5	73519.9	78439.2	77957.7	78425.4	76016.3	76864.2	78357	78975.3	267664	153440	112920	108612	100761	58646.4	44483.4	236276	210838	144490	184740	84708.3	85857.4	94283.7	165079	72223.6	130042	50755.3	40378.2	21608.4	35939.6	86532.8	88706.5	104222	107838	93206.2	46188.2	45321.1	228251	67844.2	95716.8	133067	134779	64632.8	40673.4	21975.7	33117.8
0.56_189.1603m/z	31482.3	20092	18589.3	23203.5	19158.2	27672.8	20515.3	23501.4	20818.6	23123.6	23275.2	22653.9	12721.2	8637.72	4957.73	7572.45	6271.12	4308.91	5339.33	14997.9	7998.45	4554.01	10373.3	4114.61	4630.32	5490.1	9140.55	3870.28	8320.09	1224.95	687.02	2848.37	2358.31	1192.86	957.661	2495.21	398.894	1396.03	1196.39	1905.95	4888.24	1848.95	84585.6	78974.8	71134.9	64013.9	23413.8	15157.5	17185.1
0.56_196.0489m/z	5329.55	5047.35	4946.87	4623.02	5071.08	5028.79	5098.16	5289.09	5093.28	4524.16	5137.37	5193.8	509.075	711.408	753.822	696.731	533.209	242.664	273.409	525.323	400.151	660.09	434.233	704.256	705.703	393.364	661.716	685.136	2254.43	428.407	288.504	286.362	172.733	262.033	256.815	161.413	346.992	473.464	316.367	272.78	480.737	495.05	22570	20451.7	20370.5	17981.2	4319.1	3194.03	5768.48
0.56_196.0942n	7760.17	6812.79	7292.99	8204.14	7631.69	7017.09	7872.97	7374.86	7536.01	6423.27	8096.09	7952.72	723.848	912.715	667.711	662.31	260.975	532.553	675.56	685.307	643.967	634.394	472.589	1308.78	1339	890.482	854.915	752.42	9836.06	1367.8	1039.9	919.576	1593.64	2732.15	2282.38	1187.99	1428.27	1441.38	1226.09	760.382	971.525	1494.26	7954.11	5003.54	4355.1	7353.07	1118.77	1097.99	1593.48
0.56_212.0682n	105632	105917	105634	105682	105749	105723	105721	105725	105720	105744	105686	105740	16407.2	21018.6	20796.4	18039.7	18243.9	10675.2	10847.2	15072.3	10842.2	15070.5	14867.3	13697.8	13865.1	13571.6	17535.4	21481.5	59474.8	11503.4	12045.8	16336.4	11277.5	11829.5	14073	11407.6	9952.46	9926.37	9761.39	11637.3	12847.3	16333.2	488538	422691	423370	412847	95339.2	60650.6	129332
0.56_253.0299m/z	8659.89	8535.25	9256.28	8784.95	7980.93	8478.75	8664.85	8547.81	9230.28	7932.31	8884.38	8669.76	514.801	1564.92	1999.72	1058.37	753.796	452.435	185.946	785.142	177.169	668.28	1139.07	1232.55	998.543	352.287	1660.53	1670.35	4288.83	1067.14	909.07	1007.09	741.485	400.573	1045.3	532.217	360.372	427.25	441.138	815.904	776.238	1211.22	49231.3	41284.1	41666	41930.1	10214	5704.75	14363.1
0.56_259.0719m/z	3078.72	3316.12	3623.28	2965.94	3215.27	3213.53	3238.54	3273.7	3189.5	3340.54	2900.44	3493.5	185.637	214.409	132.611	43.9487	105.653	48.9951	74.2586	83.7115	178.654	361.617	44.0042	279.398	155.247	172.84	168.821	216.164	1171.47	63.0886	140.891	103.146	133.55	129.805	176.561	159.043	115.374	70.9518	233.214	77.3545	137.703	174.412	11220.7	11815	11087.4	8774.98	2492.89	2854.94	2556.16
0.56_297.0306m/z	39233.4	43681.8	36361.1	34989	40700.5	39218.1	38998.1	39266.2	38562	39000.5	38126.3	39863.9	31957.9	32404.8	25708.5	17510	16884.9	15963.3	20108.6	15880.9	16535.5	30367.5	19658.4	33153.4	41027.8	30796	14988.4	30916.8	30777.5	25512.6	16136.5	22784.7	18685	19120.8	40583.5	25892.5	16830.9	19289.3	12381	18469.3	19078	31208.7	57721.2	59538.3	54889.6	62182.7	32741.1	29453.3	31584.6
0.56_311.9932n	68368.5	67917	67070.5	66636.2	66876.3	67640.8	67372.3	68101.8	66236.8	69700.9	64062.5	69330.6	22587.2	26529.6	23188.4	21234.9	23082.3	15946.2	15060.6	20006.4	17038.3	24830.9	21765.7	25144.6	22666.3	24431.8	21309.1	22762.5	43940.7	23041.1	17619.8	22352.5	18227.2	20276.1	25421.2	24955.4	16557.5	19546.1	17066.7	24169.4	25094	29984.8	98515.2	99456.1	102217	111417	68592.7	53137.2	71565
0.56_348.2147n	63406.4	42870	56613.5	56200.2	74036.7	63048	53877.4	67409.2	56418.9	58580.7	56545.9	56282	167545	335.701	428.784	151962	139431	152408	137158	128316	165325	111706	135950	138332	105100	97334.6	79517.6	19926.3	2393.51	73430.1	88098.2	102208	69824.2	75391.3	18602.5	24942.5	62594	74059.1	51283.1	74347.4	50984.2	11643.9	1.27737e+06	1.2381e+06	1.08109e+06	615200	28156.4	15940.6	33872.7
0.56_395.9542n	43750.1	45212.6	42080.5	39099.6	42841.6	43147.4	42777.8	42912.1	42069.6	45399.7	37959.8	45415.8	22237.6	23028.8	17006.3	17096.9	20057.5	11899.8	11051.3	15922.3	18432.8	17349.9	12313.4	17231.9	19529.2	14198	12300.6	18986.4	34026.1	17146.4	13503.7	12666.3	12917.9	14698.7	21415.2	23365.7	8034.64	11582.3	14181.9	13970.1	18685.5	23509.9	116922	108007	119555	121861	65802.1	34286.9	62601.3
0.56_397.9898n	58989.7	56805.3	51074.2	50954.3	50642.4	53993	53852.4	53494	54149.5	52884.5	48744.2	59951.2	45746.3	40202.9	31743.6	33409	34022.1	26440	24769	27563.5	34660.4	29918	27413.1	28433	31198	29909.8	26692	43147.3	42689.3	30878.2	25866.3	29297.1	28807.8	34268.2	46105.8	39144.4	14086.2	25990.2	23969.5	26608.5	34922.6	33900.5	82336.2	81394.4	90161.6	81963.6	62761.1	36869.8	62957.7
0.56_425.1406m/z	8654.11	11116	8169.5	11953	8984.39	9752.63	10275.9	9317	9456.79	9512.97	10356.2	9428.04	4932.78	3587.25	2268.75	3468.43	2211.62	2139.22	2284.28	3490.94	11.0139	12.9852	10.8779	2221.91	0.0648824	2394.95	38.301	3755.61	7398.37	2672.57	2724.55	2131.52	1927.83	3170.37	3083.5	2344.2	3824.95	3430.95	2711.97	2258.51	4886.91	3516.95	177091	142273	134680	98867.6	5492.82	4006.05	8310.48
0.56_440.0992n	6175.85	6221.03	6087.99	6365.59	6076.16	6188.65	6151.04	6241.68	6240.12	5691.81	6481.63	6326.53	151.84	222.068	80.8883	126.227	26.9992	42.6253	65.7284	61.1886	51.3957	323.277	50.6626	361.348	225.943	102.861	134.562	39.7022	911.931	154.965	10.6384	101.355	49.102	72.4115	321.945	201.898	8.20218	135.657	7.81399	127.239	151.251	280.012	40323.2	37293.6	38146.3	33639.3	5044.1	3998.07	6863.09
0.56_470.1305n	9942.53	10459.2	7882.68	12073.7	13205.7	9489.82	11051.5	11376	10649.1	11092.1	9395.04	10242.7	7103.29	5242.72	1.81177	4164.88	22.0386	3525.6	0.315061	33.466	10.1694	4582.65	12.6183	8.34385	4409.05	12.3658	1.56269	20.7437	2397.25	62.446	3.45839	4742.85	17.9286	5577.6	14.7401	20.7862	33.0939	4639.29	5152.37	2.6612	5991.04	103.056	98978.9	87896.7	84547.2	69955.3	7373.27	2344.43	8102.86
0.56_525.0679m/z	3058.99	3325.68	3823.93	3788.93	3182.9	3163.38	3126.48	3506.85	2773.59	4562.12	2965.06	3374.81	195.696	176.69	64.5469	655.446	577.758	413.79	80.7104	141.602	152.944	596.39	147.123	104.239	161.916	436.363	83.6898	0.334607	460.592	0.076016	61.9807	20.9544	26.0421	829.982	152.328	444.734	28.1069	420.445	843.915	250.968	263.16	293.085	12383	10988.9	12914.9	12669.3	2953.61	1657.16	3486.04
0.56_560.2866n	1.12069e+06	1.12067e+06	1.12073e+06	1.12066e+06	1.1207e+06	1.12069e+06	1.12069e+06	1.12069e+06	1.12069e+06	1.12069e+06	1.12069e+06	1.12069e+06	2.10407e+08	6.54158e+06	986712	939303	5.31248e+06	5.1819e+07	4.2326e+08	1.74525e+09	1.71972e+09	8.36849e+08	5.84865e+08	6.50944e+08	9.84252e+08	1.89645e+09	3.44773e+09	5.58733e+07	2.40976e+06	816075	1.577e+06	9.81432e+06	9.11048e+07	6.11077e+08	1.66659e+09	1.22414e+09	6.46284e+08	5.10563e+08	6.19143e+08	1.05594e+09	2.42835e+09	3.06873e+09	5.02192e+06	477561	196750	398159	2.45146e+07	2.01958e+08	1.58888e+09
0.56_570.0720n	7742.36	8436.72	8077.56	6615.22	5731.89	6954.08	6483.29	8508.77	5752.99	7353.66	7026.6	8363.56	801.331	67.9417	25.9389	9.39279	64.607	1606.18	1523.65	278.031	47.6315	1503.22	62.8236	936.768	1313.83	802.625	17.3778	59.2677	966.767	674.088	846.411	24.5028	3.88128	2.43113	954.678	2005.61	1761.39	2273.95	1329.49	1603.65	1726.26	1223.47	43249.6	37654.5	44630.2	37391	7534.95	1333.19	7453.94
0.58_113.0959n	4491.02	4940.9	5082.41	4518.75	5522	4761.3	5078.51	5151.71	4065.74	5775.01	5142.89	4410.81	103.806	548.714	282.427	817.453	1230.15	4.09727	3121.77	454.908	1198.57	34.6945	39.0798	103.321	385.695	210.71	62.0889	129.232	1906.9	18.9814	13.662	1670.13	25.3717	245.985	3.61806	1634.48	105.543	75.404	72.6116	112.285	1176.98	1492.84	33500.7	32677.9	30804.3	20192.7	3605.04	3701.78	4397.34
0.58_129.0909n	12643	12508.3	12313.3	12879.7	12523.9	12525.4	12414.4	13251.3	12165.1	12548.4	12626.7	12579.2	754.954	1291.93	972.598	1123.47	825.977	518.772	451.644	799.419	457.607	578.139	724.445	837.277	712.372	508.344	727.502	613.167	5496.32	436.505	566.738	412.546	409.287	417.276	407.04	283.939	518.869	458.707	437.986	416.548	928.077	373.704	91786.9	89943.8	83090.7	53010.2	9503.89	8739.55	10589.4
0.58_143.5742m/z	3694.67	5935.98	4299.18	4639.64	5014.54	5284.14	5123.39	4586.57	3859.62	5020.35	4542.7	5285.26	1980.48	1353.26	1196.23	2657.47	9594.77	893.972	1279.9	3476.11	1375.21	356.729	1284.26	2678.62	1722.3	2072.8	1536.65	19990.3	9350.08	1318.6	461.313	3047.46	7252.14	3181.36	31620.7	12722.4	8509.45	3334.31	9228.62	3872.62	13333.2	15535	3766.9	2677.33	1225.92	2307.76	2408.6	2140.52	2581.67
0.58_152.5793m/z	1885.4	1638.83	2175.27	1854.11	2287.68	2257.25	1958.85	2565.11	1590.86	1180.64	2477.41	2691.4	1307.63	3247.59	4577.2	694.5	3137.62	135.839	226.124	1121.08	1610.84	76.5034	1498.55	1810.09	338.25	302.353	325.429	11355.8	3921.4	367.756	1926.44	873.476	3803.84	1292.65	17041.6	5062.15	2452.54	1284.1	2696.22	1545.77	7293.81	8849.18	3506.61	3073.49	2418.66	564.792	1823.46	245.537	1577.9
0.58_157.1089m/z	4567.71	4312.67	4084.85	4417.47	4023.13	4286.03	4050.39	4783.97	4335.51	4120.03	4161.84	4351.62	266.365	493.632	308.441	342.047	263.929	86.6993	18.824	188.764	208.654	199.218	311.695	228.721	245.79	148.434	199.124	113.851	1634.07	133.939	12.0362	85.6393	30.1811	37.2137	121.07	119.555	72.4027	58.8482	101.911	117.49	230.296	69.5876	27611.9	25829.2	23451.2	15670.6	3367.85	2967.91	3858.61
0.58_158.0932m/z	32674.5	33519.4	33257	32592.7	31644.9	32698.4	32381	34318.6	32492.8	32615.2	32706.8	32541.6	2970.38	4774.99	3185.92	3997.81	2583.45	2203.07	2265.77	2886.13	2582.94	2647.19	2233.98	2961.08	2827.28	2436.8	2916.84	2632.85	14538	1940.14	1865.03	2342.69	1766.35	1664	1815.99	1851.49	2335.46	1566.02	1787.13	2056.74	3050.05	2154.11	233629	222169	204668	134150	25411.9	22156.2	29049.5
0.58_160.0448m/z	12123	13114.1	13048.2	13695.3	12679	13281.1	12827.5	13996.8	12396.2	13624.8	12015.5	13256.3	22510.2	22991.1	37156.1	19872.4	30544.2	21334.5	18735.5	22899.7	20499.5	48280	21387.6	19329.3	22361.4	17437.1	17618.1	42165.9	13066.5	24818.3	24206.5	43196.4	33498.7	33413	24330.3	42237.6	22184.2	29239.2	21770	30367.1	49830.1	31933.9	3292.02	1667.99	4470.3	3376.12	11717.4	16475.5	8955.9
0.58_175.1541m/z	26127.3	25941.2	26145.2	26144.7	26022.7	26076	26077	26075.2	26078.4	26045	26127.8	26053.9	418.722	25495.5	87.0686	413.858	117.774	199.483	144.564	90.6937	80.1442	6231.79	18.9215	89.0769	0.0694093	72.6557	64.3891	623.504	46248.4	193.1	268.538	6375.7	115.536	126.144	16.5537	219.873	2.7641	98.0254	140.712	22.2898	4438.81	10.4893	115360	55763.1	101290	30259.2	55465.6	35894.2	35804.4
0.58_183.9335m/z	25659.2	26439.9	26519.9	25245.2	26256.8	26019.1	26021.1	26017.2	26032.7	25958.9	26060.3	26027.9	46467.8	44384.2	38288.2	37834.2	23631.5	35902.4	39895.1	22612.1	27167.4	29281.4	35983.1	33526	39535.8	42048.3	38398	42691.5	23718.4	36165.3	42326.1	32987.3	27482	25626.8	38430.6	38671.9	51940.6	40138.8	27946.5	22344.8	40228.4	39900.9	24099.5	17511.4	18291.8	19928.5	35639.7	37456.3	23467.4
0.58_283.0353m/z	31452.8	30623.5	31194.5	31490.8	31018.9	31154.5	31154	31154.1	31155.5	30928.2	31607.7	30931.5	23032.6	22491.5	26682.1	19545.5	28332.9	20690.5	19048.4	28048.4	24698.3	39425.5	22829.6	22338.9	21424.3	15807	19288.2	34742.5	28044.3	23049.4	20556.4	41536	32830	37897.5	36417.5	40558.5	23675.8	33940.4	29323	30799.7	42670.2	36932.6	26877.9	29852.6	28773.1	27526.4	27751.2	26625.3	22687.3
0.58_318.9508m/z	5674.41	5624.32	4615.84	5182.12	7331.1	5451.14	5875.31	5411.32	3418.59	9225.05	3790.12	7393.11	9973.94	10760.3	12698.1	9545.08	12185.5	9545.51	15263.6	7817.23	10568.5	16870.2	17427.8	15355.5	10168.6	15451.7	13099.6	13919	6855.25	10215.8	8793.79	11588.3	8852.83	6953.5	17004.9	14559.5	5531.53	14314.4	9659.64	6707.2	9481.77	13832.1	3539.7	4399.61	966.665	1095.85	2454.51	3361.07	3890.09
0.58_403.1505m/z	76934.8	67265.5	69197.3	77020.8	69761.3	72993.1	72300.1	74415.4	70805.1	66287.8	74908.1	74998.3	87254.9	260.366	83656.2	82398.4	115534	63451.1	53410.1	11.5887	120337	34.5178	0.026084	1.10075	60513.5	63692.3	67093.8	37.4539	10341.8	46748.4	36589.9	3.14423	66034.2	65857.7	486.323	57080.2	42412.3	53449.5	71929.6	94848.5	63692	0.290746	835221	799765	749366	484280	42894.8	40365	56352.3
0.58_408.0949m/z	4585.06	4930.32	4937.49	4527.01	5262.92	4696.92	4829.04	4863.83	4819.61	4785.88	4701.67	4961.83	731.985	1891.68	671.825	43.7131	1185.34	867.94	1395.76	1426.62	1136.3	1662.62	1358.36	2373.06	2241.56	2114.58	2028.31	1239.37	752.614	889.598	669.933	740.662	624.664	526.52	1489.98	2058.36	83.9566	603.982	421.521	411.451	347.044	2812.81	5025.31	6249.07	6198.99	6880.65	3415.62	1257.3	707.655
0.58_410.9537m/z	16303.4	19566.9	17788.3	17106	17133.3	17076.3	17372.4	16884.1	19895.8	17964.6	15402	17871.1	22597.4	22178.1	22082.7	13808.3	26897	15512	18316.5	15676.2	18505.1	18211.1	13239.5	15188.1	19394.3	15507.3	16327.3	26425.3	17267.1	21455.8	18420.6	28422.6	25228.1	20910.7	23811.9	30002.8	16469.6	18583.4	19808.9	22266	28110.2	26264.5	8810.68	6804.09	7640.17	9569.07	17899	17224.5	14410.1
0.58_518.1714m/z	8950.63	23504.3	11269.9	11500.7	19704.9	15657.7	10557.6	11190.6	14089.3	15871.3	15899	12139.4	39881.2	25275.6	16034.6	38074.9	5511.47	10396.3	25104.6	30534.9	24328.4	18003.8	12901.8	24386	13741.4	25612.9	16683.6	8253.69	10618.7	32258.3	16824	2835.44	8365.98	17154.8	14025.9	4291.56	17061.5	9194.11	14408.4	8731.77	10656.8	4106.69	25149.4	34349.4	31481	17664.6	29312.7	36139.3	15458.6
0.59_131.5428m/z	8190.15	8205.72	9106.61	9224.05	7801.49	8685.39	8112.82	8405.81	8260.9	7876.41	8906.3	8969.43	19040.5	21591.9	16158	16482.5	15083.5	14611.7	7402.81	18521.9	20945.2	21196	10162.8	10360.5	10058	7496.14	13250	30441.4	10523.8	11278.2	9476.72	28593.3	19230.7	27020.4	24941.5	19645.5	14853.9	20629.4	17176.5	18589	21183.5	25835.5	7018.5	6224.42	6243.49	872.941	5143.98	9470.22	1201.3
0.59_133.0613m/z	33604	33482.9	31073	31425.9	34314.2	33283.7	33115.8	34117.2	31500.8	31669.9	33232.6	33965.5	45758.7	28274.6	37531.6	26382	58589	32517.2	31052.7	50786.5	48831.1	44714.8	33664.2	28514.9	33213.9	29926.2	30721.6	20442.9	90764.1	30205.4	29869.5	18533.8	21032.9	17079.3	23231.2	26279.1	22311.7	23684.2	21629.3	30682.2	38638	23946	46281.6	49804.9	50468.2	33481.9	26853.5	29144.8	43417.8
0.59_138.0139m/z	8607.84	9061.14	8023.22	10066	9101.33	9083.94	8624.28	9272.17	7707.95	9133.86	9121.16	9479.21	24862.5	21865.5	15405.9	20628.9	15264.1	19098.8	13907	21454.4	35979.1	19929.9	15920.8	15620.5	14154.3	16423.6	13847.4	20520.5	8832.31	9216.81	8884.93	16848.3	10340.4	16249.5	15631.6	17378.4	11902.6	11679.6	10891.8	11685	19910.1	15642.3	3176.59	2199.37	4323.83	2680.44	6264.49	5835.03	3975.22
0.59_138.5124m/z	16335.7	16435.1	17397.9	11549.8	15052.1	14834.9	16068.2	15398.6	16165	13510.7	12310.3	19938.4	31419.4	33004.3	34698.2	25898	19643.6	26350.7	25859.2	20679.8	24115.4	27239	24951.1	24804.2	27282.1	27284	28807.3	42565.6	14425.1	24419.5	20943.4	32795.1	17190.3	18738.3	32255.1	25224.9	25445.5	23156.7	15790.2	18309.4	34910.3	38346.2	4359.8	4454.22	4692.84	5546.43	9716.01	11274.9	6178.9
0.59_139.5406n	9854.12	7920.03	7398.62	8315.81	7761.61	9212.99	7838.21	8544.33	8678.91	10569.8	6915.12	7620.14	19022.3	14314.1	12645.5	11909.9	15949	15059.4	7358.09	21302.9	22793.4	19805.7	9579.13	9130.1	7096.22	6372.62	10784.1	26146.8	13551.4	8055.01	8441.27	23463.5	16146.2	26622.2	21497.4	15307.5	16356	19336.4	16898.7	17196.2	22531.6	25797.4	2447.41	3926.48	2153.11	817.879	5565.58	9650.9	380.439
0.59_143.0503m/z	13180.7	11995.1	12939.9	12950	12295.6	12860.9	12755.5	12590.1	12591.1	12846.8	12677.3	12651.6	20892.2	22357.7	15991.4	15444.4	15425.1	16719.3	12029.5	18017	23999.1	21468	13533	17060.8	16464.1	13226.8	15229.1	32320.3	12752.2	11440.9	11684.8	24360.3	19655.4	25677.3	24112.2	20881.1	18930.5	22486.5	20042.4	21554.2	24565.7	27221.6	3096.56	3469.39	6314.21	3220.83	9161.52	10267.7	6243.19
0.59_143.5514m/z	1932.64	1940.62	1118.31	1600.92	1458.36	1754.54	1418.75	1102.19	1611.86	2517.91	1611.42	1202.27	3643.01	4139.44	3286.1	2134.47	3432.58	3105.06	2018.07	4068.59	4114.2	4759.43	2355.8	2577.6	1149.98	2440.86	3052.44	5751.98	2355.09	1934.87	642.711	5143.36	3968.03	6291.05	6368.49	5308.43	4189.85	4844.49	2573.09	2739.92	4294.44	6208.24	2030.2	21489.7	502.029	1600.78	1341.27	1929.95	582.384
0.59_143.9693n	65019.9	64094.3	61017.2	63945.1	66655.1	63374.1	62011.2	65050.3	64966.3	64988.5	59045.3	67243	77180.7	81878.5	71912.6	67477	74266.3	88096	78258.6	78385.8	84005	74614.9	82814.9	73665.2	79161.7	79381.1	80947.2	105909	71923	72857.8	70317	89256.6	70642.2	72323.1	91157.9	91852.8	83237.9	87950.5	80293.1	72336.2	85896.7	85788.4	47638.5	46453.4	52201.1	50424.7	62256.1	52621.7	52925.3
0.59_147.0191m/z	11481.3	11354	11384.7	11571.2	11371.4	11432.1	11433	11432.2	11431.3	11518.1	11264.7	11516.5	29699.1	26204.5	20879.8	22895	14946.4	18734.9	16084.6	19449.2	36824.2	23794.5	18300.3	20998.3	21204.1	21467.1	23033.4	21121.1	8140.76	14164.4	13829	18543.7	12526.3	16884.4	15446.4	19297.9	15899.6	14173	11788.6	17253.2	22466.6	21283.4	3534.07	2930.71	3437.96	4488.44	7187.16	8693.41	3588.33
0.59_147.5293n	44974.8	42938.3	43603.2	40746.1	44803.7	43098.4	43678.5	44635.2	43991.7	42043.7	42252.9	44856.4	64616.1	61452.8	96274.5	56431.5	94466.1	59637.8	45913.6	70288.1	69975.4	132943	60233.3	46886	53631.9	41015.9	57694.4	118244	48923.9	59503	63570.4	119244	88046.7	86338	52541.4	119050	66749.1	78010.4	61376.2	77990	171818	87404	17037.8	18339.6	16166.5	17955.2	31914.3	42527.3	24654.4
0.59_150.1130m/z	1.36795e+06	930861	1.11206e+06	1.01831e+06	937243	1.29276e+06	933065	1.05311e+06	1.0816e+06	1.04771e+06	1.00964e+06	1.22298e+06	1.46128e+08	1.4134e+08	1.23736e+08	27864.5	14111.2	16856.4	113009	1.43798e+08	1.5275e+08	1.26599e+08	11753.3	22665.2	1.3923e+08	1.46954e+08	1.53082e+08	18135	1.12036e+08	40651.6	1.26999e+08	1.24624e+08	1.2282e+08	1.22779e+08	1.2962e+08	1.26607e+08	1.18204e+08	10721.5	1.22515e+08	1.22976e+08	1.2859e+08	1.47679e+08	1.6603e+08	1.56226e+08	38564.7	1.65667e+08	1.48533e+08	1.34059e+08	1.54543e+08
0.59_156.5349n	51189.5	45697.9	46686.2	45474.3	48074.8	48137.9	49978	47099.2	44571.3	48618.6	50995.9	45524.9	77311.4	68827.2	114812	64565.3	113527	70354	53424.1	87239.8	77188.3	158934	62616.1	50817.7	57734.7	48152.1	59479.3	143046	57099.6	72770.9	72370	140005	101206	100824	61293.4	147826	78223.5	98054.3	82204.8	94884.1	189503	101298	15264.9	17429.2	20610.8	21588.9	37567.3	50525.2	27871.9
0.59_164.5212n	15254.7	12037.8	15858	13281.2	13303.6	12081.3	14764.9	13816	13476.1	13568.9	13331.8	14468.4	30743	36965.8	37782.7	31780.2	25454.6	29864.1	35980	27727.4	30947.4	38037.2	32754.7	32363.4	32283.7	31249.2	30478.3	47535.7	8079.25	23277.6	27623.8	36517.6	23371.8	23687.5	47338.6	41399.4	39264.7	35556.2	15592.1	19544.8	28785.1	36690.2	4857.82	221.381	696.52	804.79	10638.5	9238.56	5244.57
0.59_177.9582m/z	41370.3	38200.4	41052.8	41945.6	41275.5	39984	40681	40534.1	41287.5	40988.7	40410.7	40170.3	39948.4	34590.8	46715.8	37877.3	106763	47821.2	26318.1	39620.6	40166.1	37891.3	37150.4	21796.9	33957.5	24549.5	30081.5	69932.1	105269	58688.1	51560.1	58646.1	77885.9	61386.7	32816.8	103676	57990	62987.7	92132.4	73287.4	110005	55750.4	33692	13686	25943.3	30882.4	56005.7	52330	43834.6
0.59_184.9970n	146222	144294	151738	143103	150103	149392	146024	147094	145917	151196	144398	147239	154899	152404	134320	140513	243994	161393	122886	159109	175703	125170	133684	116593	129384	123423	136841	222589	285998	154235	158159	191649	193821	188046	161145	243727	219103	213662	280573	212358	259103	217478	112420	98499	111169	108638	165611	153480	134690
0.59_192.1231n	930181	935997	932889	930774	932887	932351	932682	932538	932400	932220	933436	932019	69766.7	117055	92154.9	102010	59845.6	29230.5	29149.7	50064.6	36322.8	36656.5	47939.9	52691.5	50770.8	37413.6	55653.6	46627.3	493332	43014.7	37668.8	34653.9	22360.8	18819.9	26876.6	18718.1	28441.8	21660	26523.9	25774.6	53212.9	31365	5.14302e+06	5.37178e+06	4.64955e+06	3.49362e+06	836265	691350	830000
0.59_203.1031m/z	16621.2	17532	13880.1	16584.5	14185.1	16125.2	16021.3	15782.6	15295.7	18155	13122	16894.2	17686.3	12016	6777.92	11904.2	13706.6	8781.85	7154.7	14238.8	8875.09	7075.81	11511	12253.2	11862.1	12703.1	8992.96	45401.3	69190	20399.8	13379.6	15464.7	33720.6	30383	87470.9	66112.5	28861.6	25468.2	48438.3	34527.1	74402.9	50420.9	4988.15	6092.85	8530.28	5627.37	11001.1	5500.03	4839.83
0.59_224.9497m/z	19056.1	17314.6	18441.6	19747.3	21338.5	19168.4	18794.3	19853.4	19066.6	18009.6	21230.4	17908.1	14019	18411.1	16143.9	17294.4	23552.6	18708.4	21756.5	20748.7	21652.1	16225.7	20809.5	17699.8	19296.7	19161.3	22928.4	28107.6	28487.7	20029.6	21916.1	21072.7	21917.3	19953.4	22308	20278.4	27621.3	25260.8	27519.7	22691.4	28632.9	25039.7	15366.8	13499.6	12552	13972.6	16907	19173	18575.8
0.59_226.0558n	197650	201729	200536	193743	199688	198423	199877	198129	197149	203960	195720	197939	246614	246952	291443	198390	300474	193895	137140	271003	257031	407429	185894	175751	172117	149021	175910	487818	219529	211629	208026	463348	342084	391231	264452	372744	248978	325148	282567	372733	515411	361407	113873	123139	147214	118934	167605	184911	112665
0.59_236.9387m/z	24303.6	23670.1	20445	25008.8	23005.8	23243.7	23349.2	23360.8	23385	22141.7	21906.6	25586	24253.8	25939.9	21820.1	25956.8	27686.6	28983.2	27310.6	20115.3	27859.1	17162.7	25314.4	27167.6	33554.8	33013.1	25990.2	35151.8	30403.8	35048.7	30805.1	28442.1	28553.8	23579.8	36269.7	35404.1	44592.5	35439.2	30549.3	31170.7	42446.1	40226.2	11622.4	9635.14	16745.1	13638.6	31216.1	29401.5	24896.9
0.59_243.1841m/z	6218.12	9169.87	6174.82	6003.03	5888.15	6374.46	9205.46	6400.31	5289.15	8002.46	6169.37	6955.01	5011.83	6293.34	9166.84	10762.1	6473.5	9168.13	7128.57	12213.7	6966.59	7970.09	11366.9	11347.4	9916.8	11725.4	10961.6	7081.3	7811.8	11023.1	12488	12464.5	12128.7	10126	13534.7	10435.7	6368.05	7164.76	8138.43	12000.3	14030.7	7485.6	3222.16	981.232	6182.18	4271	13930.9	13207.4	7012.22
0.59_255.0029m/z	15902.6	15390.2	14711.2	12246.7	13571.8	14742.9	13124.5	15799.9	15958	13160.2	13196.9	15280.7	31046.3	24627.5	20175.5	20406.1	17301.5	17674.3	18737.7	27008.5	32530.5	28656.8	22157.2	21836.3	19945.6	18084.8	21434.5	28030.1	15225.6	14524.8	11941.8	16889.2	13655	18550	26285.1	21031.6	16681.5	16579.8	12479.6	14213.3	22135.3	26694.2	12625.1	9695.76	15941.9	12256.5	11563.9	8080.64	6774.12
0.59_257.0198m/z	31477.5	34178.4	28805.7	31761.8	29248	31349.2	31151	31589.5	30194.6	32601	28150.3	33356.4	41373.3	41010.5	40628.1	35975.5	43246.1	42514	36976.1	38051	42606.3	46588.8	43079.1	43627.5	47020	38558.3	40260.2	52239.8	33241.6	37687.8	33096.2	49727.6	33636.6	40803.1	53339.9	54830.7	42611.3	49497.5	37092.3	36308.5	46718.7	44566.3	31581.4	24169.3	28512.5	24658.6	31541	25662.8	27345.7
0.59_275.0091m/z	46088.6	48124.7	33318	36614.5	38854.9	41687.7	39830.5	40979.3	37397.6	45753.7	34178.7	45108.5	63968.4	69548.5	54430.2	47468.5	54025.7	61825.6	71990	58803.8	66699.6	91824.5	66985.8	80736.8	76772.7	69358.4	52957.1	75032.3	33621.2	61000.8	54474.5	71365.7	53818.9	60340.3	96556.3	88456.9	55262	65706.8	45544.4	53415.2	62392.4	72748.5	18846.6	18014.3	34597.8	24273.2	43121.9	30535.5	29954.2
0.59_278.0270n	217738	226076	223156	212152	231132	204952	219153	230824	211350	222031	222059	220398	281163	275061	266142	248959	430804	250238	239816	265087	245677	258374	247649	226826	270856	238861	261434	486010	338406	281722	258400	334895	339298	364471	441314	483343	328733	455612	381882	403707	443358	515022	123377	124787	137501	116620	209307	183954	144463
0.59_279.9919m/z	323303	317332	303836	309466	318636	321694	298453	318917	320097	323093	311922	306502	547186	543880	459142	451303	422739	536795	495656	560300	807441	594773	503984	484805	470064	443268	544155	573064	274802	346114	355781	507559	349416	444797	526247	471277	400136	422429	344267	356697	486447	509253	174581	163125	175345	192853	217005	204178	204227
0.59_280.9963m/z	1.5917e+06	1.54648e+06	1.59094e+06	1.57519e+06	1.54751e+06	1.59804e+06	1.54401e+06	1.54935e+06	1.58953e+06	1.59569e+06	1.54247e+06	1.57934e+06	2.64306e+06	2.55605e+06	2.02999e+06	2.32003e+06	1.61744e+06	2.50457e+06	2.98112e+06	2.09437e+06	2.12996e+06	2.32226e+06	2.70005e+06	2.71021e+06	2.87755e+06	2.92704e+06	2.97835e+06	2.82404e+06	1.23131e+06	1.95004e+06	2.00711e+06	1.97745e+06	1.49027e+06	1.51032e+06	2.57015e+06	2.09806e+06	2.04287e+06	2.19731e+06	1.5216e+06	1.38538e+06	1.87289e+06	2.2962e+06	914469	887793	919358	1.10361e+06	1.37759e+06	1.1845e+06	1.07701e+06
0.59_291.9077m/z	25691.5	27029.5	29465.6	26614.1	29082	27805.4	28663.5	27075.1	29711.3	24794.1	27651.5	28630.1	18675.2	23733.4	17858.5	28145.9	61779.7	25409.1	22785.7	19743.9	18331.4	8244.92	25780.2	18245.1	34812.9	33623.5	23743.3	34282.8	78415.3	40937.3	31824.9	23857.2	32947.5	29044.4	41848.7	57101.3	53371.8	61166.8	77155.4	44936.9	32403.8	51091.6	13447.7	7430.39	12467	12637.4	45599.6	29520.9	28666.6
0.59_304.1515m/z	102145	109699	104871	103973	102174	107805	101074	105218	102500	103741	100193	112458	46183	15600.7	22017.6	35276.1	261314	22869.2	17667.4	57224.5	11189.3	7806.2	27278.7	39093.7	40586.6	39858.7	28344.1	491270	295660	28214.7	9186.79	58614.4	113854	57171.8	847382	371836	117206	106948	158642	84169.9	267795	450669	116115	82225.9	108424	90737.8	48667.3	29671.1	54711.3
0.59_304.4910m/z	1907.18	1965.16	2292.7	1745.34	2329.96	1986.53	2015.88	2000.58	2076	2218.02	1730.3	2144.54	3283.47	2742.87	4628.78	4861.89	1352.77	3372.62	6742.55	2311.49	8684.71	5544.29	2474.81	1320.68	2208.43	2093.02	1754.39	5743.37	635.789	3107.03	1691.04	5958.47	3511.75	1929.45	8602.18	10133.1	4907.34	1870.25	1653.33	2125.53	5238.28	2391.04	6398.01	11622	10709.7	15959.6	10266.9	17180.2	1338.88
0.59_313.0911n	28400	31966.1	22367	17208.5	25126.2	25586.4	24823.9	24180	24199.4	27640.9	21259.6	26444	40571.2	33655	36493	26280.3	36000.2	23403.7	21544	41103.7	29924.8	51404	30343.7	34856.9	29368.3	22852.8	23545.7	41919.5	24357.1	24607.4	23494.9	43717.2	29313.3	28985.3	35489.2	35841.1	14662.2	18850.9	17065.2	24502.3	39735.8	28682.7	17621.7	25092.3	26220.4	17955.6	20858.9	18256.7	21050.5
0.59_324.0319n	149404	154283	136434	138549	138409	142800	138330	141217	145059	143633	133731	153408	95284.2	94161.6	86567.6	73958.8	107101	73689.7	70070.9	86538.2	85633.2	89978.3	73525.8	73934	83428.1	77017.1	72371.1	144283	90677.5	84742.1	62048.6	100975	86956.9	90907.2	114552	131616	74029.3	103958	88525.6	97984.8	138543	135344	585298	559100	604790	616840	272333	132844	326158
0.59_335.0082m/z	22748.1	23544.3	17352.2	20791.9	21514.4	21574.9	21139.1	21338.5	20767.3	23437.3	17524	23301.4	32797.2	35940.3	35905.9	23694.1	34492	25537.8	21108.6	22371.9	23606.7	38949.4	23429.6	36472.5	39123.1	29969.1	22417.8	47011.9	26161.6	33454.7	27325.9	36884	24084.1	24006.5	42324.5	35288.6	21611.1	33158.2	24661.1	33861	44076.9	36109	12783.5	12129.1	20931.2	13748.4	32418.7	19748.4	16023.8
0.59_354.9763n	45242.6	45145.7	40974.4	40767.5	39654.8	42721.1	41100.2	43854.5	39175.4	44770	39439.7	45496	59742.9	63162.2	47562.4	55505.8	58081.2	57440.4	59451.2	56452	54253.6	54917.3	64838.2	53489.2	65498.4	60429.7	60086.1	70379.7	44673.1	44204.4	38212.9	46816.3	40400.5	40712.4	65686.1	64952.3	48906.1	56253.3	48220.6	45126.8	51387.7	67669	17008.4	19023.5	29704	22168.1	46089.3	35394.4	33670.6
0.59_356.8652m/z	10144.2	14932	14078.1	16969.7	12138.2	14663	15729.6	12445.6	12082	16997.7	9281.31	17368.3	5310.71	10316	10324.3	11923.3	17672.9	19838.8	10305	18312.6	14024.9	9116.67	15310.7	13270.2	8834.25	13408	14880.3	19459.9	27656.6	12927.8	14126.7	17192.5	13761	19183.2	19029.5	19012.8	21050.8	25380.5	30838.8	28326.3	23467.3	23488.7	12760.9	11237.4	8325.31	14730.2	12183.9	15459.5	14581.2
0.59_375.1079m/z	4597.56	4429.39	4434.61	4106.7	4267.07	4688.9	4426.14	4455.8	4311.88	4486.32	4192.34	4560.33	403.161	322.201	416.552	203.048	503.581	169.83	62.8637	254.954	266.982	868.132	186.056	915.199	617.387	505.06	344.459	195.2	627.211	478.508	100.63	27.1557	77.2828	244.938	267.861	423.028	98.7665	246.449	201.819	76.1817	437.878	379.196	62615.8	54600.3	49991.7	39208.3	5002.66	3372.68	7766.88
0.59_429.1088m/z	15121.1	15121.1	15121.1	15121.1	15121.1	15121.1	15121.1	15121.1	15121.1	15121.1	15121.1	15121.1	17465.2	13693.7	15463.5	8735.15	12691.7	9660.9	8300.09	23322.8	14401.3	28428.7	11005.6	10060.4	9747.36	7395.37	8809.73	49770	6450.62	8054.59	6227.2	26300.8	15865.6	27446.3	30474.6	22553.6	10445.1	17290.4	4697.93	18468.9	15991.7	24690.1	28417.2	26908.7	22145.5	23567.2	11588.4	11004.8	14654.1
0.59_445.0869m/z	103319	112679	101425	95052.6	104775	98781.5	103117	105138	98246.7	108177	96947	107357	93453.1	82870.8	177498	71109.4	132369	65934.7	64209.3	111998	79803.2	274013	74685.5	72874.7	72868	59568.9	70028.7	224899	95271.8	103608	107877	238232	168044	176041	109769	183487	93261.2	134929	99387.3	150611	267244	152585	126484	120194	131927	131371	111843	96813.7	88455.2
0.59_461.0592m/z	72503.2	76770.5	68494.9	62826.9	63422.4	68387.5	67402.8	69645.3	63840.8	80575.4	57427.9	74581.4	117641	118060	139499	90266.7	80419.7	62368.1	99544.4	101895	76959.6	186724	88197.9	91927.5	89336.8	79764.4	88416.7	206283	29099.6	73681.7	69976.1	108563	58394.2	70371.2	171218	114625	48917.9	82426.3	26469.4	57591.1	97772.2	124926	36883.2	35171.2	42092.1	24347.6	62596.7	39557.5	37501.2
0.59_501.1269m/z	2303.31	2241.97	3349.58	2451.48	2093.24	2481.93	2498.95	2367.85	2535.24	2123.44	3399.23	2037.76	101.146	82.0932	3.65791	29.0755	3254.52	3714.79	6032.85	19112.3	39975.1	2215.07	733.92	23118.3	9787.83	4123.65	3834.46	13504.1	2257.48	4068.24	8.05866	5164.35	3624.49	7685.91	916.694	33.536	0.24705	198.325	14871	118.867	42.4278	23.4497	93327.7	68012.8	40574.6	18133.6	1215.67	615.358	2168.53
0.60_101.0718m/z	3290.6	3287.2	3193.57	2682.12	3050.64	3377.07	3232.76	3358.96	3112.72	2489.67	3175.47	3698.13	753.868	398.826	310.44	783.117	337.442	229.355	489.521	1033.67	547.474	441.634	737.29	198.418	465.263	510.214	1045.47	431.876	512.035	326.753	307.502	126.013	494.981	147.243	213.254	428.437	174.495	227.897	448.863	363.508	1196.88	542.097	8600.17	8201.9	7791.45	7358.03	4269.15	2521.27	5084.24
0.60_104.1079m/z	4.15318e+06	4.21342e+06	4.28894e+06	4.19551e+06	4.28428e+06	4.24191e+06	4.2318e+06	4.23783e+06	4.17614e+06	4.34748e+06	4.19943e+06	4.1726e+06	5.21921e+06	5.2802e+06	3.98635e+06	5.37171e+06	4.03811e+06	5.2501e+06	5.26409e+06	5.46598e+06	5.08567e+06	3.9613e+06	5.22153e+06	4.56578e+06	4.83379e+06	5.35703e+06	5.43504e+06	5.86498e+06	3.6788e+06	4.21303e+06	4.3059e+06	4.18785e+06	4.04818e+06	4.04272e+06	5.89537e+06	4.90048e+06	3.93934e+06	4.17285e+06	3.66708e+06	3.82756e+06	5.01349e+06	5.35014e+06	4.42365e+06	4.04887e+06	4.18414e+06	4.60537e+06	5.23842e+06	4.46126e+06	3.82232e+06
0.60_104.1344m/z	59920	55516.5	69320.7	65337.5	63782.6	60454.9	62452.8	62229.3	61773.2	62482.1	69018.3	56563	69768.5	72947.1	54841	86980.6	55594.3	87436.3	88488.6	95488.8	85967.7	48426.2	86507.2	59926.2	52878.4	73772.9	98778.2	84856.9	40811.7	45001.2	56583	51563.1	51482.9	52225.3	70384.8	52784.6	41950.5	48048.1	41209.8	47113.5	70134.8	71596.5	56621.2	49898.6	44099.1	65345.2	71403.8	65895.1	52236.4
0.60_131.9305m/z	15119.7	13317.2	15339.5	14753.6	13629.1	13634	14043.2	15600.6	12093.6	14165	14902.9	15433.1	6268.83	6420.33	11699.2	6891.76	15306.5	8843.43	8005.04	8347.57	9232.82	12096.4	7823.04	6226.82	6638.49	7599.47	11463.1	16761	30052.4	22870.8	25904.6	35881.8	35127.3	32859.2	19235.6	20976.5	38137.4	30998	35472.4	38256.8	28054.8	19768.3	5686.74	5315.55	7049.77	7354.94	14433.9	19172.2	19297.8
0.60_193.9306m/z	210533	204445	206625	206928	206901	206772	207818	207242	206002	212064	199751	210481	222254	225984	177276	225842	309703	232625	215722	177765	166957	123295	224834	194110	288203	273751	222383	303293	336575	265318	221921	178585	185147	184070	294210	339209	311263	320437	308590	229954	236568	310361	168565	129849	169904	182297	275485	192535	220549
0.60_211.9412m/z	40089.4	38934.9	38306.1	37863.2	40754.9	38986.8	37199.7	40346.6	39560.9	37382	39556	39791.3	43325.8	44901.9	36853.8	38231.8	53492.3	49065.4	41726.8	39296.7	42420.6	26859.4	47489.1	43683.6	51562	52867.1	42388.3	58458.3	55219.4	47419.3	47403.1	41625.9	39636.6	38835.2	54107.6	58666.2	62077.9	53242.7	56076.8	40131.4	50743.7	60260.4	26947.4	17986.8	25031.3	28652.7	47985.1	36088.3	39512.8
0.60_215.0521m/z	6444.91	6243.51	5016.08	5793.67	6699.88	6008.64	6010.96	6004.22	5999.36	6509.12	5206.77	6414.47	2357.29	3390.21	1867.23	1058.15	2059.05	828.062	398.049	1691.57	1318.67	8389.56	1363.92	6540.3	4559.8	1713.61	1407.55	2749.96	3595.88	5318.16	1612.38	2035.43	3241.94	2149.19	4500.38	6057.51	806.627	1000.35	2669.54	2828.75	4945.79	3771.68	15625.3	19699.8	21950.8	14433.9	11546.4	8296.69	7085.59
0.60_218.1506m/z	18383.7	13164.1	15385.2	13486.8	16325	18818.5	15148.2	16185.2	15334.4	15665.2	13352.9	17673.8	79885.1	54144.9	22278.2	57646.5	28535.5	25512.1	25169	80002.2	82596.6	23839.1	32292.7	22687.8	24613.9	25880.6	33618.6	1002.83	4796.81	18945.7	13042.9	9603.76	6624.87	18714.7	8612.84	11472.1	16793.3	10991.8	8219.62	25953	65888.5	7974.23	8376.52	6789.17	7388.53	1118.77	3942.22	2391.86	6011.78
0.60_236.9725m/z	35558.4	33235.9	38030.9	37694.6	38502.4	36294.7	37132.4	35680.9	37656.2	35326.3	36923.8	36449	18881.4	15739.2	17120.7	16697.9	20077.7	15222.3	12119.9	18395.8	16408	12067.8	17515.7	14379.2	11776.3	15225.5	19389.8	29140.8	25506.9	16276.3	20677.3	23842	20741.8	18431.3	21298.9	20060.1	25554.7	21174.5	23623.8	23123.1	32944.2	23751.8	54242.6	52239.8	53498.6	58414.4	41866.1	42618.7	62979.5
0.60_239.9362m/z	114926	111715	121138	118264	114450	114040	114131	114989	117224	117721	110230	119082	118083	118783	101472	112060	166000	125046	127389	99366.2	99828.7	66582.4	126440	103157	146577	143779	124764	160595	179930	142542	129713	104491	115978	103279	160283	179272	181582	187400	174470	131220	135907	164443	93495.4	71366.4	83080.8	97142.3	142646	111319	129470
0.60_247.9945n	136430	133692	136612	128805	134275	134840	134174	134031	133452	137096	131625	134167	104046	108706	164605	105946	162949	119274	130643	118980	131616	180412	123113	131086	106153	127896	131876	223467	188123	209030	217505	314806	240731	253087	222851	208922	283740	265258	225984	232377	228657	193509	90115.5	80836.6	86230.2	109066	106362	135288	133786
0.60_272.9648m/z	49480.4	48200.1	49280.6	48365.2	51547.8	45362.2	50859.9	48273.1	49711	47991.3	51073.9	47683.8	32809.7	37057.2	56694.6	35085.5	55142.3	43415.2	45790.7	37720	44854.1	56986.9	39470.9	39393.5	33425.4	40340.3	44284.1	74087	68758.9	68914.3	76578.2	105044	82242.6	87544.3	66367.7	70067.6	99944	96704.2	90313.2	80522.6	94261.9	60387.5	30463.6	30667.5	30452.6	39217.2	38335.5	50549.2	47045.2
0.60_292.1264n	10238.1	10587.1	11912.4	10889.5	11469.7	10974.4	10824	12506.2	10403.8	10683.1	11559.5	10607.3	1702.08	1772.62	1045.7	2324.18	1279.31	1378.61	1133.78	2338.7	1977.56	1483.94	1210.26	1917.27	1356.21	1435.99	1174.52	1368.49	2310.88	1990.15	712.03	1232.62	1603.56	1897.62	2023.79	911.686	608.134	1030.95	885.986	1313.98	2330.76	1869.3	75362.4	86351.6	80166.3	69142.4	24636	12263.4	27768.7
0.60_329.0332n	41598.5	39484.7	41268.2	39768.8	41420.1	41371.1	40282.4	40050.2	43323.7	41326.5	37917	41508.7	9303.86	9674.26	7561.06	6512.93	8014.81	6539.41	6894.46	8468.1	7992.13	10080	8012.58	9794.04	10552.8	9327.42	6942.74	11893	9809.61	8478.98	7443.46	7826.37	6624.16	5706.57	11416.9	11788.4	4682.1	7305.85	5072.16	7327.47	12562.8	13188.2	270371	257189	253573	273572	96288	41317.6	134196
0.60_331.9649m/z	106322	98278.3	95081.8	98549.2	96752.9	99917.7	94206.9	99835	95363.8	106135	99442.8	95374.3	133576	125858	99643.2	119306	163316	127122	96121.5	127707	158444	79063.8	119342	93282.7	124240	108213	120385	165381	138199	114275	91474.3	100856	108722	129927	146598	167081	117383	148044	139747	133537	144374	178905	77237.2	59777.7	65252.9	68630.2	81506.4	55320.8	64368.8
0.60_332.9673m/z	395847	374031	395749	391271	394493	390892	386281	390320	396468	394978	375446	395510	421662	411382	369164	424868	548438	421934	439663	374587	321941	271668	433101	349401	498732	493148	438100	717367	507880	485894	422481	366451	379888	382579	689929	687389	536880	628490	503165	444946	469876	664196	308183	256018	265871	316912	433451	333595	383717
0.60_336.9290m/z	17090.7	13697	16481	16761.9	15763.7	16209.3	16209.1	17693.8	15539.1	14855.7	15509.6	17055.7	4045.89	2065.38	4444	4710.28	8404.39	3170.4	4578.41	5643.18	3492.07	1186.34	6549.82	3020.8	3464.83	3580.22	6150.06	10084.3	17906.2	6314.28	8955.04	6803.09	8360.9	5142.77	7342.42	6900.32	4487.66	6796.91	8041.25	9927.58	6886.45	7965.5	23637.2	18264.3	20424.3	31697.3	24482.5	16218.1	31473
0.60_342.0629m/z	4818.25	4991.08	5893.87	5009.01	5684.71	7455.67	5088.74	5524.52	5236.69	5346.27	5373.22	5553.2	1109.08	2530.48	1509.88	2119.9	2385.56	1902.09	882.674	3144.97	2347.86	3184.2	2457.61	1809.86	2487.73	1147.59	1174.18	4155.65	4079.96	3687.27	1067.84	3998.54	3327.39	4221.86	4458.41	3121.15	2618.27	2385.58	2726.63	2748.21	3415.9	4020.23	28896.6	30767.6	29169.7	29070.8	11369.3	4650.25	15129.6
0.60_343.9702m/z	34516.3	35324.2	35858.6	31948.4	34031.5	34580.8	34531.3	34274	34230.5	36244.2	32239.1	34914.6	48390.5	50265.3	38323.8	35913.5	46885.9	42782.6	41242.5	38141.1	39150.3	39492.8	38130.5	41092.7	38747.2	33938.7	40620.9	59279.8	42219.5	39888.7	32512.4	43761.4	38558	38966.3	51816.3	51557.4	44091.1	46208.7	38880.3	37146.9	45102.8	51268.2	19824.9	16541.8	23159.3	21575.3	38321.5	28771.2	27582.9
0.60_383.9190m/z	11296.7	11639.6	11201.8	10634	12328.5	11508.2	11103	10734.7	11875	10854.2	12450.4	10918.2	12171.9	11052.8	8841.62	12871	24219.9	11954	11025.2	12653.4	7051.56	5854.82	17586.3	9248.69	13109.9	16323.6	15589.3	18472.4	23573.6	14861.8	12701.6	8156.18	12971.6	10968.2	22910.6	21377.8	16177	17697.4	15011.8	18199.8	12214.3	19870	5737.95	1923.28	4279.74	6963.33	9408.01	12710.4	11507
0.60_385.9470n	61506.4	62505.7	58126.1	57236.3	61417.9	59730.9	59196.2	61722.3	58953.1	60846.2	63958.2	56319.7	65769.7	68531.9	60625.4	54930	79278.7	59421.3	52885.8	59386.4	57697.1	61246.2	51000.4	41694.6	43858.2	41772.2	49439.6	84847.1	91759	68694.5	71771.1	86537.8	74944.4	77731.2	71863.6	76724.9	65675.1	71991	71523.3	72797	72814.7	62965.3	37231.9	33797.7	45868.5	48794.3	48829.3	51203.2	46774.8
0.60_413.0909m/z	3785.78	3685.4	4356.16	4635.09	3654.47	3915.22	3915.39	4372.81	4043.51	3492.74	4115.97	4202.24	2743.02	1156.11	286.426	814.467	746.077	1662.5	560.959	2240.56	900.395	1079.64	30.0626	1546.15	1275.03	1219.19	426.562	2221.48	1918.98	1087.29	437.61	1811.87	745.836	1931.69	1442.48	1020.87	929.946	312.329	927.64	823.357	1591.6	2057.6	23854	29232.9	26211	17299.8	8207.15	4163.46	8256.08
0.60_413.9643n	103082	97933.6	106625	104772	98170.4	100858	102973	102187	101065	104629	103820	98420.7	89693.3	83007.2	97190.8	90991.4	183152	81802.9	62761.3	88733.7	72961.5	69343.4	72139.5	52033.3	73588.6	73015.5	81476.2	150573	188998	110588	96930	108278	125916	126068	112473	178974	106967	138782	164839	152691	173671	160943	87978.7	75559.3	87693.1	80720.8	112051	91380.2	84303.6
0.60_445.0340m/z	159798	156303	156631	160373	157680	158178	158133	158160	158204	158254	157570	158580	208405	189034	188009	162092	154070	178408	176118	179308	164445	176161	152339	185062	165553	166423	174860	200245	110931	131790	116186	141141	116911	138999	203601	140033	124792	118544	93669.6	105531	149996	156318	296227	274910	274206	301314	264577	175987	216075
0.60_460.0053n	203189	212131	203030	186259	199957	199335	199446	204394	187866	212922	199232	200225	188081	169106	170417	158193	211769	168417	148554	179513	184334	163864	168902	156020	175274	153946	159271	281283	220860	171733	158551	198965	180459	200657	258573	241306	169923	190466	182368	213127	250581	253998	221505	211763	254493	230183	249071	176801	232156
0.60_472.0758m/z	21464	25478.7	19042.7	16653	21862.7	20923.2	21154.5	21142.2	19540.7	25225.3	16636.5	22306.5	24976.9	15698.9	14631.1	11006.7	6644.21	12882	10332.6	9195.24	14511.4	17400.4	10040.3	24509	21918.2	16240.9	7393.51	16216.6	20804	26478.5	14228.2	14144.7	14556.6	13418.1	39301.4	24845.6	8061.79	8565.33	16222.8	15156.1	13598.7	19973.5	135663	120838	119067	75630.2	25753.2	12360.5	17760.7
0.60_503.9465m/z	52552	44938.1	54546.7	53053.5	54399.6	49308	51451.5	49668.7	68326	43041	55740.6	46284.4	36298.2	35034.5	48495.4	41690	58668.2	41952.8	38512.9	50728.4	59076.4	38520.4	40397.3	29743.7	30732.3	38338	50861.3	63465.8	68161.7	49137.9	51458.3	69541.2	61144.1	67525	52443.8	54269.6	62985	57147.8	70282.7	76522.9	88009.7	52179.4	45795.8	39408.9	40795.2	47053.6	43295.7	44511.7	49192.1
0.60_512.9500m/z	56101.8	59184.7	55021.8	53420.7	56482.6	57603.7	53078.4	55375.1	58085.9	59310.1	55756.4	52849.3	46320.6	40605.9	38072.1	54932.3	64324.8	47267.4	44382.3	55986.4	44142	35449.7	41453.8	28390	52158.4	47816.1	37307.1	108377	118060	71721.9	68687.4	64583.2	105523	67348	110454	108130	53740.7	82544.2	98503.9	123922	88384.5	98152.3	65586.1	63128.9	51996.9	45018.2	74719.4	60739.8	49945.9
0.60_541.0046n	117530	118620	112450	112380	116353	118414	114017	114467	113441	124075	108201	118052	103554	98846.9	104615	78364.8	108818	80032.2	74924.5	117767	108855	121577	100684	103549	100507	105816	92373.2	136955	104979	80809.9	73249.8	105747	92298.6	94183.5	131567	122970	66927.6	84293.6	74182.1	101512	125018	120086	150360	128984	159234	153868	160021	97288.7	132373
0.60_580.9666m/z	72337.1	72337.1	72337.2	72337.1	72337.2	72337.1	72337.1	72337.1	72337.1	72337.1	72337.2	72337.1	52915.2	40918.4	43030.7	44754.2	67481.2	44727.3	47709.9	62346.3	53142	46614	37819.1	38378.7	41313.6	47858.7	45221	73017.4	67464	41405.6	40221.9	57910.1	56254	57460.3	60899.5	53109.5	40230.8	41952.9	45794	53910.1	59889.3	48217.3	98674.6	95640	100715	102759	100493	72852.9	95373.9
0.60_586.9581m/z	47739.2	38882.7	44620.9	44162.9	44881.3	46788.5	42337.6	46571.8	46572.6	43102.1	43351.8	43444.8	31704.6	33975.5	36760.8	27442.5	42835.4	29465.8	19110.7	30847	30274.5	33678.5	29272.4	27253.5	21500.2	26566.3	28945.7	50857.5	48260.8	33524	31924.1	41428.3	42022.1	37413.2	35939.7	42407	38304	35150.6	33856.2	44482.5	56393.7	38220.4	78551.4	63523.9	31247.6	42824.2	37662.8	40533.2	62493.5
0.60_595.9341m/z	83746.2	87603.5	81317.1	87636	79868	85263.5	84487.4	83994.6	82706.3	81574.5	87934.4	84103.9	43924.7	39868.3	48025.1	40548.5	57567.6	37208.6	28476.6	57662.9	47756.3	44096.4	44039.7	28044	35431.2	30327.3	43212.4	73977.2	72570.5	40834.6	44024	58649.1	56195.5	51063.6	46916.7	51987.3	39574.5	51479.6	46011.9	69147.9	71699.5	51667.7	200527	159430	189570	189301	141654	75997.9	133241
0.60_614.9570m/z	35463.8	35976.9	39533	41501.1	38667.3	37251.9	37703.1	37454.9	39828.8	34358.1	39678	38868.2	24053.1	22128	20015.7	22016.9	32762	23934.6	20449.7	25252.9	27521.4	25884.4	16258.9	12195.8	20239.3	12637.8	19931.3	42976.5	46290.6	25695.4	23741.1	36447	36230.5	31788.3	30790	40190.3	30573	23546.5	32355.1	35827.3	43428.1	33483.8	39463.2	33218.8	37718.7	35676	41391.4	34477.1	39937.7
0.60_623.9631m/z	49975.5	52206.8	55587.7	46972.2	53048.3	54976.4	52530.3	55201.6	49530.8	57754	45188.1	53597.2	47781.3	36682.3	33669.7	35753.8	41262.4	29731.4	30932.4	44307.5	36546	38321.3	34811.8	41870.4	36430.5	40609.2	32704.5	58851.7	65955.3	41886.2	36686.5	38126	41781.5	49582.4	66892.4	47466	35497.1	33223.4	40975.2	57010.7	54464.1	54395.6	79136.7	67861.7	75591.8	59327.6	47407.6	40125.5	48192.1
0.60_633.9294n	119142	119120	111208	109177	124626	112213	115865	112037	121910	118693	108427	119070	94321.9	81649.5	96048.3	74692.7	115543	65621.5	61046	93247	84817.1	103500	83735.9	85344.9	77252.8	83119	84290.3	117230	135200	79715.2	75320.9	95020.3	110154	92433.3	116238	115464	76247.1	85581.2	103534	108880	141584	118145	114627	118545	148859	117710	127021	104236	125398
0.60_638.9059m/z	49759.3	43069	45372.9	40417.1	45831.3	45228.5	50196.6	43747	49558.9	39293.2	43060.9	49562	22642.5	22555.3	22556.8	23375	37754.5	21799.7	21649.1	33438.3	26321.8	22910.2	26784.2	19063	15710.6	24348.1	28672.3	51970.4	60558.2	32505.9	33769.9	39741.2	45622.1	40009.6	40666.7	38977.9	39096.9	31838.1	35311.7	43516.3	52837.9	44175.1	41575.6	33914.6	33721.6	38014	35350	35626.9	37912.2
0.60_644.0248m/z	28479.7	27537.6	26545.7	28522.8	27042.9	27435.9	26209.1	27037.2	26011.4	32210.5	26614.4	26158.9	20491.1	21138.9	19105.6	9910.15	16734.3	13547.5	9801.76	18306	17323.1	23730.9	13052.6	16208.7	20004.7	18654.8	11998.7	24350.5	13730.6	18651.7	12940.8	15931.2	12160.9	17220.5	27092.2	15432	4552.85	13118.4	11685.2	16864	25522.8	30528.9	93968.5	97661.3	100951	92418.5	36190.7	19759.8	53274.1
0.60_654.9457n	75251.1	74149.1	74551.5	77965.5	73564.6	75032.8	74974.8	75193.3	75251.9	75560.3	72561.9	76941.7	43901	53075.3	42082.8	46368.6	71339.1	52971.9	38277.2	56752.8	45962.8	36615.5	33678.6	27050.3	31635.6	33490.7	32954	97285	90313.1	43721.5	38496.4	78373.8	63277.8	62674.6	71414.5	51856.8	30669.9	38219.9	49958.1	59097.9	62663.4	71308	103414	107918	118512	115492	107176	79034.3	91151
0.62_129.0433n	2.245e+06	2.26461e+06	2.2815e+06	2.24149e+06	2.26078e+06	2.26637e+06	2.26362e+06	2.27817e+06	2.23262e+06	2.28787e+06	2.26438e+06	2.23996e+06	872520	814235	594945	785387	520964	632644	611237	1.02587e+06	836251	538914	908101	653265	754309	805925	846926	905135	884217	553689	708735	534396	554190	345622	688462	644593	350870	465729	434559	545936	1.08965e+06	859663	6.2205e+06	5.80519e+06	5.90535e+06	5.79418e+06	3.50578e+06	1.9046e+06	3.69335e+06
0.62_212.9254m/z	21572.8	21460.6	20536.9	23899.8	19353.2	21285.4	20954	20872.2	21370.4	18360.8	22486.1	23491.4	20900	20578.9	17947.7	22753.3	27241	23967.3	23605.2	19279	20360.5	15452.7	25544.1	15771.1	24955.7	27871.9	20511.6	32743.5	26811	21648.3	20320.8	16893.9	16558.2	18384.9	29158.3	28966.6	28344.1	30975.5	26219.6	18333.9	21593.1	31051.8	12476.8	12782.7	14246.9	16111.3	23107	16393.9	20236.7
0.62_220.9755m/z	17539.4	17014.4	16657.1	17340	15019.6	16621.9	15531	15548.8	17332.6	19279.4	16473.6	14906.8	24214.9	25615.9	19994.9	19081.2	19517.4	26585.7	22948	21490.1	27026.7	20329.7	26176	26534.2	23037.7	25161.5	25190.7	23944.4	13832.4	14902.4	16239	19189.3	13261.8	12071.6	20650.7	16508.9	21234.2	17504	15808.2	14239.8	21331.1	21444	11201.4	9115.05	13882.9	12849.8	14333.5	13702.6	14323.8
0.62_261.0380m/z	180760	181489	176775	172654	189133	184541	180496	186843	172892	175300	190152	179194	244839	265025	204749	259124	347689	255731	285165	214523	207071	179796	281383	240508	307876	299919	294181	286005	235075	248410	211644	181906	207831	232713	322816	327442	277309	402940	271298	229288	217189	349937	89511.9	69932.8	86077.3	90205.2	184586	133049	119478
0.62_275.0540m/z	165996	167149	159310	167696	158942	161698	164880	174943	160909	170843	164293	154758	198063	212936	179134	189262	186592	219410	244638	163588	240520	218841	224765	280682	227130	225035	247739	162468	142524	160057	147501	177314	137404	160649	157241	167809	148813	164342	162020	174193	169954	181624	196237	201695	212642	192359	154657	150676	154432
0.62_277.1402m/z	25707.8	22190.6	20156.2	22564.2	21524.6	24601.7	23849.5	21737.4	21544.8	23719.8	21608.2	23644.8	89712.3	38190.4	31844.6	38629.3	24901.6	10423.8	19930.1	48281.5	52962	28971	73694.1	33736.3	43070.4	24169.1	69480.6	40618	32678.4	41697.1	37603.3	3077.21	18744.7	39082.6	57425.5	88456.3	22169.8	29531.8	16274	18673.3	114020	37671.3	1850.46	2125.83	9394.27	2078.83	5281.67	12024.9	15710.6
0.62_280.9398n	67316	67995.9	70715.3	67891.8	68667.7	69883.1	68514.1	70378.3	66911.2	67080.5	68983.3	70264	23402.2	23603.4	20527.1	25168.2	28957.7	22559.9	19679.4	25428.6	25693.2	17613.7	26689	16022.7	19854	25305	25744.2	43446.5	50963.5	26143.4	33100.9	30576.3	32495.7	25185.6	36744.2	33162.4	28135.2	30831.3	37604.3	37206.6	46179.8	41742.2	122618	94688	112863	118949	120565	65480.9	109983
0.62_324.9812m/z	47546.4	45815.9	43759.4	45197.7	47977.5	45634.4	45737.7	44635.5	47403.7	47619.5	45286.1	44739.7	57050.3	60589.8	56114.2	54447.3	71176.3	68407.3	55887.4	57377.6	62248.8	56876.7	58049.7	51399.7	61610	57846	61577.1	85700.7	46823.3	52645.7	58516.3	70378.4	49890.3	55887.2	66040.1	84635.6	66949.5	72897.7	58122.1	49700.1	70362.7	70944.3	31770.5	33570	33392.4	36391.9	45608.8	39103.5	44526.3
0.62_339.0634m/z	22468.7	18374.4	16070.2	14506.6	19377.7	18858.3	18241.2	18321.1	17521.3	18387.9	17016.9	19301.7	32102.8	32052.7	36561.3	28061.8	41222.5	24174.1	24032	26706.8	28583.5	37040.7	26635.8	23286.9	26177.8	24015.6	21403.5	51895.3	24925.9	34300	27690.9	32196.3	28282.4	28884.4	28805.5	55485.4	22817	29315	27707.8	26484.8	39968.3	36334.5	10024.3	12100.2	8793.23	5458.08	18094	13006.9	8860.04
0.62_339.8610m/z	30238.5	28706.2	29568.1	32121.9	31277	29784.3	25258.7	31442.3	43192	34449	15138.5	39912.5	30855.5	30596.7	25005.5	20801.2	43936.4	33279.6	33701.2	14992	33215.8	10916.4	20924.6	21079.6	41653.1	46497.9	24341.7	40984.1	32436	29988.4	25740.3	26537.9	19958.3	25093.7	35784.2	34969.1	46392.1	30165.3	49857	39172.5	23505.4	35651.4	30967.4	24257.8	29018.7	35607	36888.1	26037.5	30726.1
0.62_366.0745m/z	42270.6	41301.6	34551.4	36044.4	35358	39819.1	37771.1	39293.9	36038.9	40570.9	33859.7	41395.9	44228.2	51551.7	54467.5	32481.3	51730	36172.2	33406.7	36506.1	43440.6	67761.4	41836.6	59584.4	56032.4	55408.9	38141.7	51687.6	43937.5	62083.9	43647.9	61011.9	54351.2	59141.4	97680.6	65938.7	27830.9	48843.3	42594.8	55640.2	71429.5	67884.1	28038.5	31321.6	35543.1	26990.3	33687.4	29474.6	28855.6
0.62_382.0183n	317894	310790	305939	308569	302078	315303	303584	305994	319667	310438	312729	300892	355780	369787	369888	315258	391749	350656	407988	352692	381927	386737	359858	390796	349244	350862	406885	558108	262766	278918	332834	410264	275289	328761	444159	355801	354355	366152	282308	276353	384650	403390	216507	225177	233180	254164	296595	274260	267280
0.62_391.8325m/z	25937.6	23914.7	24425.1	26202	27275.9	23712.3	27519.9	18867.9	29154.4	32062.2	19185.7	26779	17591.1	21337.5	8945.76	16284.4	39057.4	18825.9	20549.8	12312.6	5008.95	2775.98	28365.7	17640.9	28384.9	34357.7	22317.1	25996.9	34973.3	23750.3	17465.5	7169.74	12555	13713.6	32185.3	43402.1	36085.9	36017.1	34248.9	4905.05	5948.38	37598.4	29575	17757.7	20324.6	26020.1	36508	14494	31199.6
0.62_397.0045n	135276	123719	128139	130893	128276	124479	126395	129398	128613	125631	124128	136917	147931	140143	151112	130714	232417	142362	121642	144765	129102	126971	134473	101653	137671	120569	139379	230630	164927	134583	118898	166888	134460	160741	167161	237245	155431	184888	183266	169190	221591	215784	93439	93751.6	90064	92030	131778	115957	117380
0.62_397.9352m/z	18006.7	17810.8	20701.6	19234.9	23104.6	18594.9	19699.4	20302.5	19750.8	18201.8	20387.4	19419.6	9480.51	7674.94	11717.7	12701.9	17369.2	11728.2	8755.33	10815.1	7897.08	3742.13	13664.9	7068.61	12057.9	11856.7	11569.9	22376.1	28295.9	13440.9	15150.1	13977.2	11890.8	10016.9	17301	16033.3	12021.2	14258.3	20555.6	17929.7	16731.7	19657	19651.6	17270.8	16893.7	19271.5	25578.2	18853.5	18584.4
0.62_398.9938m/z	86717.1	86017.2	83087.6	93425.6	90614.4	85419.2	88732.2	84115.9	87399.8	89037.5	89350	85996.3	97834.5	92231	87064.2	82978.3	131187	90123.4	65273.8	100664	96454.4	78258.1	74694.2	62942.6	69465.1	70603.2	81507.9	130317	149463	84588.5	81738.1	112486	109131	139763	127372	129938	127416	144749	159645	137432	122525	152779	72136.5	75428.8	81948.7	71294.3	92349.5	88135.4	80170.2
0.62_412.0618n	812573	777803	794847	779341	778033	792126	786022	778613	794505	816244	759620	793943	620546	635088	916211	637817	903039	772981	763729	734583	799592	1.03072e+06	706096	798794	683582	777716	773924	1.11204e+06	955945	1.12036e+06	1.19073e+06	1.45256e+06	1.15517e+06	1.18743e+06	1.11814e+06	1.11654e+06	1.39299e+06	1.28518e+06	1.19461e+06	1.09785e+06	1.19755e+06	978161	505444	513986	542792	646503	664400	815027	729364
0.62_417.0115n	76003	79998.7	76436.6	71575.4	76604.1	76600.3	76238.1	76480.3	73129	77512.7	77470.9	75879.5	60682.2	57936.5	80608.6	57608	79839.1	62105	54020.5	72461.5	74602.4	93551.4	55538.5	52497.2	54223.2	45632.6	59092.5	99004	97622.1	87301.5	95948.5	154153	124431	110479	81364.2	102831	89931.5	101353	101823	119248	168127	74859.1	68191.5	65530.3	73026.8	75322.7	78015	79121.6	87010.7
0.62_424.0202n	450581	450581	450581	450581	450581	450581	450581	450581	450581	450581	450581	450581	479219	498579	470961	456855	574865	514913	477152	476417	511601	481649	467122	486931	497175	460132	517282	734073	509519	454736	513829	654892	527104	535261	638612	577399	520552	539141	501565	529603	667956	639934	372416	366198	369168	376467	430728	421166	397381
0.62_430.9437m/z	180371	180101	183631	182637	181681	180493	185689	180520	180479	185261	180172	180497	176670	158514	131791	188474	316097	161909	168330	151579	106601	72787.4	169317	115474	220479	208813	167502	302279	346555	244315	181474	136682	183177	180883	338478	373883	245414	348729	298610	244602	205664	356502	181573	139940	142009	156965	239963	150516	168616
0.62_437.0553m/z	96548.6	93590.1	80735.1	84344.8	78625.3	88538.8	86080.7	87905.2	84912.3	97191.2	75422.1	91372.5	78371.9	79009.6	78819.4	61834.4	106287	76984.5	72761	66745.7	85175.6	99520.3	61203.4	77577.1	74322.2	84190.9	57472.3	123881	109029	101762	102606	129926	117962	112691	135653	126947	123842	125289	109338	109897	130125	109956	96316.3	90734.6	130415	112744	138276	99020.8	116563
0.62_470.0326n	1.81735e+06	1.78211e+06	1.7517e+06	1.7914e+06	1.76876e+06	1.78674e+06	1.78673e+06	1.73848e+06	1.79129e+06	1.85215e+06	1.71305e+06	1.80061e+06	1.95976e+06	1.79683e+06	1.9353e+06	1.81723e+06	2.49897e+06	1.88235e+06	1.73049e+06	1.95429e+06	1.80562e+06	1.89582e+06	1.96024e+06	2.0133e+06	1.68813e+06	1.89717e+06	2.12689e+06	2.09453e+06	2.19252e+06	1.38054e+06	1.42641e+06	1.77728e+06	1.76083e+06	1.64112e+06	2.18643e+06	1.89866e+06	1.7965e+06	1.75278e+06	2.04378e+06	1.71721e+06	1.78784e+06	1.87909e+06	1.75709e+06	2.07906e+06	2.16963e+06	1.973e+06	1.90692e+06	1.70883e+06	1.87575e+06
0.62_484.8641m/z	26635	21517.6	26046.2	20603.3	23883.6	23847	19518.7	23540.2	27193.4	17294.8	31659.4	21837.4	17761.9	18980.2	13008.3	22146.7	33820.6	20780.9	26368.2	13517.7	13780.5	9860.67	25688.5	12777.6	29129.4	21826.9	26278.7	33843	38231.5	31535.2	23486.8	20166.7	21111.9	22478	31331.4	37840.3	34515.8	43351.3	38260.4	20286	17470.7	46505.3	23323.5	14834.5	17686.5	19149.3	27071	18212.7	28918.1
0.62_527.9170m/z	25490	27173.9	25068	26860.8	24131.8	25472.4	21655.1	26375.2	25901.6	23110.1	27409.2	26489.2	23998.9	18403.8	20751.7	20097	43002	17759.7	17684.6	19824.7	17295.3	13061.6	19981.4	13748.5	25591	24190.4	21667.9	35881.2	51152.6	28089.9	20104.8	17847.4	29653.8	26644.2	35708.5	42711.6	27497.7	41130.6	41719.8	36930	29356.6	38591.1	22856.1	17160.7	16771.4	16861.4	26821.7	20439	20694.4
0.62_601.9229m/z	87779.5	86925.8	87257.7	85094.1	80216.8	87959.1	80410.2	79184.5	92254.2	82557.6	93721	79778.7	58728.4	65276.6	68916	52055.7	91880.7	54785.2	58077.7	78216.7	71448.6	50470.5	63648.7	50375.9	52258.1	57614.4	64694.8	119205	115069	66486.5	68864.5	85009.2	83572.2	75594.7	94772.4	82686.5	69470.6	77842.1	85411.1	96793.8	110152	92256.9	80466.2	69124.6	74603.4	77373.5	69018.3	69115	77339.6
0.62_84.0455m/z	161733	168272	162206	160895	163582	161621	164114	165129	164288	168842	162024	157716	87747.5	84612.4	63828.3	87042.5	59662.3	78894.4	75089.8	101950	94603.9	62128.1	98291.2	75964.1	92940.6	97936.1	87720.3	86696.8	78662.2	54676.4	73654.8	66980.2	58386.7	40733.3	72778.2	69561.7	39383.3	53064.3	46666.5	59879.6	97460.6	82896.1	453273	421768	432659	418068	240893	138343	256556
0.63_102.0559m/z	42626.2	39827.6	41948.2	40333.7	40477.6	41229.4	41311.2	40783.4	41369.2	42363	39167.6	41670.8	52511.4	57653	45012.4	56472.1	40288.1	59771.3	51802.5	54534.7	52197.5	44209.3	53667.7	52331.9	61181.4	68101.1	52664.1	49475.7	41043.6	35906.2	46526	48257	34863.8	28978.9	47133.8	43761.5	27239.2	37126.5	27958.6	36587.4	42236.9	44733.9	61237.8	58944.9	60768.6	56318.3	45757.7	35870.3	45732.7
0.63_148.0612m/z	612156	627965	619398	597068	628734	615839	618055	627279	609192	624742	617378	610718	1.00178e+06	1.09056e+06	878926	1.26504e+06	852688	1.21535e+06	1.19396e+06	1.13076e+06	1.15696e+06	894647	1.16358e+06	1.11544e+06	1.33408e+06	1.37948e+06	1.10583e+06	950792	680658	740382	915749	994653	743108	658479	917758	922482	533395	733704	640720	754839	802037	877094	433410	423625	470727	434554	547116	570726	480022
0.63_155.9743m/z	163759	157616	155503	160771	152238	158133	157905	159031	154101	162803	154728	159729	224409	227750	195483	188079	187283	248829	227298	201199	259685	218358	232972	244227	246408	256309	241250	237763	143376	159504	173758	209110	153721	156053	225275	200764	216656	197768	159790	147140	208419	207607	114992	113636	119229	123756	146908	130890	140732
0.63_184.0715m/z	239541	238643	238891	232044	250945	244865	239978	245854	230507	244888	239879	241373	607000	528335	333219	684856	552279	488296	403781	519388	683140	316823	646910	693438	841897	519067	553970	441695	438825	491797	277399	186415	253658	298652	664085	422282	257258	327718	288312	290236	318077	434558	98208.5	77665.6	96587	111050	114130	109647	101196
0.63_189.1351m/z	86142	91764	90806.5	87169.2	90058.7	88211.5	88336.8	91691.7	89324.4	88783.8	87732.1	89433.6	32887.8	14180.1	10873.7	13497.1	11129.2	8531.36	7035.48	34104.2	22480.2	7835.6	15204.6	11497.3	11783.6	12468.3	16097.7	5021.4	43740.2	2013.88	2817.54	4203.14	3031.79	2664.42	3112.07	3558.54	3864.66	2666.62	2806.63	3847.9	8060.1	4472.04	361149	300197	336679	345350	155404	110448	80816.5
0.63_193.0367m/z	20235.7	21439.3	16124.2	19079.4	16335.2	17898.4	16797.1	19271.2	18275.4	18505.2	17064.7	20150.1	23050.4	19651.7	34753.1	14983.3	29456.2	20611.6	11669.5	22061.9	20911	30795.8	15970.6	10979.6	11574.6	13853	14852.7	18234.1	22507.6	22055.3	15539.2	33049.8	23904.1	30242.4	15797.5	21970.2	26493.5	19839.2	28738.5	24133.2	43544.3	17442.9	12556.4	14811.3	16522.3	14210	16711.2	22542.8	21517
0.63_225.0167m/z	30514.9	30099.9	33124.7	31552.4	30591.1	30404.2	31501.9	33390.1	30009.2	30912	31476.5	30810.1	42127.6	40878.3	33280.5	44911.7	57389.9	43530.5	44744.1	34258.5	36368.4	28312.3	42014.5	35530	49648.3	45084.3	40475.6	42051.8	42921.2	46744.4	37826.1	30490	40054.5	39058.3	48337.9	50351.8	42913.3	62864	47512.4	38232.8	36131.4	49042.4	18065.7	13856.7	19814.8	19496.4	33315.8	25137.5	20290.4
0.63_248.9699m/z	15562.4	15322.6	16725.3	16214.9	17240.8	16049.5	15227.5	16184.7	15830.2	14846.6	17433.3	16492.1	18257.6	18552.8	19631.7	18171.2	20242.7	20023.7	16502.4	17780.9	25232.1	17451.2	20987.3	18636.4	13973.3	17493.4	20156.5	25014.3	17478	13985	14585.5	23171.1	13841.1	21362	18985	13285.8	21018.6	15919.6	19371.8	17931.1	19077.1	17540	12245.6	13282.2	12236.2	13413	14034.2	15251.6	18535
0.63_252.9540m/z	54381.9	53809.5	54670.7	54011.9	54288.5	54230	54230.5	54232.4	54230.4	53963.4	54776.5	53959	36731.2	42117.8	49322.7	44623.9	68162.7	59567.1	54605.8	47547	51650.2	40074.6	42829.8	36801.1	37609.3	39928.1	54789.5	68854.5	64079	56340.7	65804.7	71916.4	66030.9	62054.1	67938	63817	80440.8	76699	70481	61717.5	69464.7	60098	46069.9	38618.9	42554.1	55004.8	57227.6	59540.1	67056.3
0.63_266.1604m/z	119476	126465	119725	121430	117200	123849	115080	130339	118395	121373	118701	122123	227587	216632	115805	207671	108567	155052	130756	178969	178621	109606	139234	118259	127167	142288	152532	139985	92174	146071	117089	100426	124350	113827	162858	112818	130098	60942.4	124011	107050	156276	135265	92989.3	86083.6	81065	92691.6	154333	217958	110905
0.63_275.1140n	69179.2	67113.6	62447.2	61118.2	57897.5	65173.2	63442.1	62731.5	62131.2	70820.7	60259	62731.9	123694	125195	72046.7	114496	176787	117572	197422	102839	229047	93978.8	138818	304797	311962	182931	166214	63919	47231.9	184636	32048.4	54848.3	31307.6	39300.8	65881.9	45781.7	40903.8	42656.2	43204.6	36569.4	41437.7	62521.6	28308.4	27706.8	35748.4	31969.7	39235.7	25481.7	21871.5
0.63_282.0873m/z	290324	296552	292284	282085	295911	305683	289886	294768	287515	298063	290108	292748	537942	556137	308752	369549	384257	471004	238179	484657	716119	423230	363503	348130	272622	255941	365694	593967	348707	242750	253034	499657	354382	511305	410952	395521	387154	393575	439932	309699	439225	499891	135560	168905	193044	160281	260119	238359	119702
0.63_282.5886m/z	81351.9	88012.1	83677	86082.4	91379.9	84198.1	81956.1	86371.2	82735.9	88311.7	85923.6	85327.2	162558	162475	89301.3	111800	112507	138173	71363.3	154046	217930	120444	105411	96044.7	83279.4	74208.8	105277	185811	102727	68282.7	75927.5	136978	105614	151014	123495	111687	112829	110960	126005	93410.5	129423	143059	37284.3	49290.9	58893.9	50325.6	73750.9	70308.5	31451.5
0.63_283.0684m/z	43525.2	47274.6	41427.7	40201.1	44306.5	43774	43591.4	43128.4	43367	45418.2	40086.1	44884.4	64658.8	58782.1	88171.6	35469.1	79928.2	44388.4	22311.1	47070.2	52984.3	90973.3	38925.1	36810.6	41258.9	34202.7	30097.8	43413.1	59407.4	66303.3	46643.1	75140.6	56238	81022.9	39458.5	51574	77676.7	56989.3	73981.1	63101.6	109080	38185.9	22411	35160.6	47688.3	29390.7	46667	58330.2	39594
0.63_283.5698m/z	10023.8	7173.55	8185.48	6043.98	9595.19	7951.32	7700.19	7578.51	8467.63	8729.22	8054.04	7449.11	10197.7	7383.11	17296.3	7298.75	16058	8740.46	4882.81	10305.2	13444.2	14714.2	8285.9	4979.44	4015.47	5814.25	5942.3	7636.59	11741.8	9029.07	9065.28	17622.4	12821.2	15846.1	6150.53	9543.83	14022.1	11161.5	14838.3	11326.8	20590.2	7041.84	3954.9	4559.6	7403.16	4546.02	7484.38	12229.9	8064.7
0.63_292.0032m/z	235290	229096	203097	202177	203697	219857	213056	212403	209413	243656	188712	223837	333024	323028	237860	274685	261545	370588	375333	247650	323319	323660	346139	427970	440096	387458	327372	331562	200998	239434	249219	295354	219716	236641	347702	284759	271508	274381	225323	206594	273449	281325	145090	143014	200458	166180	240548	172072	193836
0.63_295.9841n	134071	131633	131355	127957	134605	130164	127574	134667	130017	129997	135174	130579	147837	140440	124372	111355	150028	131395	117296	135549	149809	133283	137268	128695	139060	127030	140382	156967	138497	110268	110391	134654	110272	116577	154097	136626	112505	127182	116669	123954	148356	142212	123615	108337	126686	114105	137727	112329	128174
0.63_332.4681m/z	11227.3	7962.15	12876.8	8570.01	9926.48	8978.03	14397.5	8156.58	12356.6	13097.9	6958.22	9648.11	27396.6	23395.7	9604.02	21916.6	27188	26431.3	27571.8	24220.9	29105	7769.75	23625.7	15336.6	19003.4	25615.1	12346.6	23610.3	13214.3	12694.3	9710.32	9379.05	8141.61	14076.2	20582.5	28543.2	14771.7	17576.9	11391.9	5883.29	4486.93	13576.1	5304.52	3037.33	4031.63	4023.89	11265.5	4164.81	4785.86
0.63_340.9633m/z	25874.1	22590.1	21501.7	21398.7	22635.8	21596	23516.1	20333.5	24051	23298.7	22836.1	22028.1	29197.1	31100.4	25781.9	27737.9	28986.8	32753.7	30314.8	28734.9	40128.9	25603.9	29289.2	28862.1	28238.9	28157	27392.6	28391.4	22061.2	24603.2	22364.7	28721.2	24802.5	30694.9	39712.3	30687	24338.1	25078.7	23027.7	25831.7	28671.7	31796.6	13286.5	11932.2	16802.8	12951.1	25310.1	21347.9	20726.5
0.63_357.0264m/z	100517	88760.4	93000.8	93393.1	95183.3	93861.5	93288.9	94815.4	96705.8	92833.8	91712.4	95566.8	98744.8	98611.2	106946	96158.3	117962	95003.3	89434.1	105585	110439	101502	92506.3	80501.8	89766.6	83714.4	97496.4	181875	114833	93641.1	87306.2	124144	107509	107875	134178	143631	100638	106994	118931	118430	156859	136765	76642.1	81569.3	76997.2	76405	93502.8	94187.3	85956.8
0.63_373.5093m/z	23659.5	24622.5	24490.6	26384.1	21775.6	26258.4	26651.5	25541.3	26393.5	35328.2	14107.4	26766.7	46717.5	48611.3	40895.8	40292.5	42610.1	46422.9	38233	48656.2	60388.7	35910	50067.1	27650.4	39714.9	32767.3	64008.7	65931.9	23871.5	26154.1	19724	29489.2	21721.1	30378	42458.4	44151.5	34852.7	27300	26215.5	23861.6	46496.6	56413.1	10830.7	8518.86	11170.3	13043.6	19702.8	19010.9	17753.1
0.63_380.1045m/z	60274	62609.7	52959.1	56525.1	61843.1	59139.8	58683.2	58890.5	58514.3	62207.9	53376.2	61384.1	131313	126641	155522	79935	132002	98427.5	81247.2	88245.6	108059	182045	105496	103753	95650.1	92986.7	93625.6	135835	49448.3	87080.8	69062.2	83692.7	60107	70204.9	102982	110697	69525	85812.5	58191.1	46763.5	116631	87344.6	19252.9	24602.6	39326.3	24601.7	50594.8	36343.6	22280.6
0.63_380.6065m/z	9166.76	9603.39	16234.2	8703.8	8555.5	12920.3	9753.37	13917.2	10309.1	5724.1	14210.6	11855.6	33751.9	36033	39604.7	12186.3	33964.8	21932.8	17850.1	20833.2	26139.1	40406.8	20617.9	18506.8	21569.2	16822.6	17746.3	32706.4	6755.42	4375.98	14609.2	15181	11933.7	9542.44	11503.2	22949.7	15770	12118.6	10657.4	7639.88	27688.6	18117.4	467.994	664.63	5828.5	3541.69	5827.09	8051.3	4588.66
0.63_388.0946m/z	132895	132452	116587	111191	112900	129680	112388	120834	119196	130079	111381	128492	226658	234016	178656	169494	143109	209477	210854	162773	221909	220927	199811	217404	217293	212978	199944	183588	83731.8	151905	139524	151818	100325	116099	229684	198963	155150	158590	111089	83399.7	135743	167194	51995.9	52988.4	74494.3	81210.9	117760	75558.4	71147.4
0.63_388.5960m/z	17610.4	20593.1	17693.2	17329.1	21275.3	17610.2	18920.4	19218	18909.6	16367.7	18503.1	20975.1	48784.3	48097.9	37725.7	39647.9	27069.8	47711.2	52808.7	35237.1	44205.2	40674.9	35679.7	38360.1	38650.9	36903.3	38638	38069	12827.7	31621.1	26371.4	27012	15191	19328.3	39829	32672.5	29165.7	22432	19359.1	9784.56	21088.4	16306.9	2376.11	12933.6	15088.2	5958.6	19590.4	15420.9	11282.1
0.63_399.1454m/z	31768.6	34524.1	26666.9	32730	26718.7	31280.8	30940.9	30531.1	29303.6	35072.5	26894.2	31043.2	55130.2	58031.6	61707.9	30325.5	63942.6	32338.1	32262.3	32531.9	47647.5	58298.3	44092.6	45578.5	36424.5	32716.2	39112	94089.3	50483.7	36571.5	34549.8	82629.6	36606.3	41448.2	48146.6	40960.7	38257.6	44971.6	41841.1	41652.2	53798.1	62880.8	42765.6	47741.5	63681.2	37542.2	40128.6	25406	25270.3
0.63_422.4982m/z	8765.21	6203.8	8921.29	7261.69	9033.46	8271.44	8352.93	7691.7	6743.27	6636.7	14416.3	6091.22	18071.8	12132.6	13353.4	18676.3	14931	18699	15663	21107	26457.9	12605.9	23733.6	19042.5	21248.9	10538.9	16471.8	11156.3	7323.07	7957.33	4856.84	6549.39	3643.44	9234.32	17192.2	17926.6	11150.8	24905.7	9770.01	4806.96	17522.9	13103.3	1352.59	3186.78	3425.95	5242.87	4192.44	5465.49	5165.04
0.63_431.0485m/z	142358	138468	138483	132887	138572	137132	132071	141644	135357	142142	133638	139844	254319	220662	188178	170156	180129	211380	164614	219807	242618	231011	196671	182130	173221	180384	211093	143675	103264	154067	106982	138033	99916.1	184456	154633	137566	139798	126897	115700	109260	152684	124611	91047.9	100563	127097	110142	200189	151223	105848
0.63_481.0787m/z	146128	151299	119375	109664	117169	136199	128529	134471	117981	147187	118449	130697	144825	154884	93180.9	110189	176590	124114	69992	149253	143742	118911	89635.2	96456.2	95670.6	92823.9	90599.5	223257	258118	191534	116619	175805	202020	211775	253638	247662	156002	182617	239151	220387	213240	250093	101828	125058	193399	95710.5	207960	134286	88460
0.63_568.9422n	170082	161485	151414	148492	167025	155429	160221	162124	155186	163286	156928	159902	216064	189821	119766	171500	126307	141396	140077	168330	171777	128206	151967	146109	171019	145360	146053	162121	165583	109882	98208	128339	136031	131971	165486	136547	100429	106877	114584	139800	160742	160888	174008	145442	164250	131898	142556	129187	140242
0.63_570.0563n	109714	114708	105590	99424.8	107451	109518	107630	107492	106449	113427	103479	107247	217358	201327	107508	170141	112283	129825	139880	137073	132798	108193	148435	148947	182693	165810	140248	129615	91273.3	113242	74657.7	58294.5	82887.7	70333.2	171497	132325	83277	95422.5	87835.2	92151.4	113969	150827	126246	117416	141523	93028.6	130750	102671	96512.2
0.63_591.0884m/z	98055.6	108369	81297.7	84779.4	85448.5	94825.8	92402.7	91213.2	90822.9	105674	70837.5	104158	211365	262195	206599	162673	200567	147390	183303	196401	216978	294193	162968	274038	206822	217533	144307	136703	67395.3	165301	74724.3	97366.6	73324.6	126872	233237	188853	72595.9	111543	67342.2	67149.1	106479	132178	44070	44686.2	101216	52908.3	102276	59852.1	51097.1
0.63_647.9432m/z	70889.4	71106.2	64441.6	66405.5	71075.3	64295.1	70124.7	69262.4	66170.1	63653.4	70954.8	71931.6	60277.5	38327	53939.3	47498.7	78733.4	48549.9	37426.8	56833.8	64742.4	47257.9	53371.1	43939	46813	44802.5	57312.9	86334	86320.9	47908.4	43204.8	56029.8	68833.1	62345.1	75885	77826	47500.7	56692	75347.9	77384.6	80546.9	74313.8	79295.7	70233.1	71823	67782.3	63916.6	59356.5	70247.2
0.63_86.0611m/z	5103.54	5443.56	6135.86	5371.12	6064.34	5772.11	5388.48	5242.19	6017.7	5273.33	5331.89	6079.77	1931.04	3497.33	2109.48	3113.82	2185.2	1804.29	2041.74	4698.26	3334.03	2944.89	2565.36	1977.26	3078.32	1570.83	701.236	13963.5	10651.6	4030.88	4951.7	4549.36	8894.69	4451.54	17837.1	4665.11	6113.09	4613.9	17328.5	6343.03	13583.5	16863	7829.56	10131.8	5274.93	9605.96	13311.8	4519.63	1575.54
0.63_97.0294m/z	458896	466095	455923	456812	447137	463694	459753	460176	452473	462824	451012	462502	724110	694466	540520	681648	569161	678639	720167	631320	663932	601516	714698	735510	730286	757748	806407	597570	409689	552660	525672	519010	487077	504643	632530	529089	521921	600719	482171	435181	511380	593802	303468	291651	290762	321443	437849	386971	304530
0.65_101.0242m/z	7925.24	8750.36	5547.33	4295.79	9079.53	5273.76	6463.99	7140.23	5719.81	6457.83	5854.19	8810.03	8817.12	10115.5	6550.62	9100.99	6379.32	11663.2	9379.57	9261.83	8620.03	7009.53	8365.53	12085	9780.56	8973.48	7773.75	12519.7	8100.88	7825.46	9843.87	10954	8546.43	10873.1	10144.9	9685.15	9770.81	9694.97	6107.47	8261.99	10229.4	6505.61	3569.71	5360.31	5943.08	7915.59	9320.96	7768.31	6935.48
0.65_111.0560m/z	29450.9	35248.7	24879.7	27029.2	27409.9	29194.4	29116.7	29328.3	26945.8	34071.7	22609.1	32169	52023.1	49802.4	49369.6	40064.8	49192.4	32311.7	36586.5	57482.4	60010.9	64263.5	75070.1	61158.8	51789.2	59519.2	61957	13268.5	33796.9	39370.5	23572.2	19573.1	14162.9	27262	41961.8	35470	27815.4	22686.7	19819.3	14793.9	20524.5	37257.6	26602.2	32397	50974.3	27894.7	31261.9	17142.1	19150.9
0.65_113.0006m/z	60681.4	56348.1	55376.1	52152.1	55966	59693.4	57535.6	57358.4	54446.3	57285.1	54779.8	58406.7	102493	83937.9	48204.4	99625.9	41785.5	66706.7	108312	95240.5	92821	58739	73059.7	82781.4	76291.5	58907.4	102382	120818	69635.2	74430.4	32117.1	47621.2	47741	63941.3	63813.4	66984.1	57902.9	64260.3	99809.5	65377.2	70842.8	82364.6	49858.8	56872.9	38843.5	36623.1	86755.4	72922.4	27307.5
0.65_145.0502m/z	233779	238889	239207	238996	233528	235602	237135	237288	236739	234334	238920	236787	387956	392157	307196	352211	297196	372755	375573	329018	368987	328263	383568	379952	368659	361122	391127	355781	205639	272592	272421	305517	222843	250480	344242	308566	279311	297680	237751	213379	264767	315959	146652	151683	157155	172401	242799	187386	162357
0.65_166.0539m/z	31101.3	28490.8	30456.5	29555	28626.9	28808.9	30006.7	29014.9	28878	31120.6	28860.3	29665.3	41357.6	33315	26991.6	29296.8	26176	30221.6	23961	32577.5	30020	24054.7	38879.5	28895	35345.5	31678.6	42636.8	41851.1	33413.1	40012	40809.4	34703.5	38369.1	37724.3	49864.5	54652.2	34615	35969.8	35348.1	33551.7	48846.5	40660	32892	33041.7	33914.1	30294.6	28857.6	25645.4	26210.2
0.65_169.0497m/z	24637.6	22307.8	24915.4	27892.5	27026.1	26753.1	25082.2	27778.8	23477.4	22352.5	29508	25011.3	28459.9	25775.2	29254.7	26547.1	27474	29341.6	26788.9	27232.8	32598.9	31454.6	27084.6	24787.4	24036.3	24041.4	29757	35413.5	35096.3	29074.3	31151.8	36020.9	32486.6	33146.7	31280.9	30694.6	29613.5	30146.2	36490.5	34915.6	36093.8	36204.9	20272.7	23979.3	21349.4	23555.3	23601.7	27790.7	21626.3
0.65_180.0641n	1.25655e+06	1.24264e+06	1.21959e+06	1.21353e+06	1.23027e+06	1.24399e+06	1.23146e+06	1.27863e+06	1.21037e+06	1.24798e+06	1.23238e+06	1.22345e+06	1.35146e+06	1.57632e+06	1.55484e+06	1.28474e+06	1.86145e+06	1.62921e+06	1.83655e+06	1.21826e+06	1.44498e+06	1.76704e+06	1.84647e+06	1.95891e+06	1.76485e+06	1.68244e+06	1.95943e+06	2.28181e+06	2.05017e+06	2.05861e+06	1.4236e+06	2.58472e+06	2.32621e+06	4.41963e+06	4.47628e+06	2.17085e+06	1.71784e+06	2.31486e+06	1.91857e+06	2.03416e+06	1.34332e+06	3.05856e+06	479753	415431	460460	638269	737815	619196	665018
0.65_181.0506m/z	56934.9	58127.7	56745.8	57832.9	57214.2	57229.2	57286	57653.1	57494.9	54788.5	59548.2	57513.5	61153.9	61494.7	59890.2	63123.8	64179	64388.9	67068.4	59692.9	60502.9	56595.8	63703	61960.7	65171.8	62529	74554.7	78219.1	66071.3	66536.7	67224.1	73799	67282.1	63897.5	71214.7	64086.4	57662.8	72067.1	72643.6	65437.8	76711.7	78028.1	56573.7	56481.4	50504.5	54465.9	59512.3	54066.6	55864.2
0.65_183.0505m/z	26405	24433.6	24918.7	25714.7	25508.5	26710.6	24822.4	25121.6	23845.6	26614.5	25125.9	26269.1	32819.7	36304.3	21565.6	24339.8	28338.5	33496.3	16019.7	36132.1	48257.2	30442.5	23988.2	24827.1	19355.3	17482	24421.4	48372.4	34540.2	19918.1	20115.6	44140.8	31091.1	40502	34389.7	33182.7	35078.7	30093.3	33981.5	28781.5	41691.6	37527	21865.9	27173	26035.8	18819	26433.4	22601.7	16059.8
0.65_191.0393m/z	68602	69230.1	68406.7	68866.1	68784.1	68776.7	68777.2	68777.9	68776.8	68655.5	69015.8	68660.7	95802.7	86345.2	109498	79186.7	117366	93337.9	64668.3	85928.9	97170.8	121978	85259.9	67047.6	80095.6	68214.4	73071.1	126424	74953.4	75583.1	80579.7	121827	86215.6	83914.2	61930.8	120797	78283.7	85519	83283.3	77388.6	171570	91886.5	40870.1	49739.6	42629.3	50037.3	60264.1	62927.5	47004.4
0.65_191.5411m/z	8222.03	8758.17	5564.08	7934.18	6991.77	7580.84	7552.45	7563.24	7080.25	7411.85	8901.11	6473.88	13092.1	11434.8	13005.1	9124.11	15493.7	7358.56	5698.23	8204.91	11405.6	15415.6	8731.77	4801.73	9557.51	6284.7	8551.74	16377.3	8197.13	9096.95	7886.64	12309.6	8826.28	10405.2	5659.51	10960.7	7800.12	11376.8	8868.39	6463.56	20666.1	11149.6	5244.22	4124.83	5626.88	1825.16	6782.87	3595.64	2521.19
0.65_192.0558m/z	115439	121740	116077	118745	116799	113821	109811	123666	116201	117400	115815	117800	207438	224561	141945	158838	166733	181884	107317	218993	268112	215033	146116	142333	120013	118329	158214	316978	150646	115169	122075	254306	162332	242167	223768	202499	172229	191521	173941	166697	208914	270724	58630.3	78981.5	83162.5	66191	105990	103022	52305.4
0.65_192.5569m/z	22707.7	23344.4	20532.1	20668.9	23218.1	21763.4	24893.2	22614.1	22131	23093.8	19314.7	23616.1	45919.2	47347	25685.4	32665.6	37633	38310.7	17592.7	50272.4	57449.7	44078.9	26793.8	28748.8	24481.5	20470	30278.8	71429.8	32827.1	17929.8	23052.8	55440.1	32251.8	53785.8	48359.1	40920.4	34499.1	40720.6	39913.4	38580.4	48894.8	54867.2	7902.12	15586.2	14236.6	11122.8	17823.9	20711	9183.03
0.65_198.5273m/z	45913.2	40788.9	39866.8	41366.6	40987.5	41629.8	41552	42861.4	40577.8	43768.7	41325.8	40974.9	83746.7	80381.5	51928	65026	49986.6	79296.2	57605.7	66157.9	123685	56615.6	66372.6	67424.5	61766.4	60908.3	66994.1	70323.6	40251.1	44225.8	42497.8	52034.6	37782.1	45598.9	54590.6	58484.8	49012.6	43480	46289.7	29044.8	54664	50162.5	26964.4	25787.5	27213.7	33084.2	33072.1	28271.4	27315.1
0.65_198.9672m/z	15531.1	14292.5	13397.3	12681	12874.4	12660.2	11587	14942.7	13451.9	12683.6	12681.2	15550	16142	17193.7	15813.9	12345.4	16532.3	16156.1	16044.4	14115.5	18226	13265.6	17041.5	15882.7	14504	15567.1	20152.7	19504.3	14229.5	12099.3	12428.5	17336.2	14392.3	14205.5	18365.6	17930.3	18444.7	16344.9	15244.2	15474.2	15483.8	17588.6	9322.84	11131.2	11632.8	10374.8	12803.8	12513.9	10938.2
0.65_200.0444m/z	517795	510431	506468	504720	511610	510682	510693	513375	503733	513352	509328	512382	736779	696721	918181	594930	893997	709430	535604	716655	807693	1.20792e+06	688791	600020	616111	546077	653183	1.10376e+06	515380	624877	634388	986617	674626	756419	559700	1.09065e+06	643022	772222	657812	614188	1.34098e+06	800771	263760	277685	285229	333197	415621	421905	320016
0.65_200.5465m/z	62766.6	65140.8	60455.4	60703.3	70535.4	61250	65319.9	66813.6	59376.6	64537.6	64258.5	63764	87390	89123.8	112679	73971	116059	93982.3	69800.9	93818.3	104764	164873	82637.4	74219.7	78689.1	63490.3	80438.8	147843	60746.3	71702.4	76586.6	128117	89467.8	92942.1	73668.6	138286	80787.4	93948.1	81333.4	76029.2	169837	108815	29538.9	29690.3	32492.5	38723	50612.8	49948.6	35644.7
0.65_203.0800n	178492	183419	179700	171709	183263	177162	180596	185384	177604	175380	181388	179162	237047	222949	198362	227702	219350	230546	227094	214992	224719	210235	229205	254812	247536	241468	232407	270112	248836	252754	216495	223865	229486	229217	314614	247977	233899	242367	264240	220071	228758	272062	129649	127023	134186	132954	197297	167505	132303
0.65_204.9767m/z	15774.5	15296.2	15798.8	15444	16178.4	14035.7	13982.9	15407	14831.4	16094	20904.7	11783.8	18209.6	19417.5	16634.8	18494.9	16212.7	20546.2	17839.5	17356.8	22835.3	16830.7	19412.3	16874.8	18083	18340.2	23015.2	22139	18095.5	14997.9	19391.8	22167.5	17001.2	19340.5	15551.8	18345	22308.4	18678.6	20921.1	20721.4	21779	18996.8	12593.6	10752.1	9866.88	8602.68	12525.4	11464.5	12783.5
0.65_206.5253n	147000	141313	145150	137468	133734	142840	140695	142198	142094	135142	141376	146082	355889	336065	247452	276094	196551	313170	262371	304221	528070	310089	298579	289543	276955	243188	305152	290092	108748	159248	151643	200978	127378	188520	241696	245960	177689	190586	149695	123968	217649	239683	59247.9	58385.2	69160.8	79394.2	97406.1	86595.1	66861.8
0.65_211.0609m/z	14681.2	15528.3	12916.2	12399	15564	12657.4	13860.4	13414.8	14483.7	15349.5	11734.4	15288.3	27861.5	22146.6	17680.4	20353.3	13758.7	20927.9	23863.3	19729	22367.2	19745.9	21975.8	24297.1	24332.5	23521.4	23444.1	24087	13838.3	22970.7	18818.1	16703.9	17643.8	20167.8	23382.4	23547.2	16163.9	24253.2	16382.4	12359.8	19117.4	21388.3	6429.05	5809.25	6369.14	8380.81	11460.2	10774.9	5731
0.65_229.9768n	183926	177881	183747	192421	182743	178095	183192	174285	192348	181527	189183	177295	200075	214999	194248	193443	186395	224884	223704	174405	208075	191348	215552	234965	220942	209980	235719	237404	194220	193668	196681	214293	175470	168471	214518	229824	213499	212746	197186	180232	200614	205063	181701	182232	148312	160049	171190	156368	184803
0.65_235.0235m/z	10716.8	13395.7	9118.06	10792.1	9807.65	11196.4	10027.3	10889.7	9744.19	11664.5	9959.03	11494.3	19844.7	15804.9	19715.5	14680	26950.8	16619	13858.4	22091.4	15971.9	21274.5	19649.6	16862	16976.3	13926.5	26143.4	11099.1	12226.9	11103	8863.46	14757.1	10366.8	18752.4	17004.2	12577.2	9947.02	9372.27	11500	12382.3	10508.3	12792.2	5458.62	8793.31	16149.7	8731.72	20396	13768	9119.12
0.65_240.0666n	195484	194533	201009	192178	203711	196787	196275	193252	201923	197206	188617	203829	205146	197184	180534	202798	199799	216772	223700	182144	206794	200447	203095	236222	235756	223582	223903	307282	214576	236280	252414	261397	237759	232254	296949	257116	278704	292410	239689	220229	257083	289693	223382	206828	224481	226844	225238	217285	201968
0.65_247.0821m/z	38995.8	39874.5	33005.3	35253.9	39070.3	39854.2	38063.5	36982.3	37679.5	37755.2	39045.4	35454.3	52480.9	50200.2	37575.8	48464.5	44279.6	49075.7	54063	43523.4	49916.7	46403.6	50688.8	62447.9	57212.7	58433.1	53796.4	56231.6	46822.8	58084.9	48696.3	49309.2	49109.2	57304	61237.9	55257.9	51974.2	54451.8	56782.9	45513	47723	63296.3	23647.9	21113.4	23185.8	24461.4	39125.2	33465	22440.9
0.65_250.5901n	140194	142896	140738	141468	141267	140421	138188	141806	139638	148246	134531	142538	264089	257195	192465	191284	172793	247217	237870	208993	283627	223997	258133	230268	232486	229132	258572	223371	100767	156054	169211	166413	117721	135719	191909	195983	160673	175686	140896	106283	153040	178844	63314.4	60974	69699.9	90073.8	110927	95989	79889
0.65_253.0130n	638658	638302	637567	638904	638391	638359	638359	638366	638372	637334	640354	637397	767950	807416	671165	711958	771591	913687	913926	740095	918007	805826	878398	869653	850945	825033	921347	1.00002e+06	595765	619423	703723	997963	657887	692284	859382	803216	724608	803043	649820	615974	803644	828012	472890	454361	472222	546840	570561	498469	560370
0.65_266.9812m/z	21143.3	19496.8	22268.1	21077.3	22073.9	21035.4	20980.1	20704	22283	19153.7	23979.8	19932.8	20116.1	20389.2	28385.4	22130.7	26351.7	24912.5	24970.2	25383.7	32710.3	27694.5	25884.3	13898.2	16514.8	20347.5	24844.6	23084.2	24907.8	14472.9	20894.8	27546.2	28769.7	29237.8	24935.2	19045.2	37428.6	26665.6	26675.7	24521	25506.7	16819.6	16860.6	19541.7	18241.6	21424.9	18087.8	22801.8	28327.8
0.65_270.0750n	180739	186214	178295	177236	186970	181002	176514	181503	182244	186869	180470	178204	272598	245513	176226	226165	180468	233910	248041	245490	246260	223511	261497	259432	260453	249442	267945	253085	185497	241772	233848	218171	189337	214696	262054	255925	212331	233925	204795	167317	214561	255750	145065	149463	172334	152929	201157	139642	111628
0.65_273.0809m/z	243235	244342	236691	237941	236636	242428	240059	246617	236818	240429	236544	243320	268788	274992	302093	221399	310583	252099	210179	257819	338519	336430	239699	255429	214415	213096	247612	269892	249156	282840	285762	296292	270356	328415	210088	264876	297981	280369	299064	239332	342930	260608	178635	199581	221274	214695	257238	283156	251271
0.65_273.1193m/z	17364.1	17345.5	12313.9	13542.3	13951.1	15696.3	14190.5	14678.4	14162.5	16999.9	13446.6	15276.1	17304.5	9779.04	7641.78	8669.3	7523.06	4939.52	7905.59	8150.52	9214.2	6955.59	6807.51	7989.87	9497.82	5091.77	5943.39	19167.3	28520.2	55199.7	36978.4	16088.3	26414	31848.3	42199.2	43042.8	66447.3	17768.1	32677.2	22086.3	124927	25040.9	3631.72	2658.61	6335.57	3050.49	7549.89	2339.24	29202
0.65_275.1267m/z	26909.7	27212.7	29307.9	27132.1	32126.4	28335.5	27735.7	30548.3	28482.3	26337.7	29188.5	28733.4	32389.8	15325.7	24895.4	20806.5	20654.4	15633.6	19046.7	14984.4	23185.5	19095	23657.1	20263.1	19525.3	13945.6	18825.4	70557.2	65103.7	32478.5	19399.7	36889.2	38126.5	35540.9	101800	64582.5	40066.1	38020.5	53430.7	38684.9	59351.6	62474.7	26508.1	27442.4	27982.8	30755.7	18734.7	24492.4	22245.5
0.65_276.0828n	113241	121591	112766	123626	122689	124566	113615	121531	112975	119800	116247	124788	120087	122307	122595	113168	128425	115625	127909	108030	118804	123408	108160	132206	106636	104081	116817	171417	172956	151990	130747	207309	170080	209260	189553	126014	211227	164047	187900	153456	129499	165132	126040	141484	139766	121719	147382	143244	134392
0.65_277.0337m/z	12022.1	12505.4	11921.4	12159.8	12193.8	12158.9	12158	12159.6	12159.3	12122.1	12227	12127	16596.4	19306.1	25005.7	22930	27696.8	31251	32406.5	18522.3	16345.8	18079.2	22400.9	25806.5	19490.3	20068.2	27871.5	24008.9	21820.6	18012.5	24246.2	28293	18704.3	20183	32596.2	25967.9	20052.3	17792.9	19375	18908.3	13485.6	21048.3	2044.04	5397.56	5436.52	7020.89	13449.2	12502.3	12936.2
0.65_280.5540m/z	45010.9	45010.9	45010.9	45010.9	45010.9	45010.9	45010.9	45010.9	45010.9	45010.9	45010.9	45010.9	80746.8	79695.7	58284.7	62295.6	68323.2	87834.2	90729.8	66324.1	97008	72406.3	86945.7	88090.3	85090.9	89404.5	81472.3	72369.5	28876.6	47339.7	57122.9	58066.2	49871.1	49232.3	70417.2	67518.1	57801.9	62233.4	42955.6	36614.3	68447.6	56586.5	20880.3	22007	21424.2	33072.8	39597.4	32848.7	30518.1
0.65_281.5727m/z	19185.5	18121.9	11457.3	12394.8	12478.9	14729.4	13582.5	15529.8	12095.7	18860.4	10676.4	17288.6	43753.8	37537	39981.4	27498.6	40403.7	27739.3	28461.6	24415.8	29803.4	71493.6	34913.4	36594.4	30430.6	27765.7	20490.5	24694.4	7387.86	30478.9	21764.6	20023.8	15100.4	21529.5	25178.1	49023.4	13671.8	22741.1	15141.7	11058.9	27490.3	25201.6	2639.04	3061.01	6401.65	4044.27	16628.6	5885.23	4028.14
0.65_290.0763m/z	1.09376e+06	1.07383e+06	1.07675e+06	1.06476e+06	1.10031e+06	1.09434e+06	1.06738e+06	1.10694e+06	1.0595e+06	1.09892e+06	1.08343e+06	1.07588e+06	1.66969e+06	1.56532e+06	1.87676e+06	1.30314e+06	1.89857e+06	1.6095e+06	1.14869e+06	1.55737e+06	1.85328e+06	2.39434e+06	1.5244e+06	1.23145e+06	1.31601e+06	1.15937e+06	1.39858e+06	2.11362e+06	1.02441e+06	1.24127e+06	1.26794e+06	1.84964e+06	1.32493e+06	1.46903e+06	1.04259e+06	2.22154e+06	1.28679e+06	1.50677e+06	1.37649e+06	1.10602e+06	2.60512e+06	1.50229e+06	476188	498012	489951	662838	843030	813679	571808
0.65_290.5780m/z	204267	211800	218461	201640	209332	212091	206963	213719	206593	214888	208005	205685	336254	312681	370325	255657	375411	313234	225812	305925	356856	486219	296426	246847	261742	225873	269063	416411	196936	240571	248421	353036	252600	288498	201498	431152	259053	300508	260500	206185	505361	296297	97671.3	87678.9	91267.1	125566	162333	156432	110970
0.65_291.9655n	96201.8	88210.8	95357.9	94787.2	92152.3	87988.3	86363.1	97743	88674	93255.3	97628.7	89624.7	113744	113701	105047	96504.1	110702	107875	93906.6	112453	110953	104270	103667	94698.5	93540.7	100213	124383	118792	105917	93388.8	90237.6	124489	105896	130470	113663	103700	121797	122898	128698	117398	124064	111753	65757.1	73048.3	73586.8	77993.4	84371.4	85504.6	81540.2
0.65_296.5574n	620076	583682	583959	589569	586738	600270	574815	588960	610620	596257	580385	594510	1.42114e+06	1.30609e+06	822754	1.00619e+06	710954	1.2812e+06	1.02727e+06	1.07598e+06	2.0015e+06	1.00165e+06	1.15895e+06	1.11725e+06	1.03543e+06	1.00261e+06	1.14648e+06	1.01132e+06	400915	615327	622900	678141	446437	623627	822807	869241	698972	656440	584763	402950	724463	755236	241489	220236	241490	338643	426238	324661	272689
0.65_297.0555n	1.82742e+06	1.78394e+06	1.78183e+06	1.77688e+06	1.79207e+06	1.82768e+06	1.73824e+06	1.77646e+06	1.79807e+06	1.84657e+06	1.74508e+06	1.8062e+06	3.37432e+06	3.3055e+06	2.39991e+06	2.58712e+06	2.004e+06	3.23343e+06	3.08478e+06	2.57587e+06	3.32189e+06	2.81707e+06	3.22353e+06	3.07234e+06	3.15232e+06	3.11739e+06	3.25768e+06	3.03333e+06	1.2348e+06	2.06428e+06	2.13394e+06	2.07333e+06	1.43375e+06	1.74624e+06	2.74957e+06	2.57762e+06	2.24658e+06	2.29461e+06	1.71375e+06	1.26867e+06	2.14349e+06	2.41932e+06	847993	837787	911792	1.15214e+06	1.52804e+06	1.1654e+06	993125
0.65_306.0028n	568952	567585	541123	547236	547244	557761	540951	564291	546288	562411	547923	558767	708677	712711	630937	612990	612222	721018	730896	613003	756323	752018	722637	740327	719300	720587	775052	870820	510990	543317	592520	742519	533005	590684	768919	703064	654514	700418	556491	516137	687900	734128	432914	406074	449453	499912	536081	472265	500474
0.65_307.1017m/z	57160	64540.1	62727.6	62658.2	62042.3	67766.1	61936.1	62532.4	60457.7	62945	63140.5	61670.9	75197.4	72943	65551.9	65440.9	61671.2	73621.8	81310.2	57841.9	72202.8	82608.9	75220.1	89149.1	76222.2	71532.3	77965.2	73289.3	82013.5	93807.4	84091.2	113456	84580	116145	91270.5	71854.3	88385.1	83438.2	95873.9	84839.3	63541.2	81677.8	49629.3	43520.1	49228	46858.8	66778.2	65549.4	73672.9
0.65_321.1295m/z	67164.7	69030.7	50988.8	56251.9	56785.6	62847.6	60359.4	61264.7	56382.9	71202.8	49226	64997.9	145516	144466	126256	116263	101468	113541	109847	96872.2	122027	179409	114190	135201	145771	128692	119547	60755.4	42892.3	134296	99439.2	68992.1	63791.2	117884	109057	93558.7	112924	77733.8	62593.6	58810.9	69582	69537.5	33791.9	49181	63906.4	40869.5	79965.4	78873.8	70215.3
0.65_362.5975m/z	22135.8	25999.1	20804.4	22421.6	23107.8	21875.3	23742.8	22228.8	23038.7	26446.2	20621.8	21750.1	58084.3	46115.5	63445.4	35515.1	66944.1	39137.4	42644.3	39688.2	54725.6	70158.9	45062.3	47904.8	43139.5	38009.7	54140.6	33933.5	10794.7	31182.7	31548	55618.1	11693.5	27244.9	21087.4	27804	21453.7	24854.6	14309.3	13177.9	26826.6	22318.4	13663.7	20562.9	22432.2	21989.2	14775.8	14277.6	10014.5
0.65_365.5195m/z	12932.8	14533.5	17484.8	12502.3	7287.69	15360	14657.8	15706	16508.3	16375.6	18497	5419.65	23732	18862.2	30825.7	23555.2	26085.6	15877	8320.54	19744	34940.5	26575.4	24498.4	16915.4	10602.7	17725.9	11342.7	35049.9	15401	16931.3	12113.1	29579.4	21639.8	21604.8	22110.1	31142.1	22971.2	33128.7	29197.5	23147.3	52825.6	30998.6	9107.67	8797.47	12009.3	9676.27	15125.3	10845.4	11837.6
0.65_369.5860m/z	14895	14711	7719	12647.4	6951.44	7425.7	14079.7	7295.94	10465.1	10287.9	10171.3	13338.3	68558.5	61395.4	33915.7	40890.9	32418.8	48897.8	44036.6	39589.8	83735.4	58956	49519.6	63285.8	50344.3	38088.1	47754.7	16055.9	1115.81	19703.5	13743.1	12662.3	7075.46	13547.6	20839.3	24680.9	3493.44	18189.3	3984.24	2233.9	11308.4	18929.7	7873.51	8422.44	3697.38	1020.45	6581.8	3422.83	10440.2
0.65_370.5860m/z	16598.7	18601.7	12051.6	11602.6	13558.1	15308.7	13748.9	14888	12397.9	15774.2	13595.7	15540.8	65261.5	66031	44334.7	43092.8	35769.6	49601.2	65391.6	34062.5	53795.8	64972.9	59412	74156.9	57298	52734.8	58648.3	24386.7	3337.42	32963.5	27025.1	16348.8	5509.93	16617.3	34710	27034.1	14161.3	22997.9	6751.94	3560.2	14819.1	21939.6	8074.88	8539.34	4192.12	8256.1	13581.5	7417.55	13921.2
0.65_391.0096n	214164	208949	211680	230892	209098	213312	217769	212391	213418	209899	215104	220259	242562	236372	212355	204964	251262	213495	207809	215067	221677	215017	221060	229205	237429	239024	245480	350010	235654	208171	204208	226876	212827	214205	316606	298851	237396	253115	232048	254002	287077	311009	154706	140137	167229	159193	216124	185172	192437
0.65_401.0379m/z	112812	110090	117806	112807	111996	112936	112942	113259	113042	111306	115442	112350	133200	126151	165492	112178	128688	130594	102984	124961	146125	121011	109939	95228.6	98281.2	103899	117675	98255	122801	97138.4	106518	146957	107224	160038	122156	89402.8	219592	132821	145187	115987	165798	84847	79701.6	99843.3	103924	100218	111612	145389	145238
0.65_409.0413n	691528	679637	676135	685621	665443	685029	662470	686838	668014	693191	686145	670492	739335	791191	746775	678381	863657	781759	805905	709107	847152	870316	813954	908865	810748	800902	870752	905581	628743	603201	667009	846350	662449	731891	880210	718053	779755	780916	636416	668281	775759	771184	769306	770540	832139	814022	675298	637814	700121
0.65_411.9255m/z	15834.5	17774.5	17482	18806.8	20205.8	17757.3	16678.3	19220.7	21342.5	14852.5	18859.5	17215.9	7677.26	10011.1	10319.5	15090.2	27125.9	11474.1	11592.1	11679.2	8391.67	3483.97	13245.5	4157.6	7395.94	10135.3	15281.5	24008.7	37428.9	13762.3	16197.2	14989.2	16566.8	16905.8	14916.2	20581.4	21499.4	26986.1	26989.8	22940.5	14092	18242.5	31620.8	21642.4	20596.2	22877.1	19369.4	13967.5	24055.5
0.65_412.9833m/z	45346.9	44816.2	50698.8	42979.2	37073	47394	44798.2	40524.3	49491.6	46151.5	41831.9	43279.8	68582.3	72880.2	56524.2	60488.5	60507.6	61976.9	57066.2	63711.9	69495.2	63020.2	63411.8	61228.5	68435.7	63817	59450.3	63896.8	37510.9	50103.4	38805.9	39073.3	43158.1	52499.3	62293.7	62386.6	50231	50405.8	43065.2	43110.4	57499.8	56978.2	26529.8	24322	36037.9	24590.4	45078.2	48816	35647.8
0.65_413.4923m/z	11712.5	9997.02	11617.6	9656.22	8947.01	13660.2	12895.6	5746.73	11399	8968.17	12109.2	13052.9	17633.9	18166.4	15188	17288.9	33145.9	20560.2	13513.5	16191.1	20935.7	11269.3	20984.3	8229.21	19850.5	12065.4	13440.4	26636.7	7050.41	11612	9744.55	10095.4	9463.37	12752.9	10999.1	26617.2	16572.2	14934.1	16568.9	9447.66	23163.3	7714.93	4352.16	2966.64	4820.41	4051.78	10239	5256.51	4414.51
0.65_443.1225m/z	54745.2	61082.7	62533.6	61028.9	54845.5	61087.5	56170.6	58932.6	56758.2	60068	57975.8	60566.8	112653	113553	119769	97941.8	139582	100179	98439.5	95430.9	102957	164874	114160	111754	93143.4	97499.6	111441	129134	61638.8	77079.8	77158.4	116819	62147.3	66661.3	86539.9	82033.8	82882.5	90640	68406.5	56372.8	82982.4	84288.2	37944.7	44361.4	51981.4	41849.7	48822	52526	48148.6
0.65_447.9952n	110367	122548	113172	115754	118009	118874	116657	115092	119434	117106	118812	110487	143119	169493	147864	161029	134139	187414	210439	153583	177611	157069	185260	186313	184204	192985	191259	177911	108114	154869	175367	167496	129537	135539	185653	164562	173324	178620	130289	120890	165094	159790	72968.2	68257.7	72704	81468.3	121732	101646	93538.2
0.65_451.1108m/z	105248	98114.7	103068	109557	103707	103670	103300	103956	103824	103058	103338	104847	163121	161910	170696	142992	189710	145192	173012	135259	176665	227840	181685	208834	170628	163865	182866	180973	55474.5	106344	109522	144382	79681.6	98247	131113	132426	113016	150489	79837.4	81627.4	128278	101803	71616.3	70325.4	78209.9	93833.7	94298.6	92777.5	93016.8
0.65_490.1776m/z	114481	131862	96714.8	99845.1	105930	105663	103549	113277	101709	115380	105037	112007	215407	214406	186925	340238	195849	212121	248682	247793	202235	197094	236405	238553	309782	310252	197612	169599	51240.8	208247	228920	134824	153893	121781	294530	254505	79509.2	152058	103882	123117	143420	212685	43214.3	45567.8	59096.8	51912	117608	92709	42368.1
0.65_493.1635n	68033.5	76302.1	33021.4	32946.1	33886.7	58046.4	46065.8	48607.8	44434.7	55093.1	37375.1	52377.9	190802	205156	119962	142665	104135	95551.7	132668	120848	90638.5	137507	144965	180011	146152	143429	120585	63719.8	33182.9	101041	79651.7	30747.7	39263.4	50194.6	133399	104174	19580.4	52621.7	19900.2	23587.9	44146.3	87225.4	68569.7	73261.8	97614.7	49550.3	59009	19062.9	24974
0.65_513.0298m/z	911267	903405	895627	888007	891821	895469	890072	897713	901384	916475	867545	909677	903746	854463	718270	918264	964267	934507	892670	839177	738219	560387	876445	735581	1.03009e+06	1.02197e+06	865311	1.47936e+06	1.25952e+06	1.0793e+06	983151	806973	1.04305e+06	875138	1.50668e+06	1.46243e+06	1.04338e+06	1.2179e+06	1.18985e+06	1.14051e+06	1.1177e+06	1.40494e+06	878280	773019	757812	782651	1.04788e+06	742794	749627
0.65_540.6485m/z	22259.4	7943.05	13107	13275.3	12262	12323.3	12190.8	16052.8	16948.1	14583	9666.57	11995.8	72855.8	60285.6	30634.3	40681.7	43313.4	42379.7	50197	40722.6	90675.2	62694.3	66700	72453.9	47464.7	36485	62285.6	18794.9	2406.18	3.50977	12788.1	61501.3	2937.88	11102.9	25695.1	9986.65	5416.29	18184.1	3613.81	11809.2	9879.95	17799.2	6797.78	8430.11	17212.4	18494.2	14739.4	14679.4	11454.9
0.65_541.1472m/z	263930	265173	263400	265092	263946	264311	264311	264304	264309	264979	263005	264947	656404	675768	587582	535748	573010	485066	640619	452362	492258	650114	756888	731443	594156	591397	777610	370294	161460	340317	348002	629798	197877	243383	350480	278559	230450	312420	175085	188474	209475	309940	201228	208514	212397	246232	255260	230855	210569
0.65_541.6478m/z	34453.2	39619	33912.7	46792.1	33386.3	35571.1	36530.7	38255.4	37949.2	38265.6	32477.4	40025	151417	139638	86996.5	149235	93646.2	161243	213918	95538.6	135629	147262	177744	186944	127932	120921	175706	44789.7	2873.49	65235.2	67657.2	218964	15467.6	44818.2	38760.4	39067	40178.4	44554.3	9529.75	10795.6	23147.8	37013.3	34430.6	40094.4	53928.3	62377.1	20982.3	25137.5	43826.8
0.65_607.0820m/z	39855.7	46008.4	22562.3	29931.6	29616.8	35565	33360.1	34849.5	28560.1	47260.2	21041.5	40079.5	153414	128996	65188.5	58297.6	48072.2	61485.9	74118.1	60260.9	57213.9	108915	60667.5	153672	136110	146959	47406.4	104735	16972.4	67274.9	36864.6	37166.6	22510.9	39281.2	105062	55354.6	31650	40179.9	21804.1	21831.1	43024	66952.4	17947.6	17271.5	56168.1	28078.8	61708	21732.7	18824.4
0.65_622.1722m/z	91244.4	84634	66721.5	75860.7	64566.9	72477.4	71419.6	82885.9	70991.6	78618.2	62109.1	91859.7	167735	188878	149436	144199	151320	152994	206595	127258	149051	231434	207652	276091	210623	201259	216322	134122	59613.2	91706.1	87168.2	134968	61821.2	75206.9	134029	106037	88058.1	94736.8	63190.4	48936.1	57939.9	106000	52055.9	56069.2	74386.7	66483.2	87650.7	63724.6	67704.1
0.65_652.2288m/z	21812.2	36160.2	21923.5	21672	23153.2	31101.5	26646	28092.3	21395.7	27663.6	25100.2	24155.5	49265.6	66651.6	56306.5	78336.6	51148.6	62299	62651.3	55375.8	49224.1	61991.7	60325.5	68041.6	60014.8	62542.8	44759.8	44254	16298.6	62271.6	51636.6	40876.3	23323.1	46462.6	65796.6	25165.1	24009.7	38575.6	18726.5	31906.6	31540.9	45944.6	6772.99	13232.9	18465.4	16313.6	14466.9	14503.9	10459.3
0.65_662.9140n	92580.8	90226.7	98831.2	92546.1	93457.4	94663	96340.1	90947.8	108314	85256.4	88294	97759.8	74752	80514.9	68798.4	72509.6	119942	72561.7	66230.7	76305.9	62062.1	53179.8	55305.2	44062.4	68483.8	73664.2	75723.6	145751	119693	80885.6	60598	76465.7	89033	82737.8	99771.9	113481	69149.4	70150.9	94522.9	104308	84504.3	115249	111685	95907.2	90609.7	79966.1	95756.6	70766.5	73083.8
0.65_715.1107m/z	35041.5	29875.1	30674.5	26301.4	31137.4	27035.8	33976.2	28928.8	32691	34231.8	26371.6	29547.9	95822	87879	41710.5	84193.5	26856.4	59002.3	83868.5	57777.1	57978.4	50152.5	64298.6	87809.2	94010.1	78879.5	77233.2	21376.7	24504.8	18894	22752.2	20854.3	26969.2	21807.8	30292.7	24734.6	21624.5	14359	24532.9	17029.4	29725.5	24509.4	34177.3	30274.5	39701.4	17273.7	40800.8	36769.8	29672.9
0.65_738.1536m/z	104335	104335	104335	104335	104335	104335	104335	104335	104335	104335	104335	104335	229039	199800	180072	221868	249823	244402	297876	203737	254413	252590	268037	329750	315109	310278	366012	95276.2	28523	94717.5	115437	273681	87806.7	85961	124706	103097	57221.6	129338	65007	85774.9	83720.3	98190	66971.7	77704.9	88991.5	109004	97224.6	120427	113283
0.65_85.0295m/z	60253.6	61153.1	60710.4	60909.5	59697.5	60907.2	60797.5	59930.1	61067.3	61752.9	58510.1	61434	80692.9	84101.8	63310.9	74732	63329.7	79816.1	85501.6	70135.4	80430.6	73815.8	86119.8	86338.9	85980.3	82926.5	81501.7	79069.8	51252.5	66104.9	65884.8	65732	59496.3	62802.7	88144.7	74487.3	70029.7	74722	65936.2	58359.6	72401.6	79739.6	51029.5	50843.1	48038.2	53376.6	64407.7	50758.2	46536.9
0.66_156.0248m/z	7091.45	8379.19	6302.55	7071.36	7383.33	7165.69	6013.01	7488.21	7647.62	6519.77	6729.49	8060.22	8880.6	8791.6	7683.27	8278.16	9487.07	9158.55	6222.48	7109.51	10178.4	8814.74	7347.33	9164.06	6887.81	8174.89	8357.86	8708.68	9046.9	7946.15	7223.72	10652.7	8105.63	7817.6	10650.6	8240.43	7995.56	6605.21	7673.57	7027.82	9568.34	8630.12	3981.69	5544.28	9000.96	6603.6	9648.69	7062.31	5754.73
0.66_173.0448m/z	52024.7	49001.9	46880.9	45637.1	48143.7	46264.4	50342.7	48117.6	46724.7	50889.1	46981.1	48071.1	59922.8	57747.2	55084.7	59290.8	61572.9	61995	57398.9	59549.9	68548.7	60236	58415.3	68228.2	61374.2	57218.1	60718.8	68340.1	64210.2	46711.5	48813.3	61114.7	55016	58712.9	69824	61788.1	55417.7	57273.2	56456.8	54918.8	61123.7	64992.1	41250.3	39153.6	47948	39010	48349.3	42676	37650.5
0.66_176.5756n	20313.2	19792.1	14602.3	15198.8	21314.8	17828.6	17454.1	16555.9	19693.1	20004.2	15239.3	18660.4	34448.2	29747.7	24176.8	24661.6	27948.9	43988.5	35238	35332.1	51627.3	47513.4	33768.6	34929.2	39992.3	19553.7	23317.5	37963	16462.9	25459.4	26939.2	37492.8	23844.2	32049	30823.3	36612.7	31602.4	19714.8	10326.2	15854.4	34622.5	27600.6	3527.8	5396.41	7792.08	8853.27	28324.9	22866.8	18195.1
0.66_190.5219m/z	5679.83	4776.5	5084.43	5705.94	3518.04	6047.97	5656.5	2532.91	5777.78	4728.93	5912.88	5194.44	8478.87	8633.79	8318.12	3818.89	4420.7	9459.59	8770.53	8156.33	7330.49	5670.69	6994.3	7078.42	7831.23	11345.4	8029.84	8052.49	5448.49	5317.9	4560.05	8738.33	5016.26	3757.08	8550.14	7239.86	7059.32	5044.37	7202.63	6027.58	3569.97	7683.86	3651.48	1535.96	3999.57	1938.1	3141.39	2786.98	4800.06
0.66_198.0183n	154475	139260	142904	143485	147326	145290	142761	143044	144599	151493	136936	150191	202204	215829	168750	169851	151476	208952	206640	164978	206053	178001	213226	200039	204320	214354	207151	238135	133554	156070	166462	180539	130658	141351	214562	202642	199559	182474	153556	130645	173674	193606	102740	97655.4	110676	123497	136700	111225	117276
0.66_198.0932m/z	10850.9	10296.5	13281.3	12585.4	8928.76	11699.8	10682.9	9754.11	11992.9	10729.3	9878.05	12944	16441.2	18107	10231	16015.1	11912.9	15769.9	18429.7	13205.1	30453.6	21759.4	17406.3	32450.6	28930.8	20700.4	15388	9377.48	8002.35	12719	11533.1	10438.6	12996.6	10258.8	15923.7	10238.3	12190.3	9555.31	9422.06	5671.04	13610.7	14638.1	3784	2052.36	4889.97	5589.83	6884.04	10093.8	6068.21
0.66_207.0238n	481624	447156	462643	459185	452907	472996	451417	457969	457218	467750	450200	473385	840922	860895	728176	703628	586846	820211	870423	725491	850555	906071	844734	832065	849425	834505	864085	980446	354084	554803	583894	674511	443684	555990	882373	774200	666956	666529	461846	408481	659020	781417	218366	218314	235878	292870	403452	344556	289700
0.66_222.0983m/z	19483.9	24064.4	16499.9	17807.5	17493.5	19609.9	18643.2	19656.1	18513.6	20434.2	18758.4	18215.3	24967.8	20660.2	21282.4	27653.7	31211.9	21111.1	20771.2	23760.9	18039.4	21888.1	20400.9	22483.1	22711.6	24891.1	16252	30345.1	45603.7	33421.2	21238.8	21632.4	32757.7	25691.4	50380.2	37911.3	21122.6	26794.6	32491.3	30381.2	29238	35651.5	11228	11529.3	18436.8	10410.5	19653.4	12137.6	13216.6
0.66_226.0043n	38706.7	39617.9	40528.4	40438.4	42816.2	36681.8	39102.9	39065.7	38316.8	40957.1	46000.7	35685.6	44765.4	46999.2	39858.6	37245.4	48534.8	48237.3	45391.9	41202.8	44437.6	44843.2	43267.7	40395	40897.1	41800.1	43576.3	68085	48394.6	37342.9	45186.7	58073.4	44584.6	47663.2	53428.3	45146.7	55748.3	49338.8	49198	46162.9	54964.4	47731.8	35610.4	32793.3	33784.1	35247.4	31210	35251.1	37647.2
0.66_243.9676m/z	37873.8	39682.7	36373.6	37800.4	40816.1	38149.1	37935.3	38588.2	38056.2	41642.8	38361.8	35891.2	39056.8	42895.6	37609.3	33804	50753.3	48019	39214.9	41765.6	50527.2	39035.8	40168.1	36726.2	36605.1	36163.1	43376.6	54344.1	42132.8	35612.9	40296.2	55981.4	42110.5	41832.8	48674.5	44577.9	48674.1	41464.1	39354.5	35579.1	43248.8	41974.4	33951.5	33522.3	37892.2	36350.2	29369.8	29989.7	38713.9
0.66_256.9994m/z	119946	120396	119088	120632	119825	119976	119978	119973	119977	120026	119892	120011	141825	155020	137124	144521	137882	159396	165256	137431	155779	156000	171520	160245	157955	153106	161007	186539	126826	131225	136773	163331	124673	122941	158852	150680	148165	155218	135598	124122	146846	142563	104417	95502.4	105371	110328	114816	96424.5	108754
0.66_262.9900m/z	780021	754338	764638	764943	776886	780507	760914	746098	779587	785287	758447	765873	1.0443e+06	1.03657e+06	889783	921070	940497	982935	946608	909168	971153	927714	982980	991978	932507	917161	1.03539e+06	1.04211e+06	819124	701217	695476	1.00821e+06	779876	745950	928072	804948	765817	826343	803755	797125	836370	929864	770396	756146	780669	801196	642935	602176	686295
0.66_265.1127m/z	41084.4	43434.4	44396.1	42692.1	42498.4	40758.5	43063.1	41926.3	42903.9	44452	40112.2	43506	79434.5	58480.2	64820.8	57291.5	57112.5	67325.9	80592.5	59381.9	66755.9	65709.3	75763.5	73182.3	68376.8	68390.9	79402.8	42785.4	41336.1	47642.7	44715.2	48882.1	40473	44223.5	41748.4	34306.3	44374.7	35938.8	61114.4	35113.4	42461.3	41070.3	32445.9	37852.3	44894.4	37727.8	38250.6	38224.2	33251.8
0.66_281.5706m/z	56669.4	55380.2	74526.6	75016	70023	67644.2	61406.3	72056.9	71080.3	52739.4	84206.4	57240.6	61703.3	59906.1	95180.9	68651.8	102180	80668.3	69129.7	76248.6	117311	59147.9	70023.7	46492.6	48548.8	44341.6	105712	76496.4	68946.7	52125.2	75425.7	77396.3	68701.8	81931.3	20066.8	50069.4	88017.3	75328.6	90244.3	58749.2	118311	24229.2	50560.1	54419.7	38210.9	62782.7	55940.2	77617	67989.9
0.66_285.9880m/z	31459.5	31226	32043.7	28397.1	31595.1	31735.3	27235.7	31227.2	33074.6	32301.1	33192.4	26647.8	36677.8	33158.1	33839.7	30745.6	34742.8	32982.5	31704.9	29641.9	33654.6	40296.9	33289	33374.5	35644.4	30262.3	37248	47254	33918.7	31179.1	29953.3	53249	35747.9	40193.6	42142.8	45576.7	42263.7	37538.5	34309.9	39701.6	49588.9	38653.5	21306.1	22058.5	24919.7	21695.1	25254.7	26831.6	23527.3
0.66_286.1405n	204797	206332	200591	202051	207328	217132	199344	208490	204120	203388	200804	211038	379089	324674	251433	303370	232759	289337	335622	274328	285002	303484	318971	346231	344073	324081	316186	317442	205460	275050	259898	265383	279377	273834	359907	255500	309437	301622	291766	192472	283866	308815	148233	133376	151190	137193	226533	169249	196157
0.66_292.1053m/z	34797.9	37381.8	34933.5	32943.4	38276.6	35206.9	34957.2	36327.8	35402.9	36823.1	34334.1	35463.5	60633.3	34956.3	28007.6	46644.3	39194.9	45108.7	51411.4	40164	31408.1	25221.7	29648.4	49141.7	29006.9	31498.1	32656.1	58272.6	83688.8	62183.9	65696.5	58338.6	59545.6	60942.3	57797.2	50718.8	44633.4	43384.7	62527.2	41750.8	49648.2	51104.2	51898.5	48320.9	52833	46004.6	50385	38457.8	44780.6
0.66_296.5676m/z	81525.5	82863.5	83307.5	84158.8	80818.4	82558.7	82532.2	82470.2	82678.8	82593.9	81920.9	82974.9	101789	116062	112917	90607.4	104872	112872	130003	90361.5	126061	133353	124940	138897	117393	104806	108664	137004	42955.6	68898.1	77295.2	157900	64028.5	85288.1	106785	77874.6	94494.2	97819.2	51392.3	59294.7	107765	80429.1	38075.7	31396.3	35339.2	49832.8	83536.4	93805.6	80940.3
0.66_304.0627n	785550	785416	820430	787658	776554	797655	790047	772390	797539	795695	772303	810219	829951	983716	1.17956e+06	828394	979390	1.08445e+06	1.28437e+06	728694	922090	1.24947e+06	1.03856e+06	1.28597e+06	1.2214e+06	1.06289e+06	1.02643e+06	1.349e+06	464480	690127	804467	1.10399e+06	677056	823879	1.15116e+06	878099	1.00915e+06	951742	641554	683768	1.25607e+06	996492	323888	282332	333809	455980	855393	1.00456e+06	877321
0.66_304.5649n	138385	138816	140879	137317	133422	137264	138136	133928	139836	136941	132985	143447	158860	184954	224895	138173	184066	205773	235544	117747	191805	232200	175470	247547	238581	190283	174004	239684	63859.6	111926	130932	207981	111254	153339	199747	148222	189295	167521	94304.6	113291	231293	172514	38243.8	28955.4	39923.6	71764.4	151203	182906	153049
0.66_320.9920n	131900	126035	118444	120408	125730	123978	119334	129465	121293	128100	123345	123076	140675	154146	140767	130821	155647	161993	145659	145158	180625	159849	143436	137214	140443	134192	149904	195641	132526	123352	132981	179777	130034	146738	165912	153372	147001	145783	140295	128459	157451	156764	102527	97288.1	101097	111590	106042	93755.9	105371
0.66_327.9661m/z	54145.1	53943	63116.1	61216.6	58882.6	58586.1	56738.8	59220	61823	51654.6	60030.6	59370.7	50724.4	54562.4	59957	60512.6	71885.8	60800.1	61275.1	59933.8	59305.5	44436.1	61539.3	44116.8	51833.7	57113.5	67412.5	97682.7	78115.1	62875.7	64484.2	72184.4	64049.2	65462.7	82537.1	80731	89202.3	92419.7	78110.9	76407.4	83864.5	78134.2	44047.4	40984.1	43585.3	42672.3	54882.4	51402.2	56541.1
0.66_347.9800m/z	26536.9	26638	26108.5	26883.5	26417	26516.3	26513.6	26517.3	26514	26317.6	26919.7	26314.6	25633.9	24226.9	23717.8	27342.8	32120.5	33702.4	30838.6	32277.3	33301.9	24065.4	24627	17347.7	22161.8	19223.6	29905.1	44022.1	29033.4	27558.1	22239.8	34163.3	30717.6	40125.4	39894.8	34704.2	36621.8	30908.6	25987.6	33467.1	36725.5	30057.4	19143.8	17322.7	23332	21512.5	35361.7	28292.4	24352.7
0.66_370.0231m/z	138335	129051	130577	120300	125499	123318	131351	124675	129903	129635	119582	136831	250110	238727	184774	177826	176129	200569	235217	180443	248646	236177	253236	271792	245998	243249	257820	200175	105699	139962	127914	151197	106379	143781	189956	156276	130404	155268	108319	110900	158765	178765	78635.1	69850.6	82974.8	82704	111592	97535.2	96893.1
0.66_379.0318m/z	313185	299894	312467	318265	311751	309299	312687	310647	306774	310853	314115	310515	372678	351891	372348	300519	482280	356119	322213	342618	476560	411033	386185	373885	337914	312049	404120	475058	293427	232826	275266	402737	294112	370844	355492	333092	298559	340477	302240	301327	420632	381011	229127	224414	245614	275896	277341	253283	280079
0.66_381.0808m/z	730768	738686	734058	749960	770207	732724	749535	755351	737319	733435	765017	730136	1.22011e+06	1.57366e+06	2.11095e+06	1.05338e+06	2.31707e+06	1.1977e+06	1.60696e+06	1.04781e+06	1.1294e+06	2.00518e+06	2.17063e+06	1.96933e+06	1.5514e+06	1.50323e+06	2.17124e+06	1.07163e+06	548186	750687	889639	1.53723e+06	612800	633362	1.12472e+06	818496	698429	851468	587710	656624	597415	994693	630038	579399	585654	816366	778293	648451	785521
0.66_385.0924m/z	373718	367090	341018	339981	341844	360285	342249	357997	346710	367977	347072	351326	452704	515537	574770	404043	494105	500954	530107	392381	496866	630382	510477	558122	523240	497247	471639	522122	270589	419143	421633	476149	339703	367114	552195	479509	453390	437673	329401	297819	432725	459809	189748	180455	233582	241553	308053	275020	275378
0.66_386.5978m/z	27404.4	23452	14489	21217.7	17470.5	21982.8	18279.2	20152.1	22330.6	21449.7	17674.9	21925.6	56277.6	65635.7	58020	28768.1	52610.6	45597.8	47738	20575.1	73847.7	71818	50872.9	55432.8	48557.9	42230.4	35002.1	36579.9	8996	28902.4	20061	28920.6	18738.5	24566.6	43643.6	40853.6	20229.7	28619.8	7401.98	17129.5	34195.7	27605	1990.56	13806.7	5428.73	14705.9	19930.9	20531	11702.5
0.66_396.0127n	1.11187e+06	1.10134e+06	1.0687e+06	1.08908e+06	1.10881e+06	1.11312e+06	1.0657e+06	1.10277e+06	1.10318e+06	1.13017e+06	1.08278e+06	1.07614e+06	1.36124e+06	1.41852e+06	1.38705e+06	1.17931e+06	1.25481e+06	1.43121e+06	1.4848e+06	1.33328e+06	1.5191e+06	1.63823e+06	1.43392e+06	1.40855e+06	1.38585e+06	1.35925e+06	1.55174e+06	1.7954e+06	1.02048e+06	1.15231e+06	1.28749e+06	1.62954e+06	1.12682e+06	1.25132e+06	1.61714e+06	1.40899e+06	1.41235e+06	1.43674e+06	1.18379e+06	1.07241e+06	1.40929e+06	1.46021e+06	799582	771289	848619	934375	899560	910407	949057
0.66_433.0193m/z	76986.7	81191	76472.7	68348.3	71352	74664.9	69245.8	77889.6	70007.5	77458	67611.7	83283.6	77081.3	71202	95093.7	58585.7	108843	69102.9	67878.9	65956.4	77274.5	113430	75291.6	80430	73768	72867	78570.8	101073	78127.3	74403.9	72986.8	116268	72070.6	65514.4	94366.7	92006.2	74962.7	80872.1	68309.9	73177.9	79416.5	70025.1	30642.6	35081.2	40905.2	50553.9	53444	53073.1	55333.2
0.66_465.0476m/z	108733	108848	115819	105288	103370	109073	108495	109329	107852	109019	103970	112759	56482.3	71430.8	123793	61535.2	129434	72657.2	70826.4	68866.5	72534.7	109147	62057.1	74429.9	80790.2	78147.4	64350.9	147792	115994	109107	125785	234221	148393	159593	130212	139749	191360	152192	123184	159753	198692	129683	77729.2	64170.3	82519.2	106145	111747	174836	205357
0.66_467.0354m/z	100746	102122	83739.1	84675.9	86182.2	94587	92636.5	93616.2	85642.4	109739	71739.1	102898	91354.6	103929	95079	59291.3	98815.5	73683.9	70510.8	71937.8	76581	115681	74416.2	95170.2	100747	96448.1	67070.1	105677	100982	134329	90509.4	147955	106120	117204	143293	139367	100865	103834	98505.3	108695	136753	106114	68939	84577.8	127759	95255.8	147646	119988	125355
0.66_472.0520n	487663	508909	502035	501940	482826	508672	501698	489545	506870	505661	475421	508694	635727	558361	432100	685429	509305	606240	584544	586479	463418	379779	540214	560084	681588	663739	531752	809543	495870	603537	540914	739618	553300	454735	820700	690184	456269	586578	524641	576003	602136	698008	378647	368822	373549	347948	524249	449423	337106
0.66_495.0929m/z	22319	22743.8	19601.4	19386.9	17084.5	21855.9	17964.1	19983.9	19042.9	23412.1	16827	22846.1	22229	13013.7	9988.96	15220	14052.6	13551	10505.9	15142.5	10895.7	17377.9	11053.5	9393.29	15309.7	9388.31	9190.75	29812.2	33502	21379.2	14538	29406.5	35769.5	29906.6	26418.6	24928.7	22460.7	21087.7	28917.6	40957.3	41544.4	31961.5	13364.6	15981.1	19107.8	10010.4	24326.7	33068.5	19761.1
0.66_514.0586n	249493	260320	240127	241753	254349	248099	250772	248877	248366	254418	239007	254724	196071	203360	242393	201241	348613	189932	143154	241508	176724	243763	173596	147044	193427	172610	154070	448991	480487	339902	279610	333170	474799	335776	300920	524336	233296	304786	420824	515854	632299	409600	272245	259560	279464	224730	292524	257196	196333
0.66_544.0440n	893776	896633	914154	909213	890981	911964	893076	861606	907973	911060	872741	933593	784560	710471	702397	819785	818319	770919	771156	818932	820237	662130	625931	677762	804057	754782	634059	1.22719e+06	881281	986633	969947	916362	1.04994e+06	1.03575e+06	1.33091e+06	1.07383e+06	929531	997370	982640	1.00282e+06	1.13821e+06	1.13726e+06	863371	889031	853260	893992	1.19662e+06	1.07481e+06	911442
0.66_565.9423m/z	135591	129544	121148	125702	126566	123117	126892	128577	121549	147560	119875	121637	118988	103575	86034.4	108684	128116	102781	96291.9	123739	118605	95545.2	105299	90941	109356	94742.3	97167	174968	174728	147599	116957	132471	152865	130543	176810	184659	112753	113632	161743	150608	162369	198690	139763	122691	137148	118820	132687	109726	119368
0.68_129.0665m/z	31485.4	31846.2	32687.7	32382.5	36117.4	32456.4	30980.9	34651.3	33113.9	30314.3	32163.1	34847.1	2848.95	3144.76	16311.8	3553.94	21536.5	2772.5	1862.92	4380.19	2136.08	11403.9	3513.35	3721.28	3849.94	4294.36	3227.32	39296.6	39551.4	19384.9	25626.7	27421.8	28842.7	24852.8	48002.6	20441.8	41047.1	41548.3	63537.5	43810.4	31423.3	27934	87490.6	98017.7	99324.6	86600.3	74363.3	41923.9	32302.8
0.68_173.0701n	24880.4	26427.9	25364.3	24323.4	25988.8	25402.5	25352.4	25394.3	25426.1	25515.2	24968.4	25643.4	23697.1	20095.3	21692	27443.7	18757.2	19758.5	23233.6	37432.8	23322.8	16955	18118.3	22160.5	17441.3	20303.5	23576	39306.1	38637.9	24552.2	20298.5	30225.2	27018.1	34449.2	31712.3	25587.5	32569	21562.5	33769.6	28788.8	36227.6	31817.8	35752.5	38863.5	30840.1	31695	28633.2	24877.9	26557.5
0.68_176.0925m/z	49593.2	49990.5	49258.5	50719.3	51354.2	49630	49724.3	50701.2	49796.2	52451.4	47202.6	50849.2	45493.2	48085	41312.5	41425.8	59459.2	39128.7	46788.6	43803.9	46712.7	34465	39973.3	40879.5	42051.4	37416.9	38699.5	71037.9	80045.3	49751.2	46478.4	48967	58625.2	61807.4	83232.6	55738.8	55813.1	55944.2	63398.3	57113.4	63007.5	64755.9	63870.3	69255.8	65485.4	53864.6	61787	57321.5	61457.9
0.68_217.0690m/z	653138	649507	648115	657082	655177	652443	651555	653243	652050	646869	662416	648316	215292	257180	314320	224019	591984	260806	306523	251843	342399	325011	240877	308240	257342	287745	278089	854437	1.02723e+06	644080	588170	1.24514e+06	1.12923e+06	1.97347e+06	1.7994e+06	694747	1.14168e+06	1.20942e+06	1.07314e+06	1.11665e+06	703094	1.07307e+06	814368	673318	754256	1.00325e+06	855110	836306	1.05515e+06
0.68_293.0642m/z	247950	246555	248874	252546	241027	253245	246512	253734	243692	252908	248142	243999	222927	260222	286434	231025	381725	247977	305044	194468	202599	251654	255879	297099	260142	248287	274320	351068	266756	239991	265000	360097	265919	261941	368005	272663	350253	351424	278960	310811	291469	349764	277010	234663	253468	268204	334578	284784	298622
0.68_296.6040m/z	9430.97	12127.1	8496.88	11407.4	9896.01	10310	10499.8	10095.4	9836.61	9905.02	10685	10303.4	8601.4	13900.8	9281.32	6841.63	14285.3	6337.19	5486.76	8428.44	14699	10090.3	5619.32	5813.08	4649.54	5354.18	5837.81	23371.8	10833.9	8659.78	8751.2	18301.7	13015.2	17357	13716.1	9655.91	22308.4	12573.3	11506.2	11564.2	19313	14001.4	4957.5	4739.44	7022.74	6699.09	13753.7	19612.1	8418.76
0.68_303.5738m/z	103438	95247.4	99617.1	94672.3	89822.7	98829.2	96737	96269.4	91876.8	104728	89412	101411	124642	154585	149826	111442	128995	163551	155086	96781.2	203610	170902	121574	172506	149893	119098	112836	152161	51642.9	83602.8	82797	132864	83044.4	114379	135115	123476	135373	93071.9	66137	89290.4	171075	117128	33078	27585	45552.3	49391.3	95955.6	121133	93237.7
0.68_303.6123m/z	73222.3	71177	70662.8	76086.7	71452.1	73211.7	72256.7	73301.8	72477.7	75036.8	73929.1	68779.1	20648.3	25388.4	22128	15430	78563.8	17753.9	12213.7	31531.8	54642.6	22142.9	10560.5	13398	8070.91	10895.4	14056.1	130445	103947	36629	59411	98188.9	114768	178580	108003	64381.2	149021	155119	119260	119357	128381	101681	136693	138424	163387	133247	134976	131585	92236.4
0.68_304.0918m/z	207863	216633	214595	236347	220359	220696	216261	222967	207710	222360	228372	213188	154563	223654	253434	140350	306996	152236	165459	165092	227333	275828	147793	151994	128151	147378	168936	386574	177126	209619	251851	312334	271372	306452	221723	288117	417370	361949	255076	236450	512541	259868	155606	133165	161360	197618	244168	332086	208733
0.68_308.0194m/z	541519	534375	514552	541318	530009	529866	523830	535915	524199	549831	533910	519267	577837	601999	604333	542714	701464	515008	545098	608953	575422	588568	577582	635033	542864	604621	634251	754433	494367	468802	501730	743987	524679	527831	684826	579966	630583	678425	514847	545713	620696	651785	520196	533264	544785	563428	580857	482805	523279
0.68_310.5952n	180978	172859	177504	184094	176996	177317	179249	178944	176098	179188	178955	178320	101344	97992.6	123962	97863.2	229421	107996	97306.8	103345	137722	123668	87063.4	112014	98270	108246	96724.4	333559	195213	161653	214203	251569	247954	290595	254705	226038	344093	338113	267168	259261	380450	249984	215765	197161	208896	249650	250383	250936	236343
0.68_311.0716n	732646	695026	709068	728120	721691	733586	696514	722266	707403	733993	715940	713708	640014	742371	666118	575646	784662	633054	761083	565498	720126	717941	627899	741740	690157	718507	753227	1.08607e+06	606306	645710	754763	809341	699284	769576	1.04607e+06	773212	1.12848e+06	1.02455e+06	694626	657846	937234	875806	635628	593536	643469	762410	874669	899906	757575
0.68_312.5801m/z	105447	105406	104641	106213	105035	105349	105349	105348	105330	105367	105423	105269	113355	137994	121655	100496	117361	107044	126101	87162.3	122086	128370	97987.6	132449	116720	101389	118146	188384	58567.5	109491	116352	116352	91746.2	113196	137846	117218	190403	170004	99114.4	83288.4	135916	103740	71936.4	57109.3	69729.7	97513	130296	137267	100230
0.68_314.1228n	178630	193421	204250	196775	207867	191596	196260	193574	192799	194901	205269	187974	167569	240328	316897	164979	369986	227232	284098	157642	217620	333525	314705	308615	232955	244900	352275	141782	195528	186332	197039	293914	180997	208757	185354	156176	204784	214632	233727	227209	159101	177499	177959	179824	183462	247103	222531	210880	344757
0.68_318.1258n	74597.6	71314.4	73576.4	76312.9	72118.5	72005.4	75942.8	68126.8	78105.7	69065.2	75617.1	74271.9	35121.6	36836.5	56175	37199.1	76988.4	38948.5	40095.8	44357.4	43113.6	54114.2	33721.3	51330.3	37953.3	43518.2	41178.3	94926.1	70629.9	57234.7	62502.4	64913.4	65973.2	100925	115070	50177.3	141827	123124	93005	88142.6	82470.8	67707.8	134709	120184	127631	150302	134468	146718	151735
0.68_318.5811n	831836	797290	773570	830461	799491	829420	819672	791482	820383	840490	791148	793084	269235	295190	371634	237726	760824	263743	297109	329482	482747	328058	242011	289864	244387	327903	320443	1.18355e+06	686867	613590	901491	767971	871464	1.13212e+06	1.37194e+06	838201	1.64775e+06	1.61825e+06	920577	899669	1.12658e+06	937494	1.49442e+06	1.2184e+06	1.43594e+06	1.80453e+06	1.55331e+06	1.33881e+06	1.59332e+06
0.68_323.0788m/z	92858.9	95857.5	91470.4	92586.8	90029.4	94019.4	96550.2	92066.6	93033.5	90616.4	91052.7	96357.8	81856.8	113076	119238	69498.3	125777	99386.1	104550	66266.1	89312.6	114246	93867.8	133711	91781.4	82281.6	107738	116947	151673	119307	124729	164094	114782	128698	123878	102303	130803	121756	140219	129383	111102	123464	97270	95061	103608	111340	117619	110590	148263
0.68_328.1038n	530224	530224	530224	530224	530224	530224	530224	530224	530224	530224	530224	530224	196757	205108	342148	169925	761865	200105	182683	262240	353392	325620	193308	207101	180660	199237	225462	760653	574247	391074	546395	738154	784799	917117	595273	696950	923382	1.02497e+06	755362	807418	1.25417e+06	623485	876548	777723	886010	1.03983e+06	920962	889539	907627
0.68_336.0134m/z	394729	396556	380417	402314	392540	393205	393472	392433	393364	400619	384777	394860	340730	327271	365976	279903	497305	334268	338094	356371	431659	386532	372459	358957	313315	320428	364869	545782	336586	331013	396706	458135	374651	483402	523446	447991	493071	539398	420826	360235	489804	426630	328928	351061	395426	511516	611314	509463	437688
0.68_354.1395n	541371	525566	511812	526523	521428	541989	530388	525229	524217	537542	530320	516333	416214	499733	413971	356322	615603	370350	412134	407025	538236	460428	388420	427204	358389	416453	433433	820903	297415	458648	507089	1.19516e+06	402328	442524	606817	479375	600253	680348	405171	478073	610344	514875	502530	410913	477538	600118	620270	567000	554725
0.68_354.6406n	163463	159080	152017	157637	160750	160782	158903	156755	160614	162429	150319	163295	125817	139771	133110	100779	177690	112461	130362	126498	189881	139856	123424	129295	112973	120440	132088	243126	82784.2	140893	150848	355999	121101	140794	172398	145416	209366	211394	130750	151138	200816	145554	141502	124684	134077	176787	183207	185741	173846
0.68_356.0877m/z	68554.4	72900	68735.9	67034.5	63454.2	70042.8	68885.5	66256.9	68380.5	66504	64405.5	75145.8	91793.2	96564.8	83830.5	67790.3	66279.5	78753.4	95568	59169.2	84457.8	97892.2	83459.9	110716	84375.1	94708	81696.6	51661	44102.3	78978.3	63956	88509.6	42240.5	46065.1	49518.3	55508.3	58925.8	67002.3	45233.7	49859.5	50529.7	48567.6	48691.8	49535.9	56299.9	55140.3	85959.4	68882.1	113963
0.68_365.1045m/z	382291	388263	386873	399325	410916	390113	388544	412448	386063	392833	408854	374902	512802	612343	642311	430267	818889	496059	609519	383163	508371	710573	715899	721516	522790	553959	732407	510328	380087	525054	388584	1.029e+06	465901	796989	934181	459842	457229	577931	401185	475831	345452	639111	256385	251263	244216	325235	302040	319752	348231
0.68_379.6086m/z	45804.4	43522.7	48659.5	54012.8	46829	47016.4	47163.2	46667.9	49031.9	42316.5	61739.8	40355.3	20249.8	20998.3	35701.5	23233.7	40650.5	32324.2	37362.1	28713.3	43831.7	24279.9	29035.3	22047	13997.6	24248.4	43101.3	34028.3	35056.1	30746.6	50594.9	27009.8	39570.5	47867.1	27457.7	28643.1	63484.3	61498.2	51765.8	49434.4	50589.2	28538.2	54909.9	48336.9	34879.9	62445.8	40730.9	70723.1	80588
0.68_388.1587n	1.44043e+06	1.40556e+06	1.31513e+06	1.36872e+06	1.39472e+06	1.4014e+06	1.38006e+06	1.44286e+06	1.36094e+06	1.38324e+06	1.45205e+06	1.32751e+06	412977	476149	557468	493557	1.14366e+06	391671	481821	522017	621072	450425	383288	480964	427608	540841	447248	1.68749e+06	1.67422e+06	1.28486e+06	1.39591e+06	2.11008e+06	2.03467e+06	2.92838e+06	2.97989e+06	1.25629e+06	2.09461e+06	2.35715e+06	1.88812e+06	2.06743e+06	1.58621e+06	1.91305e+06	2.32462e+06	2.14205e+06	2.18656e+06	2.41858e+06	2.34766e+06	2.07564e+06	2.37375e+06
0.68_397.1325m/z	21293.3	22665.8	20769.3	20226.3	21782.3	22543.5	20125.6	21336.5	18306.4	23525.7	19893.3	23838.5	20611.6	27465.4	22533.6	15368.3	22902.9	18949.9	23904.1	16259.4	20711.8	27100.2	21170.3	22049.9	24462	21242.3	20045	39791.3	28338.6	37762.5	25995.8	40112.4	39868.8	62988.5	59730.9	29389.3	41487	38584.4	29740.8	29835.4	23879.9	41792.2	9979.74	12743.1	12791.3	14115.7	17144	17178.7	13995.1
0.68_408.6404m/z	106084	95778.8	100711	100437	100276	105039	100092	103933	100840	99709.9	100121	102130	24558.2	26223.8	47359.1	24426.4	134513	21723.3	23944.2	36204.8	54291.8	38040.6	19355.6	19418.5	19308.4	26894.1	27028.4	158594	110082	75397.3	112674	137467	157136	194977	112666	128760	199123	222038	155105	157459	267179	129458	200902	173402	183976	228383	182628	176359	195868
0.68_409.1155m/z	150603	148778	147545	151261	150106	152048	149381	150427	148888	156250	144634	149559	110089	116165	132401	110661	178950	96321.5	123404	101236	139779	129500	98513.1	114112	98944.1	109694	119414	198333	158661	135260	161256	162030	170041	198123	182412	149813	236448	226979	183160	174312	231457	171245	176858	192328	203863	197518	200738	216637	181361
0.68_411.0944m/z	71603	63871.5	60691.2	62546.2	65467.5	66233.5	69629	63525	69368	65841.1	62360	63959.8	94821.5	93463	122156	77898.3	141686	82496.9	93136.4	78234.7	85534.1	127574	137888	121219	98262.1	108233	144381	61952.5	86759.2	36117.2	48214.7	76147.9	55746.7	53451.6	72132.9	51151.2	55716.2	60595.8	64142.3	64754	60298.6	60976.9	84834.3	85910.1	105895	91799.2	70912.3	52520.5	79283
0.68_428.0615m/z	449980	436791	435600	458050	455461	440292	420737	446309	452149	452670	461481	422937	465639	536716	476405	409185	500977	450237	507535	447920	518149	476371	457890	500525	438259	477233	555891	663658	325532	420442	460710	678653	411348	454016	537323	430684	613678	581206	403726	393441	536432	497591	308735	282450	289304	368987	447819	473026	399483
0.68_453.1270m/z	75694	67581.5	75313.1	71213.1	75887.7	73662.5	72999.3	73554.9	75189.2	70443.7	74495.3	72506.3	77333.2	81830.3	87201.1	83905.1	83168.5	76486.8	84852.8	81274.2	95851.8	91513.7	89024.3	80587.6	77944	91923.6	104071	58663	50222.1	73622.6	81289.3	62614.9	56562.1	55354.6	56571.9	78956.4	65234.8	63223.9	55231.4	61383.8	78954.9	66228.4	62106.6	64351.5	56562.7	69816.9	65284.9	81904.3	80322.6
0.68_458.0694n	1.6527e+06	1.6008e+06	1.66151e+06	1.77272e+06	1.73808e+06	1.71823e+06	1.69333e+06	1.64362e+06	1.73054e+06	1.66504e+06	1.71432e+06	1.65458e+06	1.3356e+06	1.09586e+06	1.14435e+06	1.38747e+06	1.5463e+06	1.32042e+06	1.38787e+06	1.27122e+06	1.17607e+06	986880	1.34929e+06	1.31073e+06	1.2901e+06	1.54839e+06	1.57048e+06	1.87181e+06	1.99437e+06	1.24865e+06	1.49343e+06	1.41043e+06	1.74419e+06	1.57342e+06	2.1216e+06	1.55216e+06	2.11284e+06	1.95097e+06	2.08943e+06	1.74932e+06	1.7732e+06	1.64328e+06	2.28436e+06	2.32282e+06	2.40236e+06	2.56134e+06	2.25674e+06	2.22839e+06	2.28104e+06
0.68_467.0206m/z	268213	247312	275237	276103	281624	263381	267625	270075	271107	257406	273128	272130	245684	230146	233730	310667	251981	317027	307694	271236	254805	199117	236735	279900	302777	287260	276575	360877	321510	279710	329637	258835	320076	258513	277986	268967	275180	302634	310479	325774	311684	297488	300188	293678	253469	249217	286967	325696	258287
0.68_467.1257m/z	153290	143556	149498	147678	140475	148250	149693	147282	142787	157542	141313	146540	193180	207876	202856	164667	213998	164278	184233	156375	186430	208832	186913	200345	185930	180642	207031	162178	91316.4	142174	122180	266774	93997.5	107837	140855	130774	125736	139591	106063	116430	164753	127918	115057	121950	126772	141169	146404	162233	153825
0.68_467.6275m/z	37179.4	32174.8	33791.5	27865.5	37352.1	38684.6	40041.9	30769.5	35564.9	35433	35128.7	31358.2	37539.3	52008.6	46142.4	36006	56572.5	38157.1	36647.7	31811.1	51584.6	45732	33210.6	45178.4	29820.3	34722.8	47018.4	41938.9	11900.7	29907.6	32679.4	75470.1	15726.1	27692.9	25634.6	31397.6	29093.2	19984.7	18342.5	21922.9	40408.5	23086.4	28201.6	32233.6	24328	31848	34230.3	38954.4	37405.3
0.68_474.6334m/z	59373.9	50110.2	45223.4	54271.8	52064.2	56029.4	47830.7	55641.1	53449.4	57550.9	52349.4	46346.4	53748.5	53453.1	53217.9	40977.8	83067.9	44169.9	61189.8	31882.2	62290.4	63895.8	34283.2	61528.6	40249.4	64547.8	52806.7	82040	32389.4	30396.6	43639.6	49853.4	33340.2	58990.4	81295.5	59352.9	56558.4	96762.9	33845.7	38161.9	58636.3	54312.4	61070.8	53064.1	67486.5	74761.1	67530.3	59170.6	66513.3
0.68_479.0600m/z	642164	607356	607115	655821	630105	606411	633724	609549	616838	645913	614696	632774	297883	302532	369679	316701	608681	298128	327561	383975	346299	380973	302923	313388	306445	367534	348385	723264	742764	665766	783168	929645	902518	889705	749745	687957	1.23558e+06	1.16891e+06	865549	884461	862677	669290	865432	698704	776012	1.04275e+06	819239	912092	966172
0.68_489.6392n	47464.7	37987.2	38263	49065.4	40137.8	41759.2	43438.5	41931.8	41836.5	43159.9	42792.6	41525.8	31369.2	44119.9	60574.3	27746.3	56375.5	32918.3	47831.7	21561	45212.9	37563.3	31863.9	53062.5	32310.4	52650.7	51300.8	39676.5	22273.3	59895.8	46350.8	41164.8	24446.7	26069	36958.3	26290.6	51687.5	44016.2	43151.7	25097	44533.8	39205.5	44003.1	42691.5	51038.8	58372.6	56410.8	72337.4	53486.1
0.68_491.1354n	198425	195610	195529	192036	200222	196392	196349	196331	196097	199111	192777	197467	200072	202245	214923	176490	278642	183799	214510	193728	204426	246962	198305	241370	208576	222036	227477	269512	125648	174412	166806	193586	148800	166317	243871	204670	203380	278955	161167	142382	209320	191329	202208	180827	200659	257092	208367	174078	206625
0.68_504.1938m/z	63459	66167.5	83488.2	79711.6	71335.4	69603.5	72289.6	76621.2	72908.8	63384.8	78109.7	72330.6	62342	59906.7	76966.3	89493.5	57641.1	72038.2	74200.3	72707.7	64636.7	58582.7	63680.8	70708.5	60335.5	76938.5	68553.9	57658.5	80634.8	66308.7	91729.2	64574.3	74984.9	72852.5	91457.4	54726	76205.8	74832.9	85967.5	83924.9	83306.2	71741.4	120865	127141	119534	112007	114105	116242	108961
0.68_548.6538m/z	30283.5	32477.6	32069.4	24988.7	15662.3	29675.4	28642.9	25460.2	27062	35896.6	21114.1	25950.6	35406.3	23650.3	33910.1	30321.1	50402.3	33108.9	59906.5	23309.5	35618	72238.6	36962.6	71845.8	28440.2	27969.1	38025.1	126.792	5750.62	20510.3	16695.1	61830.4	9144.31	23609.7	27106.6	27465	7130.79	21390	7541.57	7272.37	30889.5	26028.5	11061.1	16414.7	32903.5	44313	14247.1	17937.8	37202.3
0.68_560.1565n	146785	144981	153122	150911	155225	145554	144852	148912	151043	161094	146726	141615	118726	139940	153399	128416	173361	129401	145941	133400	142148	169999	143837	157827	128501	141824	152600	181541	131305	168700	171523	306932	137309	151224	149222	137135	196730	172565	146974	143257	153852	136875	157294	148124	161266	195131	145068	154071	167530
0.68_604.1298m/z	251662	244653	239940	240168	269731	243909	233333	250044	249388	264731	256104	226180	268270	281385	244527	256348	316815	268521	250748	242635	294676	271394	277721	292293	238444	268368	325075	259182	195516	197811	223606	271738	216136	272199	293532	238455	304458	288630	222286	235277	260067	265917	390643	324217	362215	374560	245958	210431	272474
0.68_634.1442m/z	145919	144577	135437	141560	143094	143208	142272	141640	141960	151603	131503	144983	100133	113692	92879.7	71379.1	210828	97056	105140	94664.4	221405	112602	114601	140410	107777	109331	102386	231010	134150	102672	151181	179263	150216	225157	211762	139055	212561	269143	160618	169812	233379	157721	197360	176144	214112	191127	159076	88998.4	162916
0.68_636.1565m/z	494451	484837	431597	470430	473904	472188	428874	480952	473689	498053	467781	446149	161269	182561	224122	159493	452451	154676	185722	224494	287338	221571	185660	212672	166313	229421	214248	558826	491076	323340	464156	512081	560235	683359	691552	416022	768344	872022	567341	588256	624009	513162	1.11676e+06	857591	1.00787e+06	1.04233e+06	671311	576286	887230
0.68_83.0617m/z	2617.85	2207.35	2716.47	1834.33	2936.36	3302.23	2216.61	3009.6	2427.22	2199.6	3883.96	1725.28	1536.18	448.046	2184.91	1276.45	2092.75	677.78	949.295	1960.51	1064.22	1058.78	1207.85	2090.94	1594.72	2650.91	3311.72	2428.12	3290.53	1550.38	3078.53	1693.93	2933.09	4266.44	4395.99	1129.81	5315.55	4257.9	4911.3	4708.53	3516.89	1893.29	6132.53	6747.62	7098.19	7214.49	6240.13	2804.78	2990.8
0.69_109.0293m/z	364781	366598	363647	366003	365089	365220	365219	365228	365205	365098	365539	365041	271732	285848	273394	288849	357116	284843	316775	281710	316466	282874	277278	319267	308661	333420	304195	456608	325039	343886	397732	440176	426591	458496	551103	400744	449335	511532	415281	430201	462016	457554	460455	439030	454349	479977	543339	481876	461384
0.69_112.0535n	117359	116531	117820	116900	117360	117091	117219	117234	117216	116220	118189	117069	70491.4	71136.9	67894.9	70721.3	108890	73775	81971.1	69625.5	86547.7	66289.4	68433.5	95187.8	89634.6	85131.5	80987.8	130292	112627	108112	127594	130277	127812	139222	160227	103679	130880	154537	126659	135251	141998	140572	205157	206965	225676	200917	189678	161808	156148
0.69_113.0243m/z	32946.5	31861.4	33365.2	31823.5	33763.7	32839.2	34096.8	32990.6	32500.6	32273.6	34684.4	31413.1	37546.1	34555.3	39517.8	40428.6	34281.1	42937.3	40169.4	37647.1	34592.9	34954.2	39786.5	44179.6	37980.5	40747.1	36572.2	40233.6	44123.1	36945.7	39395.3	37515.8	41746.3	33349.5	46325.7	40069.3	36475.6	35565	47224.8	39157.8	38516.3	38872.2	24397.5	31375.2	29306.1	24306.8	35614	37495.6	33411.8
0.69_115.0398m/z	44775.5	44775.5	44775.5	44775.5	44775.5	44775.5	44775.5	44775.5	44775.5	44775.5	44775.5	44775.5	44011	53175.9	47119.1	47949.6	52023.4	56662	53835.6	44499.3	50492.8	47439.8	44030.3	52289.4	59191.5	54541.7	50210.5	66811.4	43699.7	48969.6	52531.9	58941.6	48489	54164.9	75135.5	54740.6	52315.4	59455.7	48514.7	49224.5	57206.6	58348.2	47562	44725.5	50187.7	48470.2	58739.4	50288.9	45068.3
0.69_116.1071m/z	3854.99	2471.87	2297.77	3658.95	3276.71	2792.65	2724.51	3635.23	2822.58	3848.92	2301.59	3089.93	6713.64	4040.26	3648.96	3004.7	3783.28	1066.06	1130.93	4411.8	2964.35	3761.4	4530.03	1406.23	1817.12	1702	1994.29	219.455	5513.27	10853.3	8685.54	2424.98	3281.9	7363.19	2716.82	4109.55	12774.1	14747.2	3424.4	5033.3	2518.36	3864.44	472.454	1554.18	914.687	869.831	637.937	933.838	2593.21
0.69_118.0288n	439346	439346	439346	439346	439346	439346	439346	439346	439346	439346	439346	439346	467069	436844	325081	534165	220216	603984	596309	425476	446851	408246	444901	525386	561138	722421	577608	160552	342469	227623	219353	173146	234117	301407	284620	147577	313675	246456	345822	364429	470356	178505	693025	634246	657180	817191	923665	1.07266e+06	867821
0.69_121.0293m/z	24111.6	24111.6	24111.6	24111.6	24111.6	24111.6	24111.6	24111.6	24111.6	24111.6	24111.6	24111.6	22228.3	22228.5	17312	26250.6	31835.9	42178.1	44573.7	31615.5	43672.5	31406.6	35562.6	49788.6	48396.1	42486.6	34467.5	26793.1	17492.2	21644.8	28717.1	36676.9	33449.3	35634.7	44501.1	30010.1	32373.1	39150.2	30368.4	31821.5	37587.8	31227.2	14078.6	11573.1	14634.9	17101.9	29321.7	25682.3	25994.4
0.69_123.0559m/z	105608	109862	107985	107175	113004	107549	111574	103895	108847	107130	114555	105630	169147	155281	111828	144792	75780.8	159269	175237	178897	186187	141440	145399	146816	126305	148156	173896	223983	88176.2	78140.7	93774.7	170928	89999	91342.5	113907	115850	108277	104243	129009	96137.4	125422	164760	102149	88376.1	94569.8	107818	170327	163239	101983
0.69_123.1035n	36318.5	38139.9	38459	39808.2	40226.3	39834.3	38589.6	38757.3	37884.3	39125.9	40725	36597.3	39875.8	37720.1	54505.5	41271.5	53496.2	39555.5	48623.5	36804.9	44288.2	46510.6	46857.5	37463.1	40098.2	33894.6	44547.6	45330.8	59017.4	49377.8	39794.7	36142.6	39478.4	48882.4	63152.2	53061.4	54033.7	46490.3	50652.9	45621.7	58161.7	44236.7	34005.4	39819	38251	42941.6	39547.4	51466.8	41042
0.69_125.0237m/z	30082.9	29037.1	28849.1	30089.1	32016.5	29570.7	27587.3	30267.9	29201.6	31533.4	28578.1	30265.5	37329.2	33903.5	29952.5	40867.6	38572.6	38312.9	35878.4	35911.8	37089	39548.9	41746.7	39888.3	38933.4	39954.4	43281.5	33040.6	39510.4	30147.8	25578.7	33753.9	37490.5	32312.9	41498.4	36496.2	27009.3	24143.9	36930.4	32811.7	36608.7	34698.6	27085.7	30968.5	32538.3	30865.2	34129.9	31335.7	27400.3
0.69_127.0397m/z	654069	655404	646559	643437	656703	654666	650475	673858	639708	644400	663372	647361	587651	599505	536870	597748	640785	584208	645045	557986	607876	582557	594422	647899	629477	623910	622181	928339	591377	707480	811183	791531	746777	754535	987190	791099	780372	909319	710907	714169	801399	919817	754479	720533	742263	788377	947166	798820	723988
0.69_129.0907n	4314.46	4135.38	4743.32	4517.64	4658.21	4290.86	4586.32	4757.04	4535.39	3931.37	4590.99	4634.13	213.828	278.013	485.397	497.732	342.71	278.253	259.225	324.259	156.563	334.585	359.062	409.787	366.993	365.81	416.344	278.517	2118.93	228.579	302.412	139.9	263.24	63.8522	155.845	117.084	243.636	275.182	259.299	212.855	244.005	349.515	25109.1	23008.4	22568.3	16308.2	4559.47	3418.9	3598.14
0.69_141.0435n	255424	256240	254913	256850	266571	257073	258683	257331	258226	260275	252233	260437	150526	144092	185597	160336	212343	156222	163271	167104	172303	183323	134326	169769	155360	175287	161875	314584	454777	513768	390872	384065	424827	457514	387976	350459	394615	399400	490616	418901	322432	411661	277899	277425	278134	269880	276559	283753	266794
0.69_142.0749n	32441.9	34964.9	34464.4	31476.1	33131.7	33693.5	31134.9	34630.1	34263.8	30922.9	34532.8	33382.4	31351.9	29017.3	42266.4	30671.2	39371.8	37565.1	29931.4	31223	30453.5	45740.4	31086.3	31536.7	32453.9	36734.3	32569.7	35410.7	35213.7	42501.8	40985.7	39429.1	35056.1	69348.5	42437.5	27663.6	90132.1	43119.9	50170.6	38008.5	33294.3	29085.4	24943.3	25166.1	28515.4	28238.8	41608.5	44168.6	35988.2
0.69_150.0785m/z	9112.62	10316.1	10405.7	7901.92	11511.9	9659.94	9364	10430.2	11117.6	8140.5	11234	8887.72	10561.8	9583.92	13654.1	11454.5	11872.2	12144.6	11955.4	12647.8	12791.7	12180.9	10394.4	12274.5	11128.4	10997.6	13009.4	10742.8	11936.2	9145.3	7837.73	10208.8	7512.44	9190.36	8347.57	7062.64	11115.8	10421.9	9862.3	9361.15	9804.6	12070	10872.6	10754.9	10280.7	11429.2	12894.8	15433.9	11494.2
0.69_161.1059n	126542	127224	133178	129548	137025	125732	127504	131625	131487	131546	127261	129842	139014	142446	151141	217567	158622	154795	222974	266564	264953	154587	144788	282857	166899	123966	193222	133330	296288	164240	84740.7	74141.9	110637	124636	295340	157196	140806	139813	135683	133813	102243	109980	101785	90469.6	93705	131188	101972	96718.2	70804.9
0.69_174.0875m/z	20508.6	22438.8	21693.2	21415.7	22404.2	21679.3	21595.3	21890.3	21651.6	21680.6	21814.4	21403.9	880.675	1605.95	1762.06	1364.51	1523.76	1055.4	1115.35	1418.55	987.875	1842.42	1361.58	1023.98	1121.45	1013.57	1275.95	1446.16	19363.5	2550.8	1416.02	1339.14	1568.02	1847.99	1647.91	1510.65	1456.34	1370.3	2031.39	2500.13	1894.56	1412.89	119335	155646	134987	86937.9	36618.9	28819.7	29541.6
0.69_175.0609m/z	19573	19187.5	19524.8	18582.2	18420.4	19088.7	19432.6	18876.9	19461.2	17824.4	19033.7	20148.6	29849.7	26904.1	25798.2	34547.4	22427.8	31998.1	23891.2	21060.3	21430.2	25077.2	25766.7	28942.4	30513.5	26936.5	26975.5	28370.5	31542.8	21656.6	17748	25371.3	27786	20413.9	24850.8	25815.5	20975.6	18807.1	27778.7	22501.3	23387.4	27678.3	15982.4	20177.4	24374.4	14780.4	23332.2	19727.4	16730.6
0.69_182.0817m/z	34172.5	29927.5	32551.7	32884.9	32303.9	29368.2	30947.3	33684.2	29901.2	31986.7	34721.5	30891.7	20567.5	19583.5	25847.2	19942.3	32706.5	22584.3	24163.7	20886.3	23566	28045.8	22120.7	22444.3	21572.4	22679.7	25964	17861.7	22841.4	32849.7	35952.1	36259.8	30765	40086	32395.6	24823	35920.3	35819.2	29162.8	33865.7	20588.4	18798	47263.7	59178.6	58943.4	46646.2	70633.9	48246.9	51114.1
0.69_188.0924m/z	14769	17035.2	16330.9	19698.8	17890.1	17035.7	16446.2	18215.3	16871.6	19086.1	14558.1	17343.4	19603.4	12052.5	13728.4	18486.2	15025.9	15072.9	14181	16050	12872.1	11202.7	15288.8	16499	15930.7	18570.9	13765.7	18762.2	34633.7	18125.4	16191.8	14945.5	16755.9	19107.5	22007.7	17200.2	18963.9	16260.5	24076.2	22722.3	19178.4	17198.4	17504.6	18200.3	20882.8	16577.1	22441.2	22998.7	14696
0.69_194.0797n	1.97487e+06	1.97966e+06	1.968e+06	1.97953e+06	1.97504e+06	1.97539e+06	1.9754e+06	1.97544e+06	1.97545e+06	1.97067e+06	1.98445e+06	1.9711e+06	1.00295e+06	1.09458e+06	1.25726e+06	1.11821e+06	2.04384e+06	1.04978e+06	1.17757e+06	1.10806e+06	1.22904e+06	1.02346e+06	977651	1.13412e+06	1.07449e+06	1.25596e+06	1.16551e+06	2.4705e+06	1.90872e+06	1.6574e+06	2.0608e+06	2.41433e+06	2.20088e+06	2.33203e+06	2.9628e+06	1.87625e+06	2.38254e+06	2.67866e+06	2.17253e+06	2.34246e+06	2.29e+06	2.49251e+06	3.17127e+06	2.98352e+06	3.13774e+06	3.41019e+06	3.4028e+06	2.83139e+06	3.25462e+06
0.69_203.1509m/z	62118.2	65882.2	69919.3	66122.3	71126.9	69283.4	68619.7	65567.6	68188.4	64440.3	65210	70920	51676.9	34426.7	29401.6	27209.2	48672.3	23132.2	21540.9	55318.4	61630.3	31756.2	40567.8	24951	20628.5	25454.6	37573.6	7139.26	28882.2	5974.39	5710.64	5298.55	5674.98	4858.25	3839.92	4741.01	6832.42	8985.03	5547.99	8417.19	13758.1	4632.53	279121	256839	280400	281169	75073.6	52052.9	75223.2
0.69_206.1028m/z	67099.2	69497.5	72364.8	65722	66843.8	70538.2	68664.7	68389.4	66911.2	70319	68697.3	67779.7	73027.3	62950	61859.8	74349.1	76847	76267.6	67990	67592.6	62160.6	59271	70447.3	73553.3	84398.6	75453.4	73380.3	96422.3	146996	92978.9	86707.5	96630.2	95061.2	100857	138190	69832.6	105712	93470.9	142519	115660	124621	105063	38724.4	47352.2	47157.3	45696.2	71510.3	67849.2	62976.1
0.69_216.1179n	35680.2	37789.3	43097.8	38713	42317.9	37947.7	41044.4	40546.6	36730.7	41444.5	40566.7	37183.1	32059.3	28677.8	47203.4	36226.7	46379.4	36429.3	32515.4	31588.5	38988	43010.3	35151.1	36291.3	24092.4	32974.3	41766.5	58746.1	48378.7	32876.9	32460.3	43129.1	33236	52578.1	39155.7	29138.2	44436	46450	42646	44671.1	75186.6	39926	51613.1	56974.5	44710.4	57139	50671.6	45558	44183.8
0.69_220.0819m/z	19645.1	18150.5	19292.3	19092	19967	19095.8	19291.6	18939.1	19220.1	20371.6	19069.5	18352.4	18980.5	17019.5	16743.9	20916.5	21105.4	20539.9	18553.2	20307.8	17146.3	20692.9	17204.1	19299	17558.3	17466.6	17540.9	24009.8	26059.6	27196.9	18135.2	26729.5	25910.5	26907.7	32157.4	25380.7	28546.7	19369.3	32505.5	28540.9	26420.1	23484.4	19234.3	20186.1	20351.4	20085.6	25864.3	22134.2	21510.9
0.69_221.1059n	66778.4	65132.4	67843.3	69181.4	68745.6	67238.3	69910.5	65985.8	69644.6	65057.5	68109.1	67928.6	58718.7	52980.7	57397.6	60757.6	60225.2	54742.5	55379.6	57401.1	59412.6	54188.7	57143	51142.1	54673.6	55429.7	59343.5	113888	109874	81360.1	71571.4	111104	96520	97744	102582	73930.6	97174.8	84288.7	119974	104948	99412.1	126789	63462.8	64509.7	65341.1	66156	72001	77060.1	64761
0.69_222.1225n	77538.8	80066.9	77969.5	70697.9	76336.7	76329.9	74697.4	76974.6	77191.6	74764	76115.6	78055.1	67642.9	60905.2	56529.9	58841.4	73482	60253.1	65069.6	80419	65465.3	59548.5	61811.2	72541.4	59997.2	65795.2	63797.1	204694	148637	90943.1	76595.2	107178	104192	142410	178906	93355.6	111531	128419	99950.5	129306	126586	173508	71421.5	76400	79108.1	75300.5	94456.4	63499.4	69152.3
0.69_224.1286m/z	125684	132338	131172	133307	137696	132638	128242	129739	134804	134887	135115	124821	118215	128778	132352	120852	149459	153891	143259	130237	138253	137566	138481	141983	139052	138923	142388	186808	156880	140952	162758	180866	155989	149892	183289	155565	173871	176316	153807	141145	158971	180732	119333	119413	121692	121137	136086	125933	136747
0.69_229.1009n	44992.5	44887.5	46030.7	46570.7	47399	45874.7	47031.3	45078.6	46510.6	46676.1	43597.8	47354.6	44445.5	49458.3	48097.1	41098	51283.8	43995.1	46853.6	42040.8	48453.9	54967.8	46332.1	49023.1	42841.5	47906.3	55810.6	87629.1	50336.6	56236.7	65658.7	65256.4	60182.5	65822.5	74287.6	56817.2	105936	65416	59422.3	56840.6	69311.8	76312.2	31129.5	35466.5	30258.1	41248.6	36518.6	37653.4	38074.9
0.69_232.1191m/z	31301.2	29626.6	32292.6	31756.2	30168.2	31019	31032.6	30997	30993.1	31494.5	30309	31283.1	30984.9	21304.3	88810.6	22966.1	55031.9	24807.6	20602.1	26723.3	22239.7	60479.6	34212.1	26983.3	20632.4	23559.1	28818.6	36554.7	82516.5	30791.1	34426.9	32436.5	36424.1	32823.8	48684.4	36227.5	43793.3	40507.9	60339.4	46447.6	35995.3	34795.4	35589	40117.9	31887.5	36497.4	28547.5	27200.7	25850.8
0.69_236.1499m/z	142016	148985	145332	151687	148420	146471	147921	146229	147277	144956	150350	146045	662108	270008	164242	405541	92824.1	254359	627931	372478	543034	318985	291969	495179	645027	257451	354119	29189	27774.3	24354.4	11917.4	11356.8	24803.2	17390.8	12468.2	13949.4	17153	17081.4	23493.1	14742.2	20484.2	21173.8	110898	71594.3	57018.3	170789	67116.2	14006.1	47198
0.69_248.1019n	24593	26868.7	21592.2	25791.3	25842.1	24658.2	26888.3	24596.7	25097	23664.5	26818.1	23982.3	21798.4	20167.9	15501.6	18180.9	17654.7	17506.4	13423.9	21478.6	17721.4	18912.5	16887.8	15238	15140.5	16719.1	19921.6	49237	33597.2	25106.7	19465.7	39483.7	30077.1	33036.3	36927.8	20196.5	37791	34442.2	43838.8	29052.6	30013.9	42551.4	47387.8	48739.1	44815.7	54955.2	44281.4	34656.7	22982.2
0.69_249.0391m/z	110492	119206	116674	120713	119078	119560	115109	120549	119916	111285	114863	122117	143394	132060	144076	165592	160267	168324	168109	127124	99983.4	126199	176556	164500	153423	174314	210845	142942	189911	84522.1	92049	147804	115402	98849.7	147649	108355	90955.2	97887.8	167509	129674	100603	142264	144051	170993	166161	168507	158498	131216	187678
0.69_254.0919n	119102	118739	126189	125265	129440	121394	124585	124794	119625	122360	123648	125928	152466	142938	131125	139416	101024	152124	177316	167533	155499	158171	151031	165843	124708	153527	160197	239628	132585	144346	147745	211172	136583	146941	168103	133504	191589	146833	190388	143308	176891	197083	104347	86382.8	92471.5	91336.8	138533	142123	116265
0.69_273.0867n	138893	144110	144985	141223	146922	144341	141194	145766	143179	143901	143304	141488	34255.2	26985.7	31592.7	28192	30853.3	27648.5	31000.4	34961.1	30430.8	29942.9	28263.6	34328	25819.3	26559	30876.8	50023.4	58912.8	41252.7	36168.7	38645	39719	41350.7	43930	35414.2	46904	34515.7	50111	35910.3	59693.1	40857.6	601651	570181	676265	631928	214251	163075	119773
0.69_276.1199m/z	108704	108704	108704	108704	108704	108704	108704	108704	108704	108704	108704	108704	32121.2	7456.87	8326.7	10112.3	8461.36	10092.6	10655.4	15360.1	12398.1	7346.67	11588.9	33996.1	6799.94	7816.9	12457.8	25811.6	99656.9	16894.7	18197.4	20166.2	21636	21718.3	17459.9	11742.6	25321.8	19889.3	26274.4	49104.3	58244.4	20963.8	350974	416354	444357	263389	264661	161884	182148
0.69_280.0916n	612338	586510	606756	613919	598427	603021	608794	600866	599431	608459	603235	602892	533877	631239	609803	467737	661437	500415	588988	458361	583422	661129	546984	590294	515165	535625	588542	844723	391895	499420	597255	665050	505976	585896	645406	594423	830481	739295	461568	474289	842278	574931	651650	613929	647076	784775	835714	772318	691586
0.69_280.1288n	3.91863e+06	3.75352e+06	3.67485e+06	3.92856e+06	3.81287e+06	3.86755e+06	3.82274e+06	3.7863e+06	3.79535e+06	3.94704e+06	3.76004e+06	3.79625e+06	1.16102e+06	1.25989e+06	1.6694e+06	1.0289e+06	3.57679e+06	1.05505e+06	1.23182e+06	1.53885e+06	2.2577e+06	1.51159e+06	1.07472e+06	1.25094e+06	1.04252e+06	1.40149e+06	1.35449e+06	5.67378e+06	3.33365e+06	2.81306e+06	4.11377e+06	3.71668e+06	4.22141e+06	5.62285e+06	6.41676e+06	4.2145e+06	7.68231e+06	7.82752e+06	4.52571e+06	4.42779e+06	5.44276e+06	4.53469e+06	7.1024e+06	5.89672e+06	7.02115e+06	8.43516e+06	7.36094e+06	6.31927e+06	7.31847e+06
0.69_286.0930m/z	104785	104652	105496	106905	103690	105110	105036	105227	105050	104941	104796	105537	38529.4	37014.6	69092.2	44093.7	67811.2	46083.5	51647.6	48747.6	41251	68655.3	44670.4	62678.8	45391.3	50689.1	47348.9	122853	351994	457448	288851	251979	316199	324757	170502	226396	224944	212874	373826	291839	150274	285974	31329.6	32146.5	35183.4	31380.9	35438.5	65416.5	48769.8
0.69_286.1350m/z	64939.9	61970.4	62229.7	67189.3	62748.6	63654.8	63851.5	63596.9	63920.6	64393.1	63272.7	63619.9	42671.2	47034.3	61541.6	58868.3	115089	55464.4	54169.8	66552.8	59035.8	60932	47058.7	58139.4	45458.5	43607	47343.9	144093	130237	58266	57128.7	94159.1	81028.8	63968.5	210838	114967	90755.4	62057	92969.9	61240.7	107094	135871	64515.2	59679.4	67136.5	64261.7	45927.2	47990.4	55019.7
0.69_289.1875m/z	4000.71	3933.64	4384.9	5166.74	4671.69	4180.89	4597.5	4198	4380.95	4215	4254.82	4693.57	1792.02	38.5999	88.2018	1444.17	358.08	61.6734	118.249	149.879	142.444	204.633	79.2167	0.000165695	1183.68	13.7027	76.6696	253.33	601.054	149.903	1.31128	113.673	28.8212	176.317	98.9609	1424.34	438.157	380.577	292.533	26.0911	264.056	152.737	24868	18982.4	24201	36641.3	6668.43	3711.3	4051.99
0.69_294.0967n	247532	242150	253791	252417	244052	262490	250279	249574	243068	261901	250120	240724	167505	230471	274780	202169	336925	249267	260482	171653	199042	280452	223980	305547	232576	237478	240469	586700	238855	318195	391878	393150	327333	392008	490325	316103	543165	444615	333488	306669	332061	422501	149894	152305	160162	189086	247598	249411	251419
0.69_296.0430m/z	5976.56	6725.15	6463.21	6411.22	6169.53	6338.6	6333.02	6349.93	6348.24	5916.69	7224.43	5961.63	2277.09	1327.34	1745.39	3873.09	7850.19	7281.02	3328.32	14693.4	9069.39	4120.12	3335.46	2870.37	2807.63	2129.31	6788.65	17484.7	41151.6	5958.96	17452.7	10036.5	27501.2	11368.5	7247.06	23792.9	7015.53	5385.49	22197.4	5939.13	39764.9	10175.3	3436.55	2654.23	3955.25	4073.78	7274.06	7388.25	4039.37
0.69_299.1237n	65759.1	68840.9	68062.9	67514.9	77656	66783.8	74137.6	69332	69766.1	72944.9	63922.4	69914.4	69206.3	69509.7	62524.7	67012.1	90014.9	77007.2	68932.2	69783.3	72789.9	67607.8	62647.2	76285.4	69157.9	66371.5	61011.6	126504	98199.9	116927	128106	120583	108047	121940	103752	83203	117664	109095	120475	103175	109277	111520	51913	58913.8	54757.9	57691.5	72266.3	76497.1	68153.7
0.69_304.1304n	146888	155918	156714	154923	164526	156005	156669	155413	161732	144545	163644	153699	138206	118052	155989	135914	195368	131695	123916	133152	117356	144030	123569	138691	114579	141753	143655	177189	206559	139966	146584	167855	158600	219410	238157	148746	261132	194845	216922	170229	186816	165419	168821	180186	185758	219561	202080	213638	201334
0.69_323.1587n	193925	213096	213287	214310	222847	212198	222940	205446	212970	209354	210156	213221	132252	110279	247135	126884	433499	134198	162913	144003	130503	237403	154283	186562	149271	164891	156156	258492	305039	205026	266350	252638	222373	288011	441385	315186	328672	335675	240690	297728	235045	263529	258738	261871	307025	317581	227243	263552	320236
0.69_349.1361m/z	26739.7	26785.3	27291.4	26891.7	26668.4	26877.4	26876.2	26878	26867.3	26737.4	27158.1	26736.2	2155.9	2435.36	3044.12	2330.42	2669.28	1525.14	2018.24	2286.62	1934.5	2217.68	2434.92	2563.6	1631.53	1517.66	1344.43	2604.64	7977.73	2659.85	2077.29	2916.32	2150	2055.12	1901.3	1331.13	1907.61	1877.55	2842.14	2119.44	1428.91	1798.41	338978	239675	245705	209579	4508.65	4758.17	27135
0.69_356.1323n	467181	465796	473165	478820	489394	468305	484811	474286	471664	472157	490915	460397	258358	318360	435610	316732	515490	333893	423345	294806	400130	394801	326435	395810	307563	399036	398322	414499	429213	467168	530196	429273	474550	648414	609265	410957	640452	643143	485179	488576	426376	426088	630624	566855	576056	722463	682001	654393	696241
0.69_370.1712m/z	17456.6	17288.4	16862.3	17634.2	17119.8	17297.4	17334.5	17212.1	17223.2	17835.1	16757.4	17329.1	29340.6	29468.5	17115.5	29553.7	18073.4	16235.7	19568.7	26777.1	26397.1	16188.8	32791.3	29650.9	33135.5	29949.1	25109.9	34724.3	17264.7	28131.6	30055	7049.74	26746.5	27992.1	40373.1	35165.2	20864.8	27619.7	15496.3	24302.1	34898.4	38618.8	3147.51	3856.97	4153.02	4711.22	4618.01	2690.35	858.635
0.69_377.1535n	884126	825315	843833	845689	849666	873621	854128	857498	853118	893725	844885	817703	369005	455122	518888	447666	845010	421210	478880	477051	584540	476054	419711	510496	467532	540094	481858	1.12012e+06	712707	719521	902515	857885	906914	1.14905e+06	1.45472e+06	886796	1.46972e+06	1.55681e+06	888605	906187	1.16762e+06	970720	1.49009e+06	1.20617e+06	1.41733e+06	1.71928e+06	1.57732e+06	1.35246e+06	1.56223e+06
0.69_389.1690n	76990.5	80015.8	84195	82337.4	80309.7	80208.8	80017.8	78563.8	81405.6	78960	84770.6	78535	57362.3	52076.1	116427	55050.4	91918.4	69837.4	69242.4	52814.4	58174.3	110776	68335.8	83715.2	77764.6	69992.7	69303.7	26504.1	65013.3	117629	118167	133402	84541.9	108714	53831.9	41638.5	146340	108392	106630	79140.6	30141.6	49191.7	48996.9	68119.1	71844.9	73192.9	93322.2	133627	184698
0.69_389.2278m/z	74794.5	81339	84402.5	80811.6	83843	80419.8	84450.3	78638.5	81496.1	80720.3	82538.8	79355.8	41778	32767.1	106992	37909.5	89463.5	51543.6	49148	37865.3	39763.3	94186.3	61219.9	66406	71529.4	48299.4	64574.2	21813.8	80870.3	266618	258892	225977	141640	162591	47023.9	85705.7	136440	160012	157587	105027	21785.6	52116	51460.9	45683.5	45718.1	68107.5	47176.4	73898	136882
0.69_395.0982m/z	319776	322895	327520	317531	322425	322024	322003	322028	321946	323603	319285	323229	252368	326142	449522	242104	626542	302875	440240	248422	300885	465708	423126	505305	364780	407548	484623	350849	252815	218428	304136	346215	248636	294622	434695	285273	345724	394067	237851	294538	261944	311650	599469	483118	577565	905845	535304	403419	705757
0.69_399.1303n	664515	622740	633420	656194	658802	661184	644107	646174	648652	664733	634180	645935	396959	417888	452595	409387	657700	413025	447096	388469	470039	490046	427860	477883	415396	498737	492420	744446	504668	532343	691003	549547	615535	786833	938420	657427	997489	962521	606314	637394	783389	652532	1.14026e+06	908047	1.05163e+06	1.32789e+06	994428	859346	1.00055e+06
0.69_406.0973n	225968	198991	208488	216569	200255	210742	214383	220511	206452	221552	206710	202018	172613	178095	186911	179423	244395	188103	209153	164085	173984	209431	187540	234115	185269	219907	215238	318270	199318	182978	210222	282321	203516	201661	320668	220991	259004	229274	237700	185615	233054	236390	212162	247455	278782	239879	275405	228707	220470
0.69_414.1976m/z	66704.1	70973.7	65110.5	66313.9	65314.1	67672.9	66916.1	71531.8	64938.9	64631.5	69704.6	66452.9	130638	101678	85560.2	122480	78024.8	76287.2	59834.3	121528	123420	69384	103486	73025	92192.9	76763.8	97682.6	34704.8	75895.9	110871	111630	24508.7	93161.4	83392.7	40352.3	74615.2	48127.9	50329.8	57761.4	76769.4	74448.8	61825.6	22977.6	34687.6	25006.8	24870.7	26122.7	27686.5	13442.6
0.69_415.6235m/z	121372	121372	121372	121372	121372	121372	121372	121372	121372	121372	121372	121372	26343	23273.7	37704.8	22968.3	122364	28181.3	29162.7	47312.1	86601.2	37735.6	18917.7	25186.2	17242.9	30732.4	22919	140830	107185	77353.1	123378	130150	161206	221407	207967	121233	239236	252206	158666	167944	181625	131481	256948	195124	233160	282921	209659	178019	258375
0.69_416.1518n	278173	290297	299846	305684	311955	292513	295463	299006	297492	288536	296563	300023	240053	369369	417235	198465	597939	211250	282524	225946	255788	448245	431325	344667	287427	267181	395202	799026	344524	438998	552009	1.05241e+06	530524	593721	807926	387971	876348	554171	626371	478253	327758	794290	113439	126794	150002	141291	164709	152487	137176
0.69_427.1694n	50916.2	45282.3	43234.7	50091	46760.5	52693.8	44228.8	55102.2	48598.8	47913.8	50086.2	42064.5	79723.7	60511.6	43132.3	68944.5	48447.8	45128.4	38219.7	85111	81003.9	47498.3	73189	45683.2	62022.2	56872.3	58656.2	125733	176592	54492.9	57556.1	71815.8	99155.8	80969.8	102739	112101	42391.8	56546	103058	71592.4	114249	110106	20088.1	25587.4	27711.5	25348.4	27873.1	30287.3	27597.1
0.69_444.1448n	168905	175674	157581	167371	168212	158907	171454	179409	154846	172584	168238	164566	189160	163995	177946	182976	177037	174414	195461	159268	173604	187143	161496	176241	173208	194113	188599	161526	208692	209188	177028	217677	204829	185804	215047	173274	202643	173772	234495	189519	170909	204589	162194	188059	189160	189265	195518	204210	197245
0.69_444.2071m/z	11339.6	14568.9	14216.3	11751	14518.7	14002.3	13044.9	13374.3	13784.4	13265.4	12604.7	13377.1	21666.9	15244.3	13956.8	20565.9	9936.71	13484.6	11072.8	20391.3	21944.8	12007	19364.8	11845.6	16483.3	15612.6	16946.4	8281.7	21993.8	24576.3	22420.6	3425.83	19727.5	13912.9	11558.4	21280.2	8792.34	9648.42	11836.6	16061.7	17181.8	18292.6	6051.32	7444.37	5077.26	1861.78	2118.77	2990.49	1477.62
0.69_447.1958n	69883.7	72824.1	75026.6	77865.6	82598.6	72328	75181.3	74732.3	75482.6	74542.7	77591.9	72795.4	141174	114684	71975	133325	75490.4	90661.1	75192.7	152001	143395	87967	140639	84986.8	118257	109782	135830	72678.7	87954.8	95287.4	100006	61713.9	88676.6	86939.3	71733.9	98269.2	70583.5	81523.7	75426	91707.5	119344	92250.2	53894.4	61024.7	40238.4	53178	37023.1	43563.5	41213.4
0.69_458.1871m/z	67793.1	69889.4	66244.8	67969	69887.8	66624.7	69185.7	72038.6	66696.2	67415.8	68751.5	68004.9	372639	284447	81861.2	244173	85002.3	102766	74059.4	331416	272896	112052	332120	130496	185440	166294	241031	88464.1	36193.7	70421.4	64760.1	17621.6	46324.9	47392.8	72133.8	104848	19296.2	50139.3	18344.9	50020.6	152073	75341.7	20462.7	23396.9	17673.4	15687.9	15301.9	17910.6	11979.5
0.69_459.1958n	54159.9	59048.3	58778.1	58655	55355.2	57166.9	56987.8	58791.3	56974	57861.9	56820.6	56310.5	154119	108291	65423.8	133573	68278.4	73892.6	56026.5	158378	130859	73182.8	143066	80668.7	99880	95553.3	123487	51440.1	46817.5	62674.9	54248.6	23998.6	53509.2	50646.3	65103.9	72681	38864.9	51306.1	30097	54128	90905.5	63691.4	32698.2	35036.7	27301.6	31332.6	35470.1	23963.6	11249.4
0.69_465.2081m/z	16090.2	17791.7	18555.4	16454.6	16576.7	16806.7	18115	17974.1	16610.6	16499.6	18106.5	16542.5	54270.9	46047.5	10374.7	60389.5	5317.81	35098.5	36680.5	74358	71818.3	18748.6	32425.6	58238.9	42869.3	19883.6	21001	5598.9	37530.4	13743.8	4718.85	8528.44	8182.29	4576.22	5565.26	19400.6	3843.85	7210.44	17350.9	7609.13	2120.1	12619.6	536.443	100.04	957.488	208.552	1714.71	551.034	571.82
0.69_470.0711m/z	244442	236345	231410	253423	251173	241199	240387	235627	244737	260188	234545	236782	272442	284938	292908	278106	313754	270866	284717	251742	231370	306337	288217	306379	259538	280153	311923	523129	273268	293817	340860	456150	337977	307257	416286	280600	454292	318048	354900	285111	317706	433658	131699	136502	161721	148289	178444	167029	152494
0.69_471.1958n	208643	232373	223051	219209	232470	219255	224111	229646	221506	218405	227426	219200	265600	232571	162219	273609	209893	168673	154938	358419	333673	224286	286659	213908	262938	291291	264977	213900	175993	199800	233012	42752.3	203879	225660	404631	390268	123530	229631	93703.3	184497	425881	239482	182513	159132	144133	133175	99743.5	68173.5	52441.2
0.69_483.1485m/z	92950.5	92199	93991	92033.8	93031.5	92840.7	92836.8	92840	92845.9	92487.1	93487	92538.1	121258	105231	115005	106270	109263	108535	118630	107546	115848	121451	102077	144386	114056	135139	144659	69696.4	75141.1	106803	113494	83262.3	101307	137270	122707	105931	116840	134550	80072.2	86026.9	95865.1	86977.2	59590.8	74067.3	78501.7	78827.1	84355.4	105317	88043.6
0.69_488.1983m/z	24839	28588.2	30815.8	27541.2	28629.9	27735.2	29074.1	28463.5	27236.2	25010.7	31571	27813.7	63381.2	39566.7	21644.6	57152.6	22091.8	27548.4	19128.1	59305.9	39332.3	24515.6	48252.9	29806.6	42112.2	38728.1	50697.1	14470.9	30445.1	22306.8	22211.4	11970.6	26724.8	21471	29614.5	30932.9	20942.7	24204.9	19740.1	22289.6	31300.8	26445.7	38159.1	34863.1	33876.4	27635.9	18278.4	19426.7	13253.8
0.69_492.2030m/z	30617.9	26527.6	32862.8	31742.4	32740.1	29789.4	30338.4	30847.6	31548.9	27247	34540.5	29750.9	51001.8	35697.1	27175.7	60653.7	19488.8	34440.1	28189.3	64064.1	46041.6	23713.5	37494.1	29798.4	30092.9	34090.5	41191	25332.5	22157.1	19402.3	23075.2	12974.4	30554.3	28834.3	25203.1	22784.7	16311.6	21291.5	22056.9	28223.7	53183.8	28377.9	25549.3	29985.7	21232.3	24709.6	26171	30960.6	20328
0.69_504.1441n	201705	208785	221025	204422	203767	205139	210250	212029	209337	197504	205550	216458	284242	293780	286381	254394	265091	253583	294542	224808	260622	309689	299711	313842	271167	275464	299889	189608	147485	236441	218404	348108	192568	229744	237009	166975	185414	227774	196955	189884	165903	204680	153707	189613	182987	206564	219339	269492	266888
0.69_505.6522m/z	5520.92	7056.04	6475.61	5939.55	6214.57	6433.68	6152.8	6342.65	5904.9	5144.47	8551.19	5684.3	2091.32	5375.86	9399.5	1304.62	2204.67	5355.5	9581.15	3463.26	12315.3	11034.5	2462.25	39903.6	10007.2	79.7666	133.368	3188.54	16.7359	9173.41	5857.25	39.335	2.82785	3732.36	1593.78	7766.4	9831.72	1872.54	1457.07	13319.4	3654.07	1285.73	3267.28	5299.31	915.267	5611.47	786.066	15438.3	10606.6
0.69_509.2004m/z	21313.3	28091.2	27520.5	21139.9	28533.2	25925.9	29617.3	25767.2	23703.5	26150.3	29109.3	21491.2	15809.7	23435.3	24975.8	25777.6	30090.1	24615.2	31449.5	22545.7	24826.2	35311.9	20660.6	32516.3	22188.9	19572	25921.3	21310.8	28764.9	31338.3	28116.4	47140.5	24812.8	39056.7	25545.9	29820.9	32342.9	24836.1	30709	27664.4	27289.6	26687.8	26085.9	36126.7	36823.6	31643	35251	52393.9	42224.8
0.69_511.1439n	282557	299268	282547	284906	293563	289628	287242	287998	287058	300684	284404	282769	303779	297556	321716	293740	292111	332186	358159	277092	376379	385507	344183	410741	339883	337501	368982	251370	219867	276020	277153	340089	228361	278196	296916	250752	281571	283972	262677	246135	257173	231598	261849	267993	282082	311265	309861	352020	366726
0.69_519.1504m/z	128588	134552	126782	137023	132653	143769	129784	135096	127306	137420	134645	129778	150598	166134	151699	153732	142189	149402	171232	125240	157232	162727	153983	179422	156495	171069	167342	98779.8	77461.3	241917	191653	248379	109282	115479	119723	208840	107473	130582	95772.8	117608	116890	121146	109734	123573	135032	141670	151410	164642	161827
0.69_519.6518m/z	17346.9	25142.3	29394.3	20609.6	19695.9	21903.8	22132.8	21586.1	21696.5	27808.9	19589.9	20199.3	24829.9	22715.7	33905.3	32579.7	30847.5	38926.9	35732.9	30020	54335.9	19099	23123.6	30501.2	11149.9	13206.4	24229.4	504.795	8514.14	41676.8	2417.63	68783.7	2947.46	6443.17	7083.55	6482.66	24978.3	13605	7303.08	12834.4	3183.77	3338.52	14243.1	32861.4	22616.5	33793.9	42535.1	46987.6	58672.6
0.69_525.1623n	245755	253882	243365	247829	251213	252694	247894	242853	252062	248390	242260	255152	299891	309185	337623	281312	324076	292494	379868	234230	307024	411260	345784	448425	347342	352781	355460	224857	160219	275872	256121	413492	179740	222909	254081	225966	259195	256147	228070	211141	213183	227089	215974	226715	240624	298062	261656	269397	265604
0.69_526.6551m/z	24440.2	38360.9	37374.6	39827.6	41670.9	44537.5	29617.5	45117.1	42545.6	39320.8	34186.7	28517.8	65017.8	53978.7	34855.9	51543.5	43866.3	67469	75473.2	32220.1	71220.7	54050.9	56803.8	73405.9	59131.7	63949	56609.9	11136	12250.6	25728.8	25083.7	89002.4	8818.61	22745.9	13729.3	17655	16844.5	26501.1	18131.7	20930	24318.9	6575.42	32615.3	34495.8	34624.3	59060.1	36396.9	52912.5	48978.5
0.69_532.1093m/z	121704	114428	125519	134796	123723	121725	122590	123946	125040	113213	139221	118048	90439.1	104204	140809	104360	176956	130943	141303	116318	157919	134573	124971	106862	77468.7	92192.8	145421	115699	81718.4	92802.8	119003	227240	110958	126507	81705	91157	129521	125294	103600	103770	116931	88636.5	119002	112780	101921	155567	109946	135402	167261
0.69_532.2244m/z	41320.9	48652.4	43913.4	43418.1	52407.7	49300.2	43070.4	44363.7	44016.4	50190.6	45506.6	44628.6	105090	99434.3	48438.9	84301.7	54209.8	30884.7	25725.9	121859	80827.5	62203.2	113608	43335.4	69606.8	51773.8	79952.6	180056	58628.8	94808.5	117468	17119.7	112548	86442.1	163162	146665	62430.3	67696.9	46604.5	74356.6	207161	175110	1367.13	8140.51	1602.8	4761.69	9410.19	4065.34	6878.17
0.69_533.6559m/z	18663.2	17678.8	19134.6	10258.6	20360.9	22769.6	15866.4	12364.4	20876.1	9214.86	19391.8	27200.4	38503	33085.6	43366.8	34965.6	46453.9	27824.5	46379.3	26708.6	48136.4	84253.6	61501.7	66022.2	56562.8	41326.1	70849.4	7003.11	0.0383134	13658	17123.5	54855.8	10091.4	21355.7	9885.44	22765.5	18225.1	16940.4	11635.5	8337.37	16801.3	8370.75	19957.9	18088.7	22292	44319.6	20302.1	20869.4	19364.6
0.69_534.6556m/z	16148.4	17009.9	24543.5	26220.7	21249.1	16155.9	22112.9	24485.8	21892.4	21857.6	12489.9	25496.6	21982.2	9965.02	20264	21825.9	19781.9	14751.1	27861.6	4674.91	18254.8	16947.4	21223.7	32657.5	21143.4	29956.4	12741.6	2446.04	4684.27	25557.3	17606.3	17458.9	3450.58	12907.2	6944.99	6917.81	7221.77	16930.6	7948.79	51.2766	12396.2	15701.7	27545.5	18207.6	27521.3	35844	21072.5	28556.2	34841.6
0.69_555.1582m/z	96078.2	104688	93975.8	100692	104717	97990.1	100692	98690.7	99766.4	97917.3	98401.4	102888	98999.9	103122	107737	103756	135291	77549	122506	90380	101259	126951	100448	146255	105989	124074	117612	83861.1	56313.3	96946.5	101886	123943	77724.3	100245	113098	84207.3	110883	115693	78450.9	87208.8	90899.6	81417.2	134544	116526	140068	183501	123216	110062	123328
0.69_555.6603m/z	15856.1	15886.9	15933.5	15803.3	15897.4	15875.3	15875.7	15875.2	15875.8	15899.8	15825.2	15900.9	26785.4	20550.4	40938.7	32872.8	44923.2	13689	20301.7	9107.69	15644.9	29378.7	11762.4	12295.6	11293.9	18906.6	8098.88	19748.5	924.654	35098.6	51485	18953.6	3210.16	12633.4	14067.8	13424.3	12362.7	24203	2516.89	2852.33	13043.2	13113.6	48026.7	45247.5	66281.1	98904.7	47606.3	5537.99	16591.8
0.69_558.0885m/z	144412	132990	122191	139348	144665	128980	139601	132489	126272	146432	132232	138178	168141	179206	203736	178355	243407	181018	180243	174994	176904	225395	183017	201056	168285	174708	187258	204752	163668	135353	140923	164684	149645	121681	207655	181585	122874	151892	142933	147421	163243	192685	128508	140510	139775	115212	130698	106346	103279
0.69_560.1040m/z	146340	144797	136671	141169	150399	144369	142193	143903	143086	153185	141979	137784	180165	174978	195625	147840	221668	178021	181532	176051	210940	212978	161056	193645	157719	162455	181535	170053	140492	138895	136335	150786	141858	148612	145588	163083	147184	150551	130780	124607	180771	146836	114777	118636	131695	130955	130880	127285	141916
0.69_562.1193m/z	287640	271088	277103	290653	288146	282092	269947	284655	286958	278506	288966	276821	323233	303704	359465	269631	353416	300362	309554	278422	368572	354466	319182	316831	259587	285503	381028	239433	272990	272841	283386	273369	237316	271527	236576	250706	304458	290842	290829	233123	290459	240191	253904	274172	271620	295376	285360	301049	317077
0.69_569.0472m/z	155917	147943	145687	161770	156260	152610	152996	151771	155993	152263	154067	151852	135295	134122	117647	158036	157158	150718	134055	145562	137983	120387	124961	140505	145734	144410	134364	305229	197812	209781	221293	188867	246975	188655	286688	275888	235768	207349	266505	223944	212863	263490	113298	116648	112145	121670	130443	118993	112759
0.69_570.0817n	175756	167540	181078	185817	186489	175539	177757	178174	182554	165663	193640	174455	208589	208429	176829	192653	223851	214360	191959	192533	246602	180817	210674	188771	160621	167014	221424	247158	173322	129906	176703	271353	202449	178890	210523	180329	191733	209104	197712	213294	240965	234141	178685	166568	165599	167799	157498	158819	161020
0.69_571.1707m/z	23001.7	26547.3	25592.1	24923.2	26977.8	28189	26558.2	25009.2	27705.7	26370.9	20571.6	28935	22825.5	28702.1	35505.9	28700.4	34888.4	25084.4	27858.4	21413.1	24138.5	46067.9	27807.6	35977.1	28239.7	32061.8	30510.2	28752	20416.6	41057.3	39095.5	44906.4	27385.5	36079.3	34543.3	24103.1	47004	32180.1	32125.1	27266.3	27062.8	26486.1	18865.9	19462.9	26009.4	23985.2	28254.8	23586.1	23282.6
0.69_585.1695m/z	35851.9	46610	42215.2	38189.1	48377.5	41744.5	46735	42206.9	37433.6	47725	41158.5	40488	36066.8	48845.4	52748.5	43848.6	58663.9	42805	55163.3	37910.3	46169.8	77922.4	46327.3	62751.8	54115.7	49742.8	46875.6	54672.9	17700	59547.8	55195.6	74670.7	36961.7	47117.5	56353.2	41971	65104	53337.9	37910.2	36385.4	35759	51436	15608.3	20094.9	21968.1	22187.2	29316.1	34768.3	25399.6
0.69_589.0746n	789249	736554	774888	807755	807757	792447	768804	794371	822014	759204	803748	752982	997924	951463	868377	929866	1.04805e+06	962171	929562	917657	1.01071e+06	883696	1.05977e+06	1.00192e+06	882374	960961	1.13486e+06	952961	716292	637248	686949	928881	702430	762763	778959	741890	776953	802727	701819	709599	931324	775809	702208	718157	714378	795179	766382	751004	765772
0.69_600.1755m/z	28648.9	34087.2	36701.2	26471.1	33558.8	32130.5	35954.3	32007.2	29467.3	37110.8	28727.7	31475.2	47004.1	53932.3	63979.6	46659.6	59868.2	43068.7	47889.2	34303.3	46457.3	74933.6	42719.6	57787.2	46191.5	46519	45899.7	31686.5	15037.1	46507.5	40269.8	61255	37419.6	31864	32587.2	34357.8	43548.2	42656.4	29739.7	28802.8	20472.1	28686.9	15423.8	16018.7	21296	27479.7	24235.8	35889	28853.7
0.69_606.1802n	83224.9	88120.9	83621.7	82654.6	98270.8	85123.8	89292.9	86579.5	80777.8	91609.1	85835.7	87403.7	104000	105823	153239	95767.7	155128	92825.3	131740	89364.1	105574	190154	126233	183329	123318	138555	116993	89123	49433.8	93350.8	73556.1	110162	67912	82955.4	102790	74713	93354	108631	77973.7	60181.8	74888	85874.4	55025.7	64789.9	65910.1	75097	66483.3	75121.4	77440
0.69_615.1795m/z	28744.2	25589.8	27080.3	26729.1	28393.4	27289.8	26401.1	28332.5	27299.7	25333.9	29743.2	26509.5	32436.4	33636	46300.5	31971.3	47361.4	34971.3	38803.5	30092.4	26925.5	51998	35415.8	40734.2	35223.2	35021	32788.9	40039.3	4950.34	36395	36376.1	65884.8	23294.3	29493.7	30681.1	22243.5	24671.5	34189.1	20619.9	18453.7	24216.8	25609.9	14661.8	13997.6	21039.1	28016.4	22271.7	22122.1	21148.4
0.69_620.2407m/z	9264.09	10621.5	12198.1	8496.96	11354.5	8668.75	10923.6	10418.3	10055.9	9529.77	11279	9637.1	98703.6	83603.7	47706.4	72723.6	58749.7	23783.2	14785.9	111541	58040.7	57265.3	88873.5	23913.7	30161.4	36529.5	68283.8	30053.8	2829.24	18301.9	17780	0.19664	8723.78	6161.06	18264.3	23480.7	26.7856	13273.6	1422.13	3823.54	26710.3	11365.9	256.143	183.919	1355.74	1527.29	4136.56	388.708	1632.86
0.69_657.0653m/z	213457	208524	226009	214552	220965	214028	216447	216051	216967	216892	213392	217934	225769	207376	189671	256670	268510	213559	201625	252094	235258	180342	221483	190545	220189	241946	217308	326542	233416	192101	215709	229191	261289	229538	314296	257273	207354	258353	231521	280337	302175	275120	215667	205158	209199	212288	203057	206270	190003
0.69_658.2150n	136681	124912	151787	145662	132080	133726	138084	139227	137316	132359	148585	131519	164475	181620	199088	192796	222431	168055	186987	139322	165770	209391	151182	206751	155171	168462	178685	134997	98906.8	171020	155501	290005	119294	130374	96321.8	97821.5	109106	133805	119793	126294	108538	131767	109117	129637	137705	168283	151872	150880	169213
0.69_666.1708m/z	77753.9	82268	70696	68613.4	78520.9	73951.5	68377.8	77367.6	78366.8	73415.7	73997.7	75867.7	74578.8	74322.3	100879	69465.4	96350.8	73803.6	86025.2	62890.7	92888.7	100870	75872.7	98555.5	82778.4	71446.6	84905.4	67378.8	70153.9	108652	89421.7	89435.9	75967	77284.3	70143	63388.4	80779.9	78573.8	81844.8	75251.5	70593.4	77036.1	51441.4	72218.4	65307.7	62392.2	71140.3	80409.8	75441.4
0.69_671.1702n	217447	226023	220133	222308	219425	221124	221503	219917	221562	217135	234577	212271	245557	220745	314121	224948	307504	230852	276036	251237	311884	375713	302011	336824	234407	272315	300134	152058	136069	244678	200240	390999	165067	175651	175628	183392	194881	244843	185222	202484	157213	161025	193769	195920	197864	205777	169026	227062	271851
0.69_680.1499m/z	64154.2	60660.9	60606	67131.9	62481.9	69221.9	54336.5	60978	65704.1	67849.4	59848.9	62554	73895.9	64913	87801	64879.5	81244.8	68708.8	72338.9	62632	79226.8	91304.9	65184.2	74795.9	61099.1	75751.3	88265	64573.9	56907.5	79167.2	67858.3	76520.2	64684.9	63440.9	74133.7	59750.2	70612.8	58604.3	81865.5	67624.2	59065.6	78943.3	49618.1	44746.3	46003.8	44225.7	45768.5	50782.8	49735.6
0.69_682.1613m/z	46671.1	46671.1	46671.1	46671.1	46671.1	46671.1	46671.1	46671.1	46671.1	46671.1	46671.1	46671.1	52300.7	58354.4	72703.5	70765.3	67030.9	57424.7	59464.9	52197.6	51122.6	58597.6	46078.7	59131.2	71185.5	58639.3	59205.8	32955.9	31758.7	61379.3	61930.8	52955.7	55487.9	42283.4	41481.4	40108.4	24305.4	35551.1	52808	53281.4	35745	34295.4	44246.3	56276	48918.1	55871.2	40952	60871.7	55126.8
0.69_685.2418n	181264	170484	190655	187965	188482	186382	184082	182061	191452	182812	172162	190711	196065	201427	213248	205894	201074	180917	187492	169165	206600	199104	175252	222433	168908	197841	230910	107970	146652	187203	191353	162112	155503	168637	121969	150229	171856	157711	151810	171059	120635	133969	230303	231621	246490	254550	191737	212082	230663
0.69_688.1146n	156329	151136	142028	153496	145651	158811	143503	156082	144778	153111	148665	152322	119908	108038	108101	139885	134374	116135	122763	126019	120903	102414	93017.9	98149.8	124716	118507	104871	190725	154515	140550	174204	165358	181169	153170	239498	176404	175271	180256	167157	220567	191059	178632	226658	192979	220006	199940	221921	204156	203475
0.69_70.0665m/z	7647.92	10243.8	10084.5	9316.5	10332.6	8728.66	10363.2	8602.7	9419.03	8967.23	8892.76	10530.7	25867.7	21008.9	11102.1	17933	14447.9	9932.81	8068.11	24313	24553.2	13609	22938.1	12543.1	14665.9	14703.8	20615.3	9680.53	4706.19	7887.57	7432.44	9660.92	6653.13	8315.38	11123.7	14231.3	4473.15	7596.69	1086.68	4098.87	17290.5	9118.32	7730.39	6649.53	7285.73	6591.58	1070.46	5405.6	4663.32
0.69_700.2659m/z	9268.7	10691.7	12168	10075.4	9549.84	8885.56	9329.47	12443.2	9372.16	9177.15	14386.8	7918.66	1537.41	1246.24	8116.74	3533.37	8368.39	4174.22	5543.68	5683.43	5017.57	7131.24	7389.52	7317.33	3599.99	1548.66	6173.25	25.9461	5169.84	9599.05	6485.81	6413.26	1010.03	12998.6	12420.5	735.565	11513.2	11044.7	1516.48	4722.3	1399.17	3029.64	41731	64994.1	66810.2	55875.1	87925.7	43716.3	30513
0.69_713.1914m/z	34504.3	30955.2	27811.9	32173.8	29256.1	33184.9	33224.5	35463.1	28747.5	28775.4	26361.4	39508.3	69141.2	40067.9	35390.3	37868	35951.3	27162	52351	40768.7	47263.5	45348.9	51967.5	33680.6	71037	55425.3	66901.5	20576.1	15751.5	36567	30624	28958.1	23493.5	20842.1	20880.6	26629.2	25000.3	19507.6	24655.4	21975.9	29601.6	21733.6	36983.2	37134.2	37455.7	42338.9	31143.7	34638.1	48381.9
0.69_719.1456n	115699	119457	113100	107407	116936	107722	115210	112192	113990	116081	116633	110158	152763	135031	129349	129926	145063	122960	115279	95268.3	137197	163215	145039	169791	130426	149127	154310	93806.5	97643.9	121113	106380	97723	99399.5	104167	108277	106764	86117	103108	113911	105923	118327	127599	99036.5	113014	119466	102546	99990.9	117407	105157
0.69_749.1491m/z	43391	35142.9	38966.1	44540.2	38853.7	40027.6	39871.2	40139.1	40526.4	38574.7	39186.2	41870.7	43316.6	43954.4	49394.5	47867.4	71275.2	66298.2	85365.4	56945.6	40908.8	55285.5	33454.7	40297.8	38767	48273	54439.5	36178.6	35525	58819.2	68830.1	109316	68657.7	80966.4	75036.6	57019	39325.7	35027	43500.8	42922.8	29541.7	50812.6	38276.9	35159.3	51230.9	57866.4	55883	72930.8	74413.7
0.69_751.1522n	193455	193256	198248	193807	196223	197907	193083	193833	199155	184625	195824	202476	209863	226326	267735	219678	299106	224956	284838	262051	288984	363516	292184	342422	280772	287164	336186	163716	148097	178786	181093	190849	198141	185375	216631	200369	188419	239713	144099	176187	166272	180147	182278	185008	217713	199244	186453	196296	208001
0.69_765.1715n	110807	104481	102049	113800	94928.5	113620	117015	93575.1	114653	111757	105013	99931.5	101146	127246	127277	123901	146961	117880	134151	87568	128923	148404	139079	150334	119172	142488	155328	98250.6	80718.4	125236	106220	115551	107286	123330	128097	111352	120665	129746	116926	115216	107399	112259	161188	128335	137053	169231	104047	118991	115568
0.69_812.1865m/z	21984.5	20654.3	27745	14927.4	13578.9	26763.6	25162.4	12709.8	18233.4	21550.6	24102.6	19106.7	24367.9	17542.9	19146	25760.2	18642.8	19579.8	20618.9	23666.7	25639.1	23298.4	23804.1	26733.1	13489.7	28059	18397.7	49195.2	21275.7	35427.7	26205.4	57834.4	29432.7	25282.2	44706.1	21490.7	40288	31931.9	36914.1	29107.6	22320.1	39731	19944.5	18440	9872.67	20607.5	13961.1	18487.7	14178.8
0.69_823.1523m/z	35622.6	48581.5	37924.8	29728.5	41427.4	36643.9	39808.7	38997.3	39664.3	28545.8	38820.5	47016.9	35086.6	40122.5	30020.4	35117.7	35193.7	30101	22807.5	27361.7	28007.9	21570.6	17879.6	36419.4	38364.9	40762.9	37468.3	39485.4	44158.4	41447.7	45930.5	28773.8	47181.7	27112.9	35842.3	29886.3	27109.8	24972	32011	51311.3	29907.1	39496.9	64779.2	76363.8	67604.2	59370.7	39635	43759.5	31362.8
0.69_826.1439n	60442.4	60442.4	60442.5	60442.4	60442.4	60442.4	60442.4	60442.4	60442.4	60442.4	60442.4	60442.4	49110.9	36823	38577.4	57087.2	41324.5	78240.4	80975.3	88587.5	74437.4	66158.6	64005.7	63138.7	57674.8	60657.2	34494.1	39707.1	23207.5	51626.4	67287.2	85645.6	87499.8	90088.3	93187.3	109211	61434.3	80277.3	61319.5	78933.3	37796.6	40987.5	71121.7	61093.7	65435.5	72363.2	116189	112410	91332.4
0.69_851.1465m/z	23239.7	33874.5	26031.8	23654.6	31262.3	27172.1	26832.2	26986.1	27241.7	29862.7	27611.4	24754	17430.7	20656.4	12017.7	27134.2	20815.4	24164.2	20537.9	20236.7	20685.9	13180.2	15868.8	12652.3	23271.6	21035.1	17763.1	16761.7	18879.9	15257.8	16636.2	25241.5	26003	21391.3	44229.2	30308.8	11844.3	35748.7	8843.97	32025.5	12944.9	22352.2	34874.4	30217.5	37592.5	29867.4	31527.5	27751.3	32228.1
0.69_853.1638m/z	23540.3	23504.1	23687.2	23554.2	23492.9	23565	23550.1	23562	23560.6	21586.5	27983.7	21634.1	29008	24264.8	26641.5	28202.9	22987.7	16373.6	20906.6	15048.7	24736.7	9807.58	10289.6	21536.9	18740.6	27732.5	21594.9	18953.1	15468.4	26053.1	17785.1	23883.8	31302.6	28069.2	24276.9	23149.7	19438.8	12595.5	22544.2	19949.1	24401.3	21963.6	34108.1	14306.7	14301.4	6210.62	19188.7	34360.3	17553.9
0.69_98.0380n	914760	926298	933419	923304	933524	922304	928450	942109	914468	910359	942116	926216	2.14258e+06	1.81767e+06	991618	1.61213e+06	1.16924e+06	907686	796584	2.11886e+06	1.90411e+06	1.12331e+06	1.97367e+06	1.13429e+06	1.37659e+06	1.32167e+06	1.75134e+06	1.03309e+06	717008	871525	924446	310500	783476	924362	1.09715e+06	1.26887e+06	584209	921519	429481	657641	1.64974e+06	953654	626672	570453	547661	591168	460441	357715	323540
0.71_102.1286m/z	6697.96	6281.55	6653.31	6991.25	6821.14	6988.55	6550.31	6683.55	6965.53	6363.75	6768.93	6779.02	1416.36	2586.63	858.872	839.871	1449.48	2755.81	2124.99	805.079	1193.31	2274.27	1636.31	2124.41	1678.54	2118.57	2156.88	2896.6	2557.38	2333.16	2425.32	1846.38	1951.25	1272.91	2086.2	1896.13	1148.08	1934.19	2264.77	2037.46	2166.36	2594.66	742.638	1159.62	579.418	1682.69	1828.45	1435.92	1526.19
0.71_107.0501m/z	29514.5	30038.3	30014.1	30494	32294.9	31308.1	32146.9	26775.3	31610.5	32489.8	31061.3	28788.3	28761.1	29687.8	34337.7	31396.9	32751.9	34739.5	33282.9	27906.9	32339.4	32537.8	30955.3	32555	33720.5	33176.6	33242.1	38438.6	40218.1	29914.2	32332.5	36142.2	35715.1	35607.4	39266.2	29527.6	41321.3	39737.9	37102	34678.5	32534.3	38506	30363.4	30071.5	27639.7	29293.5	29998	42676.1	30493
0.71_141.0187m/z	59748.7	59453.8	53884.1	58430.9	58968.2	57966.8	58406.6	58229.3	57270.4	58531.9	59638.4	56679.9	76637.2	74344	86476.3	86090.2	96872.1	73055.3	60498.7	91762.8	67886.6	85016	77480.1	85414.5	80309.7	76407	85886.5	69348.7	70316.3	55874.1	43427	53490.4	56061.2	44176.4	61812.7	67063.7	43806.4	46715.6	57245.8	58440.6	59755.2	68619.7	56828	65162.6	56797.4	52839.5	59043.8	51286.1	55461.9
0.71_157.0129m/z	72124	68102.1	68302.4	68514.1	69266.6	68716	65623.9	69675.6	68545.6	71792	66150.4	70444.1	65512.8	75010.3	81313.9	86431.9	69049.1	96411.3	87254.7	70684.6	63270.7	79807.3	64414.5	97789.8	75518.1	72913.8	67728.1	76231.1	63380	51862.3	53373.6	66923.2	63963.5	58841.7	71451.4	65489.7	57277.6	54913.8	59359.5	57081.5	64216.9	72044.4	54711.9	123677	83304.4	82310.8	105853	136774	71623.1
0.71_165.0753m/z	12865.8	9783.95	12884.6	12655.4	13922.3	12648.9	14514.4	12661.3	12445	9539.15	16044.4	11849.5	10113	12043.9	14827.7	14473.1	14702.6	15779.8	16171.7	15297.3	13513.5	12381.3	13227.4	14986.6	13464.9	15377.4	15207.6	14432.2	15088.8	14161.9	14585.9	12724.1	15028	15159.1	11127.5	10005.5	16067	15462.1	18326.4	15990.7	14624	10537.5	12922.3	15978.7	10753.1	13743.2	12495.9	17211.3	13168.3
0.71_167.0715m/z	38792.1	38146.8	40425.4	36730.4	39511.2	40563.9	38794.7	38837.5	38376.7	40423.8	36366.5	40265.6	34823.5	36422.4	38619.2	33001.7	37780.8	42669.1	41538	35566.9	39771.2	41929.4	39639.5	43641.7	39813.1	38913.9	40555.9	54563.4	46311.4	47001.4	46610.8	45172.2	46054.7	43870.8	53586.8	47408.5	48294.2	43897	48590.8	41036.6	52002.3	50130.7	35625.9	38886.6	41467.6	36435.4	46556.4	41852	36235.1
0.71_169.0746n	59206.4	66383.8	73035.7	71407.9	71694.8	65411.6	70937.8	68089.7	68267.1	62154.8	74547	66059.8	80294	68498.7	78804.6	74059.9	95143.6	86446.9	79308.1	84502.6	71430.6	63561.6	95567.3	63964.1	84274.1	88855.8	98787.7	56662.2	94872.3	58207	50902.2	46694.1	55899.7	44140.6	45542.1	66220.4	56743.7	52442.4	80211.6	61700.8	56162.8	42350.5	77818.1	76000.4	70782.9	77343	60662	81206.6	87748
0.71_171.1136m/z	6107.15	7259.74	7180.97	6791.09	8403.84	7545.01	6607.75	8084.21	7621.3	5878.07	7338.67	7470.28	2860.85	2620.08	5459.29	2239.8	5415.29	3964.2	2033.98	3328.62	4553.74	3500.3	4311.02	1616.98	1750.34	2328.36	3020	3917.31	8220.8	5597.5	5966.69	5366.28	4697.23	9780.31	4955.21	1802.84	7087.06	7371.19	6999.6	8685.98	4183.19	4506.8	8376.39	11482	10892.3	14200.6	12299.1	13356.8	12050.3
0.71_179.0706m/z	44413.8	45351.3	44870.1	44601.1	45581.8	44931.2	44739.3	45114.4	44804.6	44226.2	46777.4	43946.9	56779.4	43959.2	53773.8	58781.7	39209.9	59752.6	59737	65989.5	59168.4	60116.8	51556.3	60062.9	54927.4	50274.7	53526.4	38666.7	48539.4	33733.9	35518.9	41439.2	46856.8	36542.3	43049.3	33523.8	39208.6	34176	52223.6	42465.7	50026.7	36811.1	26368.1	51353.4	40591.1	29910.8	51984.6	82552.3	46100
0.71_194.1182m/z	1.16436e+06	1.19416e+06	1.2096e+06	1.22419e+06	1.23002e+06	1.18811e+06	1.24235e+06	1.19035e+06	1.20484e+06	1.18312e+06	1.22362e+06	1.19885e+06	1.11976e+06	1.23135e+06	1.25325e+06	1.17694e+06	1.34921e+06	1.37629e+06	1.30693e+06	1.18277e+06	1.33963e+06	1.29966e+06	1.31134e+06	1.28913e+06	1.30394e+06	1.35575e+06	1.29522e+06	1.64715e+06	1.32177e+06	1.21361e+06	1.43657e+06	1.52508e+06	1.37756e+06	1.23508e+06	1.63779e+06	1.47376e+06	1.59045e+06	1.5324e+06	1.32054e+06	1.26087e+06	1.47757e+06	1.56594e+06	1.17402e+06	1.05731e+06	1.12447e+06	1.16324e+06	1.26772e+06	1.23196e+06	1.20413e+06
0.71_197.0480m/z	51068.6	52813.2	55919.6	49869.1	51437.8	54246.3	52652.7	53350.4	49268.8	52749	55752.7	50823.5	59757.2	58771.2	57007.2	64589.6	63630.2	65417.4	62635.3	59656.7	60986.2	56327.5	59094	62556.8	61655.9	58219.7	64915.5	59228.2	93750.5	64425.8	66939.5	67497	81752.6	88693.9	74023.4	50652.5	81104.6	69952.7	95287.8	86501.2	72046.7	66630.1	48615.1	49648.1	50143.2	50453.6	47977.2	51317.6	41098.3
0.71_201.1008n	31248.1	33629.4	28968.5	35299.8	36303.4	32400.2	33220.7	30628.4	32705.8	32496.5	34495.6	32575.4	23512.3	19119.5	25991.3	27647.5	29921.5	21820.8	22320.8	26281.3	24006.7	22558.9	21304.7	24635.4	24485.9	22177.9	22668.3	53074.6	98979.2	38211.8	30367.9	47697	51240	50998.1	46025.7	36144.6	50302.8	40062.6	79644.6	55255.2	46368.2	45262.2	32740.5	42607.9	44902.1	44231.8	46787.9	52590.4	44790.6
0.71_202.1808m/z	162528	159347	168889	156943	168649	170869	171358	152017	165735	165469	164042	164786	350602	403411	337946	290573	385438	441378	449456	250518	329805	385626	351251	441481	354815	376183	312746	830012	491807	404656	361767	482756	426014	367704	543204	432072	494070	475584	484471	424288	428263	575826	511901	266625	258267	222631	509511	404418	333170
0.71_210.0746n	195529	195061	184897	192160	202963	194407	194871	195220	192211	193791	197223	191837	235303	181613	147704	253261	185044	259446	262452	158179	146684	155727	240322	255593	244477	262018	277709	164045	465634	165507	108489	196248	280639	284328	396914	185800	156953	157332	416384	227980	151398	272204	108057	169854	162606	138055	193233	216364	177082
0.71_213.1271n	16862.5	20684.1	22548.3	19297.1	17887	20010.9	20272.2	18124.1	20032.7	18215.9	20927.1	19132.8	15090	16037.3	20190.3	14716.8	22221.1	19964.7	19425.3	18497.9	20884.2	17192.1	23892.1	18728	20538.5	21962.8	22011.9	30260.4	22503.4	12367.6	20542.3	25149.9	22582.6	21513.3	25986.5	21075.7	33544.4	26413.9	26121.2	25443.3	26778.8	23822.6	17469.5	16578.5	17769.8	18639	20594.4	22898.6	18722.2
0.71_216.1241m/z	7541.06	10161	8889.38	8536.81	10177.6	9432.68	8804.95	9318.62	9684.27	8817.49	8562.77	9031.49	6239.46	3713.12	11860.6	7042	12186.9	7181.84	7841.09	7513.83	8286.35	11975.8	6305.56	7014.86	5447.58	6413.35	4911.25	6794.63	10583.4	15873.9	17822.6	12377.1	10381.1	12788.7	8095.62	8071.62	11763.7	12683.2	12215.2	11892.7	7362.03	8930.75	7741.7	10157.6	10199.6	11072.4	10899.1	12554	17567.7
0.71_227.1038m/z	11851.6	13850.9	14710.3	12283.4	13366.8	13492.5	12769.5	13297.4	12926.4	14747.8	12456.1	12699.6	7945.71	6273.36	6664.44	6210.2	7504.95	6706.98	9062.86	8047.12	22113.3	19270.2	9185.17	9057.68	6380.58	7562.4	8841.33	119242	22996.3	14029.3	8357.07	14190.4	10939.3	13868.2	11203.4	12105	17789.3	10225.9	11982.1	11001.2	12122.2	12818.2	8484.83	14985.5	11182.4	8801.15	6875.64	10596.2	10651.4
0.71_229.1554m/z	173623	185905	182568	181661	189925	180961	179255	177661	185274	185683	174256	186863	147486	140485	205545	167088	294508	168105	188762	178850	172991	234560	176128	183748	166988	184492	181985	114851	274416	195361	215617	156885	196896	196180	163714	146546	190096	188777	206227	186877	140739	150972	218853	218057	233239	230985	241174	232886	205221
0.71_235.0737m/z	16786.4	15611.5	19601.3	20528.6	18951.9	17197.8	18218.8	17521.3	18994.5	16971.7	19754.3	17044.7	13515.1	11394.1	13744.3	15846.5	21717	18850.9	15745.1	17458.3	17330.4	16539.7	14530.7	11638.4	7919.76	9837.66	17700	23573.7	26287.8	13733.5	16908.7	27964	29892.5	34090.8	21196.9	19387.7	32794.9	27609.2	33431.6	24400.9	25828.5	20192.8	19122.8	18056.9	17132.5	23523.9	18317.9	24935	24974.9
0.71_238.6395m/z	3537.16	3767.42	2941.98	4049.95	3418.01	3521.68	3522.36	3523.65	3519.35	3586.8	3417.46	3569.44	1843.74	536.879	443.098	2661.41	3307.13	2729.49	3515.69	3634.7	1591.35	4039.73	1158.83	1680.42	1139.13	1619.84	1971.39	1639.52	444.442	292.397	3348.19	3770.33	1319.7	8829.57	4072	428.902	2215.15	2603.46	870.372	509.864	889.287	2778.42	7832.9	3296.72	4835.14	19182.7	9413.06	6722.68	20800.7
0.71_241.1553m/z	62032.5	60823.6	73523	62905.8	63274.4	64464.3	64573.7	63650.1	64856.2	64568.4	63412.6	64869.7	53159.3	42035.3	59512.3	51113.9	78244.9	45828.1	46013.2	57680.5	49280	58452.4	51202	46649.5	40714.7	50096.3	50640.1	55995.1	107950	58650.5	57112.9	37387.5	62573.2	70051.6	92852.7	71892.1	68304.3	65704.8	60586.5	70743.2	76249.5	70386.8	81205	94427.5	92338.1	82031.5	95939.7	86821.3	75796.8
0.71_252.1215n	21787.1	23029.3	23673.6	28574	21683	23492.2	22991.6	23985.3	23365.3	24875.3	21673.8	24339.5	24429.3	18329.5	18798.5	18783.4	24392.7	17058.4	10671.5	32504.2	16400.5	14660.8	27215.9	15949.9	13650	16465.1	20642.6	26801.9	24372.2	12994.1	14089.2	21278.5	22045.1	27935.3	24189.6	19138.6	29607.1	21318.7	22765.6	23549.4	70884.3	19925.1	49936.7	53675.2	58564.4	58249.7	29579.5	18529.1	20882.3
0.71_260.0554m/z	52139.5	52214.6	52245.4	54166.8	51375	52387.5	52393.5	52427.5	52574.6	51860.9	52422.6	52806	57297	62173.9	56038	70228.4	69956.5	81902.7	78713.9	48902.3	61819.8	58352.8	69527.1	78200.4	64649.5	67828.9	80353.2	92936.2	56589.8	58618.9	67454.4	86234.8	67648.6	79803.2	93276.5	57913.5	73237.8	79168.7	61456.4	67232	62701.4	85032.6	27661.2	26251.6	21117.9	31426.4	44105.5	45640.4	43035.3
0.71_261.1458m/z	12739.5	12572.4	12382.6	14350.4	11137.9	14155	12902.8	12413.3	12274.8	11386.1	14173.4	13197.2	7880.02	5570.76	8711.23	5625.72	8805.65	6230.98	3927.86	6729.86	4231.26	5857.9	5861.34	7410.5	7022.71	6152.54	6996.74	12290.6	16761.3	9187.41	8695.17	7513.37	8801.64	10337.5	14245.2	9204.2	10497	8590.67	12347	8507.87	12755	9139.49	35036.3	30931.5	29468	40927.2	41634.4	15444.6	13078.1
0.71_267.0635m/z	75184.7	73325.3	78933.5	81023.3	77917.9	80971.8	79360.9	74611.9	75404.8	84717.8	76750.1	74166.7	91581.4	89724.8	103315	88638.8	86506.5	93323	97322.8	82839.2	102633	125386	93591.1	104299	92116.2	88653.6	112854	73985.7	82829.2	114388	101779	102817	90078.1	98539.1	67359.7	83933.8	97103.1	85136.8	101047	94723.7	88172.1	77476.7	67615.3	71332.5	69404.7	70590.9	81392.8	107480	87597.8
0.71_282.0697m/z	194195	182097	222566	223719	220552	200900	204206	205672	215614	176623	262527	184069	170175	158972	215767	190986	221957	225721	206528	206002	264008	181614	197012	158113	152861	171965	281969	210948	220347	179141	222218	206862	210604	233868	119552	143847	259691	240370	257052	198642	264101	152962	186936	189455	152874	197527	178426	254253	209587
0.71_290.0668m/z	50700	58447.2	64719.6	65734.3	62182.2	57108.4	59170.6	59117.1	63242.4	51398.3	67765.3	58051.9	85204	80481.6	67248.3	90697.2	68294.8	91703.9	113745	69222	76514.1	70149.8	95585.6	89709.9	87223.2	89301.9	121610	61985.1	61152.4	56067.4	59445.1	62655	56261.3	57361.6	56721.6	57247	57821.4	56891.8	60327.9	53436.6	61914.6	54448.7	37019.1	48348.8	40258.2	46437.6	55556.1	68249.4	55948.3
0.71_298.1283n	223536	207849	242229	237988	244884	226186	231465	231717	230935	218322	246675	223941	182495	220129	399825	180763	411592	235896	283847	154961	217359	320483	289596	306640	186428	201050	350258	127473	295466	275898	266354	527150	277110	374495	147232	144263	335081	241944	378175	279470	125401	191151	247180	285262	252096	316866	287396	339506	455043
0.71_312.1057n	171672	183715	185835	183958	180209	186409	178774	185646	179573	182423	187689	174002	223337	219123	217420	240588	219984	257826	252132	200374	202558	193635	228630	218619	233876	257972	250157	206381	166818	164638	188858	202480	165457	149384	237823	217798	195096	221540	174968	166409	189042	190705	208206	160483	155239	236150	187969	137752	205639
0.71_326.0769n	582604	568573	553396	579917	577176	572249	581396	568052	578496	574759	568755	569978	469229	396721	400689	491530	498377	491482	474323	427814	409988	384500	443935	482423	473219	558418	535198	643381	809862	500594	525128	492013	610959	538515	765834	579133	636157	558147	823828	575327	581754	630566	618292	718180	763535	742849	768696	730137	717130
0.71_326.5854m/z	185774	165654	163174	175600	167605	175864	180148	162597	174501	183804	171788	163120	142902	116734	115859	138990	166686	142403	128501	127017	156323	111935	132799	151532	130085	149476	168320	191655	202614	111545	120739	112835	156893	155888	226651	176563	173095	161736	217240	155918	169081	185312	176342	217891	237421	219723	242921	214033	200937
0.71_331.1277n	1.13557e+06	1.13779e+06	1.15886e+06	1.12913e+06	1.13982e+06	1.14016e+06	1.1403e+06	1.14005e+06	1.14038e+06	1.13597e+06	1.14799e+06	1.13653e+06	806865	904043	1.45843e+06	858637	1.5445e+06	1.22249e+06	1.59643e+06	813369	1.06329e+06	2.09483e+06	1.25235e+06	1.64259e+06	1.29643e+06	1.2997e+06	1.367e+06	437257	504930	1.17641e+06	1.36282e+06	1.4449e+06	728396	1.10983e+06	736754	786780	1.95319e+06	1.26359e+06	1.11192e+06	751888	504994	458317	1.49984e+06	1.53625e+06	1.69189e+06	2.13114e+06	2.02825e+06	2.7982e+06	3.09564e+06
0.71_340.1002m/z	55888.1	65803.5	59814.6	66204.1	66236.4	60023.6	62293.3	60228.5	60893.3	64039.6	62153.3	62527.8	55565.4	58200.2	77488.8	52313.4	75889.7	53339.1	60054.1	60340.4	77487.1	80503.5	52081.8	60463.3	43227.2	53646.8	54639.6	62207.4	61603.3	79940.9	83134	98878.8	72924.2	91018	53472.9	75353.8	87176.2	73523.1	76906.8	80107.6	76101.7	59636.2	61990.3	73475.7	69486	69620.2	68943.1	80533.1	88662.3
0.71_340.6003m/z	15103.9	12910.7	15188.5	14726.1	16005.9	17608.5	14355.3	14557.1	14648.4	13308.8	14568.1	17463.7	16051.3	19022	18516.2	19109.4	22304.6	19603.8	15898.3	13910.8	22660.8	20994.4	17027.7	20644.5	16296.1	15030.9	20314.7	21994.8	13746.8	16978.4	18797.7	27731.1	14761.7	18347.4	11053.3	13794.3	15462.7	19576.2	18807	15375	17635.5	12954.9	9477.26	10089.4	8763.06	12429.7	11548.4	16627.9	17061.5
0.71_341.0816m/z	125997	127222	118299	122303	121524	116082	133678	123067	124192	127767	117877	120725	122470	130621	135943	130990	128590	141844	163409	113505	117470	143270	135136	174092	140248	152738	150453	179660	121716	159457	159781	169563	139225	138427	162761	129556	168403	158034	152203	139849	133898	157408	89486	94454.9	89962	93726	125146	148168	153463
0.71_344.1353m/z	82476.8	93108.8	99666.6	87437.2	89430.6	86506.7	97400.8	93886.5	88828.1	86896.3	90012.6	91606.5	64175.7	59264.6	67405.5	70367.3	90725.1	68739.6	74823.1	65772.4	58683.7	78801.1	63076.9	68887.5	56064.7	71926.2	66775.3	36518.6	67277.9	92215.4	96622.6	87587	79015.4	103311	74723.8	76358.5	95296.4	98028.8	80298.6	83678.2	46081.8	55046	147821	189890	194183	146003	206138	132655	135279
0.71_346.0682n	682516	652897	633637	650107	645762	657471	649370	638445	653843	679026	627045	663076	1.18433e+06	1.0379e+06	1.14134e+06	710255	948470	1.07879e+06	975038	883353	1.22496e+06	1.54369e+06	1.23741e+06	1.10265e+06	994638	877893	1.3452e+06	998489	450531	668284	694728	800921	527489	737627	697686	999642	625829	712311	541393	452859	873790	837093	332901	318522	364468	440349	667062	615014	566123
0.71_348.0921m/z	154243	150444	153414	170011	154336	156007	157932	151981	159317	156856	153237	157645	142811	155837	175443	131536	244231	151624	175098	126123	184669	213292	173123	192735	161510	168325	185897	131863	116391	182616	175519	222543	145345	220859	143490	135417	237207	199694	180126	158685	127711	136134	402633	314713	332800	294114	127272	163514	185877
0.71_348.5947m/z	26094.3	32016.6	27656.8	35350.5	27713.1	30689.7	29710	32956.5	33192.2	24536.9	24823.8	36927.3	30421.7	29180.3	31782.6	25661.3	33947.9	36598.9	32206.8	17206.6	39588.4	43196.3	25127.4	39883.5	29522.4	16182.4	28186.5	30780.2	21286.1	40958.5	42883.3	43239.5	37786.2	35632.1	28267.8	34746.7	70310.7	40434.1	35798.6	26716.1	31771.1	25420.8	19316.5	18847	21904.1	29111.9	24309.3	27636.1	38542.3
0.71_355.5988m/z	40330.5	47919.4	45610	46823.4	43093.6	45879.6	48850.3	43791.5	46376.9	49788.4	40971.1	43114.7	47902	51876.5	49987.1	37358.6	46514.2	50185	43802.8	39336	61319.8	60267.1	44021.6	49987.5	42610.4	40015.9	42949.1	29702.6	26449.5	50321.5	48821.9	58304.2	36405.4	44115.8	26541.5	30665.6	50555.7	42883.3	38876.8	39168.4	39383	24306.9	36791	40338.8	48610.5	51524.2	45706	60629.9	82149.8
0.71_363.6004m/z	60226.3	60304.3	59691.8	60808.6	59968.6	60199.3	60200.7	60198.1	60193.5	60283.7	60068.1	60250.7	32246.6	37476.1	70432.2	40275.1	64828.1	37998.4	35535.4	33653	64857.4	64268.3	32821.5	47869	38256.9	42444	45644	39760.7	48855.9	81410.2	82108.3	66548	55639.6	71111.4	33016.6	55622.8	99028.8	84771.1	86282.5	79487.1	58442.5	51557	64195.7	73662.8	74606.5	81836.1	84544.8	85093.3	90241.6
0.71_369.0999m/z	116819	124730	130115	138824	130509	127481	131916	124305	131853	125348	137909	118592	99527.1	115679	153902	106486	198367	122972	128163	114565	152839	156385	124752	128014	91504.8	101433	131111	153741	103247	108580	134150	197545	121213	151839	108661	112385	170164	165849	131292	127073	192546	106181	117194	114003	112453	144576	130519	153575	156337
0.71_369.6005m/z	27804.4	24171	35148.2	35358.1	29749.6	28367	29877.6	29844	30793.1	25561	35403.6	28651.3	35920	37435.3	33421.1	37815.2	47526.5	46280.1	41006.3	40817.5	58423.7	32322.2	47935.8	32316.9	22251.8	25966.2	44631.9	40537.4	10061.9	14916.6	25386.1	127384	22966.7	29262.9	13298	20118	32795	34222.6	19086.1	24097	34422	11873.3	20373.8	19698.3	19772.5	32061.1	24323.7	30344.9	34288
0.71_371.1086m/z	304116	307169	295678	314009	312305	310180	301946	313273	303416	312522	312284	296175	259851	295439	422683	243889	466629	287371	311109	256964	357896	431153	298362	310846	284376	276999	332030	266240	253070	417807	430346	382716	311865	390944	236542	327445	476041	404687	381634	288424	348703	278915	248087	279278	282924	325483	347449	424295	402331
0.71_371.6104m/z	72531.6	64702.2	70963.2	69726.6	69795.6	69575.9	69446.7	69500.8	69430.6	69797.6	69632.6	69151.1	63987.9	62075.6	82630.7	46278	90425.2	54125.7	68233.2	54312.1	88452.3	100252	59972.5	74137	62630.2	57225.1	71923.2	55554.3	46497.1	72259.3	86626.5	80372.6	62679.3	83294.4	47187.1	69608.3	112832	88548.4	84449.1	57456	69863.4	57879.5	59581.5	59755.2	46456.3	58927	72786.3	100000	98753.4
0.71_376.0398n	350399	341751	346408	346782	348760	346963	346759	346301	345905	353431	345625	342700	475054	379393	460633	351801	439470	402802	378653	381919	429845	476638	462297	419086	362614	362567	467352	354647	348235	355033	335617	370488	322312	367771	339412	407083	393530	348392	385254	312990	388477	337598	218456	236628	244927	289796	356959	408898	371607
0.71_384.6037m/z	18711.2	19256.8	17504.5	19663.7	17335.7	19776.4	18848	20016.3	20092.4	17451.4	15792.4	21189.4	18732.2	19839.7	21953.7	14849.9	28003	20603.5	14840.3	14180.5	28946.1	26243.2	14602.6	24884.5	13599	22993.9	20189.7	27081.8	14561.1	22017.5	21611.8	17193.5	13861.7	21217.1	17325	20931.6	30195.5	22555.3	20915.1	16973.8	20606.1	15917.1	25339.5	17880.1	20791.8	26037.2	20200.7	19373.4	22283.8
0.71_384.6069n	97622.5	75171.3	105854	110808	101969	93981.1	95853.8	95447	102481	85534.9	111598	91211	74911.2	68652.2	98712.9	85691.4	127374	93906.2	97439.7	79506.3	125316	82118.7	94564.6	79436.3	67506.8	83895.8	116166	136641	83115.9	71540.1	103507	175209	98887.1	109591	83743.5	88784.4	132044	125750	110317	101481	148315	91366	80108.3	69513	65757.9	92165.3	77936.4	105158	96980
0.71_385.1119m/z	346928	325477	393112	386799	364846	352885	359894	360246	363834	337074	429114	323972	307965	349495	402958	333357	473941	388096	427602	357239	419889	368474	410509	318313	265417	304386	461378	446224	280487	309525	417700	591197	348689	387919	277820	311174	500830	481047	371315	350797	451868	315525	266805	253391	239487	350943	298205	397497	352579
0.71_390.1347n	461848	452461	457185	460109	467969	458231	458582	460240	460405	457252	460537	460063	232233	258504	336140	262622	439930	276244	303038	273353	314570	322166	266947	302148	255898	306346	316683	635707	441440	386251	531701	527589	523028	599022	692484	413754	837703	721597	565088	518286	550200	539294	649239	563560	631050	741577	643620	608142	704819
0.71_391.5944m/z	9690.29	5104.31	11599.7	8088.41	7713.95	7720.39	8044.57	8165.72	8233.15	9703.89	8485.14	6467.65	3200.89	10504.9	9814.16	9889.49	18093.3	9599.73	10144.7	4585.22	14525.4	9980.76	7474.16	10138.8	4683.79	2479.29	6550.35	12526.3	6497.12	8765.57	18497.8	5921.79	13681.4	15740.5	8633.12	9047.94	11748.5	9534.69	5675.36	7188.57	7447.34	8339.21	10508.7	11722.1	5534.46	14304.6	10530.1	5481.6	22501.9
0.71_394.1715m/z	31292.4	32046.7	32581	30825.3	33573.8	31140.5	32910	33919.4	30108.5	33818.6	32404.7	30487.9	30314.8	25964.9	35855.4	46889.5	27672.3	41419.5	29066.1	33859.6	32320.2	37733.4	24550.7	35574.1	37289.4	28243.5	31797.7	13438.6	32650	25947.4	25607.8	24688	30117.7	23170.9	31467.7	24833.1	34970.1	21797.4	41059.6	37124.4	31431.4	29061.2	28724.6	44003.8	36825.8	31457.9	50051	84146.3	42154.2
0.71_398.6056n	241961	220911	214680	221099	223304	233512	231633	218364	228442	241577	219119	216750	63978.8	62558	90558.1	52059.5	209883	57738.7	64472.9	81691.8	127064	80514.4	49798.5	63597.4	54561.9	66985.1	70764.3	314081	187619	160419	238135	222734	251608	358715	393904	236665	472008	472288	257773	267323	318165	254343	445889	369998	424718	550223	444010	356449	464889
0.71_400.6135m/z	142606	131663	134035	140600	141882	138312	136338	143312	131426	149184	135596	133566	99590.7	102811	96451.5	90609.3	155253	98449.3	106763	91840	113543	117499	93707.7	106015	93712.9	106199	123933	141760	96986.5	101230	135730	103767	122841	163356	202298	153829	227016	202168	116897	126878	165933	125924	248166	195260	224456	296626	221386	190316	214538
0.71_408.6104m/z	52431.9	48914.6	54427.3	54448.3	50366.2	52077.7	53776	51131.6	55720.1	55667.6	46946.1	51698	41121	38619.4	43412	47137	48063.2	38584.6	49178.3	34570.6	41258.4	40520.1	33456	42540.4	37510.6	50249	49744.8	59034.3	41365.5	48503.1	42083.5	40041.4	48098.3	43443.9	73690.1	57536.4	77139.5	56303.4	54697.5	41736.8	66016.9	56639.7	62016.6	64890.5	67791.8	68407.4	70921.7	72667.2	65302
0.71_412.6127n	31715.9	19325.8	15969	32725.7	35619.9	35451.6	23843.3	27926.4	30785.3	32722.9	17853.2	27190.8	8295.16	14440.2	21889.6	8424.24	32066.7	19460.2	15127.6	9687.64	34126.8	27374	10744.2	17516.2	14379	17549.7	19099.2	64688.1	21760.9	39444.7	59365.1	46127.1	44072.9	63924.9	69912.4	27722.3	100853	52362.9	44872.8	33406.3	52401.5	54754.3	17804.6	7344.64	21295.7	20848.9	21692.6	25229.4	34929.8
0.71_419.5853n	71516.4	59565	62445.3	65960.2	70864.1	59547.5	65119.3	55524.9	76364.9	69798.4	59476.7	63770.8	39920	37512.8	55463.3	26407.1	86341	38507.6	48942.2	48334.6	78693.5	70926.2	42633.2	45382.5	31686.2	33350	52645.1	79018.8	59929.9	55009.8	62016.6	63062	64613.1	78006.6	80036.6	60788.5	100193	88110.1	71272.2	53869.9	79164.7	66979.3	98957.8	91804.2	106480	124456	87225.6	82667.8	108194
0.71_423.6227m/z	32736	13920.7	24818	24104.9	24942.7	27100.1	27365.4	21578.6	30121.5	17862.8	29751.4	20836.5	12263	7528.87	20080	14080.3	33100.5	15767.3	17163.5	11680.8	14736	22256.7	16138.6	12274	14752.4	20192.9	7891.98	40140	26044.2	16615.6	14182.8	20389.9	22207.4	32592.5	42624.6	21196.6	44071.3	32601.9	37670.7	23818.3	35039.4	32338.2	24947	24353.2	33579.8	32882.2	40441.6	33208	40185
0.71_429.6212m/z	5730.83	5528.57	5451.76	6284.12	5358.35	5665.94	5660.03	5664.84	5658.81	4902.9	7558.45	4899.74	7953.41	19798.8	47190.2	10488.2	14885.3	7140.59	10038.7	13132.2	14748.4	10742.3	4637.06	7559.62	13.9854	1176.94	9942.95	193.477	4906.27	11887.5	18658.6	14136.6	9321.74	8278.45	6915.66	4418.13	11533.3	4937.1	4017.77	4422.79	6152.88	5348.02	3550.08	10107.2	8653.43	6181.96	1859.62	9556.75	7871.81
0.71_445.6311m/z	12232.6	17409.4	12177.7	11128.3	14684.6	14051.8	12974.9	13201.4	12993.3	16178.6	16403.4	9550.88	12145.5	7912.77	8826.75	8971.84	8264.08	20106.4	16083.1	10803.8	26626	17219	13114.7	11632.3	4990.85	6639.13	7476.23	2807.73	9058.36	10935.7	11759.4	15873	11285.5	21855.8	8412.49	10013	24951.6	8811.27	6856.9	6366.09	8950.15	5101.85	7493.34	10765	6307.83	11508.3	13360.8	22282.4	32116.8
0.71_448.0865n	1.12113e+06	1.08504e+06	1.11648e+06	1.15324e+06	1.10547e+06	1.11496e+06	1.11265e+06	1.11518e+06	1.1171e+06	1.11063e+06	1.14091e+06	1.09566e+06	857870	849636	899198	877188	1.22268e+06	934555	1.02493e+06	931092	1.09644e+06	881884	1.00305e+06	1.02633e+06	863621	973460	1.13774e+06	1.39849e+06	1.12054e+06	837032	1.12633e+06	1.2284e+06	1.14917e+06	1.25832e+06	1.43566e+06	1.05671e+06	1.59187e+06	1.50034e+06	1.26345e+06	1.12151e+06	1.28472e+06	1.11848e+06	1.34241e+06	1.25269e+06	1.37019e+06	1.50469e+06	1.38301e+06	1.31269e+06	1.44194e+06
0.71_452.6275m/z	35632.9	22817.1	28325.7	28934.3	32834.8	33722.6	23706.6	35837.3	30697.8	28750.6	25804.6	31995.4	41665.2	42311.5	36482.1	35111.1	56115.2	25422.4	43719.9	27980.1	51620.3	47176.2	32382.8	42127.6	32862.3	33695.2	44339.9	31796.8	19954	34714.5	33509.3	28323	28970.9	23231.7	29130.7	37350.6	31885.8	34154.4	26026.5	30561.6	32914.2	17600.4	20575.4	26344	27367.6	47937.4	31090.4	34999.1	45678.4
0.71_458.6238n	55564.6	51751.5	63568.7	54646.3	54884.7	56494.9	55198	56381.5	56112.6	54165.5	57703.8	55832.4	39303.9	39429.5	61074	27891.7	70135.7	53283.1	63702.8	40459.6	65453.4	54592.4	53471.9	46637.3	36341.8	40845.3	61947.7	48893.6	34102.1	42060.6	36941.5	55108	46959.3	70142.4	35716.5	52545.1	61979.1	65871.1	52706.6	52586.3	64645.2	30963.3	67781.1	67929	53887.2	96480.3	53944.6	81779.5	85994.5
0.71_475.0733m/z	351355	341116	339854	344216	348296	348577	345539	352672	346841	356821	323367	352560	428878	316754	290848	446195	340677	392526	385785	317851	269865	262543	409867	366651	396951	458443	465207	390657	428866	302754	331484	376299	410411	388694	422695	328586	461915	476306	439631	380315	409611	384002	381998	386089	404275	436267	426963	428307	388797
0.71_477.1379n	116426	102916	154155	137569	130986	120521	126828	122385	134097	112457	152063	113193	78613.8	98164.3	135598	115955	142282	123783	142000	124147	129174	101859	102698	102969	74098.3	93276.8	138007	128066	121939	92841.5	138674	140745	131684	195995	113939	102373	207885	168447	141342	137040	146712	108989	125403	135131	100176	158242	110504	181011	162891
0.71_480.1317n	104090	100769	107109	105164	101896	103788	103780	103743	104056	103714	102336	105072	95101.6	91002.6	116648	90989.9	126139	109132	119139	88579	99035.5	107848	100986	110597	97221.8	117269	119966	125079	76730.6	114509	118301	108086	100133	139544	169999	132486	140180	149957	103237	96580.9	136703	110617	138900	121307	132281	161116	130597	106226	131665
0.71_488.0831n	1.89568e+06	1.79694e+06	1.82626e+06	1.89921e+06	1.83422e+06	1.87784e+06	1.82615e+06	1.80135e+06	1.84013e+06	1.90511e+06	1.83773e+06	1.84789e+06	907815	946680	966003	812587	1.66156e+06	857655	914680	1.02151e+06	1.28615e+06	875890	800593	882900	870765	1.02428e+06	893199	2.57892e+06	1.68338e+06	1.56972e+06	2.04649e+06	1.78336e+06	1.97129e+06	2.29084e+06	2.99207e+06	1.96193e+06	3.38673e+06	3.36817e+06	2.04007e+06	2.09336e+06	2.45582e+06	2.19695e+06	3.31297e+06	2.77081e+06	3.16995e+06	3.78655e+06	3.14056e+06	2.70228e+06	3.11176e+06
0.71_488.1496n	222879	218207	226479	226128	227841	223387	221746	225742	225526	210511	247426	214210	155964	177376	217485	226827	266131	198327	231724	209042	226595	177862	183832	178327	164566	192256	237452	253322	138893	201332	241680	261427	201435	215316	269693	204617	237549	264378	180765	214505	275746	222362	189808	205749	221251	253496	266554	348572	302936
0.71_488.6386n	24679.9	18918.2	22437.2	28473	18050.9	24565.7	14043.2	20736.5	30363.8	17837.8	21594.8	24002	18452.2	21463.2	21915.2	26097.3	37885.1	18648.2	17535.3	15115.5	40385.9	24967.7	19705.4	31130.3	21346.4	19803.5	32393.7	26880.8	6968.47	9302.48	21053.4	48805.5	19672.9	29800.6	21324.5	27563.4	31501.1	28632.4	18859.2	21183.3	27294.2	20400.4	19981.8	24359.1	20892.8	36693	32866.9	29400.1	21565.3
0.71_496.2015n	30711.7	31135.8	28599.7	27680.7	31974.1	30002.1	30066.8	30121.7	29673.9	30760.3	28708.1	30727.1	22190.1	17126.7	20648.7	21652.2	17955.9	15428.9	19948.7	17648.2	12517.6	13945.4	19205.4	20232.9	17808.3	27064.9	20331.3	46814.8	32263.1	31040.5	24691	21624.9	28920.4	30795	39108.9	27525.1	27555.1	32707.5	36765.2	28028	39327.4	51008	100325	68124.5	75145.1	87408.1	53325	38574.2	74494.3
0.71_497.6520m/z	13553.2	19577.9	12367.8	6834.43	13740.6	14094.3	12746	21862.5	9456.11	12222.6	11075.8	15397.4	9565.96	20963	19427.7	19183.7	21852.7	15866.3	12282.6	10979.9	20599.1	15324.9	11013.4	19695.2	13833.5	14286.4	23938.9	4078.75	10047.4	12475.5	12155.9	19689.3	10362.1	20831.2	10177.5	10772.1	9544.13	7197.15	10416.4	9118.89	9604.78	5081.24	7940.08	8380.14	2239.53	21168.2	15453.3	17411.8	25017.4
0.71_514.1548n	184796	188808	180085	177328	176548	191941	183099	174045	183418	192734	176270	181955	225345	238499	251938	187857	239033	210289	224215	194771	218426	259322	231924	266039	235446	228163	243124	155359	156246	220403	201696	254963	172894	191932	165428	160449	206222	178885	187591	176356	147732	165489	145969	161833	170675	186851	183876	219703	245533
0.71_517.0865m/z	50985.7	46776.2	44774.1	46411.8	49454.6	46246.1	49233.7	47971.1	42062.8	49114.2	48455.8	49354.3	61050	69480.1	63983.5	48472.1	68238.6	50426	57519.2	51638.8	64177.7	77696.2	57512	65791.4	58721.1	59948.7	64049.1	82449.2	49210	70698.1	70321.1	83704.9	56796.3	58795.1	78650.8	73439.6	85498.6	59526.3	68611	49558.1	58194.8	75846	18622.8	19796.9	24706.7	25645.4	35761.2	33936.8	38413.8
0.71_523.1310m/z	50642.4	56867.3	61178.6	60778.6	62113.1	56634.4	60640.8	55590.8	63372.3	56025.6	59643.9	54705	43950.8	47831	64228.7	48885.2	80199.4	51439	50086.8	43522.8	53085.2	59808.3	57877.9	54351.6	45798.8	49281.5	69972.7	121122	46785.7	64288.4	70848.9	123781	73829.8	78124.9	77381.5	54434.6	76619	77664.6	77037.3	69664.2	59120.1	91119.9	41824.8	44387.8	36296.8	53235	35708	51452.7	52742.4
0.71_523.6282m/z	18661.7	11073.7	15898.4	13466.6	16213.4	14958.3	14777.7	15342.5	14544	12337.7	16603.1	15903.2	11995.2	14645.3	21035.2	6555.4	21617.6	10408	17451	14521.3	21137.3	19587.1	20313.9	23468.3	13973	16844.7	23107.3	28919.7	11487.7	19585.6	16114.6	30817	16346.2	25528.5	25482.2	22457.8	22539	20095.1	8452.29	27992.9	25034.1	32669.4	19273.8	15362.4	14045.2	20225.2	4859.18	5593.29	15892.6
0.71_537.0882m/z	80000.4	81334.8	76937.3	78270.3	78066.1	79578.4	77059.6	78471.9	83535.8	74078.8	83445.8	76658.1	67302.2	62902.7	63013.4	71226.4	99334.8	73877.5	71442.4	70487.7	83815.7	57741.6	59788.4	74264.5	75330.9	65439	57127.8	95480.8	97623.4	77087	92277.7	88751.2	97998.5	104334	100951	91605	109437	102303	99529.4	104464	114251	99613.9	118124	108142	112942	107061	100002	86066.8	88781.1
0.71_546.1264m/z	113034	117459	106811	110385	115284	113097	109301	107286	120859	110877	111862	111232	94354.8	95767.8	119856	75004.4	153291	99182.4	99094.8	90620.8	123025	129225	98029.4	107987	85527.7	96483.5	111281	85047.6	104798	132340	134127	142504	114769	147648	96146.7	93959.1	158389	149525	139314	104556	116147	94346.6	115313	109450	129850	131869	115515	128489	143776
0.71_599.0489m/z	107004	99841.6	95202.2	105230	105036	97281.9	104181	92765.4	101894	109899	95056	105392	107093	111984	120754	104457	156131	120570	110304	116366	128349	121271	104137	127706	118715	114494	124421	124176	111712	90446.1	96044.6	119695	115541	96887.3	111578	113028	94860.7	130563	105152	110824	106373	82940	117591	114178	136170	118531	90527.5	79116.9	96383.3
0.71_610.1389n	188121	182601	198287	206662	197486	191701	195247	188930	210055	194737	193317	184271	197502	207995	262092	188849	268624	206675	215608	181214	218756	212246	199059	192965	164701	189439	260788	240902	211004	197067	208839	205374	185440	205737	208192	165417	256978	257708	216743	188166	216427	189234	168300	197595	166231	209793	170997	188082	205056
0.71_613.0446m/z	102189	108838	104736	115458	108156	106728	103528	104464	112905	101809	104942	113223	115381	111564	108794	104770	150693	117847	113559	103613	145035	116701	109009	128533	104711	123971	145844	135284	123959	80694.6	86832.5	115234	94275.6	122609	119149	107346	78292.3	121563	109172	123724	121364	107178	131765	124616	143814	113541	88017.5	91051	106945
0.71_620.1245n	157119	144892	151166	155306	146433	151544	138434	150404	160128	154175	153499	140293	160144	175833	170097	176779	191803	173797	202037	158526	167755	172015	171155	190740	163725	190602	210921	189288	168920	120490	135800	170851	147982	151080	179865	155539	155686	149404	158847	142695	173386	142818	150680	167155	171807	168975	148233	149246	145357
0.71_620.1721m/z	18361.9	17128.7	20142.3	18491.9	25786.3	19258.9	19411.1	21376.8	19747.9	18304.7	23702.4	16761.2	8763.5	16919.7	21153.7	15742.1	32236.7	13264.2	16238.7	15283.2	15393.6	22515.9	16426.2	18436.8	13899.3	15010	19167.5	67076.4	17086.5	24739.1	25423.4	63210.4	40725.1	35773	31084.9	19767.2	34549.2	39067.2	37142.6	33691	23312.2	39739.1	10500.2	9082.79	10371.2	15898.3	7828.27	11345.9	13119.9
0.71_627.1629m/z	39576	37273.1	31029.2	39319.2	32896.2	38520.2	37389.7	37083.7	34581.5	38601.8	33319.5	37596.5	19774.3	16577.3	23208	24550.1	37828	21943.5	23372.2	27085.8	27347	26152.2	21962.8	30433.1	24499.2	34179.9	26298	28486.6	30209.6	28526.8	38466.8	27709.4	43607.8	40707.8	52631.7	35829.9	54070.5	59948.4	52822.7	44708.5	51564.4	55229.6	60193.7	46057.4	51474.3	55143.4	48265.4	33489.6	61209.6
0.71_651.1401m/z	203723	187628	186399	185783	198851	192274	193898	191525	191606	199634	187949	191090	192816	203064	219856	197561	244068	168648	176882	181050	198663	167250	171821	194388	166191	165139	200786	239513	226055	234499	204062	181033	192294	222930	259935	190775	245685	232814	232172	207927	219674	213130	203517	247341	267188	222634	223270	196059	226571
0.71_663.1921n	80309.5	78055.5	80303.3	74470.6	78165.6	76954.8	78643.2	78947.6	80015.7	81001.2	71539.2	80735.5	89027.3	94651	93637.2	77861.5	106682	79762.7	96681.9	91167.5	100118	96406.7	94448.4	115498	91834.5	87540.5	93513.8	89022.7	71221.8	92466.6	93831.8	94818.3	88375.7	93405.3	83226.2	70826	112219	88457.6	85905.7	92458.7	64115.9	91504.8	62471.8	67614.1	63682	70733.6	71101.5	76584.3	82047.2
0.71_691.1238m/z	77670.2	77050	59705.2	76868	80049	74539.8	73355.7	59079.9	79753.2	73006.1	74975.7	75881.9	73340.6	85045.1	90932.1	81644.9	91161	90545.6	81135.2	83552.1	81613.1	83471.4	78744.4	83808.8	78034.9	75236.8	71203.1	66657.8	77373.6	77712.6	75827.9	88479.5	76345.3	72909.1	78434.8	69506.5	68769.5	82232	81374.3	83790.7	84603.6	81896.8	73596.9	71099.8	77341.9	60725.3	70769.3	81269.9	82542.6
0.71_703.1102m/z	96755.3	98343.1	94281.3	98773.1	92561.9	95422	97256.7	96121.5	94562.2	104039	91638.3	94594.4	82043.4	71536.6	74065.2	89932.7	106421	77886.7	84741.6	75550.9	78028.6	65184	79530.3	74430.8	85746.9	87792.5	87384	124243	121647	110275	112074	73293.3	135952	114451	154237	117542	101223	112748	111513	137719	131955	119416	190446	154265	153711	124522	147703	122369	106231
0.71_761.1560m/z	46928.6	43869.4	41718.4	47558.1	45710.9	44809.5	45034.9	45397.2	45072	44682.2	43383.8	47020.3	36070.7	41777.1	49350.8	47256.5	49797	30894	38610.1	57539.5	32321.1	48133.9	40039.1	48370.3	34372.1	39879.7	44958.6	38976.8	51954.2	51876.9	54856.3	68369.1	63537	52958.1	47906.6	46996.5	44165.4	49531.8	55307.7	65647.2	56613.3	53455	41785.7	52025.1	37174.5	51936.9	39349.3	45354.7	36518
0.71_768.1545n	59436.3	59436.4	59436.2	59436.4	59436.3	59436.3	59436.3	59436.3	59436.3	59436.3	59436.3	59436.3	42809.2	45969	49323.7	72377	114311	107464	98260.8	60995.3	63528.1	59535.8	54301.4	89453.1	83985.5	116020	69663.9	43368.3	26383.4	59243.3	130118	90316.1	127699	69823	57691	79187.2	41855	82512.2	48762.5	104089	77271.6	58104.2	24010.3	52212.1	41252.5	46675.1	93083.4	101021	93614.5
0.73_137.5340m/z	23293.9	20191.3	20972.2	18718.3	20559.5	22258.8	20140.1	17355.8	22105.6	22718.1	18902.8	21853.6	7663.73	8265.5	12732.8	12025.6	24550.4	9635.64	9565.03	11496.1	7501.64	9305.43	5802.08	10857.3	5128.08	11277.9	6015.58	19919.6	29595.4	24016.4	27649.1	29781.6	30602.1	26605.1	15918	22837.2	41888.7	34035	31080.4	27835.5	35793.4	16252.3	36787	40253.4	35903.2	42127.5	29176.2	30475.7	32561.4
0.73_189.0400m/z	114074	114277	113946	114208	114110	114123	114122	114123	114122	114101	114167	114101	99347.5	143982	131266	155548	138949	212802	187193	100202	108643	142141	142022	219660	192623	188228	144979	246002	104907	123144	167399	222935	148659	195104	228496	144846	163247	199024	120715	154661	139821	220293	54516.8	53600.1	54063.7	64334.9	93312.3	90902	76111.6
0.73_191.5749n	43806.4	39101.8	43140.2	40996.4	40659.2	40079.2	44258.4	41171.4	42542.9	40773	44555.9	38422.4	35149.3	28116.2	22534.6	37093.3	28609.5	24398.2	31049.2	25692.2	18596.6	18946.4	28956.1	29449.8	38271.2	40540.8	40703.4	38595.8	55455.4	26991.9	36738.1	20378.8	37887.1	31950.3	53909.1	29094.3	48188.8	44252.5	53595.4	38647.7	32460.2	35001.6	76271.4	85617.2	93336.4	87492.8	60124.6	60745.9	63680.2
0.73_206.0711m/z	27525	29445.5	28981.5	27991.5	30224.5	30768.3	28774.2	28670.2	28797.6	30682.3	29194.8	27362.6	15148.9	17969.1	15571.9	17527.6	27880.6	17935.7	14952.9	19937.3	25382.4	11754.3	11706.1	13069.8	11242.1	12658.6	18357.5	46387.9	46249.5	24932.8	26285.6	40341.3	43051.6	48211.9	40229.8	25228.6	55598.6	48925.3	49964.7	48083.1	38426.2	34834.9	54819.9	57497.4	68891.4	48938.9	44153.8	45994.6	36171.5
0.73_206.5724m/z	3166.48	2736.04	3737.76	3612.76	3466.77	3147.38	3295.89	3254.39	3251.91	3501.14	4390.12	2398.94	299.721	580.183	786.77	1105.66	2632.77	894.301	387.202	2101.94	3574.24	471.768	112.382	242.099	1599.8	133.326	600.896	3984.48	5099.21	567.116	3782.93	8827.3	7190.98	6620.66	5385.24	1870.83	5865.78	1537.63	4919.89	4175.37	4301.91	1740.64	5858.56	6408.25	8432.18	5584.13	4623.2	6304.19	5825.58
0.73_222.0472m/z	378976	361528	379247	386843	373579	379592	375732	367131	380210	388143	368539	372964	211313	206550	211823	242703	290655	214303	249275	222817	208199	202653	229853	250388	256747	285451	271052	438222	407627	341946	405061	374065	421709	367840	540547	346423	613300	558730	468364	443935	405142	381198	732701	686004	738374	795696	572322	546158	636523
0.73_222.5483m/z	58035.3	58977	55705.4	63993.9	56750.1	58268.6	60119.2	62846.4	54195.6	60757.1	62175.2	55053.1	37343.7	31855.7	31957.6	34675.8	41928.5	26852.2	39727.5	31694.3	34130	30435.8	40987.2	40717	42527	50831.5	44687.2	60329.8	58854.1	50150.9	63877.2	54880.3	57063.7	53282.8	79385.1	52552.7	94864.1	80657.6	72801.7	69634.9	48279.2	59837.6	109331	105676	115534	124975	88342.5	82759.3	95298.3
0.73_230.0456m/z	368560	353599	370427	369776	365316	364908	367073	364618	363961	366247	362281	368802	405754	331249	402853	423622	570738	326683	305704	439492	286566	355768	407154	398338	328694	377273	434936	324230	479669	254695	231009	261273	340155	295103	422669	333518	330986	297267	412866	352779	282300	351681	525730	598740	590633	536492	493604	440028	457018
0.73_241.1190m/z	15165.8	16935.6	17635.6	15209.3	16569.4	16291.5	16479.9	16016.7	16275.4	15876	16132.8	16860.3	13829.6	17287.2	18671.5	15793.9	16139.7	12466.4	17192.8	14939.3	17330.6	21542.4	21183.7	19435	17609.7	20171.4	19141.3	8336.88	10865.4	17402.6	17475.8	10599.1	10090.2	12313.1	13628.3	10572.9	17639.4	18126.4	12993.7	14447	15823.4	10812.4	13724.1	20181	15630.4	18445.3	26621.1	26990.9	25363.6
0.73_242.5599m/z	124926	112923	122304	115399	123056	127565	129419	116981	120839	116147	117639	127526	30818.3	43906.7	52708.4	37870.5	90557.8	35537.5	47108.3	42029.9	51118	40894.3	25926	50689.5	38639.6	57873	34750.8	135074	113357	100352	141137	124280	135775	133448	206290	103203	248892	225559	147557	152248	119799	115106	296505	255415	287216	323669	229086	238034	282750
0.73_243.0612m/z	59979.2	53086.9	64658.4	69944.8	61306.5	59197.9	61150.1	61611.1	62086.8	55793.5	66252.5	60966.4	34184.5	34208.4	43684.6	41018	48194.2	38247.5	38967.5	39712.6	43658.7	42113.4	34721	37932.3	35818.1	38865.7	49307.1	97254.5	78482.1	55443.4	71037.6	96771.4	88471	93523.5	79574	49330.4	121211	85241.4	105780	97450.7	102275	69699.2	90867.7	84715.6	80935.1	95598.4	72530.3	95713.7	84585.1
0.73_247.0214m/z	47374	54974.3	51908.2	49416.5	51406.5	51040.8	49664	52077.3	49694.4	52194.5	53062.8	48361.3	71151.2	79390.2	154123	77085.2	229390	74795	67168	100592	54790.8	104747	100666	103438	61304.4	63777.5	113276	57518.8	67244.4	36921.6	31887.4	57310.6	37593.6	28168.5	44133.1	47861.4	27943.9	27197.6	40569.7	42142.5	31696.8	48391	74896.5	87346	82777.7	67584.3	76494.7	37298.7	69741
0.73_251.5769n	52028.8	43862.7	56793.6	52877.1	63213.8	52411.9	52696.4	56277.7	51037.2	50495.6	53300.9	55656.1	42169.9	38051.6	55041.2	29735	60670.4	34215.6	28995.6	34123.8	48521.3	49918.8	26290.3	34239.9	33848.3	20668.2	37984.3	50301.4	58327.7	56923.9	59510.8	57690.3	65661.7	65476.5	30717	44044.5	78414.6	77678.1	75748.5	60242.9	82136.5	43731.1	73923.6	71678.7	70306.5	87878.8	63929	81862.8	77783.6
0.73_263.0619m/z	140435	136345	124317	135199	131645	136085	134064	136911	135608	128128	137444	133343	84430.4	92922.4	75636.6	64664.8	110909	74794.4	55741.8	85296.9	103368	75264.8	64968.7	73012.5	55618.2	56491.5	70760.1	159349	153776	82036.6	80476.5	147431	125694	152041	129205	99859	128917	116480	127857	120338	120469	120614	212710	248739	279959	237032	277684	167826	182373
0.73_264.0463n	213638	202029	205367	197767	208627	205901	206454	205701	204675	203924	210820	202691	166661	227769	238671	214528	280688	290983	269788	160617	178262	264263	217493	328474	264823	253912	238481	402384	233339	241207	259706	395939	252025	371204	451674	256624	301369	371866	216388	262957	223991	367945	173835	157775	176767	177476	193841	174371	191792
0.73_266.5581n	10238.3	23051.6	19627.1	26531.6	18897.4	23616.6	24531.6	13464.1	22743.4	22825.7	18157.9	16240.8	53570.7	47769.8	44672.1	46270.4	23449.3	35320.7	50753.5	33025.2	40636.2	56977.3	47311.6	35205.7	39668.7	34361	42220.4	25122.5	26521.8	25251.4	26834.5	24519.2	22362.7	13257.1	9336.55	20045.8	25253.8	23905.5	26934.1	17502.7	15235.7	11034	15937.2	15657.2	11932.5	18418.7	25967.8	32305.8	23982.1
0.73_312.0149n	3.27124e+06	3.06023e+06	3.14993e+06	3.19368e+06	3.08816e+06	3.20349e+06	3.11016e+06	3.05858e+06	3.19127e+06	3.22148e+06	3.08456e+06	3.18584e+06	2.22456e+06	2.23014e+06	2.13131e+06	2.06319e+06	2.6649e+06	2.079e+06	2.50062e+06	2.10529e+06	2.29284e+06	2.02319e+06	2.17679e+06	2.49061e+06	2.43499e+06	2.67862e+06	2.43001e+06	4.06836e+06	2.82849e+06	3.05128e+06	3.51031e+06	3.37822e+06	3.13033e+06	3.09951e+06	4.68134e+06	3.05508e+06	4.85858e+06	4.72685e+06	3.342e+06	3.29417e+06	3.35292e+06	3.38642e+06	4.42996e+06	4.14477e+06	4.50357e+06	4.91293e+06	4.45851e+06	4.12603e+06	4.59127e+06
0.73_321.0281m/z	234709	241210	231827	237644	238416	249056	224550	231914	234934	246027	235389	236911	229044	234670	243782	190658	280682	238623	240649	217566	273812	283566	261780	259122	226029	232533	269445	354270	193997	214142	230526	308389	223803	260723	313494	289056	275227	304009	220253	195747	316364	293389	205489	191167	205813	240122	275135	254157	266654
0.73_331.0357m/z	212455	209652	219582	212710	213889	224200	205007	223188	215120	218083	212243	209633	205187	231000	217637	214848	271262	245410	250587	193528	215302	221723	244579	306396	254217	255466	263644	364404	204478	197089	241039	276529	232942	245901	333009	229848	323354	299681	236389	233972	260964	273214	209244	211199	224968	247263	249555	229667	240192
0.73_338.0312m/z	477669	461296	460464	465151	477874	462570	461746	487236	456587	468150	477880	459637	508487	502141	555421	405057	572521	485397	475482	448294	597196	611624	509569	525019	456086	462157	538684	699405	380151	460801	491704	612922	454302	610969	585252	606155	559394	608467	474200	416860	695380	571427	320283	313321	335029	433231	560645	529927	522745
0.73_344.1922m/z	12687.6	18575.4	8747.7	11362	12570.9	11639.8	15815.6	13910.7	10589.2	10664.5	14090.1	13460.2	4676.68	6497.76	13791.1	8258.39	6328.29	15392.7	14390.6	6541.37	10726.8	10736.4	5929.6	8081.83	9469.56	8294.65	4442.68	5338.66	27815.7	44330.5	39827.6	55805.2	43663.7	21357.2	8909.68	11683.7	26880.3	12238.2	56334.2	36872.7	7200.66	15025	12969.8	18345.9	12582.8	8497.85	34680.6	65701.7	20824.5
0.73_345.0326m/z	109063	101970	115104	113411	105489	108790	108666	108367	108453	115273	106247	106105	106995	98436.5	104228	89084	141364	123309	120947	108047	137210	124171	134352	136649	109272	99524.6	131919	144032	91683.6	74822	100760	122966	110130	129441	140317	122337	152873	142885	109582	98019.2	116430	120793	126899	113992	120040	142968	118059	119070	135164
0.73_345.5382m/z	19577.5	18086.2	17870.9	19734.3	19566.3	20964.9	19008.8	18321.2	21372.7	19230.5	17395.2	19388.9	19083.7	17185.1	14817.1	17416.3	23228.1	22868.7	16927.3	16453.5	23661.6	20458.7	35383.9	25419.1	22258.8	22745.1	39882.6	20999.1	15267.6	7921.97	16315.6	15789.1	15536.7	14272.9	24144.5	18023.6	29871	31994.9	16041.9	12077.7	22247.5	14935.6	26129.8	26717.7	22856.3	33443	23552.3	22402.9	25789.3
0.73_349.0227n	424755	419435	395864	418555	404612	416851	414564	406224	413963	423008	398437	420768	490273	497142	539449	405299	667199	511000	457336	465509	643603	604300	548968	520166	454752	437159	558572	563274	439002	333511	350950	522288	417697	463492	469306	508363	426444	442066	406215	422544	542860	473161	507914	449959	531181	480460	379694	345889	440106
0.73_353.0607m/z	272142	274824	263868	280638	271606	272763	272952	271295	272558	273496	272834	271823	255544	274183	372362	221674	381359	269168	277929	246078	297298	375965	309929	321851	257441	255307	325326	271825	218833	286537	302191	366003	244055	304616	241287	289482	303091	296318	254339	235381	337990	262679	195102	208319	222672	276483	352918	377381	396615
0.73_361.1200m/z	51991.9	56768	50948.4	56630.6	60481	52546.8	56801.1	54329.6	60231.2	52727.2	56913.8	51561.7	36854.5	40223.2	55384.7	43927.3	96322.3	48114.9	46162.4	47911	66194.9	58999.1	46551.3	40714.1	28161.1	34768.3	54268.8	79552.9	51779.2	45445	62040.3	114771	57511.1	74989.2	64934.2	53579.4	76431.6	86635.4	61823.3	65300.5	79139.4	59448.9	67977.8	62275	67940.5	82797	80914.5	78225	74488.7
0.73_380.0417n	214527	201392	217108	229862	225439	213051	216737	208940	213363	228973	205784	221907	222616	213429	213760	193861	268773	237707	231514	212517	259473	229857	223972	247389	238089	225023	262282	288322	230329	216774	237507	241975	233676	249319	229458	248166	259907	267195	264625	249273	255252	230150	199745	204037	210033	216459	229751	222541	241554
0.73_387.5167n	45719.7	40693.9	44031.3	46763.5	44311.9	44883.3	43155.5	42820.4	47648.5	50246.6	41528.1	40188.5	47078.7	51145.1	65704.6	33485.7	79217.1	47559.6	42450	41833.4	78830	71800.2	53102.9	49721	39728.5	29755.8	72478.6	66746.3	28531.5	29521.6	29400.8	47801.7	34132.1	55753.2	37441.5	50741.6	67628.4	67976	40157.3	27177.7	57557.7	42511.2	37548.5	29746.6	33249.5	49841.5	37720.8	33274.2	52986.9
0.73_396.0350m/z	927001	927044	926990	926942	927059	927006	927006	927008	927007	926945	927125	926951	920403	937798	969859	799240	1.38424e+06	910628	806667	993293	1.21895e+06	1.09558e+06	917266	916889	764350	782711	977754	1.04446e+06	1.02621e+06	642547	687798	1.33315e+06	1.07951e+06	1.16931e+06	1.06865e+06	860133	859192	951283	1.01858e+06	1.11115e+06	1.03039e+06	1.01573e+06	1.41463e+06	1.44114e+06	1.48013e+06	1.52508e+06	675724	665756	1.07169e+06
0.73_402.1971m/z	30864.9	26329.8	32311.7	21840.8	30863.8	27928.8	29214	36668.4	23529.6	27133.8	31642.3	26928.4	10824.9	11037.9	17869.6	19753.1	14924.5	16323.4	18900.7	12583.6	12322.6	15915.2	11211.4	18167.7	16138.6	18643.9	10723.4	25128.4	34964.6	37191.7	49640.4	37152.1	59008.6	46294	75377.7	44490.2	44612.2	38929	48720	69064.8	30128.1	38627.7	78623	74696.6	56224.5	49535.2	110070	107563	51319
0.73_412.5511m/z	22405.9	21479.2	20689.4	20536.8	24150.4	21989	21799.3	20596.1	24059.9	27870.7	14726.5	24098.5	14881.5	17429.4	29059.8	13049.4	36838.1	11921.1	7408.49	17450.7	24430.3	27594.1	23836.8	22100.8	11571.2	11941.2	30871.2	23642.9	12748.5	13902.5	13755	21581.2	8677.72	28765.8	23130.1	16205.5	23518.7	28905.9	14120.3	9852.37	30608.9	9910.42	10230.2	8608.38	14917.8	23000	26592.9	25591.7	35736.4
0.73_427.1040m/z	49689	47948.1	46538.1	58928.8	50775.2	49675.6	49757.8	51010.6	49930.4	49355.7	55023.9	47438.1	39915.3	44286.4	64178.2	53142.7	91405.1	50534.6	48044.7	59840.4	48299.6	51339	45959.8	53610.1	42121.1	42371.7	58449.8	59732.4	63276.8	29225.1	36948.8	47241.9	51257.9	48207.4	54298.7	40194.4	50611.1	48602.7	62106	52503.7	48437.7	49427.9	57714.5	63687.6	58622.2	68185.5	61652.4	54986.2	62032.1
0.73_437.0088m/z	114981	112805	111964	104428	98474.7	110648	110341	106079	111955	110348	101169	114138	135188	134180	101004	128135	163478	140194	112767	124570	175931	136012	122321	136429	135963	119188	109751	140807	176189	142292	121779	154903	149071	145650	127824	123246	116150	111726	149616	151109	129888	142039	100366	113501	142515	93511.9	114405	128199	104574
0.73_441.5602m/z	25946.5	25077.7	28155.9	25828.2	25767.4	26315.5	25939	26095.8	26290.1	27184.2	24488.5	26777.5	12072.1	13866.5	12531.8	7570.71	46718.9	12932.3	15498.8	19342.8	42145.3	21853	18249.1	19106.7	4844.8	2942.75	17211.9	31148.7	21554.3	12943.9	12784.8	26540.9	32909.7	55349.3	40327.9	19842.9	43242.9	39062.8	24121.1	27913.2	29024.8	16909.5	62614.4	46764.3	60882.4	76284.5	24187.2	21744.4	61920.5
0.73_445.0643m/z	221032	208039	222247	227701	218625	219010	217971	219515	219439	216111	231007	211189	302568	250544	233356	263665	245529	275569	302013	264048	257613	231811	314729	282529	269848	284694	350119	230065	204201	189280	213415	220302	217387	246658	238959	207551	277695	240938	216094	206310	242674	205572	193985	203812	195161	233890	235735	259460	239268
0.73_449.5616m/z	16953.1	14128.4	11861	14244.2	11935.6	14025	10813.8	15023.3	12167.8	15234.2	13482.8	13785.8	10997.9	9904.13	11980.2	9895.21	24591.1	9900.6	2998.72	14701.2	11713.9	7208.77	8534.4	12360.5	8583.83	9351.49	18302.6	13240.5	15545.7	5506.62	5709.02	6784.75	8326.13	13315.8	10157.2	6731.49	15530.8	16191.3	11914.8	7243.28	17711.2	13810.6	17394.4	27319.8	31235.3	21035.5	15378.2	11651.3	18253
0.73_450.5781m/z	11959	11197.8	17724.4	16090	15246.2	15562.2	15776.5	12643	18200.9	17058.9	17940.3	8346.51	11151.1	8813.02	9671.57	8195.36	15197.2	8562.23	7518.9	8803.84	10749.9	6609.04	9736.69	6625.64	5205.25	7291.78	15864.3	19790.8	15344.1	3769.78	6729.29	6553.06	11705.5	8515.54	13409.4	8733.02	13857.3	14070.8	15754.6	11609.3	14157.4	10873.8	21172.3	19416.8	19367.9	23523	15635.1	12286.3	14678.5
0.73_455.5492m/z	16203.7	17008	16049.8	16461.4	16473.5	16436.2	16435.3	16436.5	16430.7	16433.1	16479.8	16400.3	14919.6	13665.9	12867.9	13598.9	24558.2	21968.6	20713	12781.1	30837.4	16882.1	16363.3	10725.7	15200.9	6390.71	11285.4	24627.5	11834.7	13068.9	7347.96	19028	22334.5	31231.2	20479	29454	24600	19128.4	20929.2	16025.3	23892.2	11394.8	5426.61	6855.67	9080.03	10306	13031.8	13908.8	15462.5
0.73_456.0567n	992808	967406	958827	994999	988322	981598	965856	950020	1.00089e+06	995297	957712	985743	1.12557e+06	955451	1.01517e+06	1.09096e+06	1.49094e+06	1.00603e+06	949250	1.08002e+06	994215	909992	1.11673e+06	1.16669e+06	988560	1.12342e+06	1.26e+06	960012	1.14174e+06	605724	630387	741234	826233	801768	1.01035e+06	880013	808163	805360	999651	870506	878839	916595	1.20998e+06	1.36891e+06	1.44212e+06	1.29903e+06	1.17512e+06	954579	1.10978e+06
0.73_472.1151n	89042	87892.9	84654.6	88759.9	84184.4	87932.4	85269.4	91115.9	86802.1	83299.2	86788.7	89578	60014.1	59570.6	69249.2	60729.1	87606.1	56658.2	54867.2	67973.8	74240.8	62862.5	55140.7	61873.1	59018.6	52041.7	48851.3	131576	101748	86902.3	101911	101174	120337	111353	125071	101237	128939	128406	104560	118753	132674	97213	148186	137438	138339	147187	129175	109428	115828
0.73_491.0635n	214015	196172	221856	240032	225060	213922	223217	219170	215634	216873	228055	210887	162119	146110	146915	167338	180042	150038	146772	174089	154153	125051	150680	150279	132023	142866	157651	292766	274552	175799	225733	218671	299958	293414	317183	226161	281893	295958	268664	316148	298089	255388	416790	369026	369944	369680	386421	349960	309093
0.73_491.5667m/z	48256.2	42990.8	42823.1	38500	37924.1	49228.8	45272.9	46203.4	33875.4	52715.8	43985.6	39100.2	30166.9	19113	22968.6	17163.5	41177.7	17447.3	14210.3	18680.4	30213.2	18520.2	18573.3	10815.4	13220.5	30619.7	17998.1	66547.5	62211.5	26245.6	36875.4	21342.5	61953.2	77696.9	83692.2	47318.6	63855.6	92067.2	67525.9	71737.2	93872.2	68704.7	100500	85504.2	94463.2	84428.2	85834.5	79694.8	92352.8
0.73_499.5651n	23839.1	19972.1	17018.6	20747.7	18552.9	21872.5	16955.7	18430	26285.7	17751.3	21670.3	17967	15557.1	18643.6	16823.3	10657.7	33613.7	15701.4	15894.5	17375.6	31528.8	16153.8	10867.6	22711.2	14109.7	14961.1	22479.3	28737.4	14785.6	10656	9433	18085.6	13476.1	28033.9	11667.2	11265.8	21531.3	28630.9	9756.34	12481.9	31193.8	8268.55	33942.9	32286.7	34687.1	37001.7	20003	23052	27460.7
0.73_500.0745m/z	149792	151865	162960	167025	169027	156611	161172	154934	163922	151004	171046	154412	152428	146968	173849	137405	197892	156296	156615	153193	183886	188478	177061	170054	143859	145327	190358	200116	159909	118359	148196	173807	170278	184078	162269	190942	206137	179860	172909	158559	231217	167042	149216	138175	140326	155597	134024	144596	150933
0.73_502.0929n	1.50202e+06	1.46743e+06	1.48334e+06	1.52486e+06	1.50137e+06	1.49333e+06	1.50312e+06	1.48913e+06	1.49512e+06	1.49706e+06	1.47533e+06	1.51448e+06	703526	584573	568802	851839	713799	727189	637845	945058	781637	458064	483418	567843	675766	709151	477045	2.18344e+06	2.01374e+06	1.48028e+06	1.73779e+06	1.24996e+06	2.45536e+06	2.1058e+06	2.96418e+06	1.79615e+06	1.75882e+06	2.11162e+06	2.12313e+06	2.72431e+06	2.42076e+06	2.15042e+06	3.54844e+06	3.18994e+06	2.94152e+06	2.37977e+06	3.19843e+06	2.91382e+06	2.18173e+06
0.73_509.0314m/z	275669	275760	256906	263293	263376	263260	277585	264002	257401	281831	271425	257113	214335	196540	206993	233555	265696	232729	236595	233775	241984	205621	179528	229617	253220	237246	187483	344088	311874	234898	256091	276922	324790	305654	378698	359629	277068	315454	275277	346004	350465	336138	397686	362203	349687	328918	323403	258827	275740
0.73_515.0739m/z	74872.4	72037.3	74172.2	74629.7	73635.3	73883.6	73804	73894.9	73957.3	74003	72910.9	74582.4	71077	74050.9	83175.4	70106.2	109236	86524.6	79938.9	81859	112205	93443.8	71997.8	64785.7	57077.5	67020.6	88834.3	83041.9	71024.6	54651.8	62475.1	89901.4	80123.9	93770.9	70312.9	76881.6	76272.5	66405.3	64280.2	56267.4	107988	80422.5	60936.4	59228.3	53791.3	63307.2	57545.2	72267.9	117108
0.73_531.0643m/z	166573	157110	175128	181704	163059	167859	166951	168701	169697	159751	180826	163739	297632	265934	234823	172904	231198	211917	187992	219586	299309	267806	284020	234789	170416	161111	272545	219801	101209	104187	135560	439582	125895	168517	122705	141741	162652	161733	126273	123626	178630	128171	132058	129797	131932	188812	160668	186902	175463
0.73_557.0504m/z	462232	457956	468833	480982	484479	463263	469530	470282	472701	453160	483503	469601	379297	326753	355541	505651	489783	432246	383718	465793	403234	315799	345429	333369	358634	392499	371089	567399	694178	339434	374751	388761	574090	394154	631259	483211	348006	380304	604460	566341	533757	539789	592434	765200	640606	513501	617479	606627	458481
0.73_566.0896m/z	103798	95660.7	99506.5	102177	99316.9	103017	98427.4	109745	100267	107082	100121	91381.8	94792.9	90963.3	84971.1	104382	116739	98110.5	99583	117058	104377	94337.7	104490	103385	106797	84874.1	110282	136105	116020	113884	124317	108935	126031	112437	131474	142305	112954	122322	126122	104911	128832	126032	108501	92709.9	108453	100779	105433	111270	100042
0.73_594.1103n	761929	712710	716410	739904	726102	759935	738168	727223	742158	739298	728202	730405	663128	641050	766575	532150	1.02796e+06	600926	606455	597512	807113	729228	668343	674655	593033	617794	786678	1.00074e+06	554216	495580	606378	861025	554361	961987	785033	774945	808471	900216	608896	563598	1.01853e+06	678998	425224	410453	530485	782144	1.02604e+06	1.03042e+06	1.12989e+06
0.73_619.1162m/z	118864	119622	113424	121981	125084	118825	119342	119135	120022	118443	121311	118693	133984	139081	121084	115653	165067	111668	130182	122103	151395	152934	137006	152953	111905	131913	158388	149938	118644	109958	106467	133228	126046	124157	159529	115133	151673	141358	133952	115997	130691	144931	123409	128814	150299	126603	106166	95108.7	113144
0.73_627.0858m/z	45564.3	45134.5	42771.8	45617.5	45772.2	39550.3	46358.5	42217	43057.1	50669.6	42267.6	43227.7	37578.7	32482.7	39365	43219.1	54350	47621.6	36310.2	45063.1	51705.3	34152.7	40590.9	41141.2	43044.3	46426.9	46447.3	41589.3	45467.1	48394.8	47863.8	29251.1	51959.4	46800.1	65445.9	55914.6	58334.6	61590.8	48060.4	52244.9	57903.4	46600.3	52460.2	48343.7	55596.8	48918.2	52142.4	44878.3	55696.4
0.73_635.1137m/z	498542	458052	473002	488144	452769	461450	448697	483797	469692	494254	480967	446833	204589	215080	241757	148836	664265	163741	164417	229896	449435	213819	205837	208099	154777	187142	229270	612224	512227	246743	375449	551882	510368	726352	573613	342476	668073	756243	529307	595152	674769	424503	1.15742e+06	1.00856e+06	1.18776e+06	1.18529e+06	472617	384998	809819
0.73_788.0370m/z	21110.6	19416	25284.5	34581.7	21996.2	22594.8	25830.5	22262.5	23432.5	22438	24377.4	25076.7	11138.3	8487.03	2856.37	10637.4	3877.28	9740.66	4180.25	10872.2	8742.6	2311.1	6737.38	3037.5	6449.68	5016.96	3400.52	26062.9	36142.3	11740.9	27140.8	15213.7	34514.6	18651.5	39770.7	12706.7	25360.1	34914.5	22452.5	50229.1	43642.5	20487.1	98210.3	67154.9	60834.5	47230.5	35702.1	33762.8	36296.4
0.74_127.0162m/z	1787.74	1916.8	1810.53	1797.27	1842.19	1835.68	1815.07	1962.97	1818.22	1712.69	1896.19	1843.56	56.8935	37.449	56.4664	48.3965	90.202	85.9742	53.1044	35.2323	61.5098	97.7592	86.6895	57.6701	34.9109	56.9194	57.9607	87.159	46.813	17837.9	7514.41	73.5397	1196.18	72.7124	60.5169	82190.3	111.643	2232.01	58.5426	278.531	199.25	1170.09	67.9677	32.6236	34.4608	54.9955	19.1006	39.3685	59.51
0.74_145.0215m/z	78908.8	76256.7	77627.3	76504.1	73757.8	78340.8	80806.6	76204.5	77433.9	76960.8	74566.8	78555.8	82585.8	80734.8	74203.3	74241.3	86948.2	77698.7	72672.2	80420.9	94188.6	79994.7	81212.9	76382.4	71429.1	78195	85038.9	102968	88222.6	68809.9	77245.3	95687.7	79844.4	89408.8	99265.9	83678.4	88861.8	84476.6	93525.2	80173.6	97371.4	90115.8	81716.5	81460.5	81230	86240.3	77804.3	71963.8	78185.4
0.74_145.5194m/z	72669.3	70579.2	76619.1	75496	70676.9	70577.3	73544.5	73239.7	69540.4	75208.7	71091.4	75177.1	46193	49380.7	48931.6	39389.1	71917.1	40453.4	42770.9	54263.3	59906.5	46791.1	47686.7	43319.5	38830.6	50711.1	46375.3	82890.6	85025.7	63264.6	72523.3	87750.8	87303.8	72784.3	103635	66401.1	107452	92453.1	96767.3	92211.1	78049.9	72514.8	126351	113784	128856	139415	90323.5	89126.1	103268
0.74_176.0418m/z	20021.3	16754.7	21139.3	18138.2	22559	20218.5	18810.1	19392.7	21022.1	15791.5	22824.2	19802.7	11631.5	17529.3	19492.2	14009.9	22412.1	18540.8	14058.3	17729	21295.8	15524	14469.6	11356	9996.83	8966.97	17309.7	26562.6	23809.6	15201	19073.5	24866	23385.6	28472.9	18846.5	18068.7	24180	22612.7	24351.8	23431	28686.3	20260.9	16662.2	16010.2	16281.3	16538.5	19677.8	25120.4	25672.2
0.74_184.0296m/z	157049	151284	152972	161835	155659	155686	154998	155584	156579	154610	153982	157633	163789	159220	177961	149839	183725	163815	166293	170315	176940	191345	180195	170923	166432	168622	175326	185150	160328	154651	161575	187994	166445	193231	173304	205471	187862	183842	173899	160488	253194	175441	103485	107191	110346	129013	156844	178207	157880
0.74_184.5324m/z	6810.68	5222.76	4364.03	5412.64	5669.48	5959.28	7741.86	5530.13	4719.23	5200.93	4389.4	7943.5	8997.07	7586.46	9429.96	6892.36	10214.6	8453.89	7642.78	7446.04	7537.59	13037.9	6628.44	8795.28	8463.6	8288.57	7586.18	8199.76	3713.88	5467.96	2284.46	8077.08	5659.03	11270.3	4306.91	11513.5	9058.89	5799.25	6037.13	4370.59	13931.9	7674.47	800.093	616.187	986.23	2406.63	5547.7	3915.33	2548.36
0.74_206.0326m/z	282962	272595	281184	283985	279060	282482	279679	286359	275947	282965	276104	282078	324845	327372	309624	301143	322611	322337	321024	302092	334895	331539	317304	324683	332820	310703	343767	436796	268245	317951	328543	372676	307729	295703	376757	351001	364342	368088	304963	299115	392517	357542	243897	226547	237346	277633	269645	251770	231049
0.74_206.5345m/z	13300.6	14412.1	16198.4	19680.3	11665.7	15480.4	16114.5	13151.8	15587	12355	17903.9	14877.6	22031.5	17531.4	17658.1	18066.4	16633.4	16524.2	13791.7	14885.8	21464	14584	15212.8	21268.4	18116.8	18036.1	19113.3	24445.6	13300.8	17037.1	14905.5	19799.9	12452.7	15924.2	23626.9	15819.9	23154.3	23721.6	14585.4	12247.8	16899.9	20275.7	12995.5	11782.2	13676.2	14400.5	13432.3	14745.1	9977.78
0.74_208.0590n	57171.3	56102.2	56185.7	54267.9	58305.8	56351.7	56362.8	56445.6	56407.1	56010.5	56425.8	56658.1	74951.1	80258.4	107959	102100	122409	79540.9	61261.9	107747	66353.1	81398.4	71946.6	81105	64293.8	73890.9	81421	53277.4	65952.1	35693.4	32684.8	45268.9	44143.2	41421.7	41671.5	53593.5	34553	33966.8	47171.7	46193.1	51132.2	56096.4	53755.2	74046.6	62586.9	39665.7	71903.6	45656.8	47148.3
0.74_226.5467m/z	23438.6	26107.7	28028.9	26992.3	25655.8	25899.6	25459.6	25999.2	26592	26758.6	21957.2	29086.1	14795.9	17349.1	16919.1	21270.6	22822.9	15846.2	29088.6	14106.2	17226	16343.9	21121.9	35053.7	28658.7	38372.3	22018.7	21407.8	13942.1	28371.2	30742.7	19988.8	18847.3	13303.5	51603.2	23390.8	48939.7	37868.7	22854.5	23152.1	18595.6	18998.4	45294.1	33176.8	33561.2	43514.5	37236.1	37343.7	35362.1
0.74_228.5322m/z	10200.9	11127.7	9934	10642.3	10430.1	10460.1	10458.5	10459	10465.7	10555.5	10229.8	10590.4	17529	13652	14828.6	15361.7	18230	15746	16090	14420.2	14048.5	7937.16	14471.9	16063.7	15086	18593.2	18968	17739.4	12072.7	7035	11858.7	9906.46	11796.8	10210	22806.9	9352.24	14334.5	7849.77	11046.6	9006.91	8572.2	19023	10001.3	10016.5	8470.05	8370.13	8598.17	5531.09	4833.33
0.74_269.5192m/z	9301.8	6590.18	7647.97	7926.19	8335.49	6849.7	8460.72	7332.05	6526.24	12681.1	5835.51	7730.69	2926.71	6030.53	5249.13	3042.39	6727.74	4572.94	4296.42	3261.4	7074.73	5711.5	4409.55	5294.17	3089.48	3219.95	7369.49	9585.79	7303.12	6776.46	7785.15	5481.73	4760	5754.39	9210.56	2454.8	16184.3	18327.2	10557.1	5338.51	7121.61	11532.9	15736.3	11996.2	13514.9	22196.2	18851.7	11703	20450.4
0.74_284.9872m/z	255294	240194	245786	247207	241149	248916	248108	245084	242740	253607	231863	257181	297168	286531	289155	227750	347935	242790	207808	278551	300246	289211	275026	255969	228710	241768	280369	303132	320638	216881	225640	312508	276587	272102	283443	280447	281757	279841	302566	293552	297702	290799	281945	289285	288028	284228	235056	207810	256665
0.74_297.0590n	607426	573878	608817	623186	597803	602059	599941	599785	607148	599929	610866	591660	429791	418029	403372	400788	518970	394957	500688	402591	437881	375132	443149	475072	446523	507095	497807	769264	555868	547585	656348	635981	605961	604882	839183	520443	926433	899501	667542	624836	621534	597326	871867	838076	886530	1.01276e+06	866536	808746	894392
0.74_301.9981m/z	145232	138934	143004	141339	149775	143055	142510	143499	143173	147873	143398	139789	147856	177738	168703	190417	172204	221620	244570	162675	148184	176397	200858	222389	210375	213496	192267	235700	120673	155204	182696	199654	152681	155659	236114	170867	210510	205480	154111	147365	132600	173339	118805	111899	113934	132550	158813	135318	145986
0.74_304.5704m/z	22228.1	18352.6	20356.8	22725.2	20639.2	24057.8	20421.1	22777.1	18578.3	22661.8	20995	20919.6	51420.5	39757.9	29440.3	30128.6	21732.5	31598.6	41252.2	25202.2	42006.4	31735.5	48712.9	44307.8	33768.4	35927.3	63007.2	40234.3	6767.74	20616.9	20045.7	12250.5	10728.8	14933.7	11576	14334.5	22236.7	29164	12634.6	8117.96	23315.3	22256.6	8497.44	9261.91	6793.46	12887.9	12460.9	15394.2	10229.9
0.74_310.0728m/z	402900	397618	398476	414442	397202	408084	401627	401395	395184	413361	410125	391307	271061	311554	327630	261210	589849	303445	346353	284518	419681	356535	318973	397458	337625	331339	353465	615569	356568	313406	427301	541942	485652	616061	459139	483321	619293	715047	460140	509741	819719	446220	561958	496269	552514	605023	547789	501824	561449
0.74_311.0046m/z	144192	134663	146532	145743	137987	143700	141352	140691	141375	147510	139676	139860	206409	172064	139277	192517	148392	187711	202666	163114	150125	147199	209244	211951	204148	224278	208726	168255	151969	138205	124053	131322	134886	109446	180711	156789	155176	149898	160178	135391	151436	164636	139666	139010	139828	134223	156767	136656	135375
0.74_346.9803m/z	442925	428629	445979	465347	440545	447798	461236	421722	451347	438152	446243	452507	351799	340116	335602	361308	481641	359729	342466	403058	408997	306643	342159	346244	355944	389955	351387	592041	575520	427517	471897	464204	543313	483264	643116	512208	550737	579221	531763	574378	536949	557376	751535	669455	685605	621494	589885	509244	527773
0.74_383.0276m/z	1.5431e+06	1.4912e+06	1.50814e+06	1.56247e+06	1.51134e+06	1.5482e+06	1.55301e+06	1.50876e+06	1.53665e+06	1.54197e+06	1.49997e+06	1.53042e+06	1.20821e+06	1.07816e+06	1.63695e+06	811115	2.21618e+06	1.06592e+06	962226	1.20793e+06	1.66958e+06	1.65236e+06	1.20386e+06	1.11944e+06	931731	904101	1.27271e+06	2.48455e+06	1.0542e+06	971635	1.28407e+06	1.91055e+06	1.33979e+06	2.39132e+06	1.8901e+06	2.1804e+06	1.51172e+06	1.90552e+06	1.17474e+06	1.14493e+06	2.78443e+06	1.87086e+06	634040	543245	753330	1.22832e+06	2.35136e+06	2.30369e+06	2.10646e+06
0.74_401.5200n	45645.2	46536.4	43183.9	48200.9	42968	44489	45045.2	36773.2	48761	46855.3	50450.8	40339.1	44027.7	49555.6	51834.6	28829.7	83562.7	40124	28765.7	34983.9	65301.7	58169.7	59707.5	50020.8	30362.6	23481.4	67278.5	59635	31582.6	20201.5	28128.7	45097.9	34307.2	44923.8	44547.8	40555.5	52309.6	37415.2	34603.5	22156.9	48981.3	34588.7	34689.2	36813	41813.8	62923.7	45771.1	43149.2	54628
0.74_411.5323n	84548.2	84683.5	78921.3	82213.6	77374.2	84042	86865.7	81460.7	75143.8	97017.5	78806.3	77095.2	63352	65069	71391.6	37759.8	120350	57151.3	58202.5	48396.7	101219	66192	70424.6	59726.6	57688.5	47525	79533.1	100027	72497.8	46894	66445.1	77459.5	65392.8	102412	110901	80390.7	122584	136752	94118.9	78675.3	99466.3	74937.3	123060	111405	117091	166451	109263	110189	127271
0.74_425.0372m/z	302860	311622	299110	293491	302218	305312	285333	299944	308393	303028	295363	305130	470364	452661	394197	375973	490396	388339	348844	408527	471044	424081	425802	412898	339529	351957	459376	377065	319384	275043	272077	385154	295489	329458	320696	278564	281901	300229	309512	303987	308504	347865	300645	307553	305757	310556	218283	208286	247147
0.74_553.0181m/z	94965.7	99028.2	87517.7	104975	97667	96125.5	95900.4	96179.7	98640.1	93502.3	97966.5	96633.3	63694	68136.7	55211.3	114006	65093.7	105125	83280.1	87970.3	76021.1	43633.3	52260.8	78496.9	87690.4	89023.1	47261.9	197362	103058	102005	128146	117783	145298	124238	232899	131262	111790	154607	107435	160501	115587	176061	89751.1	92764.8	78772.7	75470.7	121868	99681	78674
0.74_555.0364m/z	171270	158816	180261	182807	179640	172443	173898	172921	182311	163544	179017	173099	144509	127364	117408	179648	158312	159839	131155	188647	132608	86879.8	111391	124519	144513	127689	122073	245343	249475	128476	139649	132063	207345	161859	215898	193832	131445	165815	210903	229447	204694	215100	243237	274406	223376	176092	220690	187429	151060
0.74_584.9930m/z	65412.8	61067.1	71573.4	70392.5	68293.5	77143.5	63473	69041.9	75508.4	65348	72068	60997	68068.4	65817.3	65829	65464.3	81066.4	59360.9	56269.7	66970.5	80046.1	58077.2	69383.2	62503	47021.2	53337.3	87778.7	90207.5	79378.3	32552.3	49329.3	73393.6	72987.5	70307.4	67208.3	60081	67266.2	69975.5	68796.3	72851.5	75565.9	65835.6	75739.5	69718.7	72019.5	78317.2	58673.8	69913.3	56377.9
0.74_621.0987m/z	66440.1	62319.6	85860.5	70068.6	69065.3	68755.7	70008.2	70348.2	70445.3	63420.5	82521	65382.5	63475.3	65933.7	61759.4	65354.2	131043	50959	56256.4	82770.4	118273	59037.4	69768.2	53999	33752.8	38086.2	86771.2	68130.8	52987.1	17489.6	37274.9	68039.6	56511.4	71504.3	40030.1	32886	59638.9	56353.4	64519.3	55515.7	69127.9	44293.2	62032	77190.7	64959.5	95533	27133	51892.1	60499.9
0.74_626.9657m/z	65567.8	57901.2	58968	76645.1	69723.6	63052.9	65872.7	64997.8	76271.8	70247.2	62647.7	55612.7	64715.7	63136.2	67393	65889.9	105158	58194	42934.9	67620.5	99951.3	74684	65940.7	60144.6	45511.7	30196.7	63542.6	98352	79469.7	40301.3	38171.4	87249.4	84962.9	90245.1	56921.6	58250.3	63455.3	65678.8	79870.9	59936.7	92339.5	66177.9	73631.2	73454.1	61393.8	71704.8	57967.6	51878.5	76402.8
0.74_665.0487m/z	9993.51	10154.1	16197.5	10833.3	16477.1	13824.3	11354.9	15722.8	11893.9	11165.3	12812.1	12525.3	8930.76	6909.45	8746.03	8596.87	11999.6	7536.58	5668.72	12881.1	8813.4	7110.04	12254.6	8645.06	6046.81	3000.27	8096.08	21148.1	14151.4	5378.21	11138	17370.5	19644.4	19673.1	9445.26	7299.06	23772.1	17244.4	20614	27429.8	20644.7	17057.5	30443.3	29448.2	26721.7	26814.1	23589.4	26912.3	17268.8
0.75_149.0030m/z	48071.1	47527.7	48025.3	48833	45407.9	47129.3	45137.6	46779.5	50983.6	44977.2	50858	44946.9	44274.9	47898.3	52590.5	47856.7	47947.7	57246.8	57475.1	48502	52983.8	55817.2	55454.4	49889.5	52886.5	54513.6	57459.8	65227.1	49910.2	50166.9	55916.5	61933.1	47631.4	48420	57087.1	56865.8	54217.7	59898.9	52829.3	48022.1	61848.1	63044.5	40730.5	36784	40070	38773.9	50622.6	48394.7	51346.3
0.75_176.5179n	10450.6	8428.25	9155.95	15823	7470.62	13256.7	10557.4	9492.68	10781.2	10980.8	7992.01	11614.5	27237.7	22534.1	18128.8	21742.3	22085.8	23731.2	15583	21227.5	16472	19333.9	25794.5	21487.7	19128.4	15237	28240.7	9455.19	6761.05	8644.91	10694.3	12905.8	6157.87	9949.11	7928.45	12921.4	10622.7	8831.61	6404.63	3780.12	10959.9	7746	2271.84	3039.14	3589.91	4886.04	8449.06	6458.91	6278.79
0.75_203.0041m/z	68673.5	68974.1	68517.9	68002.5	68791.2	68424.2	68882.8	68441.7	68748.6	67360.5	69185.5	69083.3	86244.7	77690.2	79054.2	72390.8	107797	84358.5	65569.3	86714	101710	90068.4	85885.8	73806	70421.8	63833.7	80873.8	105695	89956.4	54391.3	62704.6	94847.5	84235	93401.9	82074.9	88011.8	70002.6	81817.1	79597.5	79003.1	106109	96674.3	54782.8	60685.9	58350.7	57891.4	75115.9	66694.2	55593
0.75_316.0120n	478011	457899	458090	485036	471165	471843	464920	472393	468951	481348	466544	462787	618348	546237	642460	477938	578570	566147	534129	518397	645997	639552	564423	546491	508964	488660	602126	657558	417010	472153	500451	572320	458384	605239	574846	567062	543143	569427	464818	424566	604196	539287	350307	335101	346542	399672	513796	504065	461443
0.75_353.0161m/z	363073	360082	362723	371678	364651	369106	338784	364024	359752	365609	373451	360171	531181	497900	518042	444753	477474	512316	493178	448412	489817	549994	576729	533757	489801	473065	623022	476556	319301	347316	355808	419444	324192	356267	397337	412573	380571	367787	365322	307356	462103	409721	228026	245273	257549	299925	386440	372839	347991
0.75_369.0121m/z	715717	693025	714681	715652	701972	734771	714301	709188	711656	707707	697532	724606	1.57018e+06	1.29061e+06	1.40196e+06	869518	1.14752e+06	1.36512e+06	1.17735e+06	1.13599e+06	1.57832e+06	1.88805e+06	1.67311e+06	1.34024e+06	1.18466e+06	1.00958e+06	1.78884e+06	1.38794e+06	387647	602129	709515	854949	531615	877662	889245	1.30441e+06	553763	825808	473520	408795	1.15985e+06	1.07817e+06	172563	143593	170883	267407	701758	563450	396427
0.75_373.0219m/z	100928	96462.6	98048	105468	97032.3	103452	97487.1	105103	100975	93536.4	101813	101284	108335	101565	106946	90658.5	124540	110790	106290	101062	113813	113578	104652	102956	105429	99528	115781	148163	87547.7	93975.4	101023	106964	90827.7	126805	124029	143606	99063.7	124705	83815.6	88148.8	142757	133689	73145.9	67178.9	73219.2	87210	131044	118133	103934
0.75_397.0065m/z	205261	196285	197873	197859	199610	196942	210362	193930	203985	201721	194978	199360	373865	318100	488155	250200	549250	260786	165782	412311	389013	430347	335772	261362	185750	174424	329625	233005	212299	113661	107056	201779	181461	231696	178983	261648	128661	140839	179865	201352	241469	225502	137230	149969	155729	157079	189053	142667	165460
0.75_399.0210m/z	273605	268231	284501	280897	269584	276286	273970	275545	275665	277634	273135	275044	431594	316696	354408	318642	378677	352573	312167	342757	338086	367065	415206	339568	328951	314860	456517	338493	259168	212825	215146	244644	238947	254556	282265	333129	239005	250690	253822	227281	303831	299597	164441	167839	175900	205468	304043	302493	262501
0.75_436.0317m/z	125773	104758	133873	140013	132958	123839	127580	123417	129662	119571	132544	125080	149373	133033	113074	150197	167808	139898	130054	121276	150865	110181	153960	156783	133301	126032	162834	138560	150932	102326	116793	146428	129046	140562	126291	94400.6	133742	140761	154109	147552	131180	128032	138890	148041	150451	142837	113596	125236	124475
0.75_452.9960m/z	154686	163424	154459	164234	155270	161680	158373	156634	160239	154410	164953	156131	174221	216959	200763	171072	300848	191022	129851	180899	210310	196685	176454	176086	122404	126039	176694	261483	185704	87395.9	115932	250349	182559	204777	179852	153910	141103	166998	162555	223005	168176	199975	142079	160514	133024	141594	90326.6	94367.6	114052
0.75_490.0347n	226033	223031	249220	238151	247969	231701	235936	234029	240810	221925	251119	231697	294587	225819	203025	343959	198046	303443	294440	312484	276487	182465	223766	235237	318613	293462	213181	321663	199492	268822	278055	244128	246397	260392	308241	252397	197220	252378	253245	233596	278757	298067	191233	193708	167016	197056	230689	225752	177416
0.75_490.5438m/z	11761.1	12941.9	11277	13390.4	14260.4	12029.3	9735.41	15009.6	12017.7	10355.9	16181.7	11533.2	2816.77	4201.63	7691.58	4256.76	13403.2	4937.83	2251.65	6644.23	9154.38	1872.98	2513.73	4054.19	3211.36	2661.05	3400.22	17381.8	18126.1	4355.67	9840.6	9193.74	20897.1	15262	19164.9	12604.5	16899.8	17024.8	18250.4	16315.5	21592.8	10018.1	44256.5	33505	41702.3	41470.2	13983	11090.8	27254.2
0.75_517.0478m/z	68573.4	58954.3	61089.6	66684.3	67309	65176.9	65443.3	64113.6	66434.6	63305.1	67630.7	61168.3	65778.8	54267.5	83722.2	43851.1	91805.9	51827.8	52370.4	55476	74684.3	90485.9	55521.5	53048.9	44824	41806.7	65862.9	105159	58745.3	53214.3	65856.7	86603	62978.1	88874.2	76241.1	86248.5	81457.5	73562.4	63728.4	53264.8	112299	89894.1	35113.9	32098.3	41900.2	48353.1	62861.3	59944.5	62058
0.75_525.0260m/z	123192	117020	122066	127569	121196	128308	122887	120188	128886	115108	121850	126989	112121	92008	69630.5	156562	79932.9	145695	128525	132380	135896	60777.6	88188.2	123115	154785	135937	86682.1	178494	137884	121593	140368	113281	149788	138273	168324	129110	105165	133893	141179	160208	175334	178300	125612	130290	111350	104294	139519	114432	87302.8
0.75_591.0857m/z	29977.4	27949.4	35366.1	31752.1	33811.8	33671.5	30851.8	37884.5	30157.1	24041.2	36800.2	34564.5	40827.1	39386.3	38143.7	41369.4	59621.6	24028.9	23763.7	33943.9	51683.3	37574.4	45530	40690	17466.9	18716.3	42054.1	33901.3	26163.4	17736.7	23448.9	62834.6	22776.4	45949.6	22845.3	18258.2	30145.8	41474.9	27820.1	31340.6	26148.4	17240.7	45393.3	47302	43567.3	58125.4	22059.3	30730.9	33345.8
0.75_692.9433m/z	42135.4	41987.9	49960.2	50171.4	38608.9	44496.4	43511.8	54867.3	38452.2	43221.3	48309.8	42826.7	28172.4	24177.5	18560.8	31909	23379.7	33457.3	18208.2	35088	27012.4	12399.2	14849.7	10478.8	27559.8	28233.8	13407.8	69783.6	66098.4	31897.5	45672.5	41774.7	75655.7	62116.6	82132.8	43723.2	33132.6	40210	52577.5	64522.8	55762.4	63960.7	92750.4	95231.3	74503.3	68966.8	83336.4	66302.8	50875.4
0.75_785.9921m/z	22024.5	26458.6	32165.3	25200.7	31157.3	24731	26817	25946.1	28801.2	31412.8	21626	27279.5	9028.54	4402.7	7183.38	8890.48	20358.6	8411.87	3714.06	29425.9	21676.6	99.9306	1831.93	4788.45	5016.55	982.034	1393.69	28732.3	40316.1	8546.03	20834.7	18540.9	56058.7	58911.2	51992.8	21061.2	26758.6	34168.9	39444.3	51222.3	28191.9	15392.8	127173	130313	121766	95159.8	33837.7	42507.6	65100
0.77_166.0333m/z	242785	226840	238544	239551	234816	240200	245169	236982	236461	228854	242184	239019	167136	175653	172714	188820	210008	174162	178126	188819	187545	175697	178848	184939	178262	194082	189339	289711	251052	237258	265982	270431	276036	257960	343355	250477	367719	325067	275561	276952	287325	260178	340912	317613	338707	370666	338717	330112	329398
0.77_192.0181m/z	170646	161097	173225	169009	166790	168686	173396	168587	166711	164629	166675	173740	135580	124045	165747	100361	206847	123851	106780	136239	165406	157203	130387	124179	117653	113265	144274	236997	123772	118435	146042	191943	158880	235228	223383	226617	182326	212446	141877	131958	264949	208330	79162.2	60676	91864.8	148844	252310	254854	237182
0.77_332.9641m/z	505836	480922	511346	513625	500453	501497	499317	503144	506271	495799	497270	509201	597572	545393	447333	614901	589403	643698	585907	563574	606774	456149	530839	537138	607354	560363	558237	745204	557375	490793	517119	588200	592956	548560	653951	576178	483048	557075	554015	544849	643296	658899	474293	466409	458248	492316	443195	385181	403488
0.77_427.0176m/z	778070	760377	770144	769225	751604	773890	760314	767143	772261	781052	760397	756027	1.34597e+06	1.29651e+06	970977	847698	1.34965e+06	953896	604770	1.06612e+06	1.63495e+06	1.12536e+06	986509	748244	594673	578346	1.02541e+06	1.1546e+06	864793	481330	506281	1.24008e+06	840953	885646	818015	739666	655094	716488	815300	809319	900674	925919	593773	595221	591919	684058	408257	409063	493593
0.77_427.9901n	168485	161237	150867	157494	160683	154432	151511	163255	160552	159575	151834	164642	172552	170086	156528	160101	188897	203796	135272	185908	189587	161345	136717	145065	160345	139668	129212	270989	179475	139337	157941	222006	196120	199201	224765	246774	135620	177586	172064	184687	272913	242867	118173	111498	115731	117951	144033	137008	127175
0.77_444.9539m/z	213790	201116	206092	213772	215070	217411	205913	214078	217275	205007	215256	204533	248934	208521	192557	218827	243049	221326	213054	236508	224680	170220	237907	210162	211732	205099	243980	281033	260441	179760	192946	221362	227809	220337	267867	220896	202051	238887	227824	245712	242495	256291	266572	263419	248880	240924	222803	197937	202340
0.77_458.0365n	1.69834e+06	1.67386e+06	1.75562e+06	1.71746e+06	1.67318e+06	1.69337e+06	1.71491e+06	1.70599e+06	1.71407e+06	1.70243e+06	1.68831e+06	1.70677e+06	1.44814e+06	1.3672e+06	1.34358e+06	1.16077e+06	2.57315e+06	1.15287e+06	901479	1.46268e+06	1.94008e+06	1.31047e+06	1.22016e+06	1.13149e+06	942393	930505	1.23876e+06	2.11767e+06	2.29474e+06	934773	1.03984e+06	2.35296e+06	2.02077e+06	2.26259e+06	1.93662e+06	1.55445e+06	1.55372e+06	1.64403e+06	2.05419e+06	2.40433e+06	2.23996e+06	1.83319e+06	3.26407e+06	3.2536e+06	3.5195e+06	3.2985e+06	1.29326e+06	1.22673e+06	1.97184e+06
0.78_134.0404m/z	43885.2	40723.4	49120	51345.1	46035.5	46426.3	45638	45900	49155.6	42168.7	51262.2	42735.1	40989.5	47413.3	48743.3	49320.7	45892.9	49006.2	50115.7	43022.7	51366	40322.3	51396.9	43053.4	44348.2	47168.9	56162.5	64400.7	52621.2	42499.5	52942.4	54482.3	48832.6	45886.5	49933.5	45350.4	63068.3	51431.3	47780.2	49652.4	56718.8	48357.9	46118.9	43317.8	36857.8	42830.6	42054.9	45627.9	44607.8
0.78_154.5252m/z	66054.5	66268.9	69053.6	65019.4	63754.5	66148.8	66712.2	66955.9	62970.2	70214.8	63586.5	66741	41120.2	46861.7	40216.1	40437.8	54614.9	34216.7	38359.9	38633.8	38738.7	37441.6	36375.8	47228.1	43290.1	57399.2	43480.9	72708.8	73917.5	64844.2	66762	70209.9	73584.6	64237.8	102163	65935.7	105561	93666.3	87860.1	95162.7	74067.9	70440.6	118584	108068	119427	117367	85470.5	85751.9	94331.2
0.78_177.0089m/z	52787.5	48191.1	47047.3	48317.3	49025.4	52605.5	43279.4	49426.3	50551.1	55668.7	46168.5	46427.1	60735.2	53113.6	60941.2	49811.2	59703.7	61932.6	55587.5	53656.1	51353.2	64799.1	62714.5	58242.2	57543.7	58721.6	61405.2	73767.1	50116	45717.5	50778.3	58100.8	42693.1	45288	54471.8	61768.2	55154.2	57411.7	51241.5	44243.8	61217.2	65974.8	32840.4	29470.6	35619.6	38761.5	52551	46828.5	45763.7
0.78_288.0201m/z	117390	107298	115028	112192	113600	110174	116191	107654	115490	115572	108726	114371	162951	141019	114012	118711	168525	119319	100711	113804	152883	119342	116979	108295	102318	98351.8	118802	137380	217858	63878.6	74054.8	170737	136776	116458	113349	99386.5	97735.8	93893.9	160031	158808	120629	144127	186804	175713	186022	175920	66885	55529.3	93779
0.78_305.9696m/z	80201.4	84041.6	82533.5	76479.9	79261.1	85119	78554.7	80268.7	76425.5	87909.4	76125.3	83136.5	92392.5	112232	107806	92438.4	131854	116311	99444.8	95758.2	122114	127001	98159.5	116205	104546	98025.4	99324.9	155570	104056	73231.9	82411.3	132408	98806.1	94708.2	125415	103085	93565.2	107900	93259.2	104758	99152.5	130048	72306	67529.2	69148.6	75596.9	55244.4	45721.8	60120.1
0.78_335.0064n	351498	346988	352831	362948	359781	353615	364724	348739	356060	369746	347196	348165	384463	382311	349081	397066	414388	431583	416692	385653	397908	344053	380101	406989	424116	406015	388426	546755	354496	377168	394511	386868	357270	382020	480013	501472	361986	451235	364689	359902	459694	468615	334286	333481	323229	334003	383642	325578	315641
0.78_379.9486n	2.00844e+06	1.92117e+06	2.04521e+06	2.03578e+06	1.98161e+06	2.00937e+06	2.00843e+06	1.9844e+06	2.05261e+06	1.98255e+06	1.97318e+06	2.00317e+06	2.37729e+06	2.12059e+06	2.29088e+06	1.64248e+06	3.6658e+06	2.13219e+06	1.44459e+06	2.18712e+06	3.31365e+06	2.49907e+06	2.08902e+06	1.72837e+06	1.50257e+06	1.34391e+06	2.19851e+06	3.24313e+06	2.22007e+06	1.16224e+06	1.40822e+06	2.84768e+06	2.1241e+06	2.79399e+06	2.12075e+06	2.43173e+06	1.55561e+06	1.93121e+06	1.94017e+06	1.99073e+06	3.59098e+06	2.55055e+06	1.28232e+06	1.19411e+06	1.3622e+06	1.65159e+06	1.78493e+06	1.72515e+06	1.92507e+06
0.78_388.0011m/z	584666	582143	600258	608452	596785	591985	605639	588805	593709	603087	580744	599566	500733	502666	485579	518418	567371	541968	516800	510253	564579	487558	490738	516656	517019	524058	499297	856580	677846	675772	721877	691090	763820	688739	932084	738738	734767	756526	730513	789906	774736	765376	755389	714035	704639	644957	827544	817472	696304
0.78_539.0034m/z	392679	371630	452359	434917	417358	407316	412547	401841	430931	378932	434418	410967	205915	173723	144449	286340	220458	247206	198252	295221	268124	124778	149311	183510	220067	211112	135508	595247	539099	282970	441157	409286	650216	631197	652330	356526	413016	567105	546791	773094	658828	500445	1.0315e+06	956342	764955	621063	604338	594981	519163
0.80_182.0296m/z	206205	196725	200011	206501	207794	202777	191779	200233	204475	207652	210674	192996	191641	222259	207812	202294	220168	234300	244339	203478	219987	222962	224042	223790	231550	233681	254737	280102	216166	220720	244500	258251	222256	203449	258826	222956	264590	258887	220790	209113	259873	260148	191088	183682	187599	181440	202489	200317	204431
0.80_193.9301m/z	452324	424271	449375	440869	427818	442648	432889	428238	440323	458493	422928	441844	454044	436924	402179	448126	429811	473989	518578	391659	335080	358533	480099	430067	553499	596139	506317	609115	497482	528619	527769	414484	418483	384428	645484	590277	608596	627080	485392	434631	482893	571816	439494	380251	405302	441482	561471	438902	480478
0.80_216.9802m/z	492783	488030	496072	494310	490490	492174	492204	492449	492331	490216	495639	490969	502419	540306	527232	534694	522912	594531	610357	516769	531484	538344	546093	539311	576556	609873	583658	644949	509254	551330	641044	642586	563069	505684	673711	597605	631481	608891	536459	497273	652804	650130	469252	430252	453322	436483	538758	518942	495910
0.81_187.9412m/z	18913.4	19595.9	14503.1	15740.1	16698.5	17736.5	14259.9	17349.1	15948.7	20916.2	17015.4	15005.1	19405	16613	27160.7	10765	25689.4	21591.7	16773	22373.2	22933.6	30635.6	22746.1	20688.5	18715.7	16443.8	29013.4	27644.4	11994.4	16182.3	15119.5	21574.7	15420.2	23250	21175.4	32562.3	12350.8	18046.5	10386.4	10553.6	31000.2	29308.6	4615.06	2407.23	3392.25	6369.22	21242.9	17860.5	15485.3
0.81_211.9408m/z	60063.9	57685	58106.1	57832	58235.9	57828.2	56991.3	58287.5	59296.1	58277.4	54410.5	61883.4	56390.1	56012.3	51151	64202.2	52184.8	68343.8	68328.8	54087.7	42733.8	52738.4	60556.5	61875.9	75714.8	83987.3	62979.4	88841.6	73717.1	86758.7	79527.9	63794.9	72663.7	54994.5	101277	88972.7	79682.4	79273.4	65600.8	60477.3	68303.9	83063.7	59131.9	53367.7	55629.9	55351.7	74194.3	57797.6	57742.1
0.81_221.0205m/z	280846	279601	299352	295571	278741	288363	288122	283112	290434	280482	288633	289451	222317	222186	199165	209221	335222	200093	175689	226513	262796	192590	224105	220982	189295	188892	234812	330148	388786	168448	211405	354545	345346	341691	348748	214045	372741	348394	383328	436012	317550	292794	701425	685861	663304	656577	205368	213457	389533
0.81_221.5223m/z	20209.5	19797.6	21125.1	20790.4	20898.5	17872.4	19895.2	21336.5	17766.6	21160.1	18181.5	23584.5	21013.5	21271.6	16785.6	21221.1	26991.3	14811.8	13108.9	18162.1	19239.6	19952.3	16972	21487.8	16154	13661.9	21278.4	19820	37741	9512.56	11704.5	22031.5	24607.3	22359.6	21836.2	12684.3	17569	19688.5	31894.3	33608.4	15238.2	21916.5	54686	54942.8	54770.2	47860.3	6687.42	5900.44	23011.3
0.83_126.9722m/z	1.73391e+06	1.62667e+06	1.68107e+06	1.71928e+06	1.62906e+06	1.71827e+06	1.64661e+06	1.63845e+06	1.69666e+06	1.73932e+06	1.63892e+06	1.67708e+06	1.67863e+06	1.72303e+06	1.63195e+06	1.66115e+06	1.7548e+06	1.84423e+06	1.88957e+06	1.67409e+06	1.70852e+06	1.71713e+06	1.85931e+06	1.82013e+06	1.88317e+06	1.9713e+06	1.96529e+06	2.37587e+06	1.79304e+06	1.78706e+06	1.83213e+06	1.91282e+06	1.76344e+06	1.69854e+06	2.2938e+06	1.99679e+06	2.08192e+06	2.12202e+06	1.87517e+06	1.77404e+06	2.09725e+06	2.09546e+06	1.63235e+06	1.53407e+06	1.59898e+06	1.65241e+06	1.88875e+06	1.67513e+06	1.73041e+06
0.85_343.9864m/z	92792.1	90200.5	92124.2	97057.9	92075.2	93124.8	93929.8	89496.3	99969.1	85613.7	91373.9	97462	108268	101107	90039.6	117956	109367	126942	109897	98214	92605.1	84668.3	107611	119928	133924	127256	113813	137884	126609	102744	98192	99952.6	106029	94834.4	131126	103953	98240.7	109261	107576	100528	106102	119677	107172	98061.8	105141	96338.3	104432	68277.1	80953.1
0.87_211.9665m/z	190897	185733	188950	192056	187238	188207	188723	188169	191891	191285	183098	190512	217517	220694	199084	191458	225183	218226	201713	199230	213837	213942	213112	205425	204468	205441	225712	294429	208864	166258	193455	240324	215233	201028	255803	241726	216345	228141	199054	197159	257896	258679	172354	171842	175951	188856	186021	161277	183492
0.87_284.9626m/z	14255.6	13651.3	12267	11416.8	14125.9	13372.2	13258.8	12933	13373.7	12542.5	13538.1	13226.9	16805.2	15890.2	19989	11915.9	25699.3	15391	9167.36	18473.5	23011.7	25835.7	16538.5	13008.5	12033.8	10524.3	14105.7	25166.7	16774.5	8546.26	8419.73	22579.7	16161.4	19471.2	14838.7	20327.4	11588	12045.2	11659	14097.1	27291.9	20642.3	7750.25	6756.86	8119.34	8899.51	7142.57	5920.01	11187.1
0.87_286.9204m/z	174003	172136	172975	177272	166624	178476	172910	171692	178810	173671	169673	172359	152645	122292	153466	135185	152159	186291	141949	174449	153305	141466	123301	123301	159595	131845	115609	335996	178293	162748	186025	195890	211383	221047	259827	359094	146877	189807	169840	173523	365921	310986	56047.7	43607.4	54835.8	74847.2	240819	240041	166176
0.87_290.9117m/z	122401	112140	115919	118160	108806	114173	115535	112250	122664	122991	104715	115620	113717	117907	109463	110029	112095	132215	127718	111559	104512	98434.3	110812	109785	131179	133892	118262	171956	147747	130049	134837	129256	134015	110032	176940	152378	155877	152186	142201	145167	149635	155468	112153	105552	101247	108379	121152	108363	124340
0.87_327.9440m/z	232218	226289	231333	230554	226364	224742	222540	232825	225939	238300	222008	228460	225135	204469	216518	216068	225891	265164	204986	235951	254019	196117	188552	193616	217690	215034	191095	376440	292175	220364	245913	294596	294674	272636	338501	377692	219830	242907	259857	283781	389917	367055	176113	170491	176604	177617	261312	248539	205746
0.87_334.9713n	777240	783169	771492	789372	774642	779026	779201	779027	779337	777517	782009	777783	853112	796537	948816	635519	1.28831e+06	805737	566500	834489	1.15144e+06	1.02795e+06	804167	670775	556698	538817	823345	1.12697e+06	852977	505500	575807	1.12086e+06	832255	1.05462e+06	821541	951004	676930	789204	819143	802950	1.17605e+06	966133	584924	588301	637990	804776	748949	635714	685509
0.87_420.9453m/z	110681	108074	107978	110978	106596	111356	107705	114922	107818	105310	110434	110201	146307	119248	110688	97546.5	170711	120038	93245.2	114340	178489	106552	119792	96656	86630.6	79772.7	116805	187111	136303	74477	89096.2	145235	128864	146754	121332	138750	86892.5	107574	117374	140637	193966	152020	132949	118713	123341	113174	94084	100167	95349.9
0.88_154.0024m/z	41338.2	40149.6	37925.2	36220	38007.7	37580.6	41269.2	38178.7	39521.8	39352.7	36730.7	39501.8	43588.4	40095.2	77083	30086.8	88236.5	44946.3	31462.3	50492.7	68641.4	104989	46909.6	37867.1	32814.4	30292.3	52199.5	73331.1	32880.5	30029.9	31786.4	63900.3	36280.9	68030.5	40269.3	91872.7	30605.1	35975.5	29416	27628.5	130862	58671.2	17146.6	16801.5	16432.4	17798.4	43553.7	42041.7	35395.1
0.88_176.9982m/z	25407.6	27181.4	25529.7	26601.8	26797.7	26229.7	26413.5	25892.8	26198.3	27485.5	27226.2	24511.4	32527.2	31114.1	38872.6	24340.3	39899.4	30517.5	28037.5	32278.6	34157.1	38712.9	31079.3	29048.8	26948.2	24348	33551.5	44723.6	22993.2	20056.7	25984.6	32314.1	27988.1	31503.1	33049.7	37407.7	27170.2	28296.3	22425.6	27957.5	44547.3	37662.1	14431.4	10309.7	12159.4	17947.1	27609.8	26360.2	26053.9
0.88_246.9786n	2.34475e+06	2.2377e+06	2.33197e+06	2.31731e+06	2.22674e+06	2.32759e+06	2.3351e+06	2.2556e+06	2.30804e+06	2.31699e+06	2.24014e+06	2.33437e+06	2.8243e+06	2.47522e+06	3.33312e+06	1.83168e+06	3.38696e+06	2.71994e+06	2.18937e+06	2.50365e+06	3.12675e+06	3.65018e+06	2.92892e+06	2.42689e+06	2.23129e+06	2.02646e+06	3.05057e+06	3.96812e+06	1.85643e+06	1.66102e+06	1.9896e+06	2.95339e+06	2.02e+06	2.94663e+06	2.67433e+06	3.85588e+06	2.05377e+06	2.41606e+06	1.81276e+06	1.72611e+06	4.0198e+06	3.04503e+06	1.08901e+06	960289	1.20377e+06	1.56104e+06	2.73299e+06	2.51236e+06	2.36438e+06
0.88_277.9739m/z	364938	350432	371295	376614	364951	361316	363327	362732	364867	367115	373711	355798	495433	447597	494625	402469	500434	461508	461897	456575	525972	567969	533876	482741	457260	450590	590288	583577	279564	322040	367242	421050	332048	448405	429624	520094	368443	433625	322352	283014	586519	481312	210733	216080	218565	253403	399787	364635	314983
0.88_322.9703m/z	852672	826780	822727	856672	828887	856634	848872	836475	844221	867245	797784	851217	1.21776e+06	942784	2.04197e+06	525981	2.21537e+06	1.14575e+06	641240	1.15082e+06	1.8589e+06	2.57989e+06	1.29582e+06	875700	685061	547813	1.33677e+06	2.00107e+06	516479	427164	585223	1.35485e+06	667105	1.71867e+06	906156	2.29026e+06	520828	810510	478961	456398	2.73339e+06	1.41835e+06	116117	90833.9	125555	231017	1.03694e+06	1.08207e+06	777359
0.88_351.0108m/z	330100	321632	336903	333761	336933	335333	321136	338641	336444	322097	326158	341319	436416	403360	467460	347080	593271	381594	302651	409220	539866	469769	434741	356484	314604	291215	422067	415124	356119	254415	257526	458144	341152	422670	306720	357785	296479	317605	327668	325464	445978	365673	273774	278302	285269	310199	284871	275202	298608
0.88_394.9888m/z	139657	139316	143027	142248	140857	140681	140723	140870	141470	141867	136947	143680	176436	194845	222635	143252	272955	229787	157046	179579	226735	269458	199732	216220	158623	141091	200089	289038	166437	96125.4	126156	246108	158533	229006	209176	232205	135191	186581	138598	173986	200075	225915	133329	136288	126001	113866	107085	96202.4	107776
0.90_162.9930m/z	39083.2	35228.4	40427.1	42138.5	38657.4	38151.9	36559.8	39932.6	40260.4	40215.4	40670.1	34986.1	39312.5	39454	41614.8	38299.5	41877	44502.2	45788	40326.9	40223.7	36196.6	44279.1	43458.4	41153.7	44407.9	47198.8	58540.2	41504.6	39431.7	45421.1	48620.2	40064.1	41739.4	51561.4	44437.3	52265.6	46386.3	40997.6	37844.7	48929.8	48926.4	36001.2	36059.7	32423.9	36166.6	38099.1	41631.6	42649.2
0.90_190.9889m/z	191364	182157	187733	194856	188969	195396	182196	189808	186331	200259	188747	182691	201909	205318	211256	178378	247905	219115	205361	207703	229098	223615	215699	194628	203751	200876	233747	275316	205666	194415	215001	243036	212823	218952	239733	235529	230035	222584	204546	196493	285624	247800	163042	144500	156988	170753	181485	167930	186349
0.90_235.9565m/z	109270	97979.7	103463	98957.3	98458.2	99829.2	103516	94117.1	104276	99615.3	99334.3	106628	103168	102274	103255	100240	98468.1	118043	114484	100824	104997	104819	101334	104325	115310	119427	110910	158097	120118	115805	122312	115271	119213	106775	164003	145833	118257	134957	115075	111403	138640	154330	87653.1	75018.5	76316.3	73022.2	123728	106416	101877
0.91_357.8947m/z	128002	126566	138365	129472	139031	134857	132855	125644	140448	136270	133791	123825	123602	139826	142571	137078	125287	157104	173797	133304	126270	136590	154556	144098	160546	189446	170604	204648	149076	158229	171593	162562	152970	138044	203354	167089	195520	192584	145948	138001	176885	182708	122012	107557	110857	118801	155180	139300	142315
0.91_363.0018m/z	476956	453001	485374	480994	472073	472851	475873	467989	477201	477436	475964	466197	673654	585828	507428	503112	716046	702273	668058	520483	783826	606695	756898	786495	687638	581701	832303	997643	344105	327716	449180	555314	423993	503682	538583	557299	395816	583868	383119	422366	758373	720512	304183	298396	290917	329257	524385	420891	363739
0.93_128.0358m/z	22946.3	22625.2	23255.2	24130.3	24874.8	23077.8	24780	22948.5	23683.2	22325.3	24712.1	23410.2	7168.51	6183.23	7568.73	7710.51	7778.37	5130.75	7175.85	9908.59	7148.43	10898.4	8352.39	6286.34	6523.58	6537.31	9036.15	13636	12963.1	12980.3	14456.9	12120.2	12854.9	10534.9	12100.7	14880.3	8067.72	12255.8	12187.6	17652	17049.9	16902.2	57101.6	76314.9	74989.8	69655.1	74532.8	36289.2	30955.8
0.93_202.9638m/z	394693	387307	390290	387443	397385	403556	384223	401408	400241	388381	401116	378818	389766	420355	398857	389216	418182	450494	436151	421292	425161	425765	429945	418511	441014	451532	465760	536060	439538	409120	463541	496159	437733	424036	546684	471731	473386	494133	427726	409754	517027	528145	404485	372184	380868	392071	398231	365935	397294
0.95_123.0562m/z	20701.9	21634.1	20381.3	17957.4	20671.2	20724	19475.4	20839.7	21488.9	18188	21244.9	20455.7	43157.9	32628	21376.8	33802.5	12355.6	24840.8	29467	39060	33138.1	24251.8	22745.7	22876.9	19568.7	23611.1	32572.7	42982.3	15902.9	14446.1	13500.5	21530.9	18470.6	18227.8	22208.9	21242.1	12941.2	14564.6	17909.2	16021.2	26313.1	32570.7	22330.9	18907.4	18945.4	18580.4	29348.5	26686.1	14176.3
0.95_291.1306m/z	35933.2	37420.4	39295.9	35681.2	39511.2	39906.5	30974.3	40342.2	37850.1	40898	37879.3	33890.8	30.9793	355.887	443.07	43.5	178.773	12.3868	27097	342.01	31850.1	198.221	231.66	28703.7	24492	26471.9	197.849	38160.5	1668.19	31168.3	22407	5.49775	23196.9	26701.1	26013.5	20574.6	5.41713	21099.4	19799.8	26.186	19560	24830.5	250880	251746	268783	225040	38557.2	35217.7	19279.3
0.95_314.9970n	475344	472567	472008	483137	482462	475100	478111	473691	479297	483219	472216	474306	577027	558083	461701	552524	597860	616835	685204	479563	562646	508170	660182	731253	708649	655018	699343	809200	447479	419471	483986	542360	476372	469829	566536	514512	501024	628420	467786	475393	625066	643032	442210	419469	416041	435602	498103	403499	430226
0.95_421.0078m/z	400351	367129	406722	404015	391547	395010	393354	390475	397302	393834	391827	393705	502337	455633	360837	395423	645608	454877	372636	393316	652877	364185	478796	454996	391152	328348	484612	603123	412321	267432	319898	482122	417128	433802	420370	355627	369041	445890	399991	467769	503821	494275	427316	391622	390210	426722	326161	287989	367987
0.97_209.9810m/z	176666	179458	179781	178596	178608	178219	178830	178036	178435	184345	173481	178516	204845	204893	168429	173909	246103	191434	153330	190512	231641	183297	185669	153558	148360	132685	176988	252201	246912	139946	139738	239499	212253	195798	200272	180131	160289	184954	221034	218988	217808	209165	223288	226276	222708	221965	133112	115431	161282
0.98_226.0928m/z	28764.9	36720.3	28899	28718.3	36487.4	27994.9	34570.3	36919	29061.6	28419.8	35122.4	30381	57073.4	44389.7	63999.5	70531.9	100580	34495.3	22207.6	87427.1	46812.2	49806	42135.7	39731.9	20584.8	23881.2	41980.5	15966.2	45720.4	12115	5493.29	8297.67	28962.8	16005.9	10812.5	35474.9	4445.34	5554.14	19863.5	25571.5	13566.3	29459.7	48462.5	74267.7	57320.3	35700.4	37789.7	15434	26658.9
0.98_228.0112m/z	113348	108396	111077	110663	112275	110975	112973	110841	112920	108606	110939	112428	150273	132693	127256	139559	191844	107354	78562.4	151019	121129	109631	120983	105195	83967.3	86059.8	122805	126419	155602	69896.4	72799.7	114205	107589	107496	111024	89490.4	87549.3	99255.3	122577	131505	100612	111394	152787	186527	165927	143331	92447.3	81245.9	96925.2
0.98_410.0146m/z	296589	282527	284575	303510	313079	299620	284069	294323	301555	294027	307381	283096	434001	397447	384059	365920	531833	397207	295949	436166	422837	396540	413772	353116	301888	301708	393479	376262	386854	187994	209621	361498	310356	302777	298690	292505	241777	264036	309270	356095	303063	330506	359698	433492	399643	335465	213512	208432	245709
0.98_455.0120m/z	327570	328600	332500	339608	332315	330093	331963	331673	332747	325578	337945	330996	544003	463182	492253	437490	927416	356670	261614	595460	486351	406494	436663	384195	257376	258500	445780	377479	436124	152245	196097	335258	295855	288897	280302	246895	233585	288884	318343	360334	264346	305679	463524	610835	514676	386694	209052	181731	270818
0.98_471.0437m/z	17637.1	18189.7	24024.2	17601.1	24248.7	18447.3	20940.9	20175.9	21334.5	20568.3	17962.6	19997	49990	43316	63164.6	70896.2	75481.8	23139.3	17858.3	65155.4	23610	27711.3	30614.3	37053.8	18953.8	19622.4	41273.6	25489	13842.9	3950.76	8714.26	19411.8	15534.9	22480.1	16509.9	17554.4	12788.1	14172.1	10888	10213.6	10870.2	18866.4	22178	39593.3	25459.5	17792.2	24771.2	13235.6	15044.6
1.00_153.0121m/z	19457.3	19744.9	20175.7	18820.1	20187.1	19755	19498.3	19766.8	19609.6	20171.9	18984.8	19908.2	24233.5	22586.8	19842.1	21476.3	24635.5	23052.2	22117.6	23796.9	22096	21707.9	25465.1	23069.5	21096.6	22223.4	25188.2	20610.6	20925.2	17373	18411.4	21945	20694.6	23514.1	24793.5	25768.2	23775.6	20177.8	20631.6	18933.7	22776.1	24368.7	19819	22517.1	17234.9	21616.1	22606.2	20353.7	23568.2
1.00_161.5152m/z	14194	15533	14298.3	14958.7	15540.6	14378.2	14880.2	14861.3	15182.7	14548.5	14701.5	14967.8	29846.6	26759.1	38162.8	40754.9	42989.6	26132.5	22593.4	44801.8	20009.2	24794.2	24478.4	21321.7	15700.5	21534.3	21666.4	14101.4	11878.3	8555.58	10593.7	11414	7049.36	7156.7	19225.9	11912.2	4863.93	7086.59	5017.43	5702.43	9120.33	17717.3	16840.8	23115.4	16772.6	14408.5	29103	15990.7	12084.1
1.00_285.9777n	472816	461622	474908	475737	468578	472180	467361	470752	481762	469270	466871	468055	791850	706930	764534	805560	838714	595884	544037	881970	546571	602395	747653	702360	585191	635409	754878	516279	497830	358380	318978	383777	389342	366524	459429	491121	359179	384171	431292	425311	429738	477674	473593	584560	518022	439694	527751	379915	421879
1.00_360.9446m/z	181108	178213	180967	176184	173712	175209	179988	176135	178523	184727	174736	174997	194386	179356	161630	192903	202169	182010	143843	218311	181113	151595	166543	151907	156965	160407	164346	249913	218895	140253	143813	206457	197746	184895	204264	195698	169696	179322	180640	209663	217473	223989	204427	206334	191939	183149	162949	138445	166355
1.01_196.0094m/z	150163	148039	141557	144626	143901	145481	145589	143214	145555	150704	140055	147924	166809	161899	151791	152604	180784	161028	156465	162062	176736	157969	170028	151488	146533	151500	164775	191349	191356	141276	147038	181094	159468	157913	180506	165959	162394	172063	167422	171548	174599	176246	169807	168404	174845	165242	141214	126684	141472
1.03_334.8748m/z	105461	97626.7	101864	100132	93786.9	98930.2	102418	83022.3	113482	105955	89631	102123	86629.9	77525.4	69932.5	107435	51886	107270	111381	88256.9	58094.9	57408.2	81832	87880.3	126645	142592	65754.9	176674	102049	144491	151378	91954.2	116350	89581.2	180886	162159	144893	144750	116544	110094	140713	153206	78109.5	67036.2	56785.5	57778.3	149610	141363	96700.7
1.06_216.9439m/z	151555	148917	150913	150348	150506	150445	150665	150149	150010	154968	146952	150149	163526	163698	166083	133347	176168	158240	128581	167750	178313	171783	166422	143870	150212	142014	147731	209518	183820	124413	135276	196412	170579	169985	202914	190850	179715	176711	171984	170091	191824	192706	154599	133163	146137	146345	120655	111442	145373
1.06_276.8976m/z	187745	165188	174802	178961	165610	173170	171535	168513	185858	184586	167712	166134	178102	173985	167769	173514	154648	200471	241619	168599	145260	178702	211773	210685	243154	252298	227086	256743	165881	205678	229229	184348	168132	158933	259745	226659	267835	250597	181454	169583	230183	231003	145367	133400	125353	148905	220298	205729	196569
1.06_295.8967m/z	120046	111326	119509	116725	114337	118731	115162	111658	130197	114513	117805	109978	114143	118690	116416	119152	97412.2	134283	153598	102763	94142.5	121030	140843	131788	160353	182248	166372	169012	110005	137170	161255	125518	121657	112340	182439	160631	182179	173067	115060	111119	159279	154746	92163.4	85018.5	88156.9	94098.5	143415	130770	137231
1.07_236.9401m/z	214116	209044	213074	215192	208946	212931	211803	211788	212454	216573	207621	212459	198823	197675	195440	214710	172343	244372	288178	206927	179285	199332	232475	229060	267866	287777	249572	319742	188011	256914	301748	217683	218245	213760	344085	310333	310299	304733	208104	186644	278923	283821	171621	153352	146969	182883	314671	281026	236477
1.07_264.9334m/z	64641.2	61292.2	61142.2	65963	61745.8	62763.4	57401.3	62725.5	61072.1	69538.2	62710.6	59010.3	63012.4	68200.1	67458.9	60877.6	58818.4	68577	90056.4	61889.4	51695.2	66607.8	75578.5	87077.3	89890.3	103051	87738.1	87556	54396.7	70813	87312	69678.5	62657.9	56170.2	95883.2	84767.8	98384.6	94500.7	58740.8	48742.8	87424.8	84434.9	46327.9	38618.3	39537.1	46006.5	84005.2	68413.6	59345.3
[truncated: 7,887 more rows]
[truncated: 8 more columns]
